# Supplementary material for: Proximity labeling identifies a repertoire of site-specific R-loop modulators
Source: Nat Commun. 2022 Jan 10;13:53. doi: 10.1038/s41467-021-27722-6 (PMC8748879; doi:10.1038/s41467-021-27722-6)
Supplement: Supplementary file 3 — Supplemental data 1 [file 41467_2021_27722_MOESM3_ESM.xlsx]

## Sheet: RHTurboID_MaxQuant
MaxQuant output for RNase H-TurboID.
id	Protein IDs	Majority protein IDs	Peptide counts (all)	Peptide counts (razor+unique)	Peptide counts (unique)	Protein names	Gene names	Fasta headers	Peptides GelControl	Peptides RNH-1	Peptides RNH-2	Peptides RNH-3	Peptides Turboid-1	Peptides Turboid-2	Peptides Turboid-3	Razor + unique peptides GelControl	Razor + unique peptides RNH-1	Razor + unique peptides RNH-2	Razor + unique peptides RNH-3	Razor + unique peptides Turboid-1	Razor + unique peptides Turboid-2	Razor + unique peptides Turboid-3	Max R+U peptides RNH	Max R+U peptides Turboid	Unique peptides GelControl	Unique peptides RNH-1	Unique peptides RNH-2	Unique peptides RNH-3	Unique peptides Turboid-1	Unique peptides Turboid-2	Unique peptides Turboid-3	Mol. weight [kDa]	Q-value	Score	Sequence coverage GelControl [%]	Sequence coverage RNH-1 [%]	Sequence coverage RNH-2 [%]	Sequence coverage RNH-3 [%]	Sequence coverage Turboid-1 [%]	Sequence coverage Turboid-2 [%]	Sequence coverage Turboid-3 [%]	Intensity GelControl	Intensity RNH-1	Intensity RNH-2	Intensity RNH-3	Intensity Turboid-1	Intensity Turboid-2	Intensity Turboid-3	Int. Count RNH
1487	Q92522	Q92522	11	11	11	Histone H1x	H1FX	sp|Q92522|H1X_HUMAN Histone H1x OS=Homo sapiens OX=9606 GN=H1FX PE=1 SV=1	0	10	9	8	0	0	0	0	10	9	8	0	0	0	10	0	0	10	9	8	0	0	0	22.487	0	191.46	0	41.3	37.6	37.1	0	0	0	0	1556400000	1516000000	726360000	0	0	0	3
955	J3QSH4;Q14119;J9JIC7	J3QSH4;Q14119;J9JIC7	12;12;8	11;11;8	11;11;8	Vascular endothelial zinc finger 1	VEZF1	tr|J3QSH4|J3QSH4_HUMAN Vascular endothelial zinc finger 1 OS=Homo sapiens OX=9606 GN=VEZF1 PE=1 SV=1;sp|Q14119|VEZF1_HUMAN Vascular endothelial zinc finger 1 OS=Homo sapiens OX=9606 GN=VEZF1 PE=1 SV=2;tr|J9JIC7|J9JIC7_HUMAN Vascular endothelial zinc finger	0	11	11	11	0	1	0	0	10	10	10	0	0	0	10	0	0	10	10	10	0	0	0	55.793	0	109.8	0	27.7	27.7	32	0	1.4	0	0	776930000	578890000	750230000	0	0	0	3
581	Q53EW3;B2R5R9;P48382;F8W689;P48382-2;Q9UG77;A0A0A0MSQ2;H0Y4B4;F6UE82;F6R6G4;F6X9D6;A0A0A0MSM9;F6S3S0;A0A0A0MT34;F8WDU3;F8WFE4;F2Z2G0	Q53EW3;B2R5R9;P48382;F8W689;P48382-2;Q9UG77	31;31;31;30;28;22;10;9;8;7;6;5;4;4;1;1;1	31;31;31;30;28;22;10;9;8;7;6;5;4;4;1;1;1	31;31;31;30;28;22;10;9;8;7;6;5;4;4;1;1;1	DNA-binding protein RFX5	RFX5;DKFZp586K091	tr|Q53EW3|Q53EW3_HUMAN Regulatory factor X, 5 variant (Fragment) OS=Homo sapiens OX=9606 PE=2 SV=1;tr|B2R5R9|B2R5R9_HUMAN cDNA, FLJ92591, highly similar to Homo sapiens regulatory factor X, 5 (influences HLA class IIexpression) (RFX5), mRNA OS=Homo sapiens	0	27	26	21	0	1	1	0	27	26	21	0	1	1	27	1	0	27	26	21	0	1	1	65.265	0	323.31	0	60.9	53.6	43	0	2.8	2.1	0	742510000	614980000	332710000	0	0	0	3
1680	Q9Y4E5;Q4KMR5;E9PH99;Q9Y4E5-2;Q96JY2;D6RIA1	Q9Y4E5;Q4KMR5;E9PH99;Q9Y4E5-2	24;23;23;23;4;3	24;23;23;23;4;3	24;23;23;23;4;3	Zinc finger protein 451	ZNF451	sp|Q9Y4E5|ZN451_HUMAN E3 SUMO-protein ligase ZNF451 OS=Homo sapiens OX=9606 GN=ZNF451 PE=1 SV=2;tr|Q4KMR5|Q4KMR5_HUMAN ZNF451 protein OS=Homo sapiens OX=9606 GN=ZNF451 PE=2 SV=1;tr|E9PH99|E9PH99_HUMAN E3 SUMO-protein ligase ZNF451 OS=Homo sapiens OX=9606 G	0	18	21	17	0	0	0	0	18	21	17	0	0	0	21	0	0	18	21	17	0	0	0	121.48	0	262.52	0	21.2	25.9	21.2	0	0	0	0	409320000	491610000	290340000	0	0	0	3
219	A0A024RC47;P17028;P17028-2;K7EPL1;K7EQP8;K7EPZ8;F8VS19;Q9UFH1;K7EPV5;Q0P6D9;Q86WM2;B4DJ46;A0A024RBR7;A0A1W2PNY2;B9EIQ3;B3KT94;A0A1W2PPT3;A0A024QZZ4;Q6RFS3;Q6B0D6;A8K1C6;Q68D23;A8K8T4;A0A2Z6DSZ2;Q6ZS47;B3KXT5;M0QXU9;A0A087WWD1;B2R9S1;K7EIK6;K7ENM7;B3KTG1;B7ZMB1;B7ZLR9;A0A024R4J0;Q9NS42;Q75MV2;B4DXS5;A0A024R0Q1;Q9NR94;Q8ND22;A0A024R0N3;B3KQ54;B7Z6M2;Q9NS43;Q658S5;M0QZI7;B2RB92;A0A024R0P4;A0A024R4Q2…	A0A024RC47;P17028;P17028-2	19;18;11;7;5;5;1;1;1;1;1;1;1;1;1;1;1;1;1;1;1;1;1;1;1;1;1;1;1;1;1;1;1;1;1;1;1;1;1;1;1;1;1;1;1;1;1;1;1;1;1;1;1;1;1;1;1;1;1;1;1;1;1;1;1;1;1;1;1;1;1;1;1;1;1;1;1;1;1;1;1;1;1;1;1;1;1;1;1;1;1;1;1;1;1;1;1;1;1;1;1;1;1;1;1;1;1;1;1;1;1;1;1;1;1;1;1;1;1;1	19;18;11;7;5;5;1;1;1;1;1;1;1;1;1;1;1;1;1;1;1;1;1;1;1;1;1;1;1;1;1;1;1;1;1;1;1;1;1;1;1;1;1;1;1;1;1;1;1;1;1;1;1;1;1;1;1;1;1;1;1;1;1;1;1;1;1;1;1;1;1;1;1;1;1;1;1;1;1;1;1;1;1;1;1;1;1;1;1;1;1;1;1;1;1;1;1;1;1;1;1;1;1;1;1;1;1;1;1;1;1;1;1;1;1;1;1;1;1;1	18;17;11;7;5;5;0;0;0;0;0;0;0;0;0;0;0;0;0;0;0;0;0;0;0;0;0;0;0;0;0;0;0;0;0;0;0;0;0;0;0;0;0;0;0;0;0;0;0;0;0;0;0;0;0;0;0;0;0;0;0;0;0;0;0;0;0;0;0;0;0;0;0;0;0;0;0;0;0;0;0;0;0;0;0;0;0;0;0;0;0;0;0;0;0;0;0;0;0;0;0;0;0;0;0;0;0;0;0;0;0;0;0;0;0;0;0;0;0;0	Zinc finger protein 24	ZNF24	tr|A0A024RC47|A0A024RC47_HUMAN Zinc finger protein 24 (KOX 17), isoform CRA_b OS=Homo sapiens OX=9606 GN=ZNF24 PE=4 SV=1;sp|P17028|ZNF24_HUMAN Zinc finger protein 24 OS=Homo sapiens OX=9606 GN=ZNF24 PE=1 SV=4;sp|P17028-2|ZNF24_HUMAN Isoform 2 of Zinc finge	0	16	14	16	0	1	0	0	16	14	16	0	1	0	16	1	0	16	14	15	0	1	0	42.128	0	298.92	0	69	60.9	66.8	0	1.9	0	0	541430000	498510000	625750000	0	1030800	0	3
424	B2R8Z7;A0A1U9X8U5;Q96C00;A0A1U9X8V7;A0A087X1K1;A0A087X1Z5	B2R8Z7;A0A1U9X8U5;Q96C00;A0A1U9X8V7	10;10;10;9;4;2	10;10;10;9;4;2	10;10;10;9;4;2	Zinc finger and BTB domain-containing protein 9	ZBTB9	tr|B2R8Z7|B2R8Z7_HUMAN cDNA, FLJ94135, highly similar to Homo sapiens zinc finger and BTB domain containing 9 (ZBTB9), mRNA OS=Homo sapiens OX=9606 PE=2 SV=1;tr|A0A1U9X8U5|A0A1U9X8U5_HUMAN ZBTB9 OS=Homo sapiens OX=9606 PE=4 SV=1;sp|Q96C00|ZBTB9_HUMAN Zinc	0	8	8	8	0	0	0	0	8	8	8	0	0	0	8	0	0	8	8	8	0	0	0	50.586	0	165.6	0	39.3	35.7	37.2	0	0	0	0	240640000	174480000	214740000	0	0	0	3
1388	Q6P1N0;Q6P1N0-2;Q9NX28;K7EMP1;Q9H8P7;Q24K25;K7EJY5	Q6P1N0;Q6P1N0-2;Q9NX28	31;30;23;14;10;7;7	31;30;23;14;10;7;7	31;30;23;14;10;7;7	Coiled-coil and C2 domain-containing protein 1A	CC2D1A	sp|Q6P1N0|C2D1A_HUMAN Coiled-coil and C2 domain-containing protein 1A OS=Homo sapiens OX=9606 GN=CC2D1A PE=1 SV=1;sp|Q6P1N0-2|C2D1A_HUMAN Isoform 2 of Coiled-coil and C2 domain-containing protein 1A OS=Homo sapiens OX=9606 GN=CC2D1A;tr|Q9NX28|Q9NX28_HUMAN	0	29	31	23	1	0	3	0	29	31	23	1	0	3	31	3	0	29	31	23	1	0	3	104.06	0	323.31	0	35.8	38.2	31.5	0.9	0	4.7	0	736140000	695650000	220000000	0	0	3868100	3
853	X5DRB1;D9I4E1;Q01831;A8K146;A0A024R2M8;Q01831-2;D2CPI8;D2CPK7;D2CPK0;D2CPJ1;D2CPJ3;D2CPI9;D2CPJ0;D2CPK4;D2CPJ2;D2CPK2;D2CPJ4;D2CPK1;D2CPJ5;E7EUB5;D2CPJ9	X5DRB1;D9I4E1;Q01831;A8K146;A0A024R2M8;Q01831-2	18;18;18;17;17;17;7;5;5;5;4;4;4;3;1;1;1;1;1;1;1	18;18;18;17;17;17;7;5;5;5;4;4;4;3;1;1;1;1;1;1;1	18;18;18;17;17;17;7;5;5;5;4;4;4;3;1;1;1;1;1;1;1	DNA repair protein complementing XP-C cells	XPC	tr|X5DRB1|X5DRB1_HUMAN Xeroderma pigmentosum, complementation group C isoform A (Fragment) OS=Homo sapiens OX=9606 GN=XPC PE=2 SV=1;tr|D9I4E1|D9I4E1_HUMAN Xeroderma pigmentosum complementation group C OS=Homo sapiens OX=9606 GN=XPC PE=2 SV=1;sp|Q01831|XPC_	0	17	13	7	0	0	0	0	17	13	7	0	0	0	17	0	0	17	13	7	0	0	0	105.95	0	191.15	0	23.3	19.4	12.4	0	0	0	0	302970000	208510000	69090000	0	0	0	3
1070	Q6FI30;P08651-4;P08651-3;P08651-2;A0A286YEX4;P08651-5;P08651-6;P08651;B7Z4T6;Q13051	Q6FI30;P08651-4;P08651-3;P08651-2;A0A286YEX4;P08651-5;P08651-6;P08651;B7Z4T6	11;11;11;11;10;10;10;10;9;2	8;8;8;8;8;8;8;8;7;0	8;8;8;8;8;8;8;8;7;0	Nuclear factor 1;Nuclear factor 1 C-type	NFIC	tr|Q6FI30|Q6FI30_HUMAN Nuclear factor 1 OS=Homo sapiens OX=9606 GN=NFIC PE=2 SV=1;sp|P08651-4|NFIC_HUMAN Isoform 3 of Nuclear factor 1 C-type OS=Homo sapiens OX=9606 GN=NFIC;sp|P08651-3|NFIC_HUMAN Isoform 2 of Nuclear factor 1 C-type OS=Homo sapiens OX=960	0	11	9	9	1	1	3	0	8	6	6	0	0	0	8	0	0	8	6	6	0	0	0	54.653	0	96.637	0	20.8	20.6	20.8	2.2	2.2	7.4	0	248170000	162180000	68117000	0	0	0	3
353	A0A0G2JNZ2;A0A0G2JPP5;Q14160;Q14160-3;A0A0G2JMS7;Q14160-2;A0PJK8;H0YCG0;H0YDF9;Q5T0G3;A8K883;Q9BTT6-2;Q9BTT6	A0A0G2JNZ2;A0A0G2JPP5;Q14160;Q14160-3;A0A0G2JMS7;Q14160-2	31;31;31;31;28;28;14;12;2;2;2;2;2	31;31;31;31;28;28;14;12;2;2;2;2;2	31;31;31;31;28;28;14;12;2;2;2;2;2	Protein scribble homolog	SCRIB	tr|A0A0G2JNZ2|A0A0G2JNZ2_HUMAN Protein scribble homolog OS=Homo sapiens OX=9606 GN=SCRIB PE=1 SV=1;tr|A0A0G2JPP5|A0A0G2JPP5_HUMAN Protein scribble homolog OS=Homo sapiens OX=9606 GN=SCRIB PE=1 SV=1;sp|Q14160|SCRIB_HUMAN Protein scribble homolog OS=Homo sap	0	22	27	15	0	0	2	0	22	27	15	0	0	2	27	2	0	22	27	15	0	0	2	174.91	0	323.31	0	24.5	29.1	16.3	0	0	1.2	0	402480000	402420000	139670000	0	0	2160600	3
363	A0A0S2Z383;P52952;A0A165EY39;A0A2R4LG35;A0A2R4LFK0;A0A2R4LFC5;A1ECB7;A1ECB6;A1ECB2;A1ECB1;A1ECD1;A1ECB8;A0A2H4QWY5;A0A165EY63;A0A0S2Z3K2;E5RH49;P52952-3;P52952-2;O15522	A0A0S2Z383;P52952;A0A165EY39;A0A2R4LG35;A0A2R4LFK0;A0A2R4LFC5;A1ECB7;A1ECB6;A1ECB2;A1ECB1;A1ECD1;A1ECB8	6;6;5;5;5;5;4;4;4;4;4;4;1;1;1;1;1;1;1	6;6;5;5;5;5;4;4;4;4;4;4;1;1;1;1;1;1;1	4;4;3;3;3;3;2;2;2;2;2;2;1;1;1;1;1;1;0	Homeobox protein Nkx-2.5	NKX2-5	tr|A0A0S2Z383|A0A0S2Z383_HUMAN NK2 transcription factor related locus 5 isoform 1 (Fragment) OS=Homo sapiens OX=9606 GN=NKX2-5 PE=2 SV=1;sp|P52952|NKX25_HUMAN Homeobox protein Nkx-2.5 OS=Homo sapiens OX=9606 GN=NKX2-5 PE=1 SV=1;tr|A0A165EY39|A0A165EY39_HUM	0	5	5	4	0	0	0	0	5	5	4	0	0	0	5	0	0	3	3	3	0	0	0	34.917	0	60.197	0	14.2	14.2	11.1	0	0	0	0	159750000	130140000	107890000	0	0	0	3
1180	Q53SU3;X5D2F9;P56177;F8VXJ2;J3KP55;Q8N1R4;P56177-2	Q53SU3;X5D2F9;P56177;F8VXJ2;J3KP55	7;7;7;5;4;1;1	7;7;7;5;4;1;1	5;5;5;3;3;1;1	Homeobox protein DLX-1	DLX1	tr|Q53SU3|Q53SU3_HUMAN cDNA FLJ76107, highly similar to Homo sapiens distal-less homeo box 1 (DLX1), mRNA OS=Homo sapiens OX=9606 GN=DLX1 PE=2 SV=1;tr|X5D2F9|X5D2F9_HUMAN Distal-less homeobox 1 isoform A (Fragment) OS=Homo sapiens OX=9606 GN=DLX1 PE=2 SV=1	0	5	4	5	0	0	0	0	5	4	5	0	0	0	5	0	0	3	2	3	0	0	0	25.209	0	133.93	0	36.2	32.8	41.7	0	0	0	0	128000000	114980000	152280000	0	0	0	3
1110	P23769-2;P23769;C9J965;B7WNQ9;P15976-3;P15976-2;Q9BWX5;P15976	P23769-2;P23769	9;9;2;1;1;1;1;1	8;8;2;1;1;1;0;1	7;7;2;1;1;1;0;1	Endothelial transcription factor GATA-2	GATA2	sp|P23769-2|GATA2_HUMAN Isoform 2 of Endothelial transcription factor GATA-2 OS=Homo sapiens OX=9606 GN=GATA2;sp|P23769|GATA2_HUMAN Endothelial transcription factor GATA-2 OS=Homo sapiens OX=9606 GN=GATA2 PE=1 SV=3	0	8	8	6	0	0	0	0	7	7	6	0	0	0	7	0	0	6	6	5	0	0	0	49.106	0	67.505	0	23.8	23.6	17.2	0	0	0	0	137220000	119390000	131340000	0	0	0	3
1137	P35548;D6RIS4	P35548	7;3	7;3	5;3	Homeobox protein MSX-2	MSX2	sp|P35548|MSX2_HUMAN Homeobox protein MSX-2 OS=Homo sapiens OX=9606 GN=MSX2 PE=1 SV=3	0	6	4	7	0	0	0	0	6	4	7	0	0	0	7	0	0	5	4	5	0	0	0	28.897	0	85.077	0	41.6	32.6	44.6	0	0	0	0	110100000	73350000	245250000	0	0	0	3
214	A0A024RBS0;Q8NHQ9;F5H5U2;B4DVE4;E7EX41;Q8TEC9;Q8NHQ9-2;F5H2I2;F5H735	A0A024RBS0;Q8NHQ9;F5H5U2;B4DVE4;E7EX41;Q8TEC9	18;18;17;13;10;10;5;1;1	18;18;17;13;10;10;5;1;1	18;18;17;13;10;10;5;1;1	ATP-dependent RNA helicase DDX55	DDX55	tr|A0A024RBS0|A0A024RBS0_HUMAN RNA helicase OS=Homo sapiens OX=9606 GN=DDX55 PE=3 SV=1;sp|Q8NHQ9|DDX55_HUMAN ATP-dependent RNA helicase DDX55 OS=Homo sapiens OX=9606 GN=DDX55 PE=1 SV=3;tr|F5H5U2|F5H5U2_HUMAN RNA helicase OS=Homo sapiens OX=9606 GN=DDX55 PE	0	12	11	17	0	0	2	0	12	11	17	0	0	2	17	2	0	12	11	17	0	0	2	68.546	0	323.31	0	29.7	27.7	35.7	0	0	6.2	0	310230000	294560000	563090000	0	0	6000300	3
310	B3KPJ4;B4DG61;B7ZLY0;A0A0A0MSI2;Q8IXK0-2;Q8IXK0-4;Q8IXK0;Q8IXK0-5;Q8IXK0-3;P78365;H7C528	B3KPJ4;B4DG61;B7ZLY0;A0A0A0MSI2;Q8IXK0-2;Q8IXK0-4;Q8IXK0;Q8IXK0-5;Q8IXK0-3	12;12;12;12;12;12;12;12;9;5;2	12;12;12;12;12;12;12;12;9;5;2	10;10;10;10;10;10;10;10;9;4;0	Polyhomeotic-like protein 2	PHC2	tr|B3KPJ4|B3KPJ4_HUMAN cDNA FLJ31867 fis, clone NT2RP7001856, highly similar to Polyhomeotic-like protein 2 OS=Homo sapiens OX=9606 GN=PHC2 PE=1 SV=1;tr|B4DG61|B4DG61_HUMAN cDNA FLJ56430, highly similar to Polyhomeotic-like protein 2 OS=Homo sapiens OX=960	0	8	10	8	0	0	0	0	8	10	8	0	0	0	10	0	0	7	8	6	0	0	0	50.403	0	86.859	0	22.2	26.5	22.6	0	0	0	0	149470000	153910000	69050000	0	0	0	3
1581	Q9H4W6-2;Q9H4W6;Q658Y5;E5RFQ1;B4E2U8;A8K0Z7;I6MBV4;Q9UH73-2;Q9UH73;Q9HAK2;B4E172;B2RNT0;B7Z934;A0A087WTE5;A0A0A0MSW2;E9PEI2;X6R549;Q9BQW3;Q9BQW3-1;Q9HAK2-2;V9GYU8	Q9H4W6-2;Q9H4W6;Q658Y5;E5RFQ1;B4E2U8;A8K0Z7;I6MBV4;Q9UH73-2;Q9UH73	16;15;14;9;8;8;8;8;8;7;6;4;4;3;3;3;3;3;3;2;1	16;15;14;9;8;8;8;8;8;7;6;4;4;3;3;3;3;3;3;2;1	16;15;14;9;8;8;8;8;8;7;6;4;4;3;3;3;3;3;3;2;1	Transcription factor COE3;Receptor protein-tyrosine kinase;Transcription factor COE1	EBF3;DKFZp667I0324;EBF1	sp|Q9H4W6-2|COE3_HUMAN Isoform Short of Transcription factor COE3 OS=Homo sapiens OX=9606 GN=EBF3;sp|Q9H4W6|COE3_HUMAN Transcription factor COE3 OS=Homo sapiens OX=9606 GN=EBF3 PE=1 SV=2;tr|Q658Y5|Q658Y5_HUMAN Uncharacterized protein DKFZp667I0324 OS=Homo	0	12	12	13	0	0	1	0	12	12	13	0	0	1	13	1	0	12	12	13	0	0	1	60.414	0	240.1	0	26.7	25.8	29.8	0	0	2.2	0	275790000	223310000	299420000	0	0	3176000	3
237	A0A024RDI7;Q9UJU2-5;Q9UJU2;B4DZY5;Q9UJU2-3;Q9UJU2-7;Q9UJU2-6;Q659G9;A0A1B0GUV5;H0YAR8;B3KQ75;B3KSI6;H0YBC8;H0YBP2;H0YEE5;B3KQC6;Q9UJU2-2;G9G139	A0A024RDI7;Q9UJU2-5;Q9UJU2;B4DZY5;Q9UJU2-3;Q9UJU2-7;Q9UJU2-6	8;8;8;6;6;6;6;3;3;3;3;3;3;2;2;2;2;1	8;8;8;6;6;6;6;3;3;3;3;3;3;2;2;2;2;1	5;5;5;3;3;3;3;2;0;0;0;0;0;0;0;0;2;1	Lymphoid enhancer-binding factor 1	LEF1	tr|A0A024RDI7|A0A024RDI7_HUMAN Lymphoid enhancer-binding factor 1, isoform CRA_b OS=Homo sapiens OX=9606 GN=LEF1 PE=4 SV=1;sp|Q9UJU2-5|LEF1_HUMAN Isoform 5 of Lymphoid enhancer-binding factor 1 OS=Homo sapiens OX=9606 GN=LEF1;sp|Q9UJU2|LEF1_HUMAN Lymphoid	0	4	5	6	0	0	0	0	4	5	6	0	0	0	6	0	0	3	3	4	0	0	0	44.2	0	74.506	0	12.5	15.8	18.8	0	0	0	0	116310000	106200000	99934000	0	0	0	3
1685	Q9Y5J3;Q9Y5J3-2;Q96PR6;B3KQB8;E5RHK6;B4DEI9;B4E1L3;Q5TF93;A8K1M8;Q9UBP5	Q9Y5J3;Q9Y5J3-2;Q96PR6;B3KQB8;E5RHK6;B4DEI9	8;8;7;7;5;5;2;2;2;2	8;8;7;7;5;5;2;2;2;2	8;8;7;7;5;5;2;2;2;2	Hairy/enhancer-of-split related with YRPW motif protein 1	HEY1;OAF1	sp|Q9Y5J3|HEY1_HUMAN Hairy/enhancer-of-split related with YRPW motif protein 1 OS=Homo sapiens OX=9606 GN=HEY1 PE=1 SV=1;sp|Q9Y5J3-2|HEY1_HUMAN Isoform 2 of Hairy/enhancer-of-split related with YRPW motif protein 1 OS=Homo sapiens OX=9606 GN=HEY1;tr|Q96PR6	0	8	6	4	0	0	0	0	8	6	4	0	0	0	8	0	0	8	6	4	0	0	0	32.612	0	75.512	0	34.2	26.3	14.8	0	0	0	0	119850000	126020000	73083000	0	0	0	3
1548	Q9BU64-2;Q9BU64	Q9BU64-2;Q9BU64	8;8	8;8	8;8	Centromere protein O	CENPO	sp|Q9BU64-2|CENPO_HUMAN Isoform 2 of Centromere protein O OS=Homo sapiens OX=9606 GN=CENPO;sp|Q9BU64|CENPO_HUMAN Centromere protein O OS=Homo sapiens OX=9606 GN=CENPO PE=1 SV=1	0	4	1	8	0	0	0	0	4	1	8	0	0	0	8	0	0	4	1	8	0	0	0	32.989	0	111.98	0	16.7	5.1	31.6	0	0	0	0	107300000	34462000	247410000	0	0	0	3
1114	Q5U071;P26583;D6R9A6	Q5U071;P26583;D6R9A6	6;6;4	4;4;3	4;4;3	High mobility group protein B2	HMGB2	tr|Q5U071|Q5U071_HUMAN High-mobility group box 2 OS=Homo sapiens OX=9606 PE=2 SV=1;sp|P26583|HMGB2_HUMAN High mobility group protein B2 OS=Homo sapiens OX=9606 GN=HMGB2 PE=1 SV=2;tr|D6R9A6|D6R9A6_HUMAN High mobility group protein B2 (Fragment) OS=Homo sapi	0	4	5	6	0	0	1	0	2	4	4	0	0	1	4	1	0	2	4	4	0	0	1	23.904	0	66.791	0	21.6	23.1	28.8	0	0	6.2	0	86456000	53017000	199290000	0	0	0	3
1324	Q53H55;Q8N2W9;B3KMR4;Q05DS6	Q53H55;Q8N2W9;B3KMR4	16;16;15;6	16;16;15;6	16;16;15;6	E3 SUMO-protein ligase PIAS4	PIAS4	tr|Q53H55|Q53H55_HUMAN Protein inhibitor of activated STAT, 4 variant (Fragment) OS=Homo sapiens OX=9606 PE=2 SV=1;sp|Q8N2W9|PIAS4_HUMAN E3 SUMO-protein ligase PIAS4 OS=Homo sapiens OX=9606 GN=PIAS4 PE=1 SV=1;tr|B3KMR4|B3KMR4_HUMAN cDNA FLJ12419 fis, clone	0	13	14	12	0	0	3	0	13	14	12	0	0	3	14	3	0	13	14	12	0	0	3	56.432	0	170.46	0	28.6	33.7	26.5	0	0	5.9	0	356340000	354570000	300350000	0	0	10383000	3
1382	Q6NS38;S4R3T5;F5H5X2;F5GZZ0;Q6NS38-2	Q6NS38;S4R3T5;F5H5X2;F5GZZ0;Q6NS38-2	8;7;7;6;5	8;7;7;6;5	8;7;7;6;5	Alpha-ketoglutarate-dependent dioxygenase alkB homolog 2	ALKBH2	sp|Q6NS38|ALKB2_HUMAN DNA oxidative demethylase ALKBH2 OS=Homo sapiens OX=9606 GN=ALKBH2 PE=1 SV=1;tr|S4R3T5|S4R3T5_HUMAN DNA oxidative demethylase ALKBH2 (Fragment) OS=Homo sapiens OX=9606 GN=ALKBH2 PE=1 SV=1;tr|F5H5X2|F5H5X2_HUMAN DNA oxidative demethyla	0	5	6	8	0	0	0	0	5	6	8	0	0	0	8	0	0	5	6	8	0	0	0	29.322	0	140.38	0	24.1	29.5	38.3	0	0	0	0	64582000	58678000	205140000	0	0	0	3
475	Q53FC8;A4D0P7;O43913;A8K8C0;Q9UDM8;O43913-2;B4DXT8;G3V0H0;Q8NDU9	Q53FC8;A4D0P7;O43913;A8K8C0;Q9UDM8;O43913-2;B4DXT8	16;16;16;15;13;11;10;3;2	16;16;16;15;13;11;10;3;2	16;16;16;15;13;11;10;3;2	Origin recognition complex subunit 5	ORC5L;ORC5	tr|Q53FC8|Q53FC8_HUMAN Origin recognition complex subunit 5 isoform 1 variant (Fragment) OS=Homo sapiens OX=9606 PE=2 SV=1;tr|A4D0P7|A4D0P7_HUMAN Origin recognition complex, subunit 5-like (Yeast) OS=Homo sapiens OX=9606 GN=ORC5L PE=1 SV=1;sp|O43913|ORC5_H	0	14	11	8	1	1	2	0	14	11	8	1	1	2	14	2	0	14	11	8	1	1	2	50.283	0	230.04	0	43.9	31.3	23.9	1.6	1.6	6	0	445570000	220430000	132860000	0	0	3684800	3
175	A0A024R9B5;B4DMM7;Q15291-2;Q15291;B4DLF8	A0A024R9B5;B4DMM7;Q15291-2;Q15291;B4DLF8	10;10;10;10;8	10;10;10;10;8	10;10;10;10;8	Retinoblastoma-binding protein 5	RBBP5	tr|A0A024R9B5|A0A024R9B5_HUMAN Retinoblastoma binding protein 5, isoform CRA_b OS=Homo sapiens OX=9606 GN=RBBP5 PE=4 SV=1;tr|B4DMM7|B4DMM7_HUMAN cDNA FLJ59722, highly similar to Retinoblastoma-binding protein 5 OS=Homo sapiens OX=9606 PE=2 SV=1;sp|Q15291-2	0	7	8	5	0	0	0	0	7	8	5	0	0	0	8	0	0	7	8	5	0	0	0	59.152	0	92.85	0	18.4	17.8	11.5	0	0	0	0	89013000	109380000	76309000	0	0	0	3
1127	P31269;D6RAR5;O75806;O75805;P28358;A8MVF3	P31269;D6RAR5;O75806;O75805	8;6;6;4;3;1	5;3;3;1;0;1	5;3;3;1;0;1	Homeobox protein Hox-A9	HOXA9;HOXA-9	sp|P31269|HXA9_HUMAN Homeobox protein Hox-A9 OS=Homo sapiens OX=9606 GN=HOXA9 PE=1 SV=4;tr|D6RAR5|D6RAR5_HUMAN Uncharacterized protein OS=Homo sapiens OX=9606 PE=4 SV=1;tr|O75806|O75806_HUMAN Homeobox protein OS=Homo sapiens OX=9606 GN=HOXA-9 PE=3 SV=1;tr|	0	6	5	7	0	0	0	0	4	5	5	0	0	0	5	0	0	4	5	5	0	0	0	30.171	0	56.73	0	33.5	27.6	34.2	0	0	0	0	77473000	85842000	111010000	0	0	0	3
1125	P31260;P31260-2;Q5I0Y5	P31260	9;4;1	8;3;1	6;1;1	Homeobox protein Hox-A10	HOXA10	sp|P31260|HXA10_HUMAN Homeobox protein Hox-A10 OS=Homo sapiens OX=9606 GN=HOXA10 PE=1 SV=3	0	8	6	8	0	0	0	0	7	6	8	0	0	0	8	0	0	6	6	6	0	0	0	42.414	0	77.953	0	31	26.6	31	0	0	0	0	80940000	79864000	107120000	0	0	0	3
388	A0A0S2Z658;Q969J2;B7Z7H3;A0A0S2Z6X0;Q96MM8;B3KR99;Q9BRR0	A0A0S2Z658;Q969J2;B7Z7H3	15;15;10;5;5;3;3	15;15;10;5;5;3;3	15;15;10;5;5;3;3	Zinc finger protein with KRAB and SCAN domains 4	ZKSCAN4	tr|A0A0S2Z658|A0A0S2Z658_HUMAN Zinc finger with KRAB and SCAN domains 4 isoform 1 (Fragment) OS=Homo sapiens OX=9606 GN=ZKSCAN4 PE=2 SV=1;sp|Q969J2|ZKSC4_HUMAN Zinc finger protein with KRAB and SCAN domains 4 OS=Homo sapiens OX=9606 GN=ZKSCAN4 PE=1 SV=1;tr	0	10	8	10	1	1	0	0	10	8	10	1	1	0	10	1	0	10	8	10	1	1	0	61.579	0	148.73	0	29.4	22.6	28.6	1.8	1.8	0	0	74390000	61362000	116910000	0	0	0	3
1165	P50219;Q9UDY3;P50219-2;C9K088	P50219;Q9UDY3;P50219-2	4;3;2;1	4;3;2;1	4;3;2;1	Motor neuron and pancreas homeobox protein 1	MNX1;homeobox gene	sp|P50219|MNX1_HUMAN Motor neuron and pancreas homeobox protein 1 OS=Homo sapiens OX=9606 GN=MNX1 PE=1 SV=3;tr|Q9UDY3|Q9UDY3_HUMAN DNA binding protein (Fragment) OS=Homo sapiens OX=9606 GN=homeobox gene PE=2 SV=1;sp|P50219-2|MNX1_HUMAN Isoform 2 of Motor n	0	3	4	4	0	0	0	0	3	4	4	0	0	0	4	0	0	3	4	4	0	0	0	40.569	0	57.672	0	10	15	15	0	0	0	0	105000000	75976000	63694000	0	0	0	3
646	B3KPM8;Q8N5C6;B7ZAA7;B7Z6X7;Q8N5C6-2	B3KPM8;Q8N5C6;B7ZAA7;B7Z6X7;Q8N5C6-2	12;12;6;6;6	12;12;6;6;6	12;12;6;6;6	S1 RNA-binding domain-containing protein 1	SRBD1	tr|B3KPM8|B3KPM8_HUMAN cDNA FLJ31974 fis, clone NT2RP7008167, weakly similar to 85.1 kDa PROTEIN IN GREB-FEOA INTERGENIC REGION OS=Homo sapiens OX=9606 PE=2 SV=1;sp|Q8N5C6|SRBD1_HUMAN S1 RNA-binding domain-containing protein 1 OS=Homo sapiens OX=9606 GN=SR	0	10	9	8	0	0	0	0	10	9	8	0	0	0	10	0	0	10	9	8	0	0	0	111.74	0	114.09	0	12.8	11	9.8	0	0	0	0	91223000	89529000	62044000	0	0	0	3
887	F2Z2Y3;Q6IA51;Q9H8W3;Q5T374	F2Z2Y3;Q6IA51;Q9H8W3	9;9;9;4	9;9;9;4	9;9;9;4	Protein FAM204A	FAM204A;FLJ13188	tr|F2Z2Y3|F2Z2Y3_HUMAN Protein FAM204A OS=Homo sapiens OX=9606 GN=FAM204A PE=1 SV=1;tr|Q6IA51|Q6IA51_HUMAN FLJ13188 protein OS=Homo sapiens OX=9606 GN=FLJ13188 PE=2 SV=1;sp|Q9H8W3|F204A_HUMAN Protein FAM204A OS=Homo sapiens OX=9606 GN=FAM204A PE=1 SV=1	0	4	4	8	0	0	0	0	4	4	8	0	0	0	8	0	0	4	4	8	0	0	0	25.196	0	87.664	0	22.8	25.1	31.1	0	0	0	0	115620000	32217000	130280000	0	0	0	3
258	A0A087WVR3;A0A087WTW0;Q96T88;Q96T88-2;B4E0F9;A0A087WWG9	A0A087WVR3;A0A087WTW0;Q96T88;Q96T88-2	10;10;10;10;4;4	10;10;10;10;4;4	10;10;10;10;4;4	E3 ubiquitin-protein ligase UHRF1	UHRF1	tr|A0A087WVR3|A0A087WVR3_HUMAN E3 ubiquitin-protein ligase UHRF1 OS=Homo sapiens OX=9606 GN=UHRF1 PE=1 SV=1;tr|A0A087WTW0|A0A087WTW0_HUMAN E3 ubiquitin-protein ligase UHRF1 OS=Homo sapiens OX=9606 GN=UHRF1 PE=1 SV=1;sp|Q96T88|UHRF1_HUMAN E3 ubiquitin-prote	0	8	9	9	0	0	0	0	8	9	9	0	0	0	9	0	0	8	9	9	0	0	0	91.099	0	72.826	0	9.3	10.8	9.9	0	0	0	0	79984000	75720000	76434000	0	0	0	3
1135	P35453;Q6LAM3;Q86TI1;P31276	P35453	12;1;1;1	12;1;1;1	11;0;0;0	Homeobox protein Hox-D13	HOXD13	sp|P35453|HXD13_HUMAN Homeobox protein Hox-D13 OS=Homo sapiens OX=9606 GN=HOXD13 PE=1 SV=3	0	9	10	4	0	0	0	0	9	10	4	0	0	0	10	0	0	8	9	3	0	0	0	36.101	0	176.39	0	39.7	40.8	17.5	0	0	0	0	195920000	187230000	12411000	0	0	0	3
1098	P17509;P17509-2;P09629;Q16124	P17509	10;4;2;1	10;4;2;1	8;4;1;0	Homeobox protein Hox-B6	HOXB6	sp|P17509|HXB6_HUMAN Homeobox protein Hox-B6 OS=Homo sapiens OX=9606 GN=HOXB6 PE=1 SV=4	0	7	9	9	0	0	0	0	7	9	9	0	0	0	9	0	0	6	8	7	0	0	0	25.432	0	76.442	0	46.4	50.4	54.5	0	0	0	0	71979000	68628000	88954000	0	0	0	3
612	B2RAX6;Q9Y5J1;J3KSR7;J3QR85;F6VJE8;J3QLD6;J3QRG0	B2RAX6;Q9Y5J1	10;10;4;3;1;1;1	10;10;4;3;1;1;1	10;10;4;3;1;1;1	U3 small nucleolar RNA-associated protein 18 homolog	UTP18	tr|B2RAX6|B2RAX6_HUMAN cDNA, FLJ95176, Homo sapiens CGI-48 protein (CGI-48), mRNA OS=Homo sapiens OX=9606 PE=2 SV=1;sp|Q9Y5J1|UTP18_HUMAN U3 small nucleolar RNA-associated protein 18 homolog OS=Homo sapiens OX=9606 GN=UTP18 PE=1 SV=3	0	5	7	9	0	0	0	0	5	7	9	0	0	0	9	0	0	5	7	9	0	0	0	57.707	0	77.656	0	13.6	16.3	24.6	0	0	0	0	49668000	103310000	84427000	0	0	0	3
1504	Q96BZ8	Q96BZ8	6	6	6	Leukocyte receptor cluster member 1	LENG1	sp|Q96BZ8|LENG1_HUMAN Leukocyte receptor cluster member 1 OS=Homo sapiens OX=9606 GN=LENG1 PE=1 SV=1	0	3	3	5	0	0	0	0	3	3	5	0	0	0	5	0	0	3	3	5	0	0	0	30.529	0	55.623	0	17	17	11.7	0	0	0	0	54660000	52443000	142200000	0	0	0	3
203	A0A024RB51;P09017;Q86TF7	A0A024RB51;P09017;Q86TF7	7;7;6	7;7;6	5;5;4	Homeobox protein Hox-C4	HOXC4	tr|A0A024RB51|A0A024RB51_HUMAN HCG2043420 OS=Homo sapiens OX=9606 GN=hCG_2043420 PE=3 SV=1;sp|P09017|HXC4_HUMAN Homeobox protein Hox-C4 OS=Homo sapiens OX=9606 GN=HOXC4 PE=1 SV=2;tr|Q86TF7|Q86TF7_HUMAN Homeobox C4 OS=Homo sapiens OX=9606 GN=HOXC4 PE=1 SV=1	0	4	3	6	0	0	0	0	4	3	6	0	0	0	6	0	0	4	3	4	0	0	0	29.811	0	83.48	0	25	22.3	33	0	0	0	0	61265000	28744000	206800000	0	0	0	3
1205	P78345;Q5VUC3;Q5VUC9	P78345;Q5VUC3	10;5;4	10;5;4	10;5;4	Ribonuclease P protein subunit p38	RPP38	sp|P78345|RPP38_HUMAN Ribonuclease P protein subunit p38 OS=Homo sapiens OX=9606 GN=RPP38 PE=1 SV=2;tr|Q5VUC3|Q5VUC3_HUMAN Ribonuclease P protein subunit p38 (Fragment) OS=Homo sapiens OX=9606 GN=RPP38 PE=1 SV=8	0	6	6	6	0	0	0	0	6	6	6	0	0	0	6	0	0	6	6	6	0	0	0	31.834	0	87.047	0	27.2	31.4	30.4	0	0	0	0	68989000	74155000	69998000	0	0	0	3
1473	Q8TD26;B4DLD8;Q8TD26-3;H7C294;C9JFU2;Q8TD26-2;A0A075B6P4	Q8TD26	35;14;8;6;5;3;1	29;9;7;5;4;3;1	29;9;7;5;4;3;1	Chromodomain-helicase-DNA-binding protein 6	CHD6	sp|Q8TD26|CHD6_HUMAN Chromodomain-helicase-DNA-binding protein 6 OS=Homo sapiens OX=9606 GN=CHD6 PE=1 SV=4	0	29	27	17	4	1	2	0	24	21	14	1	0	1	24	1	0	24	21	14	1	0	1	305.41	0	277.22	0	16.7	13.4	9.1	1.7	0.5	1	0	166260000	134340000	69090000	0	0	1013000	3
1258	Q96F82;Q13415;B7Z8H0;A8K794	Q96F82;Q13415;B7Z8H0;A8K794	24;24;23;23	24;24;23;23	24;24;23;23	Origin recognition complex subunit 1	ORC1L;ORC1	tr|Q96F82|Q96F82_HUMAN Origin recognition complex, subunit 1-like (Yeast) OS=Homo sapiens OX=9606 GN=ORC1L PE=1 SV=1;sp|Q13415|ORC1_HUMAN Origin recognition complex subunit 1 OS=Homo sapiens OX=9606 GN=ORC1 PE=1 SV=2;tr|B7Z8H0|B7Z8H0_HUMAN cDNA FLJ61742, h	0	15	18	11	0	0	2	0	15	18	11	0	0	2	18	2	0	15	18	11	0	0	2	97.322	0	181.63	0	21.7	25	16.1	0	0	1.7	0	228760000	264190000	114700000	0	0	4558700	3
1120	Q1W6H1;P29372-5;P29372-4;P29372-2;P29372;A2IDA3	Q1W6H1;P29372-5;P29372-4;P29372-2;P29372;A2IDA3	9;9;9;9;9;8	9;9;9;9;9;8	9;9;9;9;9;8	DNA-3-methyladenine glycosylase	MPG	tr|Q1W6H1|Q1W6H1_HUMAN DNA-3-methyladenine glycosylase OS=Homo sapiens OX=9606 GN=MPG PE=3 SV=1;sp|P29372-5|3MG_HUMAN Isoform 4 of DNA-3-methyladenine glycosylase OS=Homo sapiens OX=9606 GN=MPG;sp|P29372-4|3MG_HUMAN Isoform 3 of DNA-3-methyladenine glycosy	0	5	4	7	0	0	0	0	5	4	7	0	0	0	7	0	0	5	4	7	0	0	0	32.868	0	66.071	0	27.5	22.1	36.6	0	0	0	0	48457000	45463000	128000000	0	0	0	3
1040	O95365	O95365	6	6	6	Zinc finger and BTB domain-containing protein 7A	ZBTB7A	sp|O95365|ZBT7A_HUMAN Zinc finger and BTB domain-containing protein 7A OS=Homo sapiens OX=9606 GN=ZBTB7A PE=1 SV=1	0	6	5	3	0	0	0	0	6	5	3	0	0	0	6	0	0	6	5	3	0	0	0	61.438	0	229.83	0	22.1	19.2	13	0	0	0	0	127350000	87952000	23033000	0	0	0	3
1181	Q53Y73;P56178;P56178-2;Q59HD6;Q07687-2	Q53Y73;P56178;P56178-2	6;6;5;2;2	5;5;5;2;2	3;3;3;0;0	Homeobox protein DLX-5	DLX5	tr|Q53Y73|Q53Y73_HUMAN Distal-less homeo box 5 OS=Homo sapiens OX=9606 GN=DLX5 PE=2 SV=1;sp|P56178|DLX5_HUMAN Homeobox protein DLX-5 OS=Homo sapiens OX=9606 GN=DLX5 PE=1 SV=2;sp|P56178-2|DLX5_HUMAN Isoform 2 of Homeobox protein DLX-5 OS=Homo sapiens OX=960	0	6	4	6	0	0	1	0	5	3	5	0	0	1	5	1	0	3	1	3	0	0	0	31.54	0	86.969	0	26	19	26	0	0	3.1	0	188890000	161030000	273590000	0	0	7093800	3
1464	Q8NDD1;Q8NDD1-5;Q8NDD1-6;Q5TBI2;Q5TBH9;B4E0F7;Q8NDD1-7	Q8NDD1;Q8NDD1-5;Q8NDD1-6;Q5TBI2;Q5TBH9	11;11;10;9;8;5;4	11;11;10;9;8;5;4	11;11;10;9;8;5;4	Uncharacterized protein C1orf131	C1orf131	sp|Q8NDD1|CA131_HUMAN Uncharacterized protein C1orf131 OS=Homo sapiens OX=9606 GN=C1orf131 PE=1 SV=4;sp|Q8NDD1-5|CA131_HUMAN Isoform 2 of Uncharacterized protein C1orf131 OS=Homo sapiens OX=9606 GN=C1orf131;sp|Q8NDD1-6|CA131_HUMAN Isoform 3 of Uncharacteri	0	10	10	9	0	0	1	0	10	10	9	0	0	1	10	1	0	10	10	9	0	0	1	32.61	0	96.665	0	37.5	29.7	34.1	0	0	3.8	0	134980000	149210000	173890000	0	0	3864800	3
1482	Q8WUU5	Q8WUU5	4	4	4	GATA zinc finger domain-containing protein 1	GATAD1	sp|Q8WUU5|GATD1_HUMAN GATA zinc finger domain-containing protein 1 OS=Homo sapiens OX=9606 GN=GATAD1 PE=1 SV=1	0	4	3	4	0	0	0	0	4	3	4	0	0	0	4	0	0	4	3	4	0	0	0	28.69	0	107.85	0	28.3	18.6	28.3	0	0	0	0	60594000	31197000	102160000	0	0	0	3
908	G3V471;P56179;P56179-2;P56179-3	G3V471;P56179;P56179-2;P56179-3	6;6;6;6	4;4;4;4	4;4;4;4	Homeobox protein DLX-6	DLX6	tr|G3V471|G3V471_HUMAN Homeobox protein DLX-6 OS=Homo sapiens OX=9606 GN=DLX6 PE=1 SV=1;sp|P56179|DLX6_HUMAN Homeobox protein DLX-6 OS=Homo sapiens OX=9606 GN=DLX6 PE=2 SV=2;sp|P56179-2|DLX6_HUMAN Isoform 2 of Homeobox protein DLX-6 OS=Homo sapiens OX=9606	0	6	5	5	0	0	0	0	4	3	3	0	0	0	4	0	0	4	3	3	0	0	0	18.571	0	39.527	0	52.1	46.1	46.1	0	0	0	0	79587000	38244000	55443000	0	0	0	3
188	A8K8X5;A0A024RA51;Q96GN5-4;Q96GN5-2;Q96GN5;Q96GN5-5;C9IZR6;C9JFL7;C9J8L0	A8K8X5;A0A024RA51;Q96GN5-4;Q96GN5-2;Q96GN5;Q96GN5-5	9;9;9;9;9;7;4;2;2	9;9;9;9;9;7;4;2;2	9;9;9;9;9;7;4;2;2	Cell division cycle-associated 7-like protein	CDCA7L	tr|A8K8X5|A8K8X5_HUMAN cDNA FLJ76447, highly similar to Homo sapiens cell division cycle associated 7-like (CDCA7L), mRNA OS=Homo sapiens OX=9606 PE=2 SV=1;tr|A0A024RA51|A0A024RA51_HUMAN Cell division cycle associated 7-like, isoform CRA_d OS=Homo sapiens	0	8	8	2	0	0	1	0	8	8	2	0	0	1	8	1	0	8	8	2	0	0	1	52.194	0	126.74	0	20.3	18.9	7.7	0	0	2.6	0	295110000	249990000	44637000	0	0	4350200	3
1379	Q6IPU0;A0A087WTF1;Q7Z672;X6R9C8;Q6IPU0-2	Q6IPU0;A0A087WTF1;Q7Z672	7;4;4;3;3	7;4;4;3;3	7;4;4;3;3	Centromere protein P	CENPP;DKFZp779J2459	sp|Q6IPU0|CENPP_HUMAN Centromere protein P OS=Homo sapiens OX=9606 GN=CENPP PE=1 SV=1;tr|A0A087WTF1|A0A087WTF1_HUMAN Centromere protein P OS=Homo sapiens OX=9606 GN=CENPP PE=1 SV=1;tr|Q7Z672|Q7Z672_HUMAN Uncharacterized protein DKFZp779J2459 (Fragment) OS=	0	4	4	7	0	0	0	0	4	4	7	0	0	0	7	0	0	4	4	7	0	0	0	33.165	0	61.317	0	17	17	31.2	0	0	0	0	55271000	27588000	103140000	0	0	0	3
378	A0A0S2Z5B2;O00257;A0A0S2Z4Q9;O00257-3;F8WCW6;I3L4F1	A0A0S2Z5B2;O00257	15;15;7;7;2;1	15;15;7;7;2;1	15;15;7;7;2;1	E3 SUMO-protein ligase CBX4	CBX4	tr|A0A0S2Z5B2|A0A0S2Z5B2_HUMAN Chromobox homolog 4 (Pc class homolog, Drosophila), isoform CRA_a (Fragment) OS=Homo sapiens OX=9606 GN=CBX4 PE=2 SV=1;sp|O00257|CBX4_HUMAN E3 SUMO-protein ligase CBX4 OS=Homo sapiens OX=9606 GN=CBX4 PE=1 SV=3	0	12	11	15	0	0	2	0	12	11	15	0	0	2	15	2	0	12	11	15	0	0	2	61.367	0	144.76	0	29.5	27.5	34.3	0	0	4.1	0	183850000	134110000	175070000	0	0	6015700	3
477	A4D177;Q13185;C9JMM0;B8ZZ43;S4R2Y4;K7ELA4;B5MD17;J3KS05;Q6IBN6;P83916	A4D177;Q13185	4;4;1;1;1;1;1;1;1;1	4;4;1;1;1;1;1;1;1;1	4;4;1;1;1;1;1;1;1;1	Chromobox protein homolog 3	CBX3	tr|A4D177|A4D177_HUMAN Chromobox homolog 3 (HP1 gamma homolog, Drosophila) OS=Homo sapiens OX=9606 GN=CBX3 PE=4 SV=1;sp|Q13185|CBX3_HUMAN Chromobox protein homolog 3 OS=Homo sapiens OX=9606 GN=CBX3 PE=1 SV=4	0	4	3	3	0	0	0	0	4	3	3	0	0	0	4	0	0	4	3	3	0	0	0	20.811	0	91.69	0	30.1	21.3	23.5	0	0	0	0	98768000	38519000	38397000	0	0	0	3
451	A0A2R8YDQ5;Q6NUN9;Q6NUN9-2;Q6NUN9-3;C9JNZ9;D3DWG5;B7Z3E8;Q6ZMS7;Q6ZMS7-2;A0A090N7S9;H7C5A9;Q96N48;B3KQE6;A0A090N8N3;Q75MW2-2;Q75MW2;Q9UDV6	A0A2R8YDQ5;Q6NUN9;Q6NUN9-2;Q6NUN9-3	7;7;6;4;3;2;2;2;2;1;1;1;1;1;1;1;1	7;7;6;4;3;2;2;2;2;1;1;1;1;1;1;1;1	7;7;6;4;3;2;2;2;2;1;1;1;1;1;1;1;1	Zinc finger protein 746	ZNF746	tr|A0A2R8YDQ5|A0A2R8YDQ5_HUMAN Zinc finger protein 746 OS=Homo sapiens OX=9606 GN=ZNF746 PE=1 SV=1;sp|Q6NUN9|ZN746_HUMAN Zinc finger protein 746 OS=Homo sapiens OX=9606 GN=ZNF746 PE=1 SV=1;sp|Q6NUN9-2|ZN746_HUMAN Isoform 2 of Zinc finger protein 746 OS=Hom	0	6	6	4	0	0	0	0	6	6	4	0	0	0	6	0	0	6	6	4	0	0	0	70.833	0	71.936	0	15.5	18.7	7.3	0	0	0	0	67713000	73159000	29268000	0	0	0	3
699	B4DNH5;P58317;O14858;K7EN93;K7EQI1;M0R1L6;B4DF53;A0PJ55;Q05DD3;A0A1W2PRV3;A8K8U0;Q3LIC1;A0A024R799;B4DF82;A0A0C4DG37;B4DMI8;F5H0A9;B4DRB5;B4DP29;A0A024R5S3;C9J2N8;B4DS70;Q86XA2;O75261;C9JME7;K7ER43;G3V131;B4DXX0;S4R3U0;B4DSG8;Q9H942;B3KPL8;A0A024R7B5;A8K5C7;Q59EH4;A8K4L4;A0A024R7B6;A0A024R7D7;A5HJR3;A0A087WUM7;A2RUI7;A0A0A0MTT2;Q24JS6;A8K5U8;A0A024R0L0;B4DUB6;D3YTF2;F8W7T7;A0A024R7H6;B4DS18;B3KMY…	B4DNH5;P58317	5;5;1;1;1;1;1;1;1;1;1;1;1;1;1;1;1;1;1;1;1;1;1;1;1;1;1;1;1;1;1;1;1;1;1;1;1;1;1;1;1;1;1;1;1;1;1;1;1;1;1;1;1;1;1;1;1;1;1;1;1;1;1;1;1;1;1;1;1;1;1;1;1;1;1;1;1;1;1;1;1;1;1;1;1;1;1;1;1;1;1;1;1;1;1;1;1;1;1;1;1;1;1;1;1;1;1;1;1;1;1;1;1	5;5;1;1;1;1;1;1;1;1;1;1;1;1;1;1;1;1;1;1;1;1;1;1;1;1;1;1;1;1;1;1;1;1;1;1;1;1;1;1;1;1;1;1;1;1;1;1;1;1;1;1;1;1;1;1;1;1;1;1;1;1;1;1;1;1;1;1;1;1;1;1;1;1;1;1;1;1;1;1;1;1;1;1;1;1;1;1;1;1;1;1;1;1;1;1;1;1;1;1;1;1;1;1;1;1;1;1;1;1;1;1;1	4;4;0;0;1;0;0;0;0;0;0;0;0;0;0;0;0;0;0;0;0;0;0;0;0;0;0;0;0;0;0;0;0;0;0;0;0;0;0;0;0;0;0;0;0;0;0;0;0;0;0;0;0;0;0;0;0;0;0;0;0;0;0;0;0;0;0;0;0;0;0;0;0;0;0;0;0;0;0;0;0;0;0;0;0;0;0;0;0;0;0;0;0;0;0;0;0;0;0;0;0;0;0;0;0;0;0;0;0;0;0;0;0	Zinc finger protein 121	ZNF121	tr|B4DNH5|B4DNH5_HUMAN cDNA FLJ59039, highly similar to Homo sapiens zinc finger protein 121 (ZNF121), mRNA OS=Homo sapiens OX=9606 PE=2 SV=1;sp|P58317|ZN121_HUMAN Zinc finger protein 121 OS=Homo sapiens OX=9606 GN=ZNF121 PE=3 SV=2	0	3	4	2	0	0	0	0	3	4	2	0	0	0	4	0	0	3	3	2	0	0	0	39.076	0	32.03	0	10.2	13.7	7.6	0	0	0	0	44433000	64892000	39964000	0	0	0	3
1096	P17482;B3KPJ1;P28356	P17482	9;3;3	8;3;2	6;3;0	Homeobox protein Hox-B9	HOXB9	sp|P17482|HXB9_HUMAN Homeobox protein Hox-B9 OS=Homo sapiens OX=9606 GN=HOXB9 PE=1 SV=2	0	9	8	6	1	0	0	0	8	7	5	1	0	0	8	1	0	6	6	4	1	0	0	28.058	0	134.07	0	41.6	41.6	30.4	3.2	0	0	0	126450000	131110000	106800000	3386500	0	0	3
1450	Q8IYW5	Q8IYW5	5	5	5	E3 ubiquitin-protein ligase RNF168	RNF168	sp|Q8IYW5|RN168_HUMAN E3 ubiquitin-protein ligase RNF168 OS=Homo sapiens OX=9606 GN=RNF168 PE=1 SV=1	0	4	4	4	0	0	0	0	4	4	4	0	0	0	4	0	0	4	4	4	0	0	0	65.019	0	38.826	0	7.7	9.1	9.1	0	0	0	0	61838000	67445000	26960000	0	0	0	3
1146	P41223;P41223-2;F8WCN7;C9JCD9	P41223;P41223-2	5;5;2;2	5;5;2;2	5;5;2;2	Protein BUD31 homolog	BUD31	sp|P41223|BUD31_HUMAN Protein BUD31 homolog OS=Homo sapiens OX=9606 GN=BUD31 PE=1 SV=2;sp|P41223-2|BUD31_HUMAN Isoform 2 of Protein BUD31 homolog OS=Homo sapiens OX=9606 GN=BUD31	0	3	3	5	0	0	0	0	3	3	5	0	0	0	5	0	0	3	3	5	0	0	0	17	0	80.89	0	19.4	19.4	26.4	0	0	0	0	28625000	24932000	155440000	0	0	0	3
1103	P20248	P20248	5	5	5	Cyclin-A2	CCNA2	sp|P20248|CCNA2_HUMAN Cyclin-A2 OS=Homo sapiens OX=9606 GN=CCNA2 PE=1 SV=2	0	2	3	4	0	0	0	0	2	3	4	0	0	0	4	0	0	2	3	4	0	0	0	48.55	0	80.076	0	7.9	10.2	15.3	0	0	0	0	40428000	42289000	64630000	0	0	0	3
1517	Q96JN0;Q96JN0-2;A2VCT1;Q96JN0-3	Q96JN0;Q96JN0-2;A2VCT1	8;7;6;2	8;7;6;2	8;7;6;2	Ligand-dependent corepressor	LCOR	sp|Q96JN0|LCOR_HUMAN Ligand-dependent corepressor OS=Homo sapiens OX=9606 GN=LCOR PE=1 SV=2;sp|Q96JN0-2|LCOR_HUMAN Isoform 2 of Ligand-dependent corepressor OS=Homo sapiens OX=9606 GN=LCOR;tr|A2VCT1|A2VCT1_HUMAN LCOR protein (Fragment) OS=Homo sapiens OX=9	0	8	7	4	0	0	0	0	8	7	4	0	0	0	8	0	0	8	7	4	0	0	0	47.006	0	88.066	0	31.9	27.9	14.3	0	0	0	0	73301000	52916000	26212000	0	0	0	3
379	A0A0S2Z5C7;I3L419;A0A0S2Z5F0;Q9BSJ6-2;Q9BSJ6;I3L156;I3L2R2;I3L427	A0A0S2Z5C7;I3L419;A0A0S2Z5F0;Q9BSJ6-2;Q9BSJ6;I3L156	7;7;7;7;7;6;2;2	7;7;7;7;7;6;2;2	7;7;7;7;7;6;2;2	Protein FAM64A	FAM64A	tr|A0A0S2Z5C7|A0A0S2Z5C7_HUMAN Family with sequence similarity 64 member A isoform 2 OS=Homo sapiens OX=9606 GN=FAM64A PE=2 SV=1;tr|I3L419|I3L419_HUMAN Protein PIMREG OS=Homo sapiens OX=9606 GN=PIMREG PE=1 SV=1;tr|A0A0S2Z5F0|A0A0S2Z5F0_HUMAN Family with se	0	5	4	4	0	0	0	0	5	4	4	0	0	0	5	0	0	5	4	4	0	0	0	26.242	0	67.956	0	24.4	18.9	22.7	0	0	0	0	85953000	37352000	31413000	0	0	0	3
1221	Q02086-2;Q02086;Q9BRW5;A0A1B0GVH1	Q02086-2;Q02086	5;5;2;1	5;5;2;1	5;5;2;1	Transcription factor Sp2	SP2	sp|Q02086-2|SP2_HUMAN Isoform 2 of Transcription factor Sp2 OS=Homo sapiens OX=9606 GN=SP2;sp|Q02086|SP2_HUMAN Transcription factor Sp2 OS=Homo sapiens OX=9606 GN=SP2 PE=1 SV=3	0	5	4	5	0	0	0	0	5	4	5	0	0	0	5	0	0	5	4	5	0	0	0	64.153	0	47.717	0	20	13.4	20	0	0	0	0	37074000	27366000	96750000	0	0	0	3
228	A0A1U9X7Y0;A0A024RCS7;Q9BW19;A0A1U9X7X5;B4DMA8;B4E063;A2AB20;A0A140T9E6;A0A087X1W5	A0A1U9X7Y0;A0A024RCS7;Q9BW19;A0A1U9X7X5;B4DMA8;B4E063	12;12;12;11;9;9;2;2;1	12;12;12;11;9;9;2;2;1	12;12;12;11;9;9;2;2;1	Kinesin-like protein;Kinesin-like protein KIFC1	KIFC1	tr|A0A1U9X7Y0|A0A1U9X7Y0_HUMAN Kinesin-like protein OS=Homo sapiens OX=9606 PE=3 SV=1;tr|A0A024RCS7|A0A024RCS7_HUMAN Kinesin-like protein OS=Homo sapiens OX=9606 GN=KIFC1 PE=3 SV=1;sp|Q9BW19|KIFC1_HUMAN Kinesin-like protein KIFC1 OS=Homo sapiens OX=9606 GN	0	3	7	10	0	0	0	0	3	7	10	0	0	0	10	0	0	3	7	10	0	0	0	73.678	0	97.598	0	9.4	16.5	21.4	0	0	0	0	31812000	45387000	64337000	0	0	0	3
1042	X6R5A3;O95551-3;O95551;O95551-2	X6R5A3;O95551-3;O95551;O95551-2	3;3;3;3	3;3;3;3	3;3;3;3	Tyrosyl-DNA phosphodiesterase 2	TDP2	tr|X6R5A3|X6R5A3_HUMAN TRAF and TNF receptor associated protein, isoform CRA_b OS=Homo sapiens OX=9606 GN=TDP2 PE=1 SV=1;sp|O95551-3|TYDP2_HUMAN Isoform 3 of Tyrosyl-DNA phosphodiesterase 2 OS=Homo sapiens OX=9606 GN=TDP2;sp|O95551|TYDP2_HUMAN Tyrosyl-DNA	0	3	3	3	1	0	1	0	3	3	3	1	0	1	3	1	0	3	3	3	1	0	1	34.461	0	57.824	0	10.2	10.2	10.2	3	0	3.6	0	57038000	46639000	34460000	0	0	0	3
1641	Q9UFW8;C9JUJ0	Q9UFW8;C9JUJ0	4;3	4;3	4;3	CGG triplet repeat-binding protein 1	CGGBP1	sp|Q9UFW8|CGBP1_HUMAN CGG triplet repeat-binding protein 1 OS=Homo sapiens OX=9606 GN=CGGBP1 PE=1 SV=2;tr|C9JUJ0|C9JUJ0_HUMAN CGG triplet repeat-binding protein 1 (Fragment) OS=Homo sapiens OX=9606 GN=CGGBP1 PE=1 SV=1	0	3	3	4	0	0	0	0	3	3	4	0	0	0	4	0	0	3	3	4	0	0	0	18.82	0	24.961	0	16.8	16.8	21.6	0	0	0	0	34582000	29848000	85265000	0	0	0	3
108	A0A024R5E3;A0A024R5D2;E7EN32;A0A024R570;O00255-2;O00255;O00255-3;E7EPR4;E7ET29;E7ENS2;Q9GZQ5;C9DZM4;Q9UE24;Q7Z5Y5;G9G6R5	A0A024R5E3;A0A024R5D2;E7EN32;A0A024R570;O00255-2;O00255;O00255-3;E7EPR4;E7ET29;E7ENS2	8;8;7;7;7;7;6;5;5;4;3;3;3;2;1	8;8;7;7;7;7;6;5;5;4;3;3;3;2;1	8;8;7;7;7;7;6;5;5;4;3;3;3;2;1	Menin	MEN1	tr|A0A024R5E3|A0A024R5E3_HUMAN Multiple endocrine neoplasia I, isoform CRA_b OS=Homo sapiens OX=9606 GN=MEN1 PE=4 SV=1;tr|A0A024R5D2|A0A024R5D2_HUMAN Multiple endocrine neoplasia I, isoform CRA_a OS=Homo sapiens OX=9606 GN=MEN1 PE=4 SV=1;tr|E7EN32|E7EN32_H	0	6	6	6	0	0	0	0	6	6	6	0	0	0	6	0	0	6	6	6	0	0	0	67.466	0	66.039	0	14.6	16.6	14.9	0	0	0	0	49107000	47601000	36040000	0	0	0	3
1416	Q7Z2Z1-2;Q7Z2Z1;H0YN97	Q7Z2Z1-2;Q7Z2Z1	19;19;3	19;19;3	19;19;3	Treslin	TICRR	sp|Q7Z2Z1-2|TICRR_HUMAN Isoform 2 of Treslin OS=Homo sapiens OX=9606 GN=TICRR;sp|Q7Z2Z1|TICRR_HUMAN Treslin OS=Homo sapiens OX=9606 GN=TICRR PE=1 SV=2	0	16	14	2	0	0	0	0	16	14	2	0	0	0	16	0	0	16	14	2	0	0	0	210.78	0	157.93	0	13.4	9.6	2.3	0	0	0	0	84027000	65696000	13128000	0	0	0	3
1151	P43694;A0A087WZ09;Q16365;E9PKS4;B3KUF4;Q8WYX6;E9PRI5;Q13222	P43694;A0A087WZ09;Q16365;E9PKS4;B3KUF4	11;10;9;7;7;3;1;1	11;10;9;7;7;3;1;1	1;1;1;0;0;0;0;0	Transcription factor GATA-4	GATA4	sp|P43694|GATA4_HUMAN Transcription factor GATA-4 OS=Homo sapiens OX=9606 GN=GATA4 PE=1 SV=2;tr|A0A087WZ09|A0A087WZ09_HUMAN Transcription factor GATA-4 OS=Homo sapiens OX=9606 GN=GATA4 PE=1 SV=1;tr|Q16365|Q16365_HUMAN GATA-4 transcription factor OS=Homo sa	0	6	7	9	0	0	1	0	6	7	9	0	0	1	9	1	0	1	1	1	0	0	1	44.565	0	125.91	0	21.7	26.2	43	0	0	3.2	0	97341000	86945000	129130000	0	0	3455800	3
1484	Q8WWI3;Q9Y4X4;Q9Y4X4-3;Q9Y4X4-2	Q8WWI3;Q9Y4X4;Q9Y4X4-3;Q9Y4X4-2	5;5;4;3	5;5;4;3	4;4;4;3	Krueppel-like factor 12	KLF12	tr|Q8WWI3|Q8WWI3_HUMAN AP-2 repressor OS=Homo sapiens OX=9606 PE=2 SV=1;sp|Q9Y4X4|KLF12_HUMAN Krueppel-like factor 12 OS=Homo sapiens OX=9606 GN=KLF12 PE=1 SV=2;sp|Q9Y4X4-3|KLF12_HUMAN Isoform 3 of Krueppel-like factor 12 OS=Homo sapiens OX=9606 GN=KLF12;s	0	3	3	5	0	0	0	0	3	3	5	0	0	0	5	0	0	3	3	4	0	0	0	44.225	0	116.94	0	13.4	13.4	19.9	0	0	0	0	32378000	23731000	84152000	0	0	0	3
116	A8K124;B4DHL1;A0A024R5W1;Q6N043-2;Q6N043;H0YLA6;H0YL38;Q6N043-3;Q9H740;Q6N043-6;Q6N043-4;H0YN90;Q6N043-5	A8K124;B4DHL1;A0A024R5W1;Q6N043-2;Q6N043;H0YLA6;H0YL38;Q6N043-3	9;9;9;9;9;8;8;8;3;2;2;1;1	7;7;7;7;7;6;6;6;3;1;1;0;1	7;7;7;7;7;6;6;6;3;1;1;0;1	Zinc finger protein 280D	SUHW4;ZNF280D	tr|A8K124|A8K124_HUMAN cDNA FLJ76213, highly similar to Homo sapiens suppressor of hairy wing homolog 4 (Drosophila) (SUHW4), transcript variant 2, mRNA OS=Homo sapiens OX=9606 PE=2 SV=1;tr|B4DHL1|B4DHL1_HUMAN cDNA FLJ56078, highly similar to Suppressor of	0	4	5	7	0	0	1	0	3	3	5	0	0	0	5	0	0	3	3	5	0	0	0	107.89	0	51.138	0	5.5	5.8	10.1	0	0	0.9	0	36979000	37018000	39230000	0	0	0	3
935	I3VM54;I3VM53;Q9Y2K7;Q9Y2K7-2;Q9Y2K7-5;Q9Y2K7-4;Q9Y2K7-3;B4DSG1	I3VM54;I3VM53;Q9Y2K7;Q9Y2K7-2;Q9Y2K7-5;Q9Y2K7-4	15;15;15;12;11;9;7;3	14;14;14;12;11;9;6;3	12;12;12;10;9;7;6;3	Lysine-specific demethylase 2A	KDM2A	tr|I3VM54|I3VM54_HUMAN Lysine-specific demethylase 2A OS=Homo sapiens OX=9606 GN=KDM2A PE=1 SV=1;tr|I3VM53|I3VM53_HUMAN F-box and leucine-rich repeat protein 11, isoform CRA_a OS=Homo sapiens OX=9606 GN=KDM2A PE=2 SV=1;sp|Q9Y2K7|KDM2A_HUMAN Lysine-specific	0	9	13	3	0	0	0	0	8	12	3	0	0	0	12	0	0	7	10	3	0	0	0	130.66	0	91.533	0	8.6	11.8	2.8	0	0	0	0	56924000	108540000	8272400	0	0	0	3
385	A0A0S2Z5S4;Q969G2;Q5RLJ3;Q5RLJ2;F1T0D7;Q9HBU2;F1T0D5;F1T0D9;Q9UBR4;Q9UBR4-2	A0A0S2Z5S4;Q969G2	5;5;2;2;2;2;2;2;2;2	5;5;2;2;2;2;2;2;2;2	5;5;2;2;2;2;2;2;2;2	LIM/homeobox protein Lhx4	LHX4	tr|A0A0S2Z5S4|A0A0S2Z5S4_HUMAN LIM homeobox 4 isoform 1 (Fragment) OS=Homo sapiens OX=9606 GN=LHX4 PE=2 SV=1;sp|Q969G2|LHX4_HUMAN LIM/homeobox protein Lhx4 OS=Homo sapiens OX=9606 GN=LHX4 PE=1 SV=2	0	5	4	5	0	0	0	0	5	4	5	0	0	0	5	0	0	5	4	5	0	0	0	43.123	0	40.139	0	15.4	12.3	15.4	0	0	0	0	51050000	31452000	30804000	0	0	0	3
1184	Q53ZD3;Q4JHB7;P58012;Q4JHB5;Q4JHB6;Q05CX9;Q12946;Q12947	Q53ZD3;Q4JHB7;P58012;Q4JHB5;Q4JHB6;Q05CX9	6;6;6;5;5;4;1;1	6;6;6;5;5;4;1;1	5;5;5;4;4;3;1;1	Forkhead box protein L2	FOXL2	tr|Q53ZD3|Q53ZD3_HUMAN FOXL2 OS=Homo sapiens OX=9606 GN=FOXL2 PE=4 SV=1;tr|Q4JHB7|Q4JHB7_HUMAN Transcription factor FOXL2 mutant 1 OS=Homo sapiens OX=9606 GN=FOXL2 PE=2 SV=1;sp|P58012|FOXL2_HUMAN Forkhead box protein L2 OS=Homo sapiens OX=9606 GN=FOXL2 PE=	0	6	6	6	0	0	1	0	6	6	6	0	0	1	6	1	0	5	5	5	0	0	1	38.772	0	69.931	0	24.2	24.2	24.2	0	0	3.7	0	57844000	63230000	79535000	0	0	1298800	3
1431	Q86U70-3;Q86U70-2;Q86U70;B7Z2D3;E9PFI4;B7Z6D0;G5E9Y7;O43679-2;O43679-3;O43679	Q86U70-3;Q86U70-2;Q86U70	5;5;5;1;1;1;1;1;1;1	5;5;5;1;1;1;1;1;1;1	5;5;5;1;1;1;1;1;1;1	LIM domain-binding protein 1	LDB1	sp|Q86U70-3|LDB1_HUMAN Isoform 2 of LIM domain-binding protein 1 OS=Homo sapiens OX=9606 GN=LDB1;sp|Q86U70-2|LDB1_HUMAN Isoform 3 of LIM domain-binding protein 1 OS=Homo sapiens OX=9606 GN=LDB1;sp|Q86U70|LDB1_HUMAN LIM domain-binding protein 1 OS=Homo sapi	0	4	2	3	0	0	0	0	4	2	3	0	0	0	4	0	0	4	2	3	0	0	0	36.427	0	38.364	0	14.6	5.4	13.6	0	0	0	0	47384000	33774000	28574000	0	0	0	3
1037	O95243-3;O95243-5;O95243-2;O95243;O95243-6;D6RBI7	O95243-3;O95243-5;O95243-2;O95243;O95243-6	7;7;7;7;4;2	7;7;7;7;4;2	7;7;7;7;4;2	Methyl-CpG-binding domain protein 4	MBD4	sp|O95243-3|MBD4_HUMAN Isoform 3 of Methyl-CpG-binding domain protein 4 OS=Homo sapiens OX=9606 GN=MBD4;sp|O95243-5|MBD4_HUMAN Isoform 5 of Methyl-CpG-binding domain protein 4 OS=Homo sapiens OX=9606 GN=MBD4;sp|O95243-2|MBD4_HUMAN Isoform 2 of Methyl-CpG-b	0	4	5	7	0	0	0	0	4	5	7	0	0	0	7	0	0	4	5	7	0	0	0	60.949	0	47.264	0	9.8	12.6	17	0	0	0	0	22095000	33050000	58038000	0	0	0	3
1014	O75151;B4DH04;Q8N359;A0A087WW48;Q6P2C5;E7ET14	O75151	21;10;8;6;6;5	19;9;7;4;4;4	19;9;7;4;4;4	Lysine-specific demethylase PHF2	PHF2	sp|O75151|PHF2_HUMAN Lysine-specific demethylase PHF2 OS=Homo sapiens OX=9606 GN=PHF2 PE=1 SV=4	0	14	12	8	1	1	2	0	12	10	6	0	0	1	12	1	0	12	10	6	0	0	1	120.77	0	127.88	0	16.8	16.9	11.6	1.3	1.3	2.6	0	120530000	99016000	55340000	0	0	3408700	3
1407	Q71F23;A8K8D2;Q71F23-3;Q09GN1;A5D8X7;D6R9S4;Q71F23-2	Q71F23;A8K8D2;Q71F23-3;Q09GN1;A5D8X7	18;15;13;12;11;7;7	18;15;13;12;11;7;7	18;15;13;12;11;7;7	Centromere protein U	CENPU;MLF1IP	sp|Q71F23|CENPU_HUMAN Centromere protein U OS=Homo sapiens OX=9606 GN=CENPU PE=1 SV=1;tr|A8K8D2|A8K8D2_HUMAN cDNA FLJ77371, highly similar to Homo sapiens MLF1 interacting protein (MLF1IP), mRNA OS=Homo sapiens OX=9606 PE=2 SV=1;sp|Q71F23-3|CENPU_HUMAN Iso	0	12	13	18	1	0	4	0	12	13	18	1	0	4	18	4	0	12	13	18	1	0	4	47.521	0	181.4	0	36.6	47.1	54.1	4.3	0	15.3	0	274130000	256740000	575280000	5111100	0	9093000	3
509	A8K245;Q99986;H0YJ50;H0YJJ9	A8K245;Q99986;H0YJ50	7;7;5;2	7;7;5;2	7;7;5;2	Serine/threonine-protein kinase VRK1	VRK1	tr|A8K245|A8K245_HUMAN cDNA FLJ75441, highly similar to Homo sapiens vaccinia related kinase 1 (VRK1), mRNA OS=Homo sapiens OX=9606 PE=2 SV=1;sp|Q99986|VRK1_HUMAN Serine/threonine-protein kinase VRK1 OS=Homo sapiens OX=9606 GN=VRK1 PE=1 SV=1;tr|H0YJ50|H0YJ	0	3	5	5	0	0	0	0	3	5	5	0	0	0	5	0	0	3	5	5	0	0	0	45.445	0	57.256	0	11.4	15.4	17.4	0	0	0	0	21423000	34784000	53731000	0	0	0	3
1157	P46937-6;P46937-7;P46937;P46937-9;Q86T74;A0A024R3E4;P46937-5;P46937-3;P46937-2;P46937-8;P46937-4;H0YCI3;K0KVU2;B4E2Y3	P46937-6;P46937-7;P46937;P46937-9;Q86T74;A0A024R3E4;P46937-5;P46937-3;P46937-2;P46937-8;P46937-4	5;5;5;5;4;4;4;4;4;4;3;2;1;1	5;5;5;5;4;4;4;4;4;4;3;2;1;1	5;5;5;5;4;4;4;4;4;4;3;2;1;1	Transcriptional coactivator YAP1	YAP1;DKFZp451O0517	sp|P46937-6|YAP1_HUMAN Isoform 6 of Transcriptional coactivator YAP1 OS=Homo sapiens OX=9606 GN=YAP1;sp|P46937-7|YAP1_HUMAN Isoform 7 of Transcriptional coactivator YAP1 OS=Homo sapiens OX=9606 GN=YAP1;sp|P46937|YAP1_HUMAN Transcriptional coactivator YAP1	0	4	5	3	0	0	0	0	4	5	3	0	0	0	5	0	0	4	5	3	0	0	0	49.988	0	44.875	0	17.6	21.2	15.2	0	0	0	0	31236000	31246000	36638000	0	0	0	3
1498	Q96A47;F1T0J9;D6RBJ1;A8K3X7;P61371;H0YN25	Q96A47;F1T0J9	8;4;2;2;2;1	8;4;2;2;2;1	8;4;2;2;2;1	Insulin gene enhancer protein ISL-2	ISL2	sp|Q96A47|ISL2_HUMAN Insulin gene enhancer protein ISL-2 OS=Homo sapiens OX=9606 GN=ISL2 PE=1 SV=1;tr|F1T0J9|F1T0J9_HUMAN Insulin gene enhancer protein ISL-2 OS=Homo sapiens OX=9606 GN=ISL2 PE=2 SV=1	0	6	4	6	0	1	0	0	6	4	6	0	1	0	6	1	0	6	4	6	0	1	0	39.768	0	58.212	0	22.3	13.6	23.1	0	3.1	0	0	66210000	60590000	61457000	0	1696400	0	3
1512	Q96GD4;Q96GD4-5;J3KTD6;Q96GD4-2;Q96GD4-4;J3QR41;J3QLN8;Q96GD4-3;J3KRF8;J3KRJ2	Q96GD4;Q96GD4-5;J3KTD6;Q96GD4-2;Q96GD4-4;J3QR41;J3QLN8;Q96GD4-3;J3KRF8	9;9;8;8;7;6;6;6;5;4	8;8;7;8;6;5;5;5;5;3	1;1;1;1;1;1;1;1;1;1	Aurora kinase B	AURKB	sp|Q96GD4|AURKB_HUMAN Aurora kinase B OS=Homo sapiens OX=9606 GN=AURKB PE=1 SV=3;sp|Q96GD4-5|AURKB_HUMAN Isoform 5 of Aurora kinase B OS=Homo sapiens OX=9606 GN=AURKB;tr|J3KTD6|J3KTD6_HUMAN Aurora kinase B (Fragment) OS=Homo sapiens OX=9606 GN=AURKB PE=1 S	0	7	6	8	1	1	2	0	7	5	7	0	0	1	7	1	0	1	1	1	0	0	0	39.31	0	64.483	0	24.4	20.3	27.6	2.3	2.3	6.7	0	82697000	46102000	119150000	0	0	3137400	3
152	A0A024R856;H9KVB4;O15417;O15417-2;H7BXS9;H7C177;A3KMH2	A0A024R856;H9KVB4;O15417	7;7;7;3;2;1;1	7;7;7;3;2;1;1	7;7;7;3;2;1;1	Trinucleotide repeat-containing gene 18 protein	hCG_96198;TNRC18	tr|A0A024R856|A0A024R856_HUMAN HCG96198, isoform CRA_a OS=Homo sapiens OX=9606 GN=hCG_96198 PE=4 SV=1;tr|H9KVB4|H9KVB4_HUMAN Trinucleotide repeat-containing gene 18 protein OS=Homo sapiens OX=9606 GN=TNRC18 PE=1 SV=1;sp|O15417|TNC18_HUMAN Trinucleotide rep	0	7	4	5	0	0	0	0	7	4	5	0	0	0	7	0	0	7	4	5	0	0	0	287.31	0	56.66	0	4.8	2.3	2.9	0	0	0	0	37379000	26250000	31735000	0	0	0	3
544	A8K7A2;Q53HL2;B4DXT3	A8K7A2;Q53HL2	4;4;1	4;4;1	4;4;1	Borealin	CDCA8	tr|A8K7A2|A8K7A2_HUMAN cDNA FLJ78084, highly similar to Homo sapiens cell division cycle associated 8, mRNA OS=Homo sapiens OX=9606 PE=2 SV=1;sp|Q53HL2|BOREA_HUMAN Borealin OS=Homo sapiens OX=9606 GN=CDCA8 PE=1 SV=2	0	3	3	3	0	0	0	0	3	3	3	0	0	0	3	0	0	3	3	3	0	0	0	31.311	0	34.064	0	10.7	13.6	10.7	0	0	0	0	37077000	19126000	41764000	0	0	0	3
302	Q86UA8;A0A0A0MRP6;B7ZLQ5;P28370-2;P28370;D7EZH4	Q86UA8;A0A0A0MRP6;B7ZLQ5;P28370-2;P28370;D7EZH4	22;22;22;22;22;14	8;8;8;8;8;6	8;8;8;8;8;6	Probable global transcription activator SNF2L1	SMARCA1	tr|Q86UA8|Q86UA8_HUMAN SMARCA1 protein (Fragment) OS=Homo sapiens OX=9606 GN=SMARCA1 PE=2 SV=2;tr|A0A0A0MRP6|A0A0A0MRP6_HUMAN Probable global transcription activator SNF2L1 OS=Homo sapiens OX=9606 GN=SMARCA1 PE=1 SV=1;tr|B7ZLQ5|B7ZLQ5_HUMAN Probable global	0	20	18	6	2	4	7	0	7	5	1	0	0	0	7	0	0	7	5	1	0	0	0	113.36	0	63.991	0	20.9	18.8	5.5	2.2	3.6	5.1	0	101870000	68937000	4122100	0	0	0	3
1290	Q149N8;A0A0D9SFM0;Q149N8-4;Q149N8-2;H7C2W2;K4DI94;Q149N8-5;B3KX98;H0YBI0;Q5JT88	Q149N8;A0A0D9SFM0;Q149N8-4;Q149N8-2	20;19;18;13;9;9;9;7;1;1	20;19;18;13;9;9;9;7;1;1	20;19;18;13;9;9;9;7;1;1	E3 ubiquitin-protein ligase SHPRH	SHPRH	sp|Q149N8|SHPRH_HUMAN E3 ubiquitin-protein ligase SHPRH OS=Homo sapiens OX=9606 GN=SHPRH PE=1 SV=2;tr|A0A0D9SFM0|A0A0D9SFM0_HUMAN E3 ubiquitin-protein ligase SHPRH OS=Homo sapiens OX=9606 GN=SHPRH PE=1 SV=1;sp|Q149N8-4|SHPRH_HUMAN Isoform 3 of E3 ubiquitin	0	15	13	7	1	0	1	0	15	13	7	1	0	1	15	1	0	15	13	7	1	0	1	193.08	0	131.61	0	11	10	5.3	0.5	0	0.7	0	128270000	81788000	33767000	0	0	2656600	3
547	Q96B14;A8K7H4;O43929-2;O43929-3;O43929;Q53TH5;B7Z632;B7Z2M4;CON__Q2YDI2;Q53SE3	Q96B14;A8K7H4;O43929-2;O43929-3;O43929;Q53TH5;B7Z632;B7Z2M4	9;9;9;9;9;8;7;6;4;1	9;9;9;9;9;8;7;6;4;1	9;9;9;9;9;8;7;6;4;1	Origin recognition complex subunit 4	ORC4;ORC4L	tr|Q96B14|Q96B14_HUMAN Uncharacterized protein (Fragment) OS=Homo sapiens OX=9606 PE=2 SV=1;tr|A8K7H4|A8K7H4_HUMAN Origin recognition complex subunit 4 OS=Homo sapiens OX=9606 PE=2 SV=1;sp|O43929-2|ORC4_HUMAN Isoform 2 of Origin recognition complex subunit	0	6	7	3	0	1	1	0	6	7	3	0	1	1	7	1	0	6	7	3	0	1	1	41.353	0	81.454	0	19.1	26.1	10.4	0	4.8	3.4	0	74618000	103060000	45122000	0	0	2659100	3
1395	Q6UB99;A8K4M9;A0A2R8Y438;Q7Z5E5;Q8IVY9;Q59GC3;Q6PEL2;A0A2R8Y4T9;A0A2R8YE03;A0A2R8YEI0;A0A0K2FGV1;A0A0K2FGM8;Q9UHR3;A0A087WTN8;X5D778	Q6UB99;A8K4M9;A0A2R8Y438	10;6;5;3;2;2;2;1;1;1;1;1;1;1;1	10;6;5;3;2;2;2;1;1;1;1;1;1;1;1	10;6;5;3;2;2;2;1;1;1;1;1;1;1;1	Ankyrin repeat domain-containing protein 11	ANKRD11	sp|Q6UB99|ANR11_HUMAN Ankyrin repeat domain-containing protein 11 OS=Homo sapiens OX=9606 GN=ANKRD11 PE=1 SV=3;tr|A8K4M9|A8K4M9_HUMAN cDNA FLJ78738, highly similar to Homo sapiens ankyrin repeat-containing cofactor-1 (ANCO1) mRNA (Fragment) OS=Homo sapiens	0	7	7	3	0	0	0	0	7	7	3	0	0	0	7	0	0	7	7	3	0	0	0	297.91	0	75.38	0	3.8	4	1.3	0	0	0	0	35033000	39122000	20270000	0	0	0	3
913	Q6P142;H0Y322;Q5TKA1;Q5TKA1-2;C9J5J4;H7C4T7;Q5TKA1-3;Q8IWQ1;Q8IWQ2;B1B047	Q6P142;H0Y322;Q5TKA1;Q5TKA1-2;C9J5J4;H7C4T7;Q5TKA1-3;Q8IWQ1	7;7;7;7;5;5;5;4;3;1	7;7;7;7;5;5;5;4;3;1	7;7;7;7;5;5;5;4;3;1	Protein lin-9 homolog	LIN9	tr|Q6P142|Q6P142_HUMAN LIN9 protein (Fragment) OS=Homo sapiens OX=9606 GN=LIN9 PE=2 SV=1;tr|H0Y322|H0Y322_HUMAN Protein lin-9 homolog (Fragment) OS=Homo sapiens OX=9606 GN=LIN9 PE=1 SV=1;sp|Q5TKA1|LIN9_HUMAN Protein lin-9 homolog OS=Homo sapiens OX=9606 GN	0	6	4	4	0	0	0	0	6	4	4	0	0	0	6	0	0	6	4	4	0	0	0	64.761	0	59.166	0	17.1	13.6	11.1	0	0	0	0	44889000	30912000	19961000	0	0	0	3
981	O14647;A0A024RC75;O14647-2;A0A1B0GTU9;A8K9Y5;A0A0D9SGK0;Q8N677;B7Z3I4;O14647-3;A0A1B0GTM9;Q3YLD5;A0A0D9SFA3;A0A0D9SFI3;Q3YLD6;A0A1B0GU59;Q6AI05	O14647;A0A024RC75;O14647-2;A0A1B0GTU9;A8K9Y5	21;20;20;12;12;2;2;2;2;1;1;1;1;1;1;1	12;11;11;5;6;1;1;1;1;1;0;0;1;0;0;1	12;11;11;5;6;1;1;1;1;1;0;0;1;0;0;1	Chromodomain-helicase-DNA-binding protein 2	CHD2	sp|O14647|CHD2_HUMAN Chromodomain-helicase-DNA-binding protein 2 OS=Homo sapiens OX=9606 GN=CHD2 PE=1 SV=2;tr|A0A024RC75|A0A024RC75_HUMAN Chromodomain helicase DNA binding protein 2, isoform CRA_a OS=Homo sapiens OX=9606 GN=CHD2 PE=4 SV=1;sp|O14647-2|CHD2_	0	16	13	10	4	2	3	0	9	6	4	0	0	1	9	1	0	9	6	4	0	0	1	211.34	0	74.209	0	10.3	7.7	5.7	2.1	1.2	1.6	0	116690000	74470000	34546000	0	0	2391800	3
114	A0A024R5T1;Q99081;B4DZH5;A0A024R5Z0;Q99081-3;B4DGI9;H0YNQ5;Q99081-4;Q99081-2;F5GY10;B4DH96;B4DZP2;Q9NQY9;Q9NQY2;B4DZ50;A0A0D9SG78;H0YNP8;Q59ES0;A0A1B0GW91;A0A1B0GWD5;A0A1B0GVB8;H3BPJ7;B3KVA4;A0A024R2C0;A0A1B0GVR6;H3BTP3;E9PH57;P15884-16;P15884-8;P15884-6;P15884-2;P15884-9;P15884-15;P15884-7;P15884-11;P15884-5;P15884-4;P15884-10;P15884-14;P15884-13;P15884-12;P15884;P15884-3	A0A024R5T1;Q99081;B4DZH5;A0A024R5Z0;Q99081-3;B4DGI9	13;13;12;12;12;10;6;4;4;3;3;2;1;1;1;1;1;1;1;1;1;1;1;1;1;1;1;1;1;1;1;1;1;1;1;1;1;1;1;1;1;1;1	13;13;12;12;12;10;6;4;4;3;3;2;1;1;1;1;1;1;1;1;1;1;1;1;1;1;1;1;1;1;1;1;1;1;1;1;1;1;1;1;1;1;1	13;13;12;12;12;10;6;4;4;3;3;2;1;1;1;1;1;1;1;1;1;1;1;1;1;1;1;1;1;1;1;1;1;1;1;1;1;1;1;1;1;1;1	Transcription factor 12	TCF12	tr|A0A024R5T1|A0A024R5T1_HUMAN Transcription factor 12 (HTF4, helix-loop-helix transcription factors 4), isoform CRA_c OS=Homo sapiens OX=9606 GN=TCF12 PE=4 SV=1;sp|Q99081|HTF4_HUMAN Transcription factor 12 OS=Homo sapiens OX=9606 GN=TCF12 PE=1 SV=1;tr|B4D	0	11	9	6	0	2	4	0	11	9	6	0	2	4	11	4	0	11	9	6	0	2	4	72.964	0	108.01	0	25.7	25.2	17.2	0	4.5	12	0	128240000	99646000	43319000	0	0	4415900	3
460	A0JP10;Q03468;B4DZN6;Q59FF6;D6R9X7	A0JP10;Q03468;B4DZN6;Q59FF6	10;10;9;8;1	10;10;9;8;1	9;9;9;8;0	DNA excision repair protein ERCC-6	ERCC6	tr|A0JP10|A0JP10_HUMAN Excision repair cross-complementing rodent repair deficiency, complementation group 6 OS=Homo sapiens OX=9606 GN=ERCC6 PE=2 SV=1;sp|Q03468|ERCC6_HUMAN DNA excision repair protein ERCC-6 OS=Homo sapiens OX=9606 GN=ERCC6 PE=1 SV=1;tr|B	0	3	7	9	0	0	0	0	3	7	9	0	0	0	9	0	0	3	6	8	0	0	0	168.31	0	77.102	0	2.6	6	7.8	0	0	0	0	14165000	38485000	48912000	0	0	0	3
941	J3KN87;O14757-3;O14757;E7EPP6;B4DT73;O14757-2;E9PPA5;E9PJI4;E9PKQ3;A0A087WT52;A0A087WY91;E9PQW7	J3KN87;O14757-3;O14757;E7EPP6;B4DT73;O14757-2;E9PPA5	7;7;7;6;6;6;4;3;3;2;1;1	7;7;7;6;6;6;4;3;3;2;1;1	7;7;7;6;6;6;4;3;3;2;1;1	Serine/threonine-protein kinase Chk1	CHEK1	tr|J3KN87|J3KN87_HUMAN Serine/threonine-protein kinase Chk1 OS=Homo sapiens OX=9606 GN=CHEK1 PE=1 SV=1;sp|O14757-3|CHK1_HUMAN Isoform 3 of Serine/threonine-protein kinase Chk1 OS=Homo sapiens OX=9606 GN=CHEK1;sp|O14757|CHK1_HUMAN Serine/threonine-protein k	0	4	2	7	0	0	0	0	4	2	7	0	0	0	7	0	0	4	2	7	0	0	0	49.019	0	52.961	0	10.9	4.9	17.8	0	0	0	0	30171000	12363000	70231000	0	0	0	3
73	A0A024R3M1;Q9P016;Q9P016-2	A0A024R3M1;Q9P016;Q9P016-2	6;6;3	6;6;3	6;6;3	Thymocyte nuclear protein 1	THYN1	tr|A0A024R3M1|A0A024R3M1_HUMAN Thymocyte nuclear protein 1, isoform CRA_a OS=Homo sapiens OX=9606 GN=THYN1 PE=4 SV=1;sp|Q9P016|THYN1_HUMAN Thymocyte nuclear protein 1 OS=Homo sapiens OX=9606 GN=THYN1 PE=1 SV=1;sp|Q9P016-2|THYN1_HUMAN Isoform 2 of Thymocyte	0	5	2	5	0	0	0	0	5	2	5	0	0	0	5	0	0	5	2	5	0	0	0	25.697	0	36.234	0	22.7	6.7	22.7	0	0	0	0	37211000	10598000	59277000	0	0	0	3
1523	X6R7X0;Q96MN5;Q96MN5-2	X6R7X0;Q96MN5;Q96MN5-2	5;5;3	5;5;3	5;5;3	Transcription elongation factor A N-terminal and central domain-containing protein 2	TCEANC2	tr|X6R7X0|X6R7X0_HUMAN Transcription elongation factor A N-terminal and central domain-containing protein 2 OS=Homo sapiens OX=9606 GN=TCEANC2 PE=1 SV=1;sp|Q96MN5|TEAN2_HUMAN Transcription elongation factor A N-terminal and central domain-containing protei	0	2	3	5	0	0	0	0	2	3	5	0	0	0	5	0	0	2	3	5	0	0	0	27.369	0	34.36	0	9.7	14.7	23.1	0	0	0	0	17027000	19546000	67370000	0	0	0	3
1601	Q9NTW7-4;Q9NPA5;B3KQX0;Q9NPA5-2	Q9NTW7-4;Q9NPA5;B3KQX0;Q9NPA5-2	3;3;2;2	3;3;2;2	2;2;2;2	Zinc finger protein 64 homolog, isoforms 3 and 4;Zinc finger protein 64 homolog, isoforms 1 and 2	ZFP64	sp|Q9NTW7-4|ZF64B_HUMAN Isoform 6 of Zinc finger protein 64 homolog, isoforms 3 and 4 OS=Homo sapiens OX=9606 GN=ZFP64;sp|Q9NPA5|ZF64A_HUMAN Zinc finger protein 64 homolog, isoforms 1 and 2 OS=Homo sapiens OX=9606 GN=ZFP64 PE=1 SV=3;tr|B3KQX0|B3KQX0_HUMAN	0	3	2	2	0	0	0	0	3	2	2	0	0	0	3	0	0	2	2	2	0	0	0	74.462	0	23.287	0	12.2	5.7	5.7	0	0	0	0	46504000	34593000	13883000	0	0	0	3
1465	Q8NDX6	Q8NDX6	5	5	5	Zinc finger protein 740	ZNF740	sp|Q8NDX6|ZN740_HUMAN Zinc finger protein 740 OS=Homo sapiens OX=9606 GN=ZNF740 PE=1 SV=1	0	3	3	5	0	0	0	0	3	3	5	0	0	0	5	0	0	3	3	5	0	0	0	21.857	0	32.035	0	22.8	22.3	33.2	0	0	0	0	18385000	20775000	56473000	0	0	0	3
1076	P11388;P11388-2;P11388-3;P11388-4;J3KTB7;J3QR57	P11388;P11388-2;P11388-3;P11388-4	123;123;123;123;9;1	102;102;102;102;5;1	102;102;102;102;5;1	DNA topoisomerase 2-alpha	TOP2A	sp|P11388|TOP2A_HUMAN DNA topoisomerase 2-alpha OS=Homo sapiens OX=9606 GN=TOP2A PE=1 SV=3;sp|P11388-2|TOP2A_HUMAN Isoform 2 of DNA topoisomerase 2-alpha OS=Homo sapiens OX=9606 GN=TOP2A;sp|P11388-3|TOP2A_HUMAN Isoform 3 of DNA topoisomerase 2-alpha OS=Hom	0	113	112	120	37	36	42	0	92	92	99	28	27	33	99	33	0	92	92	99	28	27	33	174.38	0	323.31	0	67.3	67.2	68.6	29.7	28.2	34	0	42540000000	38418000000	56597000000	274370000	334180000	501430000	3
274	H0YE28;A0A087WYP2;Q8IZQ5;H3BV83	H0YE28;A0A087WYP2;Q8IZQ5	4;4;4;1	4;4;4;1	4;4;4;1	Selenoprotein H	C11orf31;SELH	tr|H0YE28|H0YE28_HUMAN Selenoprotein H (Fragment) OS=Homo sapiens OX=9606 GN=SELENOH PE=1 SV=1;tr|A0A087WYP2|A0A087WYP2_HUMAN Selenoprotein H OS=Homo sapiens OX=9606 GN=SELENOH PE=1 SV=1;sp|Q8IZQ5|SELH_HUMAN Selenoprotein H OS=Homo sapiens OX=9606 GN=SELEN	0	2	2	4	0	0	1	0	2	2	4	0	0	1	4	1	0	2	2	4	0	0	1	10.331	0	27.546	0	20.2	20.2	36.2	0	0	9.6	0	59351000	51683000	117380000	0	0	3851300	3
1690	Q9Y6Q3;Q9Y6Q3-3;Q9Y6Q3-2;Q86T29;Q86T29-2	Q9Y6Q3;Q9Y6Q3-3;Q9Y6Q3-2	5;5;5;1;1	5;5;5;1;1	5;5;5;1;1	Zinc finger protein 37 homolog	ZFP37	sp|Q9Y6Q3|ZFP37_HUMAN Zinc finger protein 37 homolog OS=Homo sapiens OX=9606 GN=ZFP37 PE=2 SV=3;sp|Q9Y6Q3-3|ZFP37_HUMAN Isoform 3 of Zinc finger protein 37 homolog OS=Homo sapiens OX=9606 GN=ZFP37;sp|Q9Y6Q3-2|ZFP37_HUMAN Isoform 2 of Zinc finger protein 37	0	2	5	3	0	0	0	0	2	5	3	0	0	0	5	0	0	2	5	3	0	0	0	71.209	0	31.749	0	3.2	8.7	4.4	0	0	0	0	27893000	20635000	34871000	0	0	0	3
7	A0A087WVT1;A0A024QZB9;Q96MX3	A0A087WVT1;A0A024QZB9;Q96MX3	3;3;3	3;3;3	3;3;3	Zinc finger protein 48	ZNF48;ZNF553	tr|A0A087WVT1|A0A087WVT1_HUMAN Zinc finger protein 48 OS=Homo sapiens OX=9606 GN=ZNF48 PE=1 SV=1;tr|A0A024QZB9|A0A024QZB9_HUMAN Zinc finger protein 553, isoform CRA_a OS=Homo sapiens OX=9606 GN=ZNF553 PE=4 SV=1;sp|Q96MX3|ZNF48_HUMAN Zinc finger protein 48	0	3	3	2	0	0	0	0	3	3	2	0	0	0	3	0	0	3	3	2	0	0	0	53.987	0	20.366	0	7.1	7.1	5.1	0	0	0	0	28241000	23727000	28407000	0	0	0	3
602	B7ZLK9;B2R962;O75820-3;O75820-4;O75820-2;O75820	B7ZLK9;B2R962;O75820-3;O75820-4;O75820-2;O75820	6;6;6;6;6;6	6;6;6;6;6;6	6;6;6;6;6;6	Zinc finger protein 189	ZNF189	tr|B7ZLK9|B7ZLK9_HUMAN ZNF189 protein OS=Homo sapiens OX=9606 GN=ZNF189 PE=2 SV=1;tr|B2R962|B2R962_HUMAN cDNA, FLJ94233, highly similar to Homo sapiens zinc finger protein 189 (ZNF189), mRNA OS=Homo sapiens OX=9606 PE=2 SV=1;sp|O75820-3|ZN189_HUMAN Isoform	0	2	6	1	0	0	0	0	2	6	1	0	0	0	6	0	0	2	6	1	0	0	0	71.277	0	38.407	0	2.9	10.5	1.5	0	0	0	0	28457000	52449000	12656000	0	0	0	3
850	J3KNX4;D6W5Y8;Q2TAK8-2;Q2TAK8;A0A0D9SGJ8;Q2TAK8-3;K7EP97;Q13108	J3KNX4;D6W5Y8;Q2TAK8-2;Q2TAK8;A0A0D9SGJ8;Q2TAK8-3	9;9;9;9;8;8;2;1	9;9;9;9;8;8;2;1	9;9;9;9;8;8;2;1	PWWP domain-containing protein MUM1	MUM1	tr|J3KNX4|J3KNX4_HUMAN PWWP domain-containing protein MUM1 OS=Homo sapiens OX=9606 GN=MUM1 PE=1 SV=1;tr|D6W5Y8|D6W5Y8_HUMAN Melanoma associated antigen (Mutated) 1, isoform CRA_a OS=Homo sapiens OX=9606 GN=MUM1 PE=4 SV=1;sp|Q2TAK8-2|MUM1_HUMAN Isoform 2 of	0	8	6	5	0	0	1	0	8	6	5	0	0	1	8	1	0	8	6	5	0	0	1	78.766	0	78.01	0	16.6	15.5	14.2	0	0	2.5	0	78024000	58446000	26735000	0	0	1456000	3
163	A0A024R8E9;Q5T8A7	A0A024R8E9;Q5T8A7	8;8	8;8	8;8	Protein phosphatase 1 regulatory subunit 26	KIAA0649;PPP1R26	tr|A0A024R8E9|A0A024R8E9_HUMAN KIAA0649, isoform CRA_a OS=Homo sapiens OX=9606 GN=KIAA0649 PE=4 SV=1;sp|Q5T8A7|PPR26_HUMAN Protein phosphatase 1 regulatory subunit 26 OS=Homo sapiens OX=9606 GN=PPP1R26 PE=1 SV=1	0	5	8	3	0	0	0	0	5	8	3	0	0	0	8	0	0	5	8	3	0	0	0	127.32	0	56.309	0	6.1	9.5	3.5	0	0	0	0	33630000	30910000	16835000	0	0	0	3
1227	Q02930-3;Q02930-2;Q02930;H9KVC5	Q02930-3;Q02930-2;Q02930	3;3;3;1	3;3;3;1	3;3;3;1	Cyclic AMP-responsive element-binding protein 5	CREB5	sp|Q02930-3|CREB5_HUMAN Isoform 3 of Cyclic AMP-responsive element-binding protein 5 OS=Homo sapiens OX=9606 GN=CREB5;sp|Q02930-2|CREB5_HUMAN Isoform 2 of Cyclic AMP-responsive element-binding protein 5 OS=Homo sapiens OX=9606 GN=CREB5;sp|Q02930|CREB5_HUMA	0	3	3	3	0	0	0	0	3	3	3	0	0	0	3	0	0	3	3	3	0	0	0	53.062	0	30.611	0	13.3	13.3	13.3	0	0	0	0	43916000	26809000	14218000	0	0	0	3
1064	Q96SH1;P05549-5;P05549-6;P05549;Q6VUC0;A8K557;Q92481;Q92481-2;C9JXZ2;H7C5E5;C1K3N0;B2R9E2;P05549-2	Q96SH1;P05549-5;P05549-6;P05549;Q6VUC0;A8K557;Q92481;Q92481-2	4;4;4;4;3;2;2;2;1;1;1;1;1	4;4;4;4;3;2;2;2;1;1;1;1;1	3;3;3;3;2;1;1;1;0;0;0;1;0	Transcription factor AP-2-alpha;Transcription factor AP-2-epsilon;Transcription factor AP-2-beta	TFAP2A;TFAP2E;TFAP2B	tr|Q96SH1|Q96SH1_HUMAN Transcription factor AP-2 alpha (Activating enhancer binding protein 2 alpha), isoform CRA_c OS=Homo sapiens OX=9606 GN=TFAP2A PE=1 SV=1;sp|P05549-5|AP2A_HUMAN Isoform 2 of Transcription factor AP-2-alpha OS=Homo sapiens OX=9606 GN=T	0	4	3	1	0	0	0	0	4	3	1	0	0	0	4	0	0	3	2	1	0	0	0	48.321	0	29.785	0	13.2	9.6	4.6	0	0	0	0	47945000	36288000	9613300	0	0	0	3
1639	Q9UEE9;B2R9W9;A0A0H5AUJ9;A0A0H5APX3;Q9UEE9-2	Q9UEE9;B2R9W9;A0A0H5AUJ9;A0A0H5APX3;Q9UEE9-2	4;3;2;2;2	4;3;2;2;2	4;3;2;2;2	Craniofacial development protein 1	CFDP1	sp|Q9UEE9|CFDP1_HUMAN Craniofacial development protein 1 OS=Homo sapiens OX=9606 GN=CFDP1 PE=1 SV=1;tr|B2R9W9|B2R9W9_HUMAN Craniofacial development protein 1 OS=Homo sapiens OX=9606 PE=2 SV=1;tr|A0A0H5AUJ9|A0A0H5AUJ9_HUMAN Bucentaur OS=Homo sapiens OX=9606	0	2	3	2	0	0	0	0	2	3	2	0	0	0	3	0	0	2	3	2	0	0	0	33.592	0	23.537	0	12	19.1	10.4	0	0	0	0	37167000	34133000	11819000	0	0	0	3
736	B4E257;P55317-2;P55317;A0A024R0R3;P55318	B4E257;P55317-2;P55317	5;5;5;1;1	5;5;5;1;1	5;5;5;1;1	Hepatocyte nuclear factor 3-alpha	FOXA1	tr|B4E257|B4E257_HUMAN cDNA FLJ50362, highly similar to Hepatocyte nuclear factor 3-alpha OS=Homo sapiens OX=9606 PE=2 SV=1;sp|P55317-2|FOXA1_HUMAN Isoform 2 of Hepatocyte nuclear factor 3-alpha OS=Homo sapiens OX=9606 GN=FOXA1;sp|P55317|FOXA1_HUMAN Hepato	0	2	2	4	0	0	0	0	2	2	4	0	0	0	4	0	0	2	2	4	0	0	0	45.439	0	37.193	0	10.5	12.3	24.4	0	0	0	0	27751000	16284000	32087000	0	0	0	3
1383	Q6NSZ9;Q6NSZ9-2;A0A0C4DFN0;Q6NSZ9-4;B3KPY4;C9K079;Q86V93;Q6NSZ9-3	Q6NSZ9;Q6NSZ9-2;A0A0C4DFN0;Q6NSZ9-4	5;4;3;3;2;1;1;1	5;4;3;3;2;1;1;1	4;3;2;2;2;1;0;1	Zinc finger and SCAN domain-containing protein 25	ZSCAN25	sp|Q6NSZ9|ZSC25_HUMAN Zinc finger and SCAN domain-containing protein 25 OS=Homo sapiens OX=9606 GN=ZSCAN25 PE=1 SV=3;sp|Q6NSZ9-2|ZSC25_HUMAN Isoform 2 of Zinc finger and SCAN domain-containing protein 25 OS=Homo sapiens OX=9606 GN=ZSCAN25;tr|A0A0C4DFN0|A0A	0	4	4	4	0	0	1	0	4	4	4	0	0	1	4	1	0	3	3	3	0	0	1	61.474	0	114.69	0	13.1	13.1	11	0	0	2.2	0	51607000	60508000	37618000	0	0	1870900	3
568	B0AZM1;P27540-2;P27540-3;P27540-4;P27540;B4E3L5;A8K6P0;A6NGV6;I6L9E7;Q53F30;O43392;F8T0U3	B0AZM1;P27540-2;P27540-3;P27540-4;P27540;B4E3L5;A8K6P0;A6NGV6	10;10;10;10;10;9;8;5;4;3;3;1	10;10;10;10;10;9;8;5;4;3;3;1	10;10;10;10;10;9;8;5;4;3;3;1	Aryl hydrocarbon receptor nuclear translocator	ARNT	tr|B0AZM1|B0AZM1_HUMAN cDNA, FLJ79461, highly similar to Aryl hydrocarbon receptor nuclear translocator OS=Homo sapiens OX=9606 PE=2 SV=1;sp|P27540-2|ARNT_HUMAN Isoform 2 of Aryl hydrocarbon receptor nuclear translocator OS=Homo sapiens OX=9606 GN=ARNT;sp|	0	10	8	1	0	0	0	0	10	8	1	0	0	0	10	0	0	10	8	1	0	0	0	84.993	0	81.976	0	27.3	21.8	1.7	0	0	0	0	62505000	48825000	4425500	0	0	0	3
474	A3KN83-3;A3KN83-2;A3KN83;A3KN83-4;B3KUC1;B4DL53;K7ES28;Q9Y2G9-3;Q9Y2G9;Q9NVJ3;B4DV91	A3KN83-3;A3KN83-2;A3KN83;A3KN83-4	21;21;21;12;8;5;5;5;5;3;3	21;21;21;12;8;5;5;5;5;3;3	21;21;21;12;8;5;5;5;5;3;3	Protein strawberry notch homolog 1	SBNO1	sp|A3KN83-3|SBNO1_HUMAN Isoform 3 of Protein strawberry notch homolog 1 OS=Homo sapiens OX=9606 GN=SBNO1;sp|A3KN83-2|SBNO1_HUMAN Isoform 2 of Protein strawberry notch homolog 1 OS=Homo sapiens OX=9606 GN=SBNO1;sp|A3KN83|SBNO1_HUMAN Protein strawberry notch	0	11	11	18	0	1	2	0	11	11	18	0	1	2	18	2	0	11	11	18	0	1	2	154.06	0	287.29	0	11.4	11.9	19	0	0.6	2.5	0	85176000	82122000	135460000	0	1411900	2435100	3
601	Q2L4T1;B2R940;P55771;E9KY40;E9KY20;G3V233;A0A1P8LI09;A0A087WXV5;P15863-2;P15863-3;P15863	Q2L4T1;B2R940;P55771	5;5;5;2;1;1;1;1;1;1;1	5;5;5;2;1;1;1;1;1;1;1	5;5;5;2;1;1;1;1;1;1;1	Paired box protein Pax-9	Pax9;PAX9	tr|Q2L4T1|Q2L4T1_HUMAN Paired box gene 9 OS=Homo sapiens OX=9606 GN=Pax9 PE=2 SV=1;tr|B2R940|B2R940_HUMAN cDNA, FLJ94197, highly similar to Homo sapiens paired box gene 9 (PAX9), mRNA OS=Homo sapiens OX=9606 PE=2 SV=1;sp|P55771|PAX9_HUMAN Paired box protei	0	3	3	5	0	0	0	0	3	3	5	0	0	0	5	0	0	3	3	5	0	0	0	36.31	0	40.805	0	13.2	13.2	29	0	0	0	0	15763000	22145000	34163000	0	0	0	3
1067	P07199;Q71VN3;Q71VN4	P07199	7;1;1	7;1;1	7;1;1	Major centromere autoantigen B	CENPB	sp|P07199|CENPB_HUMAN Major centromere autoantigen B OS=Homo sapiens OX=9606 GN=CENPB PE=1 SV=2	0	4	4	2	0	0	0	0	4	4	2	0	0	0	4	0	0	4	4	2	0	0	0	65.171	0	52.942	0	10.5	10.5	3.7	0	0	0	0	26198000	25393000	17849000	0	0	0	3
276	B7Z3Y3;B7Z3E1;B2R704;A0A087WZ40;Q14244-5;Q14244-3;Q14244-6;Q14244;Q14244-7;B7ZB64;Q14244-2;Q14244-4	B7Z3Y3;B7Z3E1;B2R704;A0A087WZ40;Q14244-5;Q14244-3;Q14244-6;Q14244;Q14244-7;B7ZB64;Q14244-2;Q14244-4	4;4;4;4;4;4;4;4;4;3;3;3	4;4;4;4;4;4;4;4;4;3;3;3	4;4;4;4;4;4;4;4;4;3;3;3	Ensconsin	MAP7	tr|B7Z3Y3|B7Z3Y3_HUMAN cDNA FLJ50557, highly similar to Homo sapiens microtubule-associated protein 7 (MAP7), mRNA OS=Homo sapiens OX=9606 PE=2 SV=1;tr|B7Z3E1|B7Z3E1_HUMAN cDNA FLJ50537, highly similar to Homo sapiens microtubule-associated protein 7 (MAP7	0	3	3	2	0	0	0	0	3	3	2	0	0	0	3	0	0	3	3	2	0	0	0	66.967	0	27.527	0	6	6.3	4.1	0	0	0	0	29624000	24698000	16184000	0	0	0	3
1445	Q8IX21;Q8IX21-2;B1AL16;Q05BG6;Q96LW0	Q8IX21;Q8IX21-2;B1AL16;Q05BG6	10;10;9;8;1	10;10;9;8;1	10;10;9;8;1	Protein FAM178A	FAM178A	sp|Q8IX21|SLF2_HUMAN SMC5-SMC6 complex localization factor protein 2 OS=Homo sapiens OX=9606 GN=SLF2 PE=1 SV=2;sp|Q8IX21-2|SLF2_HUMAN Isoform 2 of SMC5-SMC6 complex localization factor protein 2 OS=Homo sapiens OX=9606 GN=SLF2;tr|B1AL16|B1AL16_HUMAN SMC5-S	0	6	4	5	0	0	0	0	6	4	5	0	0	0	6	0	0	6	4	5	0	0	0	131.87	0	64.79	0	5.5	3.8	4.4	0	0	0	0	22469000	18742000	27057000	0	0	0	3
644	B3KNS9;P15622;P15622-2;P15622-3;F6RA56;B4DFV6;Q3B7J8;E9PQX5;E9PL28;E9PKP2;E9PPG5	B3KNS9;P15622;P15622-2;P15622-3	8;8;7;7;3;3;2;2;2;1;1	8;8;7;7;3;3;2;2;2;1;1	8;8;7;7;3;3;2;2;2;1;1	Zinc finger protein 250	ZNF250	tr|B3KNS9|B3KNS9_HUMAN cDNA FLJ30326 fis, clone BRACE2007174, highly similar to Zinc finger protein 250 OS=Homo sapiens OX=9606 PE=2 SV=1;sp|P15622|ZN250_HUMAN Zinc finger protein 250 OS=Homo sapiens OX=9606 GN=ZNF250 PE=1 SV=3;sp|P15622-2|ZN250_HUMAN Isof	0	2	3	7	0	0	0	0	2	3	7	0	0	0	7	0	0	2	3	7	0	0	0	63.439	0	51.966	0	3.4	5.2	14.5	0	0	0	0	11689000	21029000	46206000	0	0	0	3
1404	Q6ZU65;Q6ZU65-2;H7C4P8	Q6ZU65;Q6ZU65-2	5;4;1	5;4;1	5;4;1	Ubinuclein-2	UBN2	sp|Q6ZU65|UBN2_HUMAN Ubinuclein-2 OS=Homo sapiens OX=9606 GN=UBN2 PE=1 SV=2;sp|Q6ZU65-2|UBN2_HUMAN Isoform 2 of Ubinuclein-2 OS=Homo sapiens OX=9606 GN=UBN2	0	5	3	1	0	0	1	0	5	3	1	0	0	1	5	1	0	5	3	1	0	0	1	146.09	0	33.063	0	5	2.2	0.6	0	0	0.6	0	60724000	26247000	6875100	0	0	0	3
1182	P56270-2;P56270;P56270-3;Q8IUI2;I3L2Z5;A0A087WWR2;Q8WZ46;H3BQI4;I3L0M3;H3BQS2;P56270-4;I3L4Y2;I3L411;Q9UJ31;H3BPU3;Q59GP8;H3BRC5;I3L4D3;H3BTS8;Q9HD72;A8K6Y8;A0A024R1H7;A0A024R1F8;Q59HH1;A0A024R1M5;Q9HBE1-4;Q9HBE1-2;Q9HBE1-3;Q9HBE1	P56270-2;P56270;P56270-3;Q8IUI2;I3L2Z5;A0A087WWR2	16;13;12;11;8;8;7;6;5;5;5;4;2;2;2;2;1;1;1;1;1;1;1;1;1;1;1;1;1	16;13;12;11;8;8;7;6;5;5;5;4;2;2;2;2;1;1;1;1;1;1;1;1;1;1;1;1;1	15;12;11;10;7;7;6;6;5;5;5;4;2;1;2;1;1;1;1;0;0;0;0;0;0;0;0;0;0	Myc-associated zinc finger protein	MAZ	sp|P56270-2|MAZ_HUMAN Isoform 2 of Myc-associated zinc finger protein OS=Homo sapiens OX=9606 GN=MAZ;sp|P56270|MAZ_HUMAN Myc-associated zinc finger protein OS=Homo sapiens OX=9606 GN=MAZ PE=1 SV=1;sp|P56270-3|MAZ_HUMAN Isoform 3 of Myc-associated zinc fing	0	15	12	13	1	2	2	0	15	12	13	1	2	2	15	2	0	14	11	12	1	1	2	51.072	0	142.47	0	43	34.5	30	2.4	3.2	4.3	0	827310000	710990000	1001300000	5033000	6495200	17033000	3
469	Q8IZM6;Q86XV6;A2RU51;B7ZMA4;H0Y9T8;B1AHC3;B1AHC4;P85298-4;P85298-3;P85298;Q6PCC7;Q6PJW1;P85298-2;P85298-5;B1AHC2;Q52M44;B1AHF8;F8WCV8	Q8IZM6;Q86XV6;A2RU51;B7ZMA4;H0Y9T8;B1AHC3;B1AHC4;P85298-4;P85298-3;P85298;Q6PCC7;Q6PJW1;P85298-2;P85298-5	4;4;4;4;4;4;4;4;4;4;3;3;3;3;1;1;1;1	4;4;4;4;4;4;4;4;4;4;3;3;3;3;1;1;1;1	4;4;4;4;4;4;4;4;4;4;3;3;3;3;1;1;1;1	Rho GTPase-activating protein 8	BPGAP1;ARHGAP8;LOC553158;PRR5-ARHGAP8	tr|Q8IZM6|Q8IZM6_HUMAN BCH domain-containing Cdc42GAP-like protein OS=Homo sapiens OX=9606 GN=BPGAP1 PE=2 SV=1;tr|Q86XV6|Q86XV6_HUMAN Rho GTPase activating protein 8 OS=Homo sapiens OX=9606 GN=ARHGAP8 PE=2 SV=2;tr|A2RU51|A2RU51_HUMAN PRR5-ARHGAP8 fusion OS	0	4	2	3	0	0	0	0	4	2	3	0	0	0	4	0	0	4	2	3	0	0	0	49.691	0	28.309	0	11.3	3.9	8.8	0	0	0	0	23222000	10331000	43616000	0	0	0	3
417	A0A1B0GW37;A0A1B0GU97;U3KQE8;Q5VW28;A0A1B0GWJ4;A0A0A0MRX8;A0A1B0GWI9;Q5VW27;Q5VW30;A0A2R8Y7V8;Q5VW26;O00712;O00712-4;O00712-5;B4DS74;A0A1B0GVN4;U3KPY9;A0A087WXP2;Q5W0Y9;A0A0S2Z4H3;A0A1B0GWB8;O00712-2;A0A1B0GTC1;Q5VW31;O00712-6	A0A1B0GW37;A0A1B0GU97;U3KQE8;Q5VW28;A0A1B0GWJ4;A0A0A0MRX8;A0A1B0GWI9;Q5VW27;Q5VW30;A0A2R8Y7V8;Q5VW26;O00712;O00712-4;O00712-5;B4DS74;A0A1B0GVN4	9;9;8;8;8;8;8;8;8;8;8;8;8;8;7;6;4;4;4;4;4;4;3;2;2	5;5;5;5;5;5;5;5;5;5;5;5;5;5;4;5;1;1;1;1;4;1;2;2;2	5;5;5;5;5;5;5;5;5;5;5;5;5;5;4;5;1;1;1;1;4;1;2;2;2	Nuclear factor 1;Nuclear factor 1 B-type	NFIB	tr|A0A1B0GW37|A0A1B0GW37_HUMAN Nuclear factor 1 OS=Homo sapiens OX=9606 GN=NFIB PE=1 SV=1;tr|A0A1B0GU97|A0A1B0GU97_HUMAN Nuclear factor 1 OS=Homo sapiens OX=9606 GN=NFIB PE=1 SV=1;tr|U3KQE8|U3KQE8_HUMAN Nuclear factor 1 OS=Homo sapiens OX=9606 GN=NFIB PE=1	0	8	7	5	1	1	4	0	4	4	2	0	0	1	4	1	0	4	4	2	0	0	1	46.404	0	38.401	0	32.8	31.4	16.1	2.7	2.7	11.7	0	57108000	59449000	30869000	0	0	2190100	3
230	A0A024RCU9;A8K8B2;H3BLV9;Q96SB4-4;Q96SB4;Q96SB4-3;A8MPP7;A8MPY5;E7ETV6;Q59GF4;Q9UPE1-2;Q9UPE1-3;Q9UPE1-4;Q9UPE1;H7C2I2	A0A024RCU9;A8K8B2;H3BLV9;Q96SB4-4;Q96SB4;Q96SB4-3	5;5;5;5;5;5;2;2;2;2;2;2;2;2;1	5;5;5;5;5;5;2;2;2;2;2;2;2;2;1	3;3;3;3;3;3;0;0;0;0;0;0;0;0;0	SRSF protein kinase 1	SRPK1	tr|A0A024RCU9|A0A024RCU9_HUMAN SFRS protein kinase 1, isoform CRA_e OS=Homo sapiens OX=9606 GN=SRPK1 PE=4 SV=1;tr|A8K8B2|A8K8B2_HUMAN cDNA FLJ78127, highly similar to Homo sapiens SFRS protein kinase 1 (SRPK1), mRNA OS=Homo sapiens OX=9606 PE=2 SV=1;tr|H3B	0	2	4	3	0	0	0	0	2	4	3	0	0	0	4	0	0	2	2	2	0	0	0	61.962	0	51.335	0	7.1	9.5	7.3	0	0	0	0	13910000	28852000	25421000	0	0	0	3
756	B7Z720;Q15723-4;Q15723-2;Q15723-3;B7Z8R4;Q15723-1;Q15723;D6R9B1;B0KYV4;D6RHI1	B7Z720;Q15723-4;Q15723-2;Q15723-3;B7Z8R4;Q15723-1;Q15723;D6R9B1	5;5;5;5;4;4;4;3;1;1	5;5;5;5;4;4;4;3;1;1	5;5;5;5;4;4;4;3;1;1	ETS-related transcription factor Elf-2	ELF2	tr|B7Z720|B7Z720_HUMAN E74-like factor 2 (Ets domain transcription factor), isoform CRA_b OS=Homo sapiens OX=9606 GN=ELF2 PE=2 SV=1;sp|Q15723-4|ELF2_HUMAN Isoform 4 of ETS-related transcription factor Elf-2 OS=Homo sapiens OX=9606 GN=ELF2;sp|Q15723-2|ELF2_	0	3	4	5	0	0	0	0	3	4	5	0	0	0	5	0	0	3	4	5	0	0	0	56.133	0	150.47	0	12.7	14.6	19.2	0	0	0	0	21495000	15997000	29410000	0	0	0	3
314	A0A0A0MSX5;A0A0A0MTF4;P13378-3;P13378-2;P13378	A0A0A0MSX5;A0A0A0MTF4;P13378-3;P13378-2;P13378	4;4;4;4;4	4;4;4;4;4	3;3;3;3;3	Homeobox protein Hox-D8	HOXD8	tr|A0A0A0MSX5|A0A0A0MSX5_HUMAN Homeobox protein Hox-D8 OS=Homo sapiens OX=9606 GN=HOXD8 PE=1 SV=1;tr|A0A0A0MTF4|A0A0A0MTF4_HUMAN Homeobox protein Hox-D8 OS=Homo sapiens OX=9606 GN=HOXD8 PE=1 SV=1;sp|P13378-3|HXD8_HUMAN Isoform 3 of Homeobox protein Hox-D8	0	2	2	4	0	0	0	0	2	2	4	0	0	0	4	0	0	1	1	3	0	0	0	12.941	0	28.478	0	17	17	28.3	0	0	0	0	17224000	13809000	38962000	0	0	0	3
704	B4DXL8;B4DQB0;Q8IVW6-3;Q8IVW6-4;Q8IVW6;H3BQ92	B4DXL8;B4DQB0;Q8IVW6-3;Q8IVW6-4;Q8IVW6	8;8;8;8;8;2	8;8;8;8;8;2	8;8;8;8;8;2	AT-rich interactive domain-containing protein 3B	ARID3B	tr|B4DXL8|B4DXL8_HUMAN cDNA FLJ57821, highly similar to Homo sapiens AT rich interactive domain 3B (BRIGHT- like) (ARID3B), mRNA OS=Homo sapiens OX=9606 PE=2 SV=1;tr|B4DQB0|B4DQB0_HUMAN cDNA FLJ61335, highly similar to Homo sapiens AT rich interactive doma	0	5	3	7	0	0	1	0	5	3	7	0	0	1	7	1	0	5	3	7	0	0	1	48.415	0	60.524	0	13.1	8.1	17.6	0	0	1.8	0	21944000	13366000	29283000	0	0	0	3
1226	Q02880-2;Q02880;Q71UH4;B4DKD0;E9PCY5;Q59H80;Q6W6M6;H7BZ82	Q02880-2;Q02880;Q71UH4;B4DKD0;E9PCY5;Q59H80	124;124;121;101;91;78;30;7	124;124;121;101;91;78;30;7	72;72;70;70;72;36;23;7	DNA topoisomerase 2-beta;DNA topoisomerase 2	TOP2B	sp|Q02880-2|TOP2B_HUMAN Isoform Beta-1 of DNA topoisomerase 2-beta OS=Homo sapiens OX=9606 GN=TOP2B;sp|Q02880|TOP2B_HUMAN DNA topoisomerase 2-beta OS=Homo sapiens OX=9606 GN=TOP2B PE=1 SV=3;tr|Q71UH4|Q71UH4_HUMAN DNA topoisomerase 2 (Fragment) OS=Homo sapi	0	117	108	113	34	31	36	0	117	108	113	34	31	36	117	36	0	67	62	63	20	16	21	182.66	0	323.31	0	61.8	63.2	65.1	24.7	22.4	27.9	0	38590000000	34422000000	35341000000	370990000	347540000	470150000	3
58	D9IVD5;A0A024R241;Q16649	D9IVD5;A0A024R241;Q16649	7;7;7	7;7;7	7;7;7	Nuclear factor interleukin-3-regulated protein	NFIL3	tr|D9IVD5|D9IVD5_HUMAN Nuclear factor interleukin-3-regulated protein OS=Homo sapiens OX=9606 GN=NFIL3 PE=2 SV=1;tr|A0A024R241|A0A024R241_HUMAN Nuclear factor interleukin-3-regulated protein OS=Homo sapiens OX=9606 GN=NFIL3 PE=3 SV=1;sp|Q16649|NFIL3_HUMAN	0	6	5	3	0	0	1	0	6	5	3	0	0	1	6	1	0	6	5	3	0	0	1	51.383	0	61.124	0	17.3	14.1	8	0	0	3.2	0	58539000	55670000	22162000	0	0	2004700	3
586	B2R6H3;Q8NI77;Q4G194	B2R6H3;Q8NI77;Q4G194	16;16;15	15;15;14	15;15;14	Kinesin-like protein;Kinesin-like protein KIF18A	KIF18A	tr|B2R6H3|B2R6H3_HUMAN Kinesin-like protein OS=Homo sapiens OX=9606 PE=2 SV=1;sp|Q8NI77|KI18A_HUMAN Kinesin-like protein KIF18A OS=Homo sapiens OX=9606 GN=KIF18A PE=1 SV=2;tr|Q4G194|Q4G194_HUMAN Kinesin-like protein (Fragment) OS=Homo sapiens OX=9606 GN=KI	0	12	13	13	1	2	2	0	11	12	12	0	1	1	12	1	0	11	12	12	0	1	1	102.19	0	167.95	0	19.4	20.8	20.4	1.2	2.2	2.2	0	96904000	103150000	91236000	0	1970900	2807300	3
635	B3KMX8;Q49AG3;E9PJ57;E9PM71	B3KMX8;Q49AG3	6;6;1;1	6;6;1;1	6;6;1;1	Zinc finger BED domain-containing protein 5	ZBED5	tr|B3KMX8|B3KMX8_HUMAN cDNA FLJ12880 fis, clone NT2RP2003871, highly similar to Homo sapiens transposon-derived Buster1 transposase-like protein gene OS=Homo sapiens OX=9606 PE=2 SV=1;sp|Q49AG3|ZBED5_HUMAN Zinc finger BED domain-containing protein 5 OS=Hom	0	5	4	3	0	0	0	0	5	4	3	0	0	0	5	0	0	5	4	3	0	0	0	78.983	0	43.034	0	7.6	6.2	4.9	0	0	0	0	30122000	19354000	13044000	0	0	0	3
1231	Q03164-2;Q03164;Q03164-3;E9PR05;Q9HB80;Q9UPD0;Q9Y6P1;B4E012;H7C5W4;B3W6H7;Q8N6B4;Q1HA41;H7BYJ6;Q86YP1;B3W6H4;Q86YN9;Q86YP0;Q86YN8;A0A2Z5DI30;D3K0R4;Q9HB83;Q9HB82;Q9HB88;Q9HB87;Q9HBJ4;A2JNH1;Q9HB81;Q8NFI1;A2JNH3;B4DIJ7;A2JNH2;Q8NFI2;Q8NFI0;Q8NFH9	Q03164-2;Q03164;Q03164-3	60;60;60;27;8;7;7;6;5;4;4;4;3;2;2;2;2;2;1;1;1;1;1;1;1;1;1;1;1;1;1;1;1;1	60;60;60;27;8;7;7;6;5;4;4;4;3;2;2;2;2;2;1;1;1;1;1;1;1;1;1;1;1;1;1;1;1;1	59;59;59;26;8;7;7;6;5;3;3;3;2;1;1;1;1;1;0;0;0;0;0;0;0;0;0;0;0;1;0;0;0;0	Histone-lysine N-methyltransferase 2A;MLL cleavage product N320;MLL cleavage product C180	KMT2A	sp|Q03164-2|KMT2A_HUMAN Isoform 2 of Histone-lysine N-methyltransferase 2A OS=Homo sapiens OX=9606 GN=KMT2A;sp|Q03164|KMT2A_HUMAN Histone-lysine N-methyltransferase 2A OS=Homo sapiens OX=9606 GN=KMT2A PE=1 SV=5;sp|Q03164-3|KMT2A_HUMAN Isoform 3 of Histone-	0	45	46	22	3	1	4	0	45	46	22	3	1	4	46	4	0	44	46	22	3	1	4	427.73	0	323.31	0	15.8	18.3	7.7	1	0.3	1.5	0	558230000	596690000	205290000	8685100	1544500	7011100	3
1535	Q99626;A0A0M3L9V7;A0A076MKN9;Q4VAU3;A0A087WTJ6;P47902-2;P47902	Q99626;A0A0M3L9V7;A0A076MKN9	3;2;2;1;1;1;1	3;2;2;1;1;1;1	3;2;2;1;1;1;1	Homeobox protein CDX-2	CDX2	sp|Q99626|CDX2_HUMAN Homeobox protein CDX-2 OS=Homo sapiens OX=9606 GN=CDX2 PE=1 SV=3;tr|A0A0M3L9V7|A0A0M3L9V7_HUMAN Homeobox protein miniCDX2 variant OS=Homo sapiens OX=9606 GN=CDX2 PE=2 SV=1;tr|A0A076MKN9|A0A076MKN9_HUMAN CDX2/AS OS=Homo sapiens OX=9606	0	1	1	3	0	0	0	0	1	1	3	0	0	0	3	0	0	1	1	3	0	0	0	33.519	0	17.723	0	3.8	3.8	16.3	0	0	0	0	25363000	7302400	39160000	0	0	0	3
1662	Q9Y232-2;Q9Y232;Q9Y232-3;Q9Y232-4;C9JQG7;A8K8L0;A1L473;A8K8F3;C9JMH9;Q9Y6F8;Q9Y6F7;Q9Y6F8-2	Q9Y232-2;Q9Y232;Q9Y232-3;Q9Y232-4	7;7;6;6;3;1;1;1;1;1;1;1	7;7;6;6;3;1;1;1;1;1;1;1	7;7;6;6;3;1;1;1;1;1;1;1	Chromodomain Y-like protein	CDYL	sp|Q9Y232-2|CDYL_HUMAN Isoform 2 of Chromodomain Y-like protein OS=Homo sapiens OX=9606 GN=CDYL;sp|Q9Y232|CDYL_HUMAN Chromodomain Y-like protein OS=Homo sapiens OX=9606 GN=CDYL PE=1 SV=2;sp|Q9Y232-3|CDYL_HUMAN Isoform 3 of Chromodomain Y-like protein OS=Ho	0	4	5	4	0	0	0	0	4	5	4	0	0	0	5	0	0	4	5	4	0	0	0	60.608	0	60.588	0	9.9	11.6	8.8	0	0	0	0	24027000	24170000	11886000	0	0	0	3
834	Q8N4P8;D2CFK9;Q9BZE4;O60747;Q53GS0;Q9BZE4-2;B4DHR2;Q9BZE4-3;Q5T3R7	Q8N4P8;D2CFK9;Q9BZE4;O60747;Q53GS0;Q9BZE4-2;B4DHR2;Q9BZE4-3;Q5T3R7	10;10;10;9;9;9;6;6;5	10;10;10;9;9;9;6;6;5	10;10;10;9;9;9;6;6;5	Nucleolar GTP-binding protein 1	GTPBP4	tr|Q8N4P8|Q8N4P8_HUMAN GTPBP4 protein (Fragment) OS=Homo sapiens OX=9606 GN=GTPBP4 PE=2 SV=1;tr|D2CFK9|D2CFK9_HUMAN Nucleolar GTP-binding protein 1 OS=Homo sapiens OX=9606 GN=GTPBP4 PE=3 SV=1;sp|Q9BZE4|NOG1_HUMAN Nucleolar GTP-binding protein 1 OS=Homo sap	0	7	6	4	0	1	2	0	7	6	4	0	1	2	7	2	0	7	6	4	0	1	2	73.708	0	62.473	0	13.9	12.3	9	0	1.6	3.2	0	43202000	39136000	402560000	0	1958900	2395400	3
1576	Q9H2Z4;P43699;P43699-3	Q9H2Z4;P43699;P43699-3	6;4;4	4;2;2	4;2;2	Homeobox protein Nkx-2.4;Homeobox protein Nkx-2.1	NKX2-4;NKX2-1	sp|Q9H2Z4|NKX24_HUMAN Homeobox protein Nkx-2.4 OS=Homo sapiens OX=9606 GN=NKX2-4 PE=3 SV=3;sp|P43699|NKX21_HUMAN Homeobox protein Nkx-2.1 OS=Homo sapiens OX=9606 GN=NKX2-1 PE=1 SV=1;sp|P43699-3|NKX21_HUMAN Isoform 3 of Homeobox protein Nkx-2.1 OS=Homo sapi	0	6	4	2	0	0	0	0	4	2	1	0	0	0	4	0	0	4	2	1	0	0	0	36.179	0	27.283	0	20.6	12.1	7.9	0	0	0	0	37170000	25870000	7006000	0	0	0	3
1031	O95096;A0A087WVU3;A6NCS4;Q8TAU0;Q9HBZ5	O95096;A0A087WVU3;A6NCS4;Q8TAU0	4;2;2;2;1	3;1;1;1;1	3;1;1;1;1	Homeobox protein Nkx-2.2;Homeobox protein Nkx-2.6;Homeobox protein Nkx-2.3	NKX2-2;NKX2-3;NKX2-6	sp|O95096|NKX22_HUMAN Homeobox protein Nkx-2.2 OS=Homo sapiens OX=9606 GN=NKX2-2 PE=2 SV=1;tr|A0A087WVU3|A0A087WVU3_HUMAN Homeobox protein Nkx-2.3 OS=Homo sapiens OX=9606 GN=NKX2-3 PE=1 SV=1;sp|A6NCS4|NKX26_HUMAN Homeobox protein Nkx-2.6 OS=Homo sapiens OX	0	4	2	3	0	0	0	0	3	1	3	0	0	0	3	0	0	3	1	3	0	0	0	30.132	0	20.855	0	19.8	5.5	17.2	0	0	0	0	24330000	12415000	22119000	0	0	0	3
42	A8K5A5;A0A024R1A2;Q92613;F2Z2B6;F2Z3N8;B4E3Q3;B4E2E2	A8K5A5;A0A024R1A2;Q92613	5;5;5;1;1;1;1	5;5;5;1;1;1;1	4;4;4;1;1;0;0	Protein Jade-3	PHF16;JADE3	tr|A8K5A5|A8K5A5_HUMAN cDNA FLJ75393, highly similar to Homo sapiens PHD finger protein 16 (PHF16), mRNA OS=Homo sapiens OX=9606 PE=2 SV=1;tr|A0A024R1A2|A0A024R1A2_HUMAN PHD finger protein 16, isoform CRA_a OS=Homo sapiens OX=9606 GN=PHF16 PE=4 SV=1;sp|Q92	0	2	5	3	0	0	1	0	2	5	3	0	0	1	5	1	0	2	4	3	0	0	1	93.836	0	47.24	0	4.9	8.5	4.6	0	0	2.1	0	43374000	64684000	18859000	0	0	1806300	3
1573	Q9H161	Q9H161	4	3	3	Homeobox protein aristaless-like 4	ALX4	sp|Q9H161|ALX4_HUMAN Homeobox protein aristaless-like 4 OS=Homo sapiens OX=9606 GN=ALX4 PE=1 SV=2	0	3	2	4	0	0	0	0	2	2	3	0	0	0	3	0	0	2	2	3	0	0	0	44.241	0	26.441	0	8.5	6.6	11.2	0	0	0	0	17420000	11681000	29231000	0	0	0	3
1665	Q9Y2D9;D6RF85;A8K9F2;D6RDG5;Q9UFB7-2;Q9UFB7	Q9Y2D9;D6RF85;A8K9F2	3;2;2;1;1;1	3;2;2;1;1;1	3;2;2;1;1;1	Zinc finger protein 652	ZNF652	sp|Q9Y2D9|ZN652_HUMAN Zinc finger protein 652 OS=Homo sapiens OX=9606 GN=ZNF652 PE=1 SV=3;tr|D6RF85|D6RF85_HUMAN Zinc finger protein 652, isoform CRA_b OS=Homo sapiens OX=9606 GN=ZNF652 PE=1 SV=1;tr|A8K9F2|A8K9F2_HUMAN cDNA FLJ75819, highly similar to Homo	0	2	3	3	0	0	0	0	2	3	3	0	0	0	3	0	0	2	3	3	0	0	0	69.743	0	45.493	0	3.8	5.1	5.1	0	0	0	0	14962000	18938000	20442000	0	0	0	3
225	A0A0G2JIS2;A0A1U9X7P8;A0A024RCN9;Q96KQ7-2;Q96KQ7;A0A0G2JRR0;A0A0G2JRN8;Q59FM7;B7Z852;A2ABF8;A0A0G2JIR1;A2ABF9;A0A0G2JK64;H0Y4K5;Q96KQ7-3	A0A0G2JIS2;A0A1U9X7P8;A0A024RCN9;Q96KQ7-2;Q96KQ7;A0A0G2JRR0;A0A0G2JRN8;Q59FM7;B7Z852;A2ABF8;A0A0G2JIR1;A2ABF9;A0A0G2JK64	6;6;6;6;6;5;5;5;5;5;5;5;5;2;1	6;6;6;6;6;5;5;5;5;5;5;5;5;2;1	6;6;6;6;6;5;5;5;5;5;5;5;5;2;1	Histone-lysine N-methyltransferase EHMT2	EHMT2	tr|A0A0G2JIS2|A0A0G2JIS2_HUMAN Histone-lysine N-methyltransferase EHMT2 OS=Homo sapiens OX=9606 GN=EHMT2 PE=1 SV=1;tr|A0A1U9X7P8|A0A1U9X7P8_HUMAN EHMT2 OS=Homo sapiens OX=9606 PE=4 SV=1;tr|A0A024RCN9|A0A024RCN9_HUMAN EHMT2 OS=Homo sapiens OX=9606 GN=EHMT2	0	5	5	2	0	0	0	0	5	5	2	0	0	0	5	0	0	5	5	2	0	0	0	129.03	0	48.632	0	7.4	6.2	2.9	0	0	0	0	32797000	22672000	7747500	0	0	0	3
1461	Q8NCF5;B7Z987;H3BSZ7;B7Z8Y9;Q8NCF5-3;Q8NCF5-2	Q8NCF5	3;1;1;1;1;1	3;1;1;1;1;1	3;1;1;1;1;1	NFATC2-interacting protein	NFATC2IP	sp|Q8NCF5|NF2IP_HUMAN NFATC2-interacting protein OS=Homo sapiens OX=9606 GN=NFATC2IP PE=1 SV=1	0	3	2	2	0	0	0	0	3	2	2	0	0	0	3	0	0	3	2	2	0	0	0	45.816	0	35.967	0	16.2	8.8	8.8	0	0	0	0	26866000	12271000	17445000	0	0	0	3
1458	Q8N8K9;Q8N8K9-3;Q8N8K9-2	Q8N8K9;Q8N8K9-3	5;5;2	5;5;2	5;5;2	Uncharacterized protein KIAA1958	KIAA1958	sp|Q8N8K9|K1958_HUMAN Uncharacterized protein KIAA1958 OS=Homo sapiens OX=9606 GN=KIAA1958 PE=1 SV=1;sp|Q8N8K9-3|K1958_HUMAN Isoform 3 of Uncharacterized protein KIAA1958 OS=Homo sapiens OX=9606 GN=KIAA1958	0	4	5	1	0	0	0	0	4	5	1	0	0	0	5	0	0	4	5	1	0	0	0	79.211	0	32.434	0	7.4	8.5	2.1	0	0	0	0	24025000	46599000	4963600	0	0	0	3
845	H0YA13;D6RFY3;D6RDW0;Q9HAZ2-4;Q9HAZ2-2;Q9HAZ2-3;Q9HAZ2	H0YA13;D6RFY3;D6RDW0;Q9HAZ2-4;Q9HAZ2-2;Q9HAZ2-3;Q9HAZ2	9;9;9;9;9;9;9	6;6;6;6;6;6;6	6;6;6;6;6;6;6	PR domain zinc finger protein 16	PRDM16	tr|H0YA13|H0YA13_HUMAN PR domain zinc finger protein 16 (Fragment) OS=Homo sapiens OX=9606 GN=PRDM16 PE=1 SV=1;tr|D6RFY3|D6RFY3_HUMAN PR domain zinc finger protein 16 OS=Homo sapiens OX=9606 GN=PRDM16 PE=1 SV=1;tr|D6RDW0|D6RDW0_HUMAN PR domain zinc finger	0	8	8	2	0	0	0	0	5	5	1	0	0	0	5	0	0	5	5	1	0	0	0	119.43	0	52.688	0	11.3	11.7	2.6	0	0	0	0	41375000	48052000	2665600	0	0	0	3
484	A4LAA3;P46100-2;P46100-5;P46100-3;P46100-4;P46100;B4DLE1;B4DHH8;B4DLW1;A0A096LNW1;A0A096LNL9;P46100-6;A0A096LNX6;Q5JX93;H0Y3T0;A0A096LNN3;B7Z1D8	A4LAA3;P46100-2;P46100-5;P46100-3;P46100-4;P46100;B4DLE1;B4DHH8	20;19;19;19;19;19;13;13;4;4;4;3;2;1;1;1;1	20;19;19;19;19;19;13;13;4;4;4;3;2;1;1;1;1	20;19;19;19;19;19;13;13;4;4;4;3;2;1;1;1;1	Transcriptional regulator ATRX	ATRX	tr|A4LAA3|A4LAA3_HUMAN Alpha thalassemia/mental retardation syndrome X-linked OS=Homo sapiens OX=9606 GN=ATRX PE=4 SV=1;sp|P46100-2|ATRX_HUMAN Isoform 1 of Transcriptional regulator ATRX OS=Homo sapiens OX=9606 GN=ATRX;sp|P46100-5|ATRX_HUMAN Isoform 5 of T	0	16	15	9	1	1	1	0	16	15	9	1	1	1	16	1	0	16	15	9	1	1	1	282.58	0	196.9	0	9	7.9	4.9	0.5	0.5	0.7	0	401530000	321740000	67469000	1326000	1995200	6497300	3
1647	Q9UIF8-4;Q9UIF8-2;Q9UIF8-5;Q9UIF8-3;Q9UIF8;A0A0A0MR97;Q8NC87;Q6MZK7;Q3B7K5	Q9UIF8-4;Q9UIF8-2;Q9UIF8-5;Q9UIF8-3;Q9UIF8	8;8;8;8;8;3;2;1;1	8;8;8;8;8;3;2;1;1	8;8;8;8;8;3;2;1;1	Bromodomain adjacent to zinc finger domain protein 2B	BAZ2B	sp|Q9UIF8-4|BAZ2B_HUMAN Isoform 4 of Bromodomain adjacent to zinc finger domain protein 2B OS=Homo sapiens OX=9606 GN=BAZ2B;sp|Q9UIF8-2|BAZ2B_HUMAN Isoform 2 of Bromodomain adjacent to zinc finger domain protein 2B OS=Homo sapiens OX=9606 GN=BAZ2B;sp|Q9UIF	0	4	6	3	0	0	0	0	4	6	3	0	0	0	6	0	0	4	6	3	0	0	0	220.71	0	47.369	0	2.3	4.2	1.9	0	0	0	0	21278000	23550000	10110000	0	0	0	3
200	A0A024RAZ6;Q8N561;P31274	A0A024RAZ6;Q8N561;P31274	9;9;9	6;6;6	6;6;6	Homeobox protein Hox-C9	HOXC9	tr|A0A024RAZ6|A0A024RAZ6_HUMAN Homeobox protein OS=Homo sapiens OX=9606 GN=HOXC9 PE=3 SV=1;tr|Q8N561|Q8N561_HUMAN HOXC9 protein (Fragment) OS=Homo sapiens OX=9606 GN=HOXC9 PE=2 SV=1;sp|P31274|HXC9_HUMAN Homeobox protein Hox-C9 OS=Homo sapiens OX=9606 GN=HO	0	8	4	8	0	0	0	0	5	2	6	0	0	0	6	0	0	5	2	6	0	0	0	29.248	0	96.481	0	42.7	18.8	43.5	0	0	0	0	22486000	6659200	33661000	0	0	0	3
1344	Q5T3J3	Q5T3J3	5	5	5	Ligand-dependent nuclear receptor-interacting factor 1	LRIF1	sp|Q5T3J3|LRIF1_HUMAN Ligand-dependent nuclear receptor-interacting factor 1 OS=Homo sapiens OX=9606 GN=LRIF1 PE=1 SV=1	0	5	4	2	0	0	0	0	5	4	2	0	0	0	5	0	0	5	4	2	0	0	0	84.567	0	44.339	0	10.7	8.3	4	0	0	0	0	33221000	20616000	7306600	0	0	0	3
41	X6RL08;X6R907;A0A024R171;Q96H12-2;Q96H12	X6RL08;X6R907;A0A024R171;Q96H12-2;Q96H12	3;3;3;3;3	3;3;3;3;3	3;3;3;3;3	Myb/SANT-like DNA-binding domain-containing protein 3	MSANTD3;C9orf30	tr|X6RL08|X6RL08_HUMAN Myb/SANT-like DNA-binding domain-containing protein 3 (Fragment) OS=Homo sapiens OX=9606 GN=MSANTD3 PE=1 SV=1;tr|X6R907|X6R907_HUMAN Myb/SANT-like DNA-binding domain-containing protein 3 (Fragment) OS=Homo sapiens OX=9606 GN=MSANTD3	0	2	1	3	0	0	0	0	2	1	3	0	0	0	3	0	0	2	1	3	0	0	0	15.8	0	22.731	0	20.1	6.7	29.9	0	0	0	0	17466000	11194000	24456000	0	0	0	3
1557	Q9BXF3-3;Q9BXF3;A0A087WT21;Q9BXF3-2;B7WPH3;A0A0R4J2E1	Q9BXF3-3;Q9BXF3;A0A087WT21;Q9BXF3-2	9;9;8;7;4;4	9;9;8;7;4;4	9;9;8;7;4;4	Cat eye syndrome critical region protein 2	CECR2	sp|Q9BXF3-3|CECR2_HUMAN Isoform C of Cat eye syndrome critical region protein 2 OS=Homo sapiens OX=9606 GN=CECR2;sp|Q9BXF3|CECR2_HUMAN Cat eye syndrome critical region protein 2 OS=Homo sapiens OX=9606 GN=CECR2 PE=1 SV=2;tr|A0A087WT21|A0A087WT21_HUMAN Cat	0	9	5	4	0	0	1	0	9	5	4	0	0	1	9	1	0	9	5	4	0	0	1	162.06	0	73.252	0	8.5	5.9	4.7	0	0	1.2	0	88630000	27564000	17536000	0	0	2002400	3
348	Q5JRC6;A0A0D9SGE8;Q8IWS0-5;Q8IWS0-3;Q8IWS0;Q8IWS0-4;Q8IWS0-2;B4E138	Q5JRC6;A0A0D9SGE8;Q8IWS0-5;Q8IWS0-3;Q8IWS0;Q8IWS0-4;Q8IWS0-2;B4E138	5;5;5;5;5;4;4;3	5;5;5;5;5;4;4;3	5;5;5;5;5;4;4;3	PHD finger protein 6	PHF6	tr|Q5JRC6|Q5JRC6_HUMAN PHD finger protein 6, isoform CRA_d OS=Homo sapiens OX=9606 GN=PHF6 PE=1 SV=1;tr|A0A0D9SGE8|A0A0D9SGE8_HUMAN PHD finger protein 6 OS=Homo sapiens OX=9606 GN=PHF6 PE=1 SV=1;sp|Q8IWS0-5|PHF6_HUMAN Isoform 5 of PHD finger protein 6 OS=H	0	3	3	5	0	0	1	0	3	3	5	0	0	1	5	1	0	3	3	5	0	0	1	36.43	0	30.534	0	9.9	9.9	16	0	0	2.8	0	26324000	43947000	81492000	0	0	4521400	3
1099	P17535;U3KPR5	P17535	5;2	3;1	3;1	Transcription factor jun-D	JUND	sp|P17535|JUND_HUMAN Transcription factor jun-D OS=Homo sapiens OX=9606 GN=JUND PE=1 SV=3	0	3	4	4	2	1	2	0	2	2	3	2	1	2	3	2	0	2	2	3	2	1	2	35.173	0	46.616	0	13	15	15	8.6	2	8.6	0	54351000	44516000	29976000	0	0	3612500	3
1257	Q13352;Q13352-5;D3DQ59;Q13352-2;Q13352-3;Q13352-4	Q13352;Q13352-5;D3DQ59;Q13352-2;Q13352-3	6;6;5;5;4;1	6;6;5;5;4;1	6;6;5;5;4;1	Centromere protein R	ITGB3BP	sp|Q13352|CENPR_HUMAN Centromere protein R OS=Homo sapiens OX=9606 GN=ITGB3BP PE=1 SV=2;sp|Q13352-5|CENPR_HUMAN Isoform 5 of Centromere protein R OS=Homo sapiens OX=9606 GN=ITGB3BP;tr|D3DQ59|D3DQ59_HUMAN Integrin beta 3 binding protein (Beta3-endonexin), i	0	2	1	6	0	0	0	0	2	1	6	0	0	0	6	0	0	2	1	6	0	0	0	20.194	0	53.035	0	13.6	7.9	37.9	0	0	0	0	10506000	6259800	65337000	0	0	0	3
120	A0A0A0MSU2;A0PJD3;A0A024R689;A0A1C7CYX1;Q6PJG2;H7C1L3	A0A0A0MSU2;A0PJD3;A0A024R689;A0A1C7CYX1;Q6PJG2;H7C1L3	4;4;4;4;4;2	4;4;4;4;4;2	4;4;4;4;4;2	ELM2 and SANT domain-containing protein 1	ELMSAN1;C14orf43	tr|A0A0A0MSU2|A0A0A0MSU2_HUMAN ELM2 and SANT domain-containing protein 1 (Fragment) OS=Homo sapiens OX=9606 GN=ELMSAN1 PE=1 SV=6;tr|A0PJD3|A0PJD3_HUMAN C14orf43 protein (Fragment) OS=Homo sapiens OX=9606 GN=C14orf43 PE=2 SV=1;tr|A0A024R689|A0A024R689_HUMAN	0	2	3	4	0	0	0	0	2	3	4	0	0	0	4	0	0	2	3	4	0	0	0	111.83	0	28.101	0	3.9	7.4	8.9	0	0	0	0	12435000	19111000	17938000	0	0	0	3
636	B3KMZ7;Q96GD3-6;Q96GD3-5;Q96GD3-4;Q96GD3-3;Q96GD3-2;Q96GD3;B4DWE6;A0A087WW29	B3KMZ7;Q96GD3-6;Q96GD3-5;Q96GD3-4;Q96GD3-3;Q96GD3-2;Q96GD3;B4DWE6	6;6;6;6;6;6;6;5;1	6;6;6;6;6;6;6;5;1	6;6;6;6;6;6;6;5;1	Polycomb protein SCMH1	SCMH1	tr|B3KMZ7|B3KMZ7_HUMAN cDNA FLJ13062 fis, clone NT2RP3001672, highly similar to Polycomb protein SCMH1 OS=Homo sapiens OX=9606 PE=2 SV=1;sp|Q96GD3-6|SCMH1_HUMAN Isoform 6 of Polycomb protein SCMH1 OS=Homo sapiens OX=9606 GN=SCMH1;sp|Q96GD3-5|SCMH1_HUMAN Is	0	4	6	3	0	0	0	0	4	6	3	0	0	0	6	0	0	4	6	3	0	0	0	71.992	0	43.231	0	10.8	14.7	6.8	0	0	0	0	26300000	24434000	6040100	0	0	0	3
767	B9EG90;P11387;Q9BVT2;B7Z9E8;B4DYD2;E5KMK7;E5KMK6;E5KMK5;Q969P6-2;Q969P6;E5RIC7;D3DWJ7;B4E061;E5RJ95;E5RFS0;E5RJ33;H0YBR3;Q8TBP3;H0YAR3;H0YC03;E5RGE7;E5RGR4;E5RFE3;Q6PK95;Q6NWZ5;E5RGR2	B9EG90;P11387	25;25;7;5;5;5;5;5;5;5;4;3;3;2;2;1;1;1;1;1;1;1;1;1;1;1	25;25;7;5;5;5;5;5;5;5;4;3;3;2;2;1;1;1;1;1;1;1;1;1;1;1	25;25;7;5;5;5;5;5;5;5;4;3;3;2;2;1;1;1;1;1;1;1;1;1;1;1	DNA topoisomerase 1	TOP1	tr|B9EG90|B9EG90_HUMAN Topoisomerase (DNA) I OS=Homo sapiens OX=9606 GN=TOP1 PE=2 SV=1;sp|P11387|TOP1_HUMAN DNA topoisomerase 1 OS=Homo sapiens OX=9606 GN=TOP1 PE=1 SV=2	0	16	18	24	1	1	4	0	16	18	24	1	1	4	24	4	0	16	18	24	1	1	4	90.699	0	252.26	0	25	28.1	30.2	2.1	2.1	5.9	0	262230000	304670000	720720000	2306000	2534400	25533000	3
1648	Q9UIG0;Q9UIG0-2	Q9UIG0;Q9UIG0-2	52;51	52;51	52;51	Tyrosine-protein kinase BAZ1B	BAZ1B	sp|Q9UIG0|BAZ1B_HUMAN Tyrosine-protein kinase BAZ1B OS=Homo sapiens OX=9606 GN=BAZ1B PE=1 SV=2;sp|Q9UIG0-2|BAZ1B_HUMAN Isoform 2 of Tyrosine-protein kinase BAZ1B OS=Homo sapiens OX=9606 GN=BAZ1B	0	49	48	27	1	2	14	0	49	48	27	1	2	14	49	14	0	49	48	27	1	2	14	170.9	0	323.31	0	38.8	38.2	21.8	0.8	1.8	13	0	2649600000	1849000000	740000000	6616100	13731000	104380000	3
892	F5H7W8;Q96C57;F5H3K2;F5H8B7;E7ENF1;G5EA44;B4DWJ9;B4DRA4	F5H7W8;Q96C57;F5H3K2;F5H8B7;E7ENF1;G5EA44;B4DWJ9;B4DRA4	4;4;3;3;3;3;3;2	4;4;3;3;3;3;3;2	4;4;3;3;3;3;3;2	Uncharacterized protein C12orf43	C12orf43	tr|F5H7W8|F5H7W8_HUMAN Chromosome 12 open reading frame 43 OS=Homo sapiens OX=9606 GN=C12orf43 PE=1 SV=2;sp|Q96C57|CSTOS_HUMAN Protein CUSTOS OS=Homo sapiens OX=9606 GN=CUSTOS PE=1 SV=2;tr|F5H3K2|F5H3K2_HUMAN Chromosome 12 open reading frame 43 (Fragment)	0	2	1	4	0	0	0	0	2	1	4	0	0	0	4	0	0	2	1	4	0	0	0	31.693	0	35.375	0	8.9	5.5	24.2	0	0	0	0	14013000	4718500	55807000	0	0	0	3
1243	Q0MQR4;Q86W56;B4DX76;Q86W56-5;Q86W56-4;Q86W56-3;Q86W56-2;B4DHS4;B4DF23;A0A087WXI6;A0A087WX07	Q0MQR4;Q86W56;B4DX76;Q86W56-5;Q86W56-4;Q86W56-3;Q86W56-2;B4DHS4	5;5;4;4;4;4;4;3;2;1;1	5;5;4;4;4;4;4;3;2;1;1	5;5;4;4;4;4;4;3;2;1;1	Poly(ADP-ribose) glycohydrolase	PARG	tr|Q0MQR4|Q0MQR4_HUMAN Poly (ADP-ribose) glycohydrolase OS=Homo sapiens OX=9606 GN=PARG PE=1 SV=1;sp|Q86W56|PARG_HUMAN Poly(ADP-ribose) glycohydrolase OS=Homo sapiens OX=9606 GN=PARG PE=1 SV=1;tr|B4DX76|B4DX76_HUMAN cDNA FLJ54459, highly similar to Poly(AD	0	2	2	4	0	0	0	0	2	2	4	0	0	0	4	0	0	2	2	4	0	0	0	110.97	0	35.583	0	2.5	2.5	5.6	0	0	0	0	14594000	11616000	20913000	0	0	0	3
1564	Q9BZ95-2;Q9BZ95-5;Q9BZ95;Q9BZ95-4;Q9BZ95-3;E9PKA2;H0YE68	Q9BZ95-2;Q9BZ95-5;Q9BZ95;Q9BZ95-4;Q9BZ95-3	25;25;25;24;19;7;3	25;25;25;24;19;7;3	25;25;25;24;19;7;3	Histone-lysine N-methyltransferase NSD3	WHSC1L1	sp|Q9BZ95-2|NSD3_HUMAN Isoform 2 of Histone-lysine N-methyltransferase NSD3 OS=Homo sapiens OX=9606 GN=NSD3;sp|Q9BZ95-5|NSD3_HUMAN Isoform 5 of Histone-lysine N-methyltransferase NSD3 OS=Homo sapiens OX=9606 GN=NSD3;sp|Q9BZ95|NSD3_HUMAN Histone-lysine N-me	0	18	22	15	2	2	6	0	18	22	15	2	2	6	22	6	0	18	22	15	2	2	6	156.07	0	323.31	0	17.5	20.2	15.2	2	2	7.9	0	498180000	503030000	289170000	2591400	3011500	27043000	3
74	A0A024R3N6;A0A024R3M5;Q01543-3;Q01543;A0A024R3K4;Q01543-2;V9GY62;V9GZ02;A0A0A0MSR4;Q9BZD1;B1PRL2;F1JVV7;F1JVV8;Q01543-4	A0A024R3N6;A0A024R3M5;Q01543-3;Q01543;A0A024R3K4;Q01543-2;V9GY62	4;4;4;4;3;3;2;1;1;1;1;1;1;1	4;4;4;4;3;3;2;1;1;1;1;1;1;1	4;4;4;4;3;3;2;1;1;1;1;1;1;1	Friend leukemia integration 1 transcription factor	FLI1	tr|A0A024R3N6|A0A024R3N6_HUMAN Friend leukemia virus integration 1, isoform CRA_c OS=Homo sapiens OX=9606 GN=FLI1 PE=3 SV=1;tr|A0A024R3M5|A0A024R3M5_HUMAN Friend leukemia virus integration 1, isoform CRA_a OS=Homo sapiens OX=9606 GN=FLI1 PE=3 SV=1;sp|Q0154	0	2	2	4	0	0	0	0	2	2	4	0	0	0	4	0	0	2	2	4	0	0	0	47.576	0	42.905	0	9.1	9.1	16.7	0	0	0	0	14739000	8016400	29228000	0	0	0	3
220	A0A024RC49;O75928;Q2TA77;A0A087WUY7;O75928-3;K7ER97;K7EJT4;A0A0A0MS92	A0A024RC49;O75928;Q2TA77;A0A087WUY7;O75928-3	9;9;8;8;7;2;2;2	8;8;7;7;6;2;2;2	1;1;0;0;0;0;0;0	E3 SUMO-protein ligase PIAS2	PIAS2	tr|A0A024RC49|A0A024RC49_HUMAN Protein inhibitor of activated STAT, 2, isoform CRA_a OS=Homo sapiens OX=9606 GN=PIAS2 PE=4 SV=1;sp|O75928|PIAS2_HUMAN E3 SUMO-protein ligase PIAS2 OS=Homo sapiens OX=9606 GN=PIAS2 PE=1 SV=3;tr|Q2TA77|Q2TA77_HUMAN PIAS2 prote	0	7	6	6	1	2	3	0	6	5	5	0	1	2	6	2	0	1	0	0	0	0	0	67.134	0	91.473	0	17.6	15.8	11.9	2.5	4.4	6.4	0	81892000	64753000	39840000	0	1045600	2741500	3
8	H3BS42;B2RD90;A0A024QZC8;Q9H5H4;B7Z2Y7	H3BS42;B2RD90;A0A024QZC8;Q9H5H4;B7Z2Y7	10;10;10;10;9	10;10;10;10;9	10;10;10;10;9	Zinc finger protein 768	ZNF768;FLJ23436	tr|H3BS42|H3BS42_HUMAN Zinc finger protein 768 OS=Homo sapiens OX=9606 GN=ZNF768 PE=1 SV=2;tr|B2RD90|B2RD90_HUMAN cDNA, FLJ96507 OS=Homo sapiens OX=9606 PE=2 SV=1;tr|A0A024QZC8|A0A024QZC8_HUMAN Uncharacterized protein OS=Homo sapiens OX=9606 GN=FLJ23436 PE	0	2	1	9	0	0	0	0	2	1	9	0	0	0	9	0	0	2	1	9	0	0	0	56.668	0	66.319	0	4.1	2.4	17.5	0	0	0	0	9357600	4903400	73643000	0	0	0	3
976	O00716;O00716-2;Q499G5;A0A087X0B6;Q24JQ3;Q5U0J0;Q14209	O00716;O00716-2	4;3;1;1;1;1;1	4;3;1;1;1;1;1	4;3;1;1;1;1;1	Transcription factor E2F3	E2F3	sp|O00716|E2F3_HUMAN Transcription factor E2F3 OS=Homo sapiens OX=9606 GN=E2F3 PE=1 SV=1;sp|O00716-2|E2F3_HUMAN Isoform 2 of Transcription factor E2F3 OS=Homo sapiens OX=9606 GN=E2F3	0	3	2	1	0	0	0	0	3	2	1	0	0	0	3	0	0	3	2	1	0	0	0	49.161	0	29.611	0	8.6	5.8	2.6	0	0	0	0	24848000	18835000	6733700	0	0	0	3
297	G3V5S4;Q6YFJ8;A0A0A0MRH7;Q02962-3;Q02962-4;Q02962;Q02962-2;Q6YFJ7	G3V5S4;Q6YFJ8;A0A0A0MRH7;Q02962-3;Q02962-4;Q02962;Q02962-2;Q6YFJ7	4;4;4;4;4;4;4;2	4;4;4;4;4;4;4;2	4;4;4;4;4;4;4;2	Paired box protein Pax-2	PAX2	tr|G3V5S4|G3V5S4_HUMAN Paired box protein Pax-2 (Fragment) OS=Homo sapiens OX=9606 GN=PAX2 PE=1 SV=2;tr|Q6YFJ8|Q6YFJ8_HUMAN Paired box transcription factor (Fragment) OS=Homo sapiens OX=9606 GN=PAX2 PE=2 SV=1;tr|A0A0A0MRH7|A0A0A0MRH7_HUMAN Paired box prote	0	3	2	4	0	0	0	0	3	2	4	0	0	0	4	0	0	3	2	4	0	0	0	32.383	0	31.792	0	20.1	11.2	26	0	0	0	0	16034000	8870600	21821000	0	0	0	3
1497	Q96A19	Q96A19	6	6	6	Coiled-coil domain-containing protein 102A	CCDC102A	sp|Q96A19|C102A_HUMAN Coiled-coil domain-containing protein 102A OS=Homo sapiens OX=9606 GN=CCDC102A PE=1 SV=2	0	3	3	6	0	0	0	0	3	3	6	0	0	0	6	0	0	3	3	6	0	0	0	62.595	0	44.447	0	7.3	8	14.4	0	0	0	0	8829800	13156000	26560000	0	0	0	3
210	A0A024RBL1;Q96K30-2;Q96K30;Q96K30-3	A0A024RBL1;Q96K30-2;Q96K30;Q96K30-3	3;3;3;3	3;3;3;3	3;3;3;3	RBPJ-interacting and tubulin-associated protein 1	C12orf52;RITA1	tr|A0A024RBL1|A0A024RBL1_HUMAN Chromosome 12 open reading frame 52, isoform CRA_a OS=Homo sapiens OX=9606 GN=C12orf52 PE=4 SV=1;sp|Q96K30-2|RITA1_HUMAN Isoform 2 of RBPJ-interacting and tubulin-associated protein 1 OS=Homo sapiens OX=9606 GN=RITA1;sp|Q96K3	0	1	2	3	0	0	0	0	1	2	3	0	0	0	3	0	0	1	2	3	0	0	0	28.619	0	21.676	0	10.8	14.9	18.6	0	0	0	0	8066100	10537000	33886000	0	0	0	3
740	B4E3I9;Q4LE38;O95163;F5H2T0;B3KXE7;Q8N516;Q68DI5;B3KNB2;B3KVS1;H0YDF3;B3KMT0	B4E3I9;Q4LE38;O95163;F5H2T0;B3KXE7;Q8N516;Q68DI5	8;8;8;7;7;7;6;2;1;1;1	8;8;8;7;7;7;6;2;1;1;1	8;8;8;7;7;7;6;2;1;1;1	Elongator complex protein 1	IKBKAP variant protein;IKBKAP;DKFZp781H1425	tr|B4E3I9|B4E3I9_HUMAN Elongator complex protein 1 OS=Homo sapiens OX=9606 PE=2 SV=1;tr|Q4LE38|Q4LE38_HUMAN IKBKAP variant protein (Fragment) OS=Homo sapiens OX=9606 GN=IKBKAP variant protein PE=2 SV=1;sp|O95163|ELP1_HUMAN Elongator complex protein 1 OS=Ho	0	6	2	3	0	0	0	0	6	2	3	0	0	0	6	0	0	6	2	3	0	0	0	138.11	0	61.455	0	10.1	5.5	4.4	0	0	0	0	25720000	13159000	8274700	0	0	0	3
1660	Q9UPP1-2;Q9UPP1;H0Y3N9;Q9UPP1-5;Q9UPP1-4;Q9UPP1-3;H0Y589;A0A024R9Y4;H0Y7M8;H7BZB7;B0QZZ4;Q5JPR8;B0QZZ2;B0QZZ3;B0QZE1	Q9UPP1-2;Q9UPP1;H0Y3N9;Q9UPP1-5;Q9UPP1-4;Q9UPP1-3;H0Y589	38;37;33;32;32;31;20;18;8;8;5;5;5;5;4	38;37;33;32;32;31;20;18;8;8;5;5;5;5;4	35;34;31;29;29;28;19;17;8;8;4;4;4;4;3	Histone lysine demethylase PHF8	PHF8	sp|Q9UPP1-2|PHF8_HUMAN Isoform 2 of Histone lysine demethylase PHF8 OS=Homo sapiens OX=9606 GN=PHF8;sp|Q9UPP1|PHF8_HUMAN Histone lysine demethylase PHF8 OS=Homo sapiens OX=9606 GN=PHF8 PE=1 SV=3;tr|H0Y3N9|H0Y3N9_HUMAN Histone lysine demethylase PHF8 (Fragm	0	35	34	36	3	6	12	0	35	34	36	3	6	12	36	12	0	32	31	34	2	5	11	113.91	0	323.31	0	40.3	41.3	41.6	2.9	7.4	14.7	0	3555600000	3427400000	3047300000	16563000	42255000	193000000	3
1631	Q9NZC9;H7BYI2;H7C051;H7C1I3	Q9NZC9;H7BYI2	5;4;2;1	5;4;2;1	5;4;2;1	SWI/SNF-related matrix-associated actin-dependent regulator of chromatin subfamily A-like protein 1	SMARCAL1	sp|Q9NZC9|SMAL1_HUMAN SWI/SNF-related matrix-associated actin-dependent regulator of chromatin subfamily A-like protein 1 OS=Homo sapiens OX=9606 GN=SMARCAL1 PE=1 SV=1;tr|H7BYI2|H7BYI2_HUMAN SWI/SNF-related matrix-associated actin-dependent regulator of ch	0	4	3	3	0	0	0	0	4	3	3	0	0	0	4	0	0	4	3	3	0	0	0	105.94	0	31.84	0	6	3.9	4.3	0	0	0	0	23863000	7570800	15261000	0	0	0	3
369	Q6LEQ8;A0A0S2Z448;B7Z4N5;P42568-2;P42568;Q6MZE2;B1APT5	Q6LEQ8;A0A0S2Z448;B7Z4N5;P42568-2;P42568;Q6MZE2	3;3;3;3;3;2;1	3;3;3;3;3;2;1	3;3;3;3;3;2;1	Protein AF-9	LTG9/MLLT3;MLLT3;DKFZp686D09204	tr|Q6LEQ8|Q6LEQ8_HUMAN LTG9/MLLT3 protein (Fragment) OS=Homo sapiens OX=9606 GN=LTG9/MLLT3 PE=2 SV=1;tr|A0A0S2Z448|A0A0S2Z448_HUMAN Myeloid/lymphoid or mixed-lineage leukemia translocated to 3 isoform 1 (Fragment) OS=Homo sapiens OX=9606 GN=MLLT3 PE=2 SV=1	0	3	2	2	0	0	0	0	3	2	2	0	0	0	3	0	0	3	2	2	0	0	0	38.108	0	22.199	0	12	7	7	0	0	0	0	26896000	13130000	7676100	0	0	0	3
1102	P19622	P19622	3	3	3	Homeobox protein engrailed-2	EN2	sp|P19622|HME2_HUMAN Homeobox protein engrailed-2 OS=Homo sapiens OX=9606 GN=EN2 PE=2 SV=3	0	3	2	2	0	0	0	0	3	2	2	0	0	0	3	0	0	3	2	2	0	0	0	34.21	0	35.512	0	13.5	9.3	9.3	0	0	0	0	18666000	9407800	14626000	0	0	0	3
1579	Q9H4B6;H0YJH0;B3KTQ1;H0YJ02;G3V453;H0YJT4	Q9H4B6;H0YJH0;B3KTQ1;H0YJ02	4;3;3;2;1;1	4;3;3;2;1;1	4;3;3;2;1;1	Protein salvador homolog 1	SAV1	sp|Q9H4B6|SAV1_HUMAN Protein salvador homolog 1 OS=Homo sapiens OX=9606 GN=SAV1 PE=1 SV=2;tr|H0YJH0|H0YJH0_HUMAN Protein salvador homolog 1 (Fragment) OS=Homo sapiens OX=9606 GN=SAV1 PE=1 SV=1;tr|B3KTQ1|B3KTQ1_HUMAN cDNA FLJ38584 fis, clone HCHON2008989, h	0	3	2	4	0	0	0	0	3	2	4	0	0	0	4	0	0	3	2	4	0	0	0	44.633	0	25.541	0	8.6	6.8	12.3	0	0	0	0	22203000	6000300	17709000	0	0	0	3
287	Q546S1;A0A089VKS7;P18146	Q546S1;A0A089VKS7;P18146	3;3;3	3;3;3	3;3;3	Early growth response protein 1	EGR1;Egr-1	tr|Q546S1|Q546S1_HUMAN Early growth response protein OS=Homo sapiens OX=9606 GN=EGR1 PE=3 SV=1;tr|A0A089VKS7|A0A089VKS7_HUMAN Early growth response protein OS=Homo sapiens OX=9606 GN=Egr-1 PE=2 SV=1;sp|P18146|EGR1_HUMAN Early growth response protein 1 OS=H	0	3	1	1	0	0	0	0	3	1	1	0	0	0	3	0	0	3	1	1	0	0	0	57.506	0	29.616	0	7.4	2.2	2.2	0	0	0	0	41873000	9660000	5681800	0	0	0	3
1607	Q9NR48-2;Q9NR48	Q9NR48-2;Q9NR48	6;6	6;6	6;6	Histone-lysine N-methyltransferase ASH1L	ASH1L	sp|Q9NR48-2|ASH1L_HUMAN Isoform 2 of Histone-lysine N-methyltransferase ASH1L OS=Homo sapiens OX=9606 GN=ASH1L;sp|Q9NR48|ASH1L_HUMAN Histone-lysine N-methyltransferase ASH1L OS=Homo sapiens OX=9606 GN=ASH1L PE=1 SV=2	0	6	2	1	0	0	0	0	6	2	1	0	0	0	6	0	0	6	2	1	0	0	0	332.21	0	40.57	0	3.1	1.3	0.8	0	0	0	0	34548000	10222000	6408000	0	0	0	3
446	A0A2R8Y6J3;B3KTM6;A2RUM7;P46777;Q59GX9;Q9BUV4;Q5T7N0;A0A2R8Y4A2	A0A2R8Y6J3;B3KTM6;A2RUM7;P46777;Q59GX9	9;9;9;9;8;2;2;2	9;9;9;9;8;2;2;2	9;9;9;9;8;2;2;2	60S ribosomal protein L5	RPL5	tr|A0A2R8Y6J3|A0A2R8Y6J3_HUMAN 60S ribosomal protein L5 (Fragment) OS=Homo sapiens OX=9606 GN=RPL5 PE=1 SV=1;tr|B3KTM6|B3KTM6_HUMAN Ribosomal protein L5, isoform CRA_b OS=Homo sapiens OX=9606 GN=RPL5 PE=2 SV=1;tr|A2RUM7|A2RUM7_HUMAN Ribosomal protein L5 OS	0	3	4	6	2	0	1	0	3	4	6	2	0	1	6	2	0	3	4	6	2	0	1	27.045	0	57.313	0	12.2	20.6	28.6	7.6	0	5	0	47628000	47733000	72799000	2635800	0	1319300	3
837	D3DR40;Q70Z53-2;Q70Z53-4;Q70Z53-5;Q70Z53-3;Q70Z53	D3DR40;Q70Z53-2;Q70Z53-4;Q70Z53-5;Q70Z53-3;Q70Z53	4;4;4;4;4;4	4;4;4;4;4;4	4;4;4;4;4;4	Protein FRA10AC1	C10orf4;FRA10AC1	tr|D3DR40|D3DR40_HUMAN Chromosome 10 open reading frame 4, isoform CRA_b OS=Homo sapiens OX=9606 GN=C10orf4 PE=1 SV=1;sp|Q70Z53-2|F10C1_HUMAN Isoform 2 of Protein FRA10AC1 OS=Homo sapiens OX=9606 GN=FRA10AC1;sp|Q70Z53-4|F10C1_HUMAN Isoform 4 of Protein FRA	0	3	3	2	0	0	1	0	3	3	2	0	0	1	3	1	0	3	3	2	0	0	1	37.584	0	29.404	0	12.7	11.7	8.6	0	0	3.5	0	43399000	26988000	24014000	0	0	2755200	3
926	H9NIM2;P13056;B6ZGT7;A0A087WUK4;H9NIM3;P13056-2;P13056-3;B4E371	H9NIM2;P13056;B6ZGT7;A0A087WUK4;H9NIM3;P13056-2;P13056-3	3;3;2;2;2;2;2;1	3;3;2;2;2;2;2;1	3;3;2;2;2;2;2;1	Nuclear receptor subfamily 2 group C member 1	NR2C1	tr|H9NIM2|H9NIM2_HUMAN Nuclear receptor subfamily 2, group C, member 1, isoform CRA_c OS=Homo sapiens OX=9606 GN=NR2C1 PE=2 SV=1;sp|P13056|NR2C1_HUMAN Nuclear receptor subfamily 2 group C member 1 OS=Homo sapiens OX=9606 GN=NR2C1 PE=1 SV=2;tr|B6ZGT7|B6ZGT7	0	3	3	2	0	0	0	0	3	3	2	0	0	0	3	0	0	3	3	2	0	0	0	67.314	0	51.005	0	8.5	8.5	5.1	0	0	0	0	17333000	17354000	7030200	0	0	0	3
641	V9HWD1;B3KNK0;Q4W5G0	V9HWD1;B3KNK0;Q4W5G0	4;4;4	4;4;4	4;4;4	Tigger transposable element-derived protein 2	HEL106;TIGD2	tr|V9HWD1|V9HWD1_HUMAN Epididymis luminal protein 106 OS=Homo sapiens OX=9606 GN=HEL106 PE=2 SV=1;tr|B3KNK0|B3KNK0_HUMAN cDNA FLJ14747 fis, A-NT2RP3002818, highly similar to Homo sapiens tigger transposable element derived 2 (TIGD2), mRNA OS=Homo sapiens O	0	4	3	3	0	0	0	0	4	3	3	0	0	0	4	0	0	4	3	3	0	0	0	59.623	0	32.477	0	10.3	7.4	7.4	0	0	0	0	19268000	11431000	9554200	0	0	0	3
1511	Q96FZ2;E7EMP6;B4DMK2;D6R9T3;D6RGK7;D6RAZ3;D6RAI0	Q96FZ2;E7EMP6;B4DMK2;D6R9T3;D6RGK7;D6RAZ3	7;6;6;5;4;4;2	7;6;6;5;4;4;2	7;6;6;5;4;4;2	Embryonic stem cell-specific 5-hydroxymethylcytosine-binding protein	HMCES	sp|Q96FZ2|HMCES_HUMAN Embryonic stem cell-specific 5-hydroxymethylcytosine-binding protein OS=Homo sapiens OX=9606 GN=HMCES PE=1 SV=1;tr|E7EMP6|E7EMP6_HUMAN Embryonic stem cell-specific 5-hydroxymethylcytosine-binding protein OS=Homo sapiens OX=9606 GN=HMC	0	5	4	6	0	0	1	0	5	4	6	0	0	1	6	1	0	5	4	6	0	0	1	40.574	0	51.842	0	17.8	13.8	23.2	0	0	3.1	0	19472000	24887000	32905000	0	0	1685400	3
182	B7Z8D8;D6R927;A0A024R9Q8;Q06330-3;Q06330-2;Q06330-5;Q06330-4;Q06330-6;Q06330-7;Q06330;Q14663;H0Y8R3	B7Z8D8;D6R927;A0A024R9Q8;Q06330-3;Q06330-2;Q06330-5;Q06330-4;Q06330-6;Q06330-7;Q06330;Q14663;H0Y8R3	4;4;4;4;4;4;4;4;4;4;3;2	4;4;4;4;4;4;4;4;4;4;3;2	4;4;4;4;4;4;4;4;4;4;3;2	Recombining binding protein suppressor of hairless	RBPJ;RBPSUH;KBF2	tr|B7Z8D8|B7Z8D8_HUMAN cDNA FLJ56276, highly similar to Recombining binding protein suppressor of hairless OS=Homo sapiens OX=9606 PE=2 SV=1;tr|D6R927|D6R927_HUMAN Recombining-binding protein suppressor of hairless OS=Homo sapiens OX=9606 GN=RBPJ PE=1 SV=1	0	2	2	3	0	0	0	0	2	2	3	0	0	0	3	0	0	2	2	3	0	0	0	42.667	0	25.282	0	6.6	7.4	10.3	0	0	0	0	9186000	9628300	22607000	0	0	0	3
1279	Q53GX0;Q14680-7;Q14680;Q14680-5;Q14680-2;Q14680-8;Q14680-6;B7Z450;B7Z1G6;Q14680-3;Q14680-4;A7BG63;A0A0D9SFF9;A0A0D9SFL8;A0A0D9SFB9;A0A0D9SGI4	Q53GX0;Q14680-7;Q14680;Q14680-5;Q14680-2;Q14680-8;Q14680-6;B7Z450;B7Z1G6;Q14680-3;Q14680-4;A7BG63	6;6;6;5;5;5;5;4;4;4;4;3;1;1;1;1	6;6;6;5;5;5;5;4;4;4;4;3;1;1;1;1	6;6;6;5;5;5;5;4;4;4;4;3;1;1;1;1	Maternal embryonic leucine zipper kinase	MELK;MELKV4	tr|Q53GX0|Q53GX0_HUMAN Non-specific serine/threonine protein kinase (Fragment) OS=Homo sapiens OX=9606 PE=2 SV=1;sp|Q14680-7|MELK_HUMAN Isoform 7 of Maternal embryonic leucine zipper kinase OS=Homo sapiens OX=9606 GN=MELK;sp|Q14680|MELK_HUMAN Maternal embr	0	3	3	4	0	0	1	0	3	3	4	0	0	1	4	1	0	3	3	4	0	0	1	74.641	0	53.217	0	6.3	6	8	0	0	1.2	0	31490000	25447000	31696000	0	0	2776400	3
1624	Q9NWY4	Q9NWY4	3	3	3	UPF0609 protein C4orf27	C4orf27	sp|Q9NWY4|HPF1_HUMAN Histone PARylation factor 1 OS=Homo sapiens OX=9606 GN=HPF1 PE=1 SV=2	0	2	2	3	0	0	0	0	2	2	3	0	0	0	3	0	0	2	2	3	0	0	0	39.436	0	18.539	0	8.7	8.7	13.6	0	0	0	0	12815000	7741700	18226000	0	0	0	3
1592	Q9H8M2-3;Q9H8M2-6;Q9H8M2;Q9H8M2-2;Q9H8M2-1;H0YBR9;H0YAW8;H0YBF1;Q8NDF4;B4DXI2;Q9H8M2-4	Q9H8M2-3;Q9H8M2-6;Q9H8M2;Q9H8M2-2;Q9H8M2-1	6;6;6;5;5;1;1;1;1;1;1	6;6;6;5;5;1;1;1;1;1;1	6;6;6;5;5;1;1;1;1;1;1	Bromodomain-containing protein 9	BRD9	sp|Q9H8M2-3|BRD9_HUMAN Isoform 3 of Bromodomain-containing protein 9 OS=Homo sapiens OX=9606 GN=BRD9;sp|Q9H8M2-6|BRD9_HUMAN Isoform 6 of Bromodomain-containing protein 9 OS=Homo sapiens OX=9606 GN=BRD9;sp|Q9H8M2|BRD9_HUMAN Bromodomain-containing protein 9	0	3	5	2	0	0	0	0	3	5	2	0	0	0	5	0	0	3	5	2	0	0	0	53.248	0	40.707	0	10.6	21	5.8	0	0	0	0	14112000	35709000	3462300	0	0	0	3
590	B2R713;Q7Z2T5;B4DXX1;Q7Z2T5-2;X6RK96	B2R713;Q7Z2T5;B4DXX1	7;7;6;3;1	7;7;6;3;1	7;7;6;3;1	TRMT1-like protein	TRMT1L	tr|B2R713|B2R713_HUMAN cDNA, FLJ93224 OS=Homo sapiens OX=9606 PE=2 SV=1;sp|Q7Z2T5|TRM1L_HUMAN TRMT1-like protein OS=Homo sapiens OX=9606 GN=TRMT1L PE=1 SV=2;tr|B4DXX1|B4DXX1_HUMAN tRNA (guanine(26)-N(2))-dimethyltransferase OS=Homo sapiens OX=9606 PE=2 SV=	0	2	4	6	0	0	1	0	2	4	6	0	0	1	6	1	0	2	4	6	0	0	1	81.775	0	51.981	0	4.2	8	15.3	0	0	1.2	0	25290000	17234000	44739000	0	0	2432000	3
1356	Q5VVJ2;Q5VVJ2-2;Q5VVJ2-3	Q5VVJ2;Q5VVJ2-2	25;15;7	25;15;7	25;15;7	Histone H2A deubiquitinase MYSM1	MYSM1	sp|Q5VVJ2|MYSM1_HUMAN Histone H2A deubiquitinase MYSM1 OS=Homo sapiens OX=9606 GN=MYSM1 PE=1 SV=1;sp|Q5VVJ2-2|MYSM1_HUMAN Isoform 2 of Histone H2A deubiquitinase MYSM1 OS=Homo sapiens OX=9606 GN=MYSM1	0	21	23	14	2	2	3	0	21	23	14	2	2	3	23	3	0	21	23	14	2	2	3	95.031	0	323.31	0	32.1	34.7	20.7	3	3.4	5.1	0	398900000	444070000	137130000	3642300	4125700	9398600	3
1173	P52945	P52945	4	4	4	Pancreas/duodenum homeobox protein 1	PDX1	sp|P52945|PDX1_HUMAN Pancreas/duodenum homeobox protein 1 OS=Homo sapiens OX=9606 GN=PDX1 PE=1 SV=1	0	2	1	3	0	0	0	0	2	1	3	0	0	0	3	0	0	2	1	3	0	0	0	30.771	0	34.047	0	8.1	4.9	17	0	0	0	0	12330000	5955200	23374000	0	0	0	3
1463	Q8ND82;Q9UJJ2	Q8ND82;Q9UJJ2	15;13	15;13	13;12	Zinc finger protein 280C	ZNF280C	sp|Q8ND82|Z280C_HUMAN Zinc finger protein 280C OS=Homo sapiens OX=9606 GN=ZNF280C PE=1 SV=1;tr|Q9UJJ2|Q9UJJ2_HUMAN Zinc finger protein 280C (Fragment) OS=Homo sapiens OX=9606 GN=ZNF280C PE=1 SV=1	0	8	13	13	1	1	2	0	8	13	13	1	1	2	13	2	0	7	11	11	1	1	1	83.095	0	160.55	0	20.9	28	26.3	2.4	2.4	3.7	0	184010000	172750000	318280000	2351400	3965600	6419900	3
1296	Q15417-2;Q15417;E9PDU6;Q15417-3;Q9BWY6	Q15417-2;Q15417;E9PDU6;Q15417-3	4;4;3;3;1	4;4;3;3;1	4;4;3;3;1	Calponin-3;Calponin	CNN3	sp|Q15417-2|CNN3_HUMAN Isoform 2 of Calponin-3 OS=Homo sapiens OX=9606 GN=CNN3;sp|Q15417|CNN3_HUMAN Calponin-3 OS=Homo sapiens OX=9606 GN=CNN3 PE=1 SV=1;tr|E9PDU6|E9PDU6_HUMAN Calponin (Fragment) OS=Homo sapiens OX=9606 GN=CNN3 PE=1 SV=1;sp|Q15417-3|CNN3_H	0	3	1	4	0	0	0	0	3	1	4	0	0	0	4	0	0	3	1	4	0	0	0	31.737	0	40.634	0	16	6.6	19.1	0	0	0	0	11870000	4988900	28462000	0	0	0	3
838	D3DS96;Q9NRL2;Q9NRL2-2;Q59G54;Q05CW0;Q32ND1;A0A087WWN7	D3DS96;Q9NRL2;Q9NRL2-2;Q59G54	31;31;30;23;6;6;5	31;31;30;23;6;6;5	19;19;18;12;6;6;5	Bromodomain adjacent to zinc finger domain protein 1A	BAZ1A	tr|D3DS96|D3DS96_HUMAN Bromodomain adjacent to zinc finger domain, 1A, isoform CRA_c OS=Homo sapiens OX=9606 GN=BAZ1A PE=4 SV=1;sp|Q9NRL2|BAZ1A_HUMAN Bromodomain adjacent to zinc finger domain protein 1A OS=Homo sapiens OX=9606 GN=BAZ1A PE=1 SV=2;sp|Q9NRL2	0	25	25	22	3	3	1	0	25	25	22	3	3	1	25	3	0	16	16	12	3	2	1	178.57	0	323.31	0	20.5	20.8	18.7	2.1	1.9	0.7	0	537930000	437850000	269570000	7017600	8464100	6413200	3
306	Q6PJR5;Q5UGI2;A0A0A0MRY2;Q5BJG6;B7Z3W2;B0QZE2;B7Z2J6;J3QKD2;Q15326-4;Q15326-2;Q15326-6;Q15326-3;Q15326;B7Z3Z1;E7ENI9;Q15326-5	Q6PJR5;Q5UGI2;A0A0A0MRY2;Q5BJG6;B7Z3W2;B0QZE2;B7Z2J6;J3QKD2;Q15326-4;Q15326-2;Q15326-6;Q15326-3;Q15326;B7Z3Z1;E7ENI9;Q15326-5	3;3;3;3;3;3;3;3;3;3;3;3;3;2;2;2	3;3;3;3;3;3;3;3;3;3;3;3;3;2;2;2	3;3;3;3;3;3;3;3;3;3;3;3;3;2;2;2	Zinc finger MYND domain-containing protein 11	ZMYND11	tr|Q6PJR5|Q6PJR5_HUMAN ZMYND11 protein (Fragment) OS=Homo sapiens OX=9606 GN=ZMYND11 PE=2 SV=1;tr|Q5UGI2|Q5UGI2_HUMAN Zinc finger MYND domain containing 11 transcript variant 3 OS=Homo sapiens OX=9606 GN=ZMYND11 PE=2 SV=1;tr|A0A0A0MRY2|A0A0A0MRY2_HUMAN Zin	0	3	2	1	0	0	0	0	3	2	1	0	0	0	3	0	0	3	2	1	0	0	0	42.591	0	24.173	0	10.8	8.6	3.9	0	0	0	0	21537000	15149000	4744000	0	0	0	3
1342	Q5T0B9;F5H055	Q5T0B9	13;3	9;3	9;3	Zinc finger protein 362	ZNF362	sp|Q5T0B9|ZN362_HUMAN Zinc finger protein 362 OS=Homo sapiens OX=9606 GN=ZNF362 PE=1 SV=1	0	11	12	11	2	2	5	0	7	8	8	1	1	3	8	3	0	7	8	8	1	1	3	45.814	0	104.36	0	31.9	34.8	32.1	7.6	7.6	19	0	213680000	230450000	156790000	2194100	2485400	9769600	3
217	A0A024RC19;Q5FWF5;Q5FWF5-2;A0A0C4DH04	A0A024RC19;Q5FWF5;Q5FWF5-2	5;5;3;1	5;5;3;1	5;5;3;1	N-acetyltransferase ESCO1	ESCO1	tr|A0A024RC19|A0A024RC19_HUMAN Establishment of cohesion 1 homolog 1 (S. cerevisiae), isoform CRA_b OS=Homo sapiens OX=9606 GN=ESCO1 PE=4 SV=1;sp|Q5FWF5|ESCO1_HUMAN N-acetyltransferase ESCO1 OS=Homo sapiens OX=9606 GN=ESCO1 PE=1 SV=3;sp|Q5FWF5-2|ESCO1_HUMA	0	4	4	2	0	0	1	0	4	4	2	0	0	1	4	1	0	4	4	2	0	0	1	94.982	0	36.127	0	5.5	5.6	2.7	0	0	1.2	0	31995000	42520000	9422600	0	0	2041700	3
587	H0Y818;Q5GJ64;Q53GX1;B2R6K0;P40692;A0A024R2S9;Q59EG3;P40692-2;P40692-3;B7Z821;A8W2J3;H0Y793;E7EUC9;A8W2K5;Q64FK0;F2Z298;E9PF25;Q0ZAJ4;H0Y806;A8W2L8;A8W2L5;A0A087WX20	H0Y818;Q5GJ64;Q53GX1;B2R6K0;P40692;A0A024R2S9;Q59EG3;P40692-2;P40692-3;B7Z821	6;6;6;6;6;4;4;4;4;3;2;2;2;2;1;1;1;1;1;1;1;1	6;6;6;6;6;4;4;4;4;3;2;2;2;2;1;1;1;1;1;1;1;1	6;6;6;6;6;4;4;4;4;3;2;2;2;2;1;1;1;1;1;1;1;1	DNA mismatch repair protein Mlh1	MLH1	tr|H0Y818|H0Y818_HUMAN DNA mismatch repair protein Mlh1 (Fragment) OS=Homo sapiens OX=9606 GN=MLH1 PE=1 SV=1;tr|Q5GJ64|Q5GJ64_HUMAN Hypothetical rhabdomyosarcoma antigen MU-RMS-40.5 (Fragment) OS=Homo sapiens OX=9606 PE=2 SV=1;tr|Q53GX1|Q53GX1_HUMAN MutL p	0	6	4	2	0	0	1	0	6	4	2	0	0	1	6	1	0	6	4	2	0	0	1	75.747	0	73.328	0	13.7	9.6	6.2	0	0	2.8	0	37271000	34118000	11088000	0	0	2246100	3
1008	O60673-2;O60673;Q59G53;H0Y5T4	O60673-2;O60673;Q59G53	7;7;4;2	7;7;4;2	7;7;4;2	DNA polymerase zeta catalytic subunit;DNA polymerase	REV3L	sp|O60673-2|REV3L_HUMAN Isoform 2 of DNA polymerase zeta catalytic subunit OS=Homo sapiens OX=9606 GN=REV3L;sp|O60673|REV3L_HUMAN DNA polymerase zeta catalytic subunit OS=Homo sapiens OX=9606 GN=REV3L PE=1 SV=2;tr|Q59G53|Q59G53_HUMAN REV3-like, catalytic s	0	5	5	2	0	0	0	0	5	5	2	0	0	0	5	0	0	5	5	2	0	0	0	344.15	0	46.315	0	2.4	2.3	0.9	0	0	0	0	21485000	17268000	3634600	0	0	0	3
1232	Q03188-2;Q03188;H0Y8J2	Q03188-2;Q03188;H0Y8J2	6;6;5	6;6;5	6;6;5	Centromere protein C	CENPC	sp|Q03188-2|CENPC_HUMAN Isoform 2 of Centromere protein C OS=Homo sapiens OX=9606 GN=CENPC;sp|Q03188|CENPC_HUMAN Centromere protein C OS=Homo sapiens OX=9606 GN=CENPC PE=1 SV=2;tr|H0Y8J2|H0Y8J2_HUMAN Centromere protein C (Fragment) OS=Homo sapiens OX=9606	0	4	2	2	0	0	0	0	4	2	2	0	0	0	4	0	0	4	2	2	0	0	0	61.543	0	39.418	0	7.7	4.8	3.5	0	0	0	0	28800000	4876100	9066800	0	0	0	3
129	A0A024R704;P78362;P78362-2;H7C5L6;H7C521;F8WBW4	A0A024R704;P78362;P78362-2;H7C5L6;H7C521	5;5;5;4;3;1	3;3;3;2;1;1	3;3;3;2;1;1	SRSF protein kinase 2;SRSF protein kinase 2 N-terminal;SRSF protein kinase 2 C-terminal	SRPK2	tr|A0A024R704|A0A024R704_HUMAN SFRS protein kinase 2, isoform CRA_b OS=Homo sapiens OX=9606 GN=SRPK2 PE=4 SV=1;sp|P78362|SRPK2_HUMAN SRSF protein kinase 2 OS=Homo sapiens OX=9606 GN=SRPK2 PE=1 SV=3;sp|P78362-2|SRPK2_HUMAN Isoform 2 of SRSF protein kinase 2	0	3	5	2	0	0	0	0	3	3	1	0	0	0	3	0	0	3	3	1	0	0	0	77.526	0	20.197	0	6	9	3.1	0	0	0	0	16241000	14228000	5468200	0	0	0	3
1594	Q9H9A7;A0A0A0MSU3	Q9H9A7;A0A0A0MSU3	6;5	6;5	6;5	RecQ-mediated genome instability protein 1	RMI1	sp|Q9H9A7|RMI1_HUMAN RecQ-mediated genome instability protein 1 OS=Homo sapiens OX=9606 GN=RMI1 PE=1 SV=3;tr|A0A0A0MSU3|A0A0A0MSU3_HUMAN RecQ-mediated genome instability protein 1 (Fragment) OS=Homo sapiens OX=9606 GN=RMI1 PE=1 SV=1	0	4	5	3	0	0	1	0	4	5	3	0	0	1	5	1	0	4	5	3	0	0	1	70.144	0	63.205	0	10.2	14.1	10.1	0	0	1.3	0	28404000	28455000	11043000	0	0	1565400	3
1119	P29084;E5RH41;E5RIW4;E5RK24	P29084;E5RH41	16;9;4;1	16;9;4;1	16;9;4;1	Transcription initiation factor IIE subunit beta	GTF2E2	sp|P29084|T2EB_HUMAN Transcription initiation factor IIE subunit beta OS=Homo sapiens OX=9606 GN=GTF2E2 PE=1 SV=1;tr|E5RH41|E5RH41_HUMAN Transcription initiation factor IIE subunit beta (Fragment) OS=Homo sapiens OX=9606 GN=GTF2E2 PE=1 SV=1	0	10	10	15	2	2	4	0	10	10	15	2	2	4	15	4	0	10	10	15	2	2	4	33.043	0	294.89	0	44.3	44.3	51.5	12.7	12.7	19.6	0	422640000	430380000	853950000	7099400	6045700	30383000	3
1616	Q9NV56	Q9NV56	3	3	3	MRG/MORF4L-binding protein	MRGBP	sp|Q9NV56|MRGBP_HUMAN MRG/MORF4L-binding protein OS=Homo sapiens OX=9606 GN=MRGBP PE=1 SV=1	0	2	3	1	0	0	0	0	2	3	1	0	0	0	3	0	0	2	3	1	0	0	0	22.417	0	26.676	0	13.7	17.2	6.4	0	0	0	0	14494000	10526000	7723800	0	0	0	3
1046	O96028;O96028-5;O96028-3;Q05CW4;O96028-6;D6R9V2;O96028-7;D6RIS1;H0Y9L4;O96028-2;O96028-4;D6RFE7;H0Y9U6	O96028;O96028-5;O96028-3;Q05CW4;O96028-6	32;25;25;22;19;15;11;9;7;7;5;2;2	32;25;25;22;19;15;11;9;7;7;5;2;2	32;25;25;22;19;15;11;9;7;7;5;2;2	Histone-lysine N-methyltransferase NSD2	WHSC1	sp|O96028|NSD2_HUMAN Histone-lysine N-methyltransferase NSD2 OS=Homo sapiens OX=9606 GN=NSD2 PE=1 SV=1;sp|O96028-5|NSD2_HUMAN Isoform 5 of Histone-lysine N-methyltransferase NSD2 OS=Homo sapiens OX=9606 GN=NSD2;sp|O96028-3|NSD2_HUMAN Isoform 3 of Histone-l	0	25	30	21	1	4	12	0	25	30	21	1	4	12	30	12	0	25	30	21	1	4	12	152.26	0	323.31	0	23.2	27.2	19.6	0.7	3.9	12.8	0	1035200000	994360000	597420000	4180400	16695000	76104000	3
906	G3V2N3;P54821-2;P54821;A0A140VJS2;Q5ISC7;Q99811	G3V2N3;P54821-2;P54821	6;6;5;2;2;2	5;5;4;1;1;1	5;5;4;1;1;1	Paired mesoderm homeobox protein 1	PRRX1	tr|G3V2N3|G3V2N3_HUMAN Paired mesoderm homeobox protein 1 OS=Homo sapiens OX=9606 GN=PRRX1 PE=1 SV=1;sp|P54821-2|PRRX1_HUMAN Isoform 2 of Paired mesoderm homeobox protein 1 OS=Homo sapiens OX=9606 GN=PRRX1;sp|P54821|PRRX1_HUMAN Paired mesoderm homeobox pro	0	3	3	5	0	0	0	0	2	3	4	0	0	0	4	0	0	2	3	4	0	0	0	22.557	0	41.31	0	17	21	27.5	0	0	0	0	11662000	6560100	15147000	0	0	0	3
181	B4E1N7;A0A024R9L7;H0YBT0;A0A087WVR4;A0A087WUS5;P01106;P01106-2;H0YBG3;B3CJD8;B3CJD2;B3CJB9;B3CJB0;B3CJA9;B3CJA3;B3CJ92;B3CJ74;B3CJ73;B3CJ65;A0A0B4J1R1;B3CJD3;B3CJD1;B3CJC0;B3CJB8;B3CJA1;B3CJ91;B3CJ82;B3CJ64;Q6LBK7;B3CJB2;B3CJ66;B3CJ63;B3CJE0;B3CJD7;B3CJC8;B3CJC7;B3CJC6;B3CJB3;B3CJA7;B3CJA4;B3CJ90;B3CJ88;B3CJ86;B3CJ81;B3CJ76;B3CJ72;B0B0N9;B3CJD6;B3CJ71;B3CJB1;B3CJD9;B3CJ89;B3CJ87;B3CJ75;B3CJ69;B3C…	B4E1N7;A0A024R9L7;H0YBT0;A0A087WVR4;A0A087WUS5;P01106;P01106-2;H0YBG3;B3CJD8;B3CJD2;B3CJB9;B3CJB0;B3CJA9;B3CJA3;B3CJ92;B3CJ74;B3CJ73;B3CJ65;A0A0B4J1R1;B3CJD3;B3CJD1;B3CJC0;B3CJB8;B3CJA1;B3CJ91;B3CJ82;B3CJ64	4;4;4;4;4;4;4;2;2;2;2;2;2;2;2;2;2;2;2;2;2;2;2;2;2;2;2;1;1;1;1;1;1;1;1;1;1;1;1;1;1;1;1;1;1;1;1;1;1;1;1;1;1;1;1;1;1	4;4;4;4;4;4;4;2;2;2;2;2;2;2;2;2;2;2;2;2;2;2;2;2;2;2;2;1;1;1;1;1;1;1;1;1;1;1;1;1;1;1;1;1;1;1;1;1;1;1;1;1;1;1;1;1;1	4;4;4;4;4;4;4;2;2;2;2;2;2;2;2;2;2;2;2;2;2;2;2;2;2;2;2;1;1;1;1;1;1;1;1;1;1;1;1;1;1;1;1;1;1;1;1;1;1;1;1;1;1;1;1;1;1	Myc proto-oncogene protein	MYC	tr|B4E1N7|B4E1N7_HUMAN cDNA FLJ53953, highly similar to Myc proto-oncogene protein (c-Myc)(Transcription factor p64) OS=Homo sapiens OX=9606 PE=2 SV=1;tr|A0A024R9L7|A0A024R9L7_HUMAN V-myc myelocytomatosis viral oncogene homolog (Avian), isoform CRA_a OS=Ho	0	3	3	1	0	1	0	0	3	3	1	0	1	0	3	1	0	3	3	1	0	1	0	46.573	0	23.871	0	7.4	7.4	2.1	0	1.7	0	0	33750000	34962000	8340100	0	1847700	0	3
535	E9PC52;Q6FHQ0;A8K6A2;Q16576;Q16576-2;Q5JP02;H0YCT5;H0YF10;H0YDK2;Q5JP01;Q09028-4;Q09028-3;Q09028-2;Q09028;C9J7L0;Q5JNZ6;H0YEU5;B4DRT0	E9PC52;Q6FHQ0;A8K6A2;Q16576;Q16576-2;Q5JP02;H0YCT5;H0YF10;H0YDK2;Q5JP01;Q09028-4;Q09028-3;Q09028-2;Q09028	4;4;4;4;4;3;2;2;2;2;2;2;2;2;1;1;1;1	4;4;4;4;4;3;2;2;2;2;2;2;2;2;1;1;1;1	4;4;4;4;4;3;2;2;2;2;2;2;2;2;1;1;1;1	Histone-binding protein RBBP7;Histone-binding protein RBBP4	RBBP7;RBBP4	tr|E9PC52|E9PC52_HUMAN Histone-binding protein RBBP7 OS=Homo sapiens OX=9606 GN=RBBP7 PE=1 SV=1;tr|Q6FHQ0|Q6FHQ0_HUMAN RBBP7 protein (Fragment) OS=Homo sapiens OX=9606 GN=RBBP7 PE=2 SV=1;tr|A8K6A2|A8K6A2_HUMAN cDNA FLJ77317, highly similar to Homo sapiens	0	1	3	2	0	0	0	0	1	3	2	0	0	0	3	0	0	1	3	2	0	0	0	46.938	0	49.319	0	5.8	15.1	3.6	0	0	0	0	5414600	18402000	11306000	0	0	0	3
1677	Q9Y483-4;Q9Y483;B4DZG1;Q9Y483-3;Q9Y483-2;Q7Z534;B4DZ69	Q9Y483-4;Q9Y483;B4DZG1;Q9Y483-3;Q9Y483-2	5;5;4;4;3;1;1	5;5;4;4;3;1;1	5;5;4;4;3;1;1	Metal-response element-binding transcription factor 2	MTF2	sp|Q9Y483-4|MTF2_HUMAN Isoform 4 of Metal-response element-binding transcription factor 2 OS=Homo sapiens OX=9606 GN=MTF2;sp|Q9Y483|MTF2_HUMAN Metal-response element-binding transcription factor 2 OS=Homo sapiens OX=9606 GN=MTF2 PE=1 SV=3;tr|B4DZG1|B4DZG1_	0	4	3	1	0	0	0	0	4	3	1	0	0	0	4	0	0	4	3	1	0	0	0	60.648	0	34.955	0	9.1	7.5	3.2	0	0	0	0	21823000	13688000	3757700	0	0	0	3
687	B4DX80;B4DLB7;Q8IX15;Q8IX15-3;U3KPW8	B4DX80;B4DLB7;Q8IX15;Q8IX15-3;U3KPW8	5;5;5;5;3	5;5;5;5;3	5;5;5;5;3	Homeobox and leucine zipper protein Homez	HOMEZ	tr|B4DX80|B4DX80_HUMAN cDNA FLJ54504, highly similar to Homeobox and leucine zipper protein Homez OS=Homo sapiens OX=9606 PE=2 SV=1;tr|B4DLB7|B4DLB7_HUMAN cDNA FLJ54438, highly similar to Homeobox and leucine zipper protein Homez OS=Homo sapiens OX=9606 PE	0	5	2	2	0	0	0	0	5	2	2	0	0	0	5	0	0	5	2	2	0	0	0	60.908	0	37.802	0	18.5	4.8	4.8	0	0	0	0	21685000	7358400	6681700	0	0	0	3
1263	Q13472-3;Q13472-2;Q13472;B4DSJ0;K7ELI7;K7EMT6;H7C4B0;B4E3G2;A8K398;H0Y6W0;A8K4N2;A0A024R1C2;O95985-3;O95985-2;O95985	Q13472-3;Q13472-2;Q13472;B4DSJ0	4;4;4;2;1;1;1;1;1;1;1;1;1;1;1	4;4;4;2;1;1;1;1;1;1;1;1;1;1;1	4;4;4;2;1;1;1;1;1;1;1;1;1;1;1	DNA topoisomerase 3-alpha	TOP3A	sp|Q13472-3|TOP3A_HUMAN Isoform 3 of DNA topoisomerase 3-alpha OS=Homo sapiens OX=9606 GN=TOP3A;sp|Q13472-2|TOP3A_HUMAN Isoform Short of DNA topoisomerase 3-alpha OS=Homo sapiens OX=9606 GN=TOP3A;sp|Q13472|TOP3A_HUMAN DNA topoisomerase 3-alpha OS=Homo sapi	0	4	4	2	0	0	0	0	4	4	2	0	0	0	4	0	0	4	4	2	0	0	0	101.21	0	25.728	0	5	5	2.6	0	0	0	0	15429000	15375000	4491500	0	0	0	3
885	F2YGU2;P49116;P49116-2;Q6PHZ7;C9JKS0;C9J2Y1;C9JMI6;H7C3R1;H7C3L1	F2YGU2;P49116;P49116-2;Q6PHZ7;C9JKS0	4;4;4;3;2;1;1;1;1	4;4;4;3;2;1;1;1;1	4;4;4;3;2;1;1;1;1	Nuclear receptor subfamily 2 group C member 2	NR2C2	tr|F2YGU2|F2YGU2_HUMAN Nuclear receptor subfamily 2, group C, member 2, isoform CRA_a OS=Homo sapiens OX=9606 GN=NR2C2 PE=2 SV=1;sp|P49116|NR2C2_HUMAN Nuclear receptor subfamily 2 group C member 2 OS=Homo sapiens OX=9606 GN=NR2C2 PE=1 SV=1;sp|P49116-2|NR2C	0	3	4	3	0	0	1	0	3	4	3	0	0	1	4	1	0	3	4	3	0	0	1	67.344	0	42.856	0	8	11.5	9.1	0	0	2.3	0	22166000	21272000	15369000	0	0	1484100	3
1038	O95251-2;O95251-4;O95251;B4DJ40;B4DG18;E7EUP3;B7Z4D9;B3KVJ2;O95251-3;O95251-5;B4DGH8	O95251-2;O95251-4;O95251;B4DJ40;B4DG18;E7EUP3;B7Z4D9;B3KVJ2;O95251-3;O95251-5	4;4;4;2;2;2;2;2;2;2;1	4;4;4;2;2;2;2;2;2;2;1	4;4;4;2;2;2;2;2;2;2;1	Histone acetyltransferase KAT7;Histone acetyltransferase	KAT7	sp|O95251-2|KAT7_HUMAN Isoform 2 of Histone acetyltransferase KAT7 OS=Homo sapiens OX=9606 GN=KAT7;sp|O95251-4|KAT7_HUMAN Isoform 4 of Histone acetyltransferase KAT7 OS=Homo sapiens OX=9606 GN=KAT7;sp|O95251|KAT7_HUMAN Histone acetyltransferase KAT7 OS=Hom	0	4	2	2	0	0	0	0	4	2	2	0	0	0	4	0	0	4	2	2	0	0	0	58.135	0	27.949	0	12	5.2	6.4	0	0	0	0	17048000	8175900	7451200	0	0	0	3
866	E7ES08;E7EQU1;O15347;E9PES6;Q7Z684	E7ES08;E7EQU1;O15347;E9PES6	7;7;7;6;3	7;7;7;6;3	7;7;7;6;3	High mobility group protein B3	HMGB3	tr|E7ES08|E7ES08_HUMAN High mobility group protein B3 (Fragment) OS=Homo sapiens OX=9606 GN=HMGB3 PE=1 SV=1;tr|E7EQU1|E7EQU1_HUMAN High mobility group protein B3 (Fragment) OS=Homo sapiens OX=9606 GN=HMGB3 PE=1 SV=1;sp|O15347|HMGB3_HUMAN High mobility grou	0	5	4	6	1	1	1	0	5	4	6	1	1	1	6	1	0	5	4	6	1	1	1	21.444	0	57.044	0	26.6	21.8	22.3	6.9	6.9	6.9	0	174890000	116830000	283020000	2674900	2793500	7496300	3
184	B2R8P9;A0A024R9T8;P57682;P57682-2	B2R8P9;A0A024R9T8;P57682;P57682-2	4;4;4;2	3;3;3;2	3;3;3;2	Krueppel-like factor 3	KLF3	tr|B2R8P9|B2R8P9_HUMAN cDNA, FLJ94004, highly similar to Homo sapiens Kruppel-like factor 3 (basic) (KLF3), mRNA OS=Homo sapiens OX=9606 PE=2 SV=1;tr|A0A024R9T8|A0A024R9T8_HUMAN Kruppel-like factor 3 (Basic), isoform CRA_a OS=Homo sapiens OX=9606 GN=KLF3 P	0	3	1	3	0	0	0	0	3	1	2	0	0	0	3	0	0	3	1	2	0	0	0	38.838	0	18.082	0	10.1	4.1	9	0	0	0	0	7079500	4071700	35517000	0	0	0	3
694	B4DMI5;Q86X53;E5RHA3;H0YBT6;H0YB25	B4DMI5;Q86X53;E5RHA3	5;5;3;2;2	5;5;3;2;2	5;5;3;2;2	Glutamate-rich protein 1	ERICH1	tr|B4DMI5|B4DMI5_HUMAN cDNA FLJ56027, highly similar to Glutamate-rich protein 1 OS=Homo sapiens OX=9606 PE=2 SV=1;sp|Q86X53|ERIC1_HUMAN Glutamate-rich protein 1 OS=Homo sapiens OX=9606 GN=ERICH1 PE=1 SV=1;tr|E5RHA3|E5RHA3_HUMAN Glutamate-rich protein 1 OS	0	3	3	3	0	0	1	0	3	3	3	0	0	1	3	1	0	3	3	3	0	0	1	46.467	0	48.24	0	9.5	8.8	10.2	0	0	2.4	0	10727000	11307000	8066900	0	0	0	3
1650	Q9UK76;J3KT51;Q9UK76-3;Q9UK76-2;J3KSH8	Q9UK76;J3KT51;Q9UK76-3;Q9UK76-2	3;2;2;2;1	3;2;2;2;1	3;2;2;2;1	Hematological and neurological expressed 1 protein;Hematological and neurological expressed 1 protein, N-terminally processed	HN1	sp|Q9UK76|JUPI1_HUMAN Jupiter microtubule associated homolog 1 OS=Homo sapiens OX=9606 GN=JPT1 PE=1 SV=3;tr|J3KT51|J3KT51_HUMAN Jupiter microtubule-associated homolog 1 OS=Homo sapiens OX=9606 GN=JPT1 PE=1 SV=1;sp|Q9UK76-3|JUPI1_HUMAN Isoform 3 of Jupiter	0	1	1	3	0	0	0	0	1	1	3	0	0	0	3	0	0	1	1	3	0	0	0	16.014	0	20.592	0	27.3	9.7	53.2	0	0	0	0	8433400	5310500	21653000	0	0	0	3
1580	Q9H4L7;Q9H4L7-2;Q9H4L7-3;D6RAY8;F8W9M2	Q9H4L7;Q9H4L7-2;Q9H4L7-3	7;7;4;2;1	7;7;4;2;1	7;7;4;2;1	SWI/SNF-related matrix-associated actin-dependent regulator of chromatin subfamily A containing DEAD/H box 1	SMARCAD1	sp|Q9H4L7|SMRCD_HUMAN SWI/SNF-related matrix-associated actin-dependent regulator of chromatin subfamily A containing DEAD/H box 1 OS=Homo sapiens OX=9606 GN=SMARCAD1 PE=1 SV=2;sp|Q9H4L7-2|SMRCD_HUMAN Isoform 2 of SWI/SNF-related matrix-associated actin-de	0	5	6	2	0	0	0	0	5	6	2	0	0	0	6	0	0	5	6	2	0	0	0	117.4	0	65.864	0	6.3	7.9	3.3	0	0	0	0	11805000	24297000	2873500	0	0	0	3
322	B4DL96;A0A0A0N0M4;Q5T6X2;Q13887;Q13887-3;Q13887-2;A0A0A0N0L4;Q9HBZ3;B4E2I1;Q13887-4	B4DL96;A0A0A0N0M4;Q5T6X2;Q13887;Q13887-3;Q13887-2;A0A0A0N0L4;Q9HBZ3;B4E2I1	4;4;4;4;3;3;2;2;2;1	4;4;4;4;3;3;2;2;2;1	4;4;4;4;3;3;2;2;2;1	Krueppel-like factor 5	Klf5;KLF5	tr|B4DL96|B4DL96_HUMAN cDNA FLJ60663, highly similar to Krueppel-like factor 5 OS=Homo sapiens OX=9606 PE=2 SV=1;tr|A0A0A0N0M4|A0A0A0N0M4_HUMAN Klf5 isoform d OS=Homo sapiens OX=9606 GN=Klf5 PE=2 SV=1;tr|Q5T6X2|Q5T6X2_HUMAN Kruppel-like factor 5 (Intestina	0	3	1	4	0	0	0	0	3	1	4	0	0	0	4	0	0	3	1	4	0	0	0	48.886	0	29.785	0	14.6	2.5	16.9	0	0	0	0	18086000	2627800	17072000	0	0	0	3
1306	Q1ED39;H3BPL4;H3BNU8;H3BMC9	Q1ED39;H3BPL4	40;22;12;3	40;22;12;3	40;22;12;3	Lysine-rich nucleolar protein 1	KNOP1	sp|Q1ED39|KNOP1_HUMAN Lysine-rich nucleolar protein 1 OS=Homo sapiens OX=9606 GN=KNOP1 PE=1 SV=1;tr|H3BPL4|H3BPL4_HUMAN Lysine-rich nucleolar protein 1 (Fragment) OS=Homo sapiens OX=9606 GN=KNOP1 PE=1 SV=2	0	37	35	37	7	5	12	0	37	35	37	7	5	12	37	12	0	37	35	37	7	5	12	51.588	0	323.31	0	59.4	60.7	59.8	19.7	13.8	33.6	0	2822400000	2814000000	2560600000	47816000	41047000	159340000	3
1584	Q9H582;A7E234;Q9H582-2;Q569I6;Q9NVH8;Q9NZF0;A0A087WZL9;Q8NEI6;Q9H835;Q9H8J8;Q9H582-3	Q9H582;A7E234;Q9H582-2;Q569I6	20;19;18;11;9;8;8;5;5;5;2	20;19;18;11;9;8;8;5;5;5;2	20;19;18;11;9;8;8;5;5;5;2	Zinc finger protein 644	ZNF644	sp|Q9H582|ZN644_HUMAN Zinc finger protein 644 OS=Homo sapiens OX=9606 GN=ZNF644 PE=1 SV=2;tr|A7E234|A7E234_HUMAN ZNF644 protein OS=Homo sapiens OX=9606 GN=ZNF644 PE=2 SV=1;sp|Q9H582-2|ZN644_HUMAN Isoform 2 of Zinc finger protein 644 OS=Homo sapiens OX=9606	0	15	14	12	2	1	2	0	15	14	12	2	1	2	15	2	0	15	14	12	2	1	2	149.56	0	194.83	0	19.9	18.2	14.7	1.9	1	1.9	0	198290000	153700000	67541000	3686600	1923200	4665100	3
1138	P35659;B4DFG0;B4DNW3;P35659-2;D6RDA2;D6R9L5;H0Y993;Q6MZJ9;H0Y8X0	P35659;B4DFG0;B4DNW3;P35659-2;D6RDA2;D6R9L5	10;8;8;8;6;6;3;2;1	10;8;8;8;6;6;3;2;1	10;8;8;8;6;6;3;2;1	Protein DEK	DEK	sp|P35659|DEK_HUMAN Protein DEK OS=Homo sapiens OX=9606 GN=DEK PE=1 SV=1;tr|B4DFG0|B4DFG0_HUMAN cDNA FLJ53031, highly similar to Protein DEK OS=Homo sapiens OX=9606 GN=DEK PE=1 SV=1;tr|B4DNW3|B4DNW3_HUMAN cDNA FLJ51914, highly similar to Protein DEK OS=Hom	0	8	8	8	3	3	3	0	8	8	8	3	3	3	8	3	0	8	8	8	3	3	3	42.674	0	95.809	0	21.3	21.3	22.9	9.6	9.3	9.3	0	340340000	280910000	291520000	5849900	5758200	14098000	3
157	B3KSD5;B4DX85;A0A024R8A4;A0A024R8A5;Q5BJF6-9;Q5BJF6-8;Q5BJF6-5;Q5BJF6-6;Q5BJF6-10;Q5BJF6-7;Q5BJF6-2;Q5BJF6-3;Q5BJF6-4;Q5BJF6;B4DUU0;B4DX03;S4R3R9;Q5T4C3	B3KSD5;B4DX85;A0A024R8A4;A0A024R8A5;Q5BJF6-9;Q5BJF6-8;Q5BJF6-5;Q5BJF6-6;Q5BJF6-10;Q5BJF6-7;Q5BJF6-2;Q5BJF6-3;Q5BJF6-4;Q5BJF6;B4DUU0;B4DX03	3;3;3;3;3;3;3;3;3;3;3;3;3;3;2;2;1;1	3;3;3;3;3;3;3;3;3;3;3;3;3;3;2;2;1;1	3;3;3;3;3;3;3;3;3;3;3;3;3;3;2;2;1;1	Outer dense fiber protein 2	ODF2	tr|B3KSD5|B3KSD5_HUMAN cDNA FLJ36048 fis, clone TESTI2017954, highly similar to Homo sapiens outer dense fiber of sperm tails 2 (ODF2), transcript variant 2, mRNA OS=Homo sapiens OX=9606 PE=2 SV=1;tr|B4DX85|B4DX85_HUMAN cDNA FLJ56030, highly similar to Hom	0	3	3	1	0	0	0	0	3	3	1	0	0	0	3	0	0	3	3	1	0	0	0	62.761	0	25.161	0	7.8	7.8	2.6	0	0	0	0	6261600	12796000	7016100	0	0	0	3
148	G5EA18;E5RJN7;E7EVI1;B7Z1P6;A0A0A0MTC4;A0A0A0MTD1;Q2TBD5;F8VPI7;A8K276;Q4LE57;E7EPX0;A0A0A0MTC6;E7EVJ4;E9PH62;A0A024R7X7;Q9NUL3-4;Q9NUL3-6;Q9NUL3-8;Q9NUL3-3;Q9NUL3-7;Q9NUL3-2;Q9NUL3;E5RJ67	G5EA18;E5RJN7;E7EVI1;B7Z1P6;A0A0A0MTC4;A0A0A0MTD1;Q2TBD5;F8VPI7;A8K276;Q4LE57;E7EPX0;A0A0A0MTC6;E7EVJ4;E9PH62;A0A024R7X7;Q9NUL3-4;Q9NUL3-6;Q9NUL3-8;Q9NUL3-3;Q9NUL3-7;Q9NUL3-2;Q9NUL3;E5RJ67	4;4;4;4;4;4;4;4;4;4;4;4;4;4;4;4;4;4;4;4;4;4;2	3;3;3;3;3;3;3;3;3;3;3;3;3;3;3;3;3;3;3;3;3;3;2	3;3;3;3;3;3;3;3;3;3;3;3;3;3;3;3;3;3;3;3;3;3;2	Double-stranded RNA-binding protein Staufen homolog 2	STAU2;STAU2 variant protein	tr|G5EA18|G5EA18_HUMAN Double-stranded RNA-binding protein Staufen homolog 2 OS=Homo sapiens OX=9606 GN=STAU2 PE=1 SV=1;tr|E5RJN7|E5RJN7_HUMAN Double-stranded RNA-binding protein Staufen homolog 2 (Fragment) OS=Homo sapiens OX=9606 GN=STAU2 PE=1 SV=1;tr|E7	0	3	3	2	0	0	0	0	2	3	1	0	0	0	3	0	0	2	3	1	0	0	0	31.723	0	17.37	0	11.3	8.6	7.6	0	0	0	0	7468200	11257000	5795400	0	0	0	3
1668	Q9Y2R4;Q59H21;B3KM65;A0A087X1P7;A0A087WTD6;A0A087X069;A0A087X121	Q9Y2R4;Q59H21;B3KM65	20;17;15;4;4;4;2	20;17;15;4;4;4;2	20;17;15;4;4;4;2	Probable ATP-dependent RNA helicase DDX52	DDX52	sp|Q9Y2R4|DDX52_HUMAN Probable ATP-dependent RNA helicase DDX52 OS=Homo sapiens OX=9606 GN=DDX52 PE=1 SV=3;tr|Q59H21|Q59H21_HUMAN ATP-dependent RNA helicase ROK1 isoform a variant (Fragment) OS=Homo sapiens OX=9606 PE=2 SV=1;tr|B3KM65|B3KM65_HUMAN cDNA FLJ	0	16	15	19	1	3	7	0	16	15	19	1	3	7	19	7	0	16	15	19	1	3	7	67.497	0	323.31	0	32.4	35.7	42.7	2	5.2	14.4	0	542470000	503320000	776000000	6764900	13820000	47151000	3
747	B7WP74;Q9HCG8	B7WP74;Q9HCG8	4;4	4;4	4;4	Pre-mRNA-splicing factor CWC22 homolog	CWC22	tr|B7WP74|B7WP74_HUMAN Pre-mRNA-splicing factor CWC22 homolog (Fragment) OS=Homo sapiens OX=9606 GN=CWC22 PE=1 SV=1;sp|Q9HCG8|CWC22_HUMAN Pre-mRNA-splicing factor CWC22 homolog OS=Homo sapiens OX=9606 GN=CWC22 PE=1 SV=3	0	3	2	1	0	1	1	0	3	2	1	0	1	1	3	1	0	3	2	1	0	1	1	85.576	0	27.252	0	4.3	3.4	2.1	0	2.1	2.1	0	12889000	7610400	4876400	0	0	0	3
1566	Q9C0D4	Q9C0D4	5	5	5	Zinc finger protein 518B	ZNF518B	sp|Q9C0D4|Z518B_HUMAN Zinc finger protein 518B OS=Homo sapiens OX=9606 GN=ZNF518B PE=1 SV=2	0	1	5	1	0	0	0	0	1	5	1	0	0	0	5	0	0	1	5	1	0	0	0	119.53	0	32.525	0	0.7	5.5	0.7	0	0	0	0	4702500	24662000	3983700	0	0	0	3
882	F1D8Q5;Q6P3U7;P19793-2;P19793;Q06310;A0A087WZ88;B7Z7J5;A0A0G2JKR7;F1D8Q7;B6ZGT6;B2R7C0;J3JS71;Q5STP9;A0A0S2Z570;P48443;P28702;P28702-3;A0A0G2JHI1;A0A0S2Z4M5;B7Z6X3	F1D8Q5;Q6P3U7;P19793-2;P19793	9;9;9;9;4;4;4;4;4;4;4;4;4;4;4;4;4;3;3;1	9;9;9;9;4;4;4;4;4;4;4;4;4;4;4;4;4;3;3;1	9;9;9;9;4;4;4;4;4;4;4;4;4;4;4;4;4;3;3;1	Retinoic acid receptor RXR-alpha	NR2B1;RXRA	tr|F1D8Q5|F1D8Q5_HUMAN Retinoid X nuclear receptor alpha OS=Homo sapiens OX=9606 GN=NR2B1 PE=2 SV=1;tr|Q6P3U7|Q6P3U7_HUMAN RXRA protein (Fragment) OS=Homo sapiens OX=9606 GN=RXRA PE=2 SV=1;sp|P19793-2|RXRA_HUMAN Isoform 2 of Retinoic acid receptor RXR-alph	0	8	7	9	2	1	3	0	8	7	9	2	1	3	9	3	0	8	7	9	2	1	3	50.811	0	76.672	0	20.1	19.7	23.8	5.2	3	6.9	0	180190000	118080000	196680000	5427600	1656300	10632000	3
1216	Q01167-2;Q01167;I3L4U8	Q01167-2;Q01167	6;6;2	3;3;2	3;3;2	Forkhead box protein K2	FOXK2	sp|Q01167-2|FOXK2_HUMAN Isoform 2 of Forkhead box protein K2 OS=Homo sapiens OX=9606 GN=FOXK2;sp|Q01167|FOXK2_HUMAN Forkhead box protein K2 OS=Homo sapiens OX=9606 GN=FOXK2 PE=1 SV=3	0	4	3	3	0	0	1	0	3	1	1	0	0	0	3	0	0	3	1	1	0	0	0	64.255	0	25.985	0	13.4	6.5	7	0	0	1.8	0	19727000	7676300	2845600	0	0	0	3
1538	Q99801-2;Q99801;Q99801-3;Q99801-4;Q99801-5	Q99801-2;Q99801;Q99801-3;Q99801-4;Q99801-5	4;4;3;3;3	3;3;2;2;2	3;3;2;2;2	Homeobox protein Nkx-3.1	NKX3-1	sp|Q99801-2|NKX31_HUMAN Isoform 2 of Homeobox protein Nkx-3.1 OS=Homo sapiens OX=9606 GN=NKX3-1;sp|Q99801|NKX31_HUMAN Homeobox protein Nkx-3.1 OS=Homo sapiens OX=9606 GN=NKX3-1 PE=1 SV=2;sp|Q99801-3|NKX31_HUMAN Isoform 3 of Homeobox protein Nkx-3.1 OS=Homo	0	2	3	3	0	0	0	0	1	2	3	0	0	0	3	0	0	1	2	3	0	0	0	21.098	0	28.878	0	13.5	20.5	23.8	0	0	0	0	3336400	7239500	17744000	0	0	0	3
1546	Q9BSC4-2;Q9BSC4-4;Q9BSC4;B4DS83	Q9BSC4-2;Q9BSC4-4;Q9BSC4;B4DS83	6;6;6;5	6;6;6;5	6;6;6;5	Nucleolar protein 10	NOL10	sp|Q9BSC4-2|NOL10_HUMAN Isoform 2 of Nucleolar protein 10 OS=Homo sapiens OX=9606 GN=NOL10;sp|Q9BSC4-4|NOL10_HUMAN Isoform 4 of Nucleolar protein 10 OS=Homo sapiens OX=9606 GN=NOL10;sp|Q9BSC4|NOL10_HUMAN Nucleolar protein 10 OS=Homo sapiens OX=9606 GN=NOL1	0	3	3	1	0	0	0	0	3	3	1	0	0	0	3	0	0	3	3	1	0	0	0	74.508	0	35.956	0	5.2	6.4	1.4	0	0	0	0	13990000	13408000	2190100	0	0	0	3
1562	Q9BYJ9;B4DT65;B3KTL8;Q658Z6;Q8NA80;A0A024R7W5;A0A087X0Q1;B4DPX9;A0A087WY31;Q9BYJ9-2;Q7Z739	Q9BYJ9;B4DT65;B3KTL8	6;5;5;2;2;2;2;2;2;2;2	6;5;5;2;2;2;2;2;2;2;2	6;5;5;2;2;2;2;2;2;2;2	YTH domain-containing family protein 1	YTHDF1	sp|Q9BYJ9|YTHD1_HUMAN YTH domain-containing family protein 1 OS=Homo sapiens OX=9606 GN=YTHDF1 PE=1 SV=1;tr|B4DT65|B4DT65_HUMAN cDNA FLJ58619, highly similar to YTH domain protein 1 OS=Homo sapiens OX=9606 PE=2 SV=1;tr|B3KTL8|B3KTL8_HUMAN cDNA FLJ38476 fis	0	4	3	2	0	0	1	0	4	3	2	0	0	1	4	1	0	4	3	2	0	0	1	60.873	0	36.391	0	15	11.3	4.8	0	0	2.5	0	17982000	20971000	11153000	0	0	2388500	3
1092	P17036;A4D2A4;Q86U76;B2RDB6;B3KRP4;Q6AWC6;C9JE35;C9J5S8;O14881;C9JK31;C9JIW8;P17036-2	P17036;A4D2A4;Q86U76;B2RDB6;B3KRP4;Q6AWC6	5;4;4;4;4;4;2;2;1;1;1;1	5;4;4;4;4;4;2;2;1;1;1;1	5;4;4;4;4;4;2;2;1;1;1;1	Zinc finger protein 3	ZNF3;DKFZp686N14223	sp|P17036|ZNF3_HUMAN Zinc finger protein 3 OS=Homo sapiens OX=9606 GN=ZNF3 PE=1 SV=3;tr|A4D2A4|A4D2A4_HUMAN Zinc finger protein 3 (A8-51) OS=Homo sapiens OX=9606 GN=ZNF3 PE=4 SV=1;tr|Q86U76|Q86U76_HUMAN Zinc finger protein 3 (A8-51) OS=Homo sapiens OX=9606	0	2	2	5	0	0	0	0	2	2	5	0	0	0	5	0	0	2	2	5	0	0	0	50.915	0	36.188	0	4.9	4.9	15.9	0	0	0	0	5433600	2579100	26790000	0	0	0	3
1419	Q7Z3K3-5;Q7Z3K3-7;Q7Z3K3-2;Q7Z3K3-3;Q7Z3K3-6;Q7Z3K3;B4DSK8;Q7Z3K3-4;M0R2X2;H0YCT3;H7C238;A6PW30;E9PJY9;E9PIR8	Q7Z3K3-5;Q7Z3K3-7;Q7Z3K3-2;Q7Z3K3-3;Q7Z3K3-6;Q7Z3K3;B4DSK8	28;28;28;28;28;28;16;4;2;2;1;1;1;1	28;28;28;28;28;28;16;4;2;2;1;1;1;1	28;28;28;28;28;28;16;4;2;2;1;1;1;1	Pogo transposable element with ZNF domain	POGZ	sp|Q7Z3K3-5|POGZ_HUMAN Isoform 5 of Pogo transposable element with ZNF domain OS=Homo sapiens OX=9606 GN=POGZ;sp|Q7Z3K3-7|POGZ_HUMAN Isoform 7 of Pogo transposable element with ZNF domain OS=Homo sapiens OX=9606 GN=POGZ;sp|Q7Z3K3-2|POGZ_HUMAN Isoform 2 of	0	26	26	15	2	4	5	0	26	26	15	2	4	5	26	5	0	26	26	15	2	4	5	145.29	0	323.31	0	27.5	26.9	15.4	1.7	5.2	6.6	0	548770000	417830000	109440000	5693500	9616400	12427000	3
599	B2R8Y6;Q6MZM4;Q6MZM3;Q8N3U4;Q8N3U4-2;B4DQ46;Q6AI02;Q6MZP3;B1AMT4;Q68DW7;Q4LE48;Q8WVM7-2;Q8WVM7	B2R8Y6;Q6MZM4;Q6MZM3;Q8N3U4;Q8N3U4-2;B4DQ46;Q6AI02;Q6MZP3	4;4;4;4;4;3;3;3;1;1;1;1;1	4;4;4;4;4;3;3;3;1;1;1;1;1	4;4;4;4;4;3;3;3;1;1;1;1;1	Cohesin subunit SA-2	DKFZp686P16143;DKFZp686C21148;STAG2;DKFZp686P168;DKFZp686I05169	tr|B2R8Y6|B2R8Y6_HUMAN cDNA, FLJ94121, highly similar to Homo sapiens stromal antigen 2 (STAG2), mRNA OS=Homo sapiens OX=9606 PE=2 SV=1;tr|Q6MZM4|Q6MZM4_HUMAN Uncharacterized protein DKFZp686P16143 OS=Homo sapiens OX=9606 GN=DKFZp686P16143 PE=2 SV=1;tr|Q6M	0	4	2	2	0	0	1	0	4	2	2	0	0	1	4	1	0	4	2	2	0	0	1	134.06	0	59.537	0	4.5	1.7	1.7	0	0	1.1	0	21563000	16944000	10489000	0	0	2329900	3
974	O00287	O00287	3	3	3	Regulatory factor X-associated protein	RFXAP	sp|O00287|RFXAP_HUMAN Regulatory factor X-associated protein OS=Homo sapiens OX=9606 GN=RFXAP PE=1 SV=1	0	3	2	2	0	0	0	0	3	2	2	0	0	0	3	0	0	3	2	2	0	0	0	28.232	0	23.572	0	13.2	8.5	8.5	0	0	0	0	14791000	7819400	3052400	0	0	0	3
683	B4DJK2;Q9NXE8;Q9NXE8-2;B7Z9W2;B4DZL1	B4DJK2;Q9NXE8;Q9NXE8-2	4;4;2;1;1	4;4;2;1;1	4;4;2;1;1	Pre-mRNA-splicing factor CWC25 homolog	CWC25	tr|B4DJK2|B4DJK2_HUMAN cDNA FLJ52308 OS=Homo sapiens OX=9606 PE=2 SV=1;sp|Q9NXE8|CWC25_HUMAN Pre-mRNA-splicing factor CWC25 homolog OS=Homo sapiens OX=9606 GN=CWC25 PE=1 SV=1;sp|Q9NXE8-2|CWC25_HUMAN Isoform 2 of Pre-mRNA-splicing factor CWC25 homolog OS=Ho	0	2	1	3	0	0	0	0	2	1	3	0	0	0	3	0	0	2	1	3	0	0	0	42.123	0	23.265	0	6.9	3.3	6.6	0	0	0	0	4455400	2313600	34156000	0	0	0	3
1570	Q9H0A0;Q9H0A0-2;A0A087WV29	Q9H0A0;Q9H0A0-2;A0A087WV29	44;41;38	44;41;38	26;26;25	N-acetyltransferase 10	NAT10	sp|Q9H0A0|NAT10_HUMAN RNA cytidine acetyltransferase OS=Homo sapiens OX=9606 GN=NAT10 PE=1 SV=2;sp|Q9H0A0-2|NAT10_HUMAN Isoform 2 of RNA cytidine acetyltransferase OS=Homo sapiens OX=9606 GN=NAT10;tr|A0A087WV29|A0A087WV29_HUMAN RNA cytidine acetyltransfera	0	32	32	33	6	6	11	0	32	32	33	6	6	11	33	11	0	20	19	20	3	2	8	115.73	0	323.31	0	38	38	39.4	6.8	5.8	13.4	0	1014900000	1205200000	930930000	31239000	21024000	52014000	3
511	A8K2T5;H0UI66;O75362;Q9BZ31	A8K2T5;H0UI66;O75362	4;4;4;1	4;4;4;1	4;4;4;1	Zinc finger protein 217	ZNF217	tr|A8K2T5|A8K2T5_HUMAN cDNA FLJ77047, highly similar to Homo sapiens zinc finger protein 217 (ZNF217), mRNA (Fragment) OS=Homo sapiens OX=9606 PE=2 SV=1;tr|H0UI66|H0UI66_HUMAN Zinc finger protein 217, isoform CRA_b OS=Homo sapiens OX=9606 GN=ZNF217 PE=4 SV	0	3	2	1	0	0	0	0	3	2	1	0	0	0	3	0	0	3	2	1	0	0	0	111.04	0	42.633	0	4.2	4.2	1.6	0	0	0	0	15545000	8121200	2568500	0	0	0	3
1575	Q9H2U1-3;Q9H2U1-2;Q9H2U1;E7EWK3;B7Z8P5;A0A0G2JQU7	Q9H2U1-3;Q9H2U1-2;Q9H2U1;E7EWK3;B7Z8P5	7;7;7;4;4;2	6;6;6;3;3;2	6;6;6;3;3;2	ATP-dependent RNA helicase DHX36	DHX36	sp|Q9H2U1-3|DHX36_HUMAN Isoform 3 of ATP-dependent DNA/RNA helicase DHX36 OS=Homo sapiens OX=9606 GN=DHX36;sp|Q9H2U1-2|DHX36_HUMAN Isoform 2 of ATP-dependent DNA/RNA helicase DHX36 OS=Homo sapiens OX=9606 GN=DHX36;sp|Q9H2U1|DHX36_HUMAN ATP-dependent DNA/RN	0	3	2	5	1	1	1	0	2	1	4	0	0	0	4	0	0	2	1	4	0	0	0	111.48	0	37.215	0	4.4	1.8	8.2	0.9	0.9	0.9	0	10378000	2394800	12733000	0	0	0	3
1218	Q6FHM5;Q01664;Q59GG3;I3L254;I3L4L6;I3L301	Q6FHM5;Q01664;Q59GG3	13;13;8;5;1;1	13;13;8;5;1;1	13;13;8;5;1;1	Transcription factor AP-4	TFAP4	tr|Q6FHM5|Q6FHM5_HUMAN TFAP4 protein OS=Homo sapiens OX=9606 GN=TFAP4 PE=2 SV=1;sp|Q01664|TFAP4_HUMAN Transcription factor AP-4 OS=Homo sapiens OX=9606 GN=TFAP4 PE=1 SV=2;tr|Q59GG3|Q59GG3_HUMAN Transcription factor AP-4 (Activating enhancer binding protein	0	13	12	11	2	1	4	0	13	12	11	2	1	4	13	4	0	13	12	11	2	1	4	38.697	0	323.31	0	42.3	42	39.1	7.7	3	14.5	0	528770000	500690000	276590000	9328200	9519100	26815000	3
1503	Q96BR9;D3DPQ1;Q96BR9-2	Q96BR9;D3DPQ1;Q96BR9-2	4;2;2	4;2;2	4;2;2	Zinc finger and BTB domain-containing protein 8A	ZBTB8A	sp|Q96BR9|ZBT8A_HUMAN Zinc finger and BTB domain-containing protein 8A OS=Homo sapiens OX=9606 GN=ZBTB8A PE=1 SV=2;tr|D3DPQ1|D3DPQ1_HUMAN HCG39683, isoform CRA_a OS=Homo sapiens OX=9606 GN=ZBTB8A PE=1 SV=1;sp|Q96BR9-2|ZBT8A_HUMAN Isoform 2 of Zinc finger a	0	3	1	3	0	0	0	0	3	1	3	0	0	0	3	0	0	3	1	3	0	0	0	50.14	0	44.407	0	11.1	4.1	9.8	0	0	0	0	6979900	4718400	9218800	0	0	0	3
944	J3KNV1;O60281;O60281-2;Q6ZS01;E5RJG2;E5RFE6;Q6ZW83;Q3LIB3;Q3MN16;Q6P495	J3KNV1;O60281;O60281-2;Q6ZS01	21;21;20;14;1;1;1;1;1;1	21;21;20;14;1;1;1;1;1;1	21;21;20;14;1;1;1;1;1;1	Zinc finger protein 292	ZNF292	tr|J3KNV1|J3KNV1_HUMAN Zinc finger protein 292 OS=Homo sapiens OX=9606 GN=ZNF292 PE=1 SV=1;sp|O60281|ZN292_HUMAN Zinc finger protein 292 OS=Homo sapiens OX=9606 GN=ZNF292 PE=1 SV=3;sp|O60281-2|ZN292_HUMAN Isoform 2 of Zinc finger protein 292 OS=Homo sapien	0	19	18	9	3	1	2	0	19	18	9	3	1	2	19	3	0	19	18	9	3	1	2	304.21	0	220.42	0	9.9	9.1	3.8	1.2	0.4	0.8	0	211200000	135810000	62773000	3469800	2389700	7656000	3
1593	Q9H8V3;Q9H8V3-4;Q9H8V3-3;Q9H8V3-2;Q96SJ9;H7C3G1;H7C103;C9JDV9;C9JTI2;C9J1C4;C9JDB4;C9J0L6;Q96J05;C9JB41	Q9H8V3;Q9H8V3-4;Q9H8V3-3;Q9H8V3-2	45;44;44;42;16;11;7;6;6;6;6;5;5;1	45;44;44;42;16;11;7;6;6;6;6;5;5;1	45;44;44;42;16;11;7;6;6;6;6;5;5;1	Protein ECT2	ECT2	sp|Q9H8V3|ECT2_HUMAN Protein ECT2 OS=Homo sapiens OX=9606 GN=ECT2 PE=1 SV=4;sp|Q9H8V3-4|ECT2_HUMAN Isoform 4 of Protein ECT2 OS=Homo sapiens OX=9606 GN=ECT2;sp|Q9H8V3-3|ECT2_HUMAN Isoform 3 of Protein ECT2 OS=Homo sapiens OX=9606 GN=ECT2;sp|Q9H8V3-2|ECT2_H	0	27	31	42	4	3	13	0	27	31	42	4	3	13	42	13	0	27	31	42	4	3	13	103.5	0	323.31	0	38.7	46.1	54.5	5.7	4.7	19.1	0	788480000	706860000	1763400000	22231000	14399000	109780000	3
1362	Q63HJ5;Q96JM2;Q96JM2-3;Q6ZS14;Q68CP0;U3KQU3;H3BLX4;Q96JM2-2	Q63HJ5;Q96JM2;Q96JM2-3;Q6ZS14;Q68CP0	3;3;3;2;2;1;1;1	3;3;3;2;2;1;1;1	3;3;3;2;2;1;1;1	Zinc finger protein 462	DKFZp686L2367;ZNF462;DKFZp686B2325	tr|Q63HJ5|Q63HJ5_HUMAN Uncharacterized protein DKFZp686L2367 OS=Homo sapiens OX=9606 GN=DKFZp686L2367 PE=2 SV=1;sp|Q96JM2|ZN462_HUMAN Zinc finger protein 462 OS=Homo sapiens OX=9606 GN=ZNF462 PE=1 SV=3;sp|Q96JM2-3|ZN462_HUMAN Isoform 3 of Zinc finger prote	0	3	2	1	0	0	0	0	3	2	1	0	0	0	3	0	0	3	2	1	0	0	0	284.63	0	22.414	0	2.7	1.7	1	0	0	0	0	13285000	8521600	2407900	0	0	0	3
781	C9JVP0;Q9UPW0-2;Q9UPW0;C9JXI1;H7C1Y6	C9JVP0;Q9UPW0-2;Q9UPW0	3;3;3;1;1	3;3;3;1;1	3;3;3;1;1	Forkhead box protein J3	FOXJ3	tr|C9JVP0|C9JVP0_HUMAN Forkhead box J3, isoform CRA_b (Fragment) OS=Homo sapiens OX=9606 GN=FOXJ3 PE=1 SV=1;sp|Q9UPW0-2|FOXJ3_HUMAN Isoform 2 of Forkhead box protein J3 OS=Homo sapiens OX=9606 GN=FOXJ3;sp|Q9UPW0|FOXJ3_HUMAN Forkhead box protein J3 OS=Homo	0	3	3	2	0	1	0	0	3	3	2	0	1	0	3	1	0	3	3	2	0	1	0	42.372	0	33.966	0	12.6	12.6	8.9	0	5	0	0	14023000	22274000	5874500	0	1468000	0	3
1340	Q5SSJ5;Q5SSJ5-2;Q5SSJ5-3;B0QZK4;X6RGJ2;Q5SWC8;B0QZK9;B0QZK8;B4E0N8;Q5SSJ5-5	Q5SSJ5;Q5SSJ5-2;Q5SSJ5-3;B0QZK4;X6RGJ2;Q5SWC8	22;19;17;16;16;12;3;3;3;3	22;19;17;16;16;12;3;3;3;3	22;19;17;16;16;12;3;3;3;3	Heterochromatin protein 1-binding protein 3	HP1BP3	sp|Q5SSJ5|HP1B3_HUMAN Heterochromatin protein 1-binding protein 3 OS=Homo sapiens OX=9606 GN=HP1BP3 PE=1 SV=1;sp|Q5SSJ5-2|HP1B3_HUMAN Isoform 2 of Heterochromatin protein 1-binding protein 3 OS=Homo sapiens OX=9606 GN=HP1BP3;sp|Q5SSJ5-3|HP1B3_HUMAN Isoform	0	18	18	14	3	4	8	0	18	18	14	3	4	8	18	8	0	18	18	14	3	4	8	61.206	0	219.48	0	33.3	33.8	21.7	6	7.6	16.6	0	1184500000	997010000	569440000	17974000	21610000	65744000	3
1567	Q9GZN2;H0YKN5;J3KS32;F8VXG3;U3KQB5;U3KQS0;F8VYL4;F8VW34;F8W1J9;F8VX54;F8VZH2;A0A0A6YYL0;F8VWK5;F8VUY0;F8VVS9;Q9GZN2-2;Q15583-4;Q15583-2;Q15583-3;Q15583	Q9GZN2;H0YKN5	3;2;1;1;1;1;1;1;1;1;1;1;1;1;1;1;1;1;1;1	3;2;1;1;1;1;1;1;1;1;1;1;1;1;1;1;1;1;1;1	3;2;1;1;1;1;1;1;1;1;1;1;1;1;1;1;1;1;1;1	Homeobox protein TGIF2	TGIF2	sp|Q9GZN2|TGIF2_HUMAN Homeobox protein TGIF2 OS=Homo sapiens OX=9606 GN=TGIF2 PE=1 SV=1;tr|H0YKN5|H0YKN5_HUMAN Homeobox protein TGIF2 (Fragment) OS=Homo sapiens OX=9606 GN=TGIF2 PE=1 SV=1	0	2	2	3	0	0	0	0	2	2	3	0	0	0	3	0	0	2	2	3	0	0	0	25.878	0	17.691	0	7.6	7.6	16.5	0	0	0	0	6367900	3297200	11798000	0	0	0	3
1673	Q9Y3A2;Q9Y3A2-2	Q9Y3A2	3;1	3;1	3;1	Probable U3 small nucleolar RNA-associated protein 11	UTP11L	sp|Q9Y3A2|UTP11_HUMAN Probable U3 small nucleolar RNA-associated protein 11 OS=Homo sapiens OX=9606 GN=UTP11 PE=1 SV=2	0	3	2	1	0	0	1	0	3	2	1	0	0	1	3	1	0	3	2	1	0	0	1	30.446	0	17.516	0	11.1	6.7	2.8	0	0	2.8	0	19841000	15666000	4504700	0	0	1257500	3
1104	P20719;Q6FG31	P20719;Q6FG31	4;3	3;2	2;2	Homeobox protein Hox-A5	HOXA5	sp|P20719|HXA5_HUMAN Homeobox protein Hox-A5 OS=Homo sapiens OX=9606 GN=HOXA5 PE=1 SV=2;tr|Q6FG31|Q6FG31_HUMAN HOXA5 protein (Fragment) OS=Homo sapiens OX=9606 GN=HOXA5 PE=2 SV=1	0	3	3	4	0	0	0	0	2	2	3	0	0	0	3	0	0	1	1	2	0	0	0	29.345	0	19.853	0	10.4	10.4	18.1	0	0	0	0	3218700	4651500	13466000	0	0	0	3
1433	Q86V81;E9PB61	Q86V81;E9PB61	10;9	10;9	10;9	THO complex subunit 4	ALYREF	sp|Q86V81|THOC4_HUMAN THO complex subunit 4 OS=Homo sapiens OX=9606 GN=ALYREF PE=1 SV=3;tr|E9PB61|E9PB61_HUMAN THO complex subunit 4 OS=Homo sapiens OX=9606 GN=ALYREF PE=1 SV=1	0	7	8	10	3	2	5	0	7	8	10	3	2	5	10	5	0	7	8	10	3	2	5	26.888	0	323.31	0	36.6	46.7	49.4	21	11.3	36.2	0	1170800000	1210200000	1544100000	30860000	23451000	152710000	3
227	A0A024RCR5;A0A0G2JK44;P25440;P25440-2;H0Y6K2;A0A140T9E9;X5CF57;P25440-3;A0A140T9V2;A0A1U9X7B3;A0A1U9X7B8;A0A1U9X7B4;A0A1U9X7A8;P25440-4;U3KQA6;A0A0G2JHL0;A0A140T9F7;E9PIQ3;A0A0G2JHN8;A0A140T9I1;H0Y799;A0A140T9X8;E9PKQ9;H0YDJ7;U3KPW0	A0A024RCR5;A0A0G2JK44;P25440;P25440-2;H0Y6K2;A0A140T9E9;X5CF57;P25440-3;A0A140T9V2;A0A1U9X7B3;A0A1U9X7B8;A0A1U9X7B4;A0A1U9X7A8;P25440-4;U3KQA6;A0A0G2JHL0;A0A140T9F7	35;35;35;35;33;33;29;29;26;26;26;26;26;26;24;24;22;17;14;14;9;9;8;6;6	35;35;35;35;33;33;29;29;26;26;26;26;26;26;24;24;22;17;14;14;9;9;8;6;6	32;32;32;32;30;30;26;26;25;23;23;23;23;23;23;23;21;16;12;12;9;9;8;5;5	Bromodomain-containing protein 2	BRD2	tr|A0A024RCR5|A0A024RCR5_HUMAN Bromodomain containing 2, isoform CRA_b OS=Homo sapiens OX=9606 GN=BRD2 PE=4 SV=1;tr|A0A0G2JK44|A0A0G2JK44_HUMAN Bromodomain-containing protein 2 OS=Homo sapiens OX=9606 GN=BRD2 PE=1 SV=1;sp|P25440|BRD2_HUMAN Bromodomain-cont	0	28	27	30	5	6	14	0	28	27	30	5	6	14	30	14	0	25	25	28	4	5	12	88.06	0	323.31	0	41.2	42.9	45.3	8.7	9.4	30.3	0	1371100000	1132000000	1304900000	19036000	34761000	156620000	3
1518	Q96KM6	Q96KM6	55	55	55	Zinc finger protein 512B	ZNF512B	sp|Q96KM6|Z512B_HUMAN Zinc finger protein 512B OS=Homo sapiens OX=9606 GN=ZNF512B PE=1 SV=1	0	38	40	49	9	8	13	0	38	40	49	9	8	13	49	13	0	38	40	49	9	8	13	97.263	0	323.31	0	43.9	45.6	50.9	14.6	14.2	19.8	0	2770200000	2448300000	3522000000	92714000	74964000	185470000	3
560	A8K9K8;Q9UNQ2;A0A0C4DGB1;D6RCL3;B4DRY2	A8K9K8;Q9UNQ2;A0A0C4DGB1;D6RCL3;B4DRY2	4;4;3;2;2	4;4;3;2;2	4;4;3;2;2	Probable dimethyladenosine transferase	DIMT1	tr|A8K9K8|A8K9K8_HUMAN rRNA adenine N(6)-methyltransferase OS=Homo sapiens OX=9606 PE=2 SV=1;sp|Q9UNQ2|DIM1_HUMAN Probable dimethyladenosine transferase OS=Homo sapiens OX=9606 GN=DIMT1 PE=1 SV=1;tr|A0A0C4DGB1|A0A0C4DGB1_HUMAN rRNA adenine N(6)-methyltrans	0	1	1	4	0	0	0	0	1	1	4	0	0	0	4	0	0	1	1	4	0	0	0	35.237	0	24.469	0	3.2	3.2	17.6	0	0	0	0	4095700	3197400	14155000	0	0	0	3
1486	Q8WYP5;Q8WYP5-3;Q8WYP5-2;B3KRD0;B3KVE5;B3KTD2;H7C4S1	Q8WYP5;Q8WYP5-3;Q8WYP5-2;B3KRD0;B3KVE5;B3KTD2	19;19;19;14;12;10;2	19;19;19;14;12;10;2	19;19;19;14;12;10;2	Protein ELYS	AHCTF1	sp|Q8WYP5|ELYS_HUMAN Protein ELYS OS=Homo sapiens OX=9606 GN=AHCTF1 PE=1 SV=3;sp|Q8WYP5-3|ELYS_HUMAN Isoform 3 of Protein ELYS OS=Homo sapiens OX=9606 GN=AHCTF1;sp|Q8WYP5-2|ELYS_HUMAN Isoform 2 of Protein ELYS OS=Homo sapiens OX=9606 GN=AHCTF1;tr|B3KRD0|B3	0	12	16	10	4	1	5	0	12	16	10	4	1	5	16	5	0	12	16	10	4	1	5	252.5	0	137.69	0	6.6	8.4	5.3	2.1	0.5	2.9	0	190080000	201740000	98013000	11313000	1648500	11420000	3
115	A0A024R5V9;Q659A1;H0YK97;H0YNU9;B3KXT2;H0YL35	A0A024R5V9;Q659A1;H0YK97;H0YNU9;B3KXT2	4;4;2;2;2;1	4;4;2;2;2;1	4;4;2;2;2;1	Little elongation complex subunit 2	NARG2;ICE2	tr|A0A024R5V9|A0A024R5V9_HUMAN NMDA receptor regulated 2, isoform CRA_b OS=Homo sapiens OX=9606 GN=NARG2 PE=4 SV=1;sp|Q659A1|ICE2_HUMAN Little elongation complex subunit 2 OS=Homo sapiens OX=9606 GN=ICE2 PE=1 SV=2;tr|H0YK97|H0YK97_HUMAN Little elongation c	0	3	3	1	0	0	0	0	3	3	1	0	0	0	3	0	0	3	3	1	0	0	0	110.01	0	23.468	0	4.2	4.2	1.1	0	0	0	0	10649000	7636000	2083800	0	0	0	3
911	H3BQM0;G4U4J3;Q8NDF8-5;Q8NDF8;Q8NDF8-3;B4DRJ7;Q5EBM7;Q53F79;A0A024R6Q7;Q8NDF8-2;B7ZLC1;E9PC61;Q8NDF8-4	H3BQM0;G4U4J3;Q8NDF8-5;Q8NDF8;Q8NDF8-3;B4DRJ7;Q5EBM7;Q53F79;A0A024R6Q7;Q8NDF8-2	4;4;4;3;3;2;2;2;2;2;1;1;1	4;4;4;3;3;2;2;2;2;2;1;1;1	4;4;4;3;3;2;2;2;2;2;1;1;1	Non-canonical poly(A) RNA polymerase PAPD5	PAPD5	tr|H3BQM0|H3BQM0_HUMAN Non-canonical poly(A) RNA polymerase PAPD5 OS=Homo sapiens OX=9606 GN=TENT4B PE=1 SV=1;tr|G4U4J3|G4U4J3_HUMAN PAP associated domain containing 5 OS=Homo sapiens OX=9606 GN=PAPD5 PE=2 SV=1;sp|Q8NDF8-5|PAPD5_HUMAN Isoform 5 of Non-cano	0	3	3	1	0	0	0	0	3	3	1	0	0	0	3	0	0	3	3	1	0	0	0	64.693	0	27.772	0	7.8	7.3	2.7	0	0	0	0	11569000	8940400	1603800	0	0	0	3
105	A0A024R566;Q15637-6;A0A024R5D9;Q15637-2;A0A024R588;B4DJU4;A0A024R572;Q15637-4;Q15637-3;Q15637;B4DSE4;Q15637-7;B4DX42;Q14820;F8WEV5;H7C561;C9J792;H7C0N4	A0A024R566;Q15637-6;A0A024R5D9;Q15637-2;A0A024R588;B4DJU4;A0A024R572;Q15637-4;Q15637-3;Q15637;B4DSE4;Q15637-7;B4DX42	23;23;22;22;20;20;20;20;20;20;17;17;14;4;4;4;2;1	23;23;22;22;20;20;20;20;20;20;17;17;14;4;4;4;2;1	5;5;4;4;2;2;2;2;2;2;2;0;0;2;2;1;0;1	Splicing factor 1	SF1	tr|A0A024R566|A0A024R566_HUMAN Splicing factor 1, isoform CRA_a OS=Homo sapiens OX=9606 GN=SF1 PE=4 SV=1;sp|Q15637-6|SF01_HUMAN Isoform 6 of Splicing factor 1 OS=Homo sapiens OX=9606 GN=SF1;tr|A0A024R5D9|A0A024R5D9_HUMAN Splicing factor 1, isoform CRA_c OS	0	17	17	21	3	5	13	0	17	17	21	3	5	13	21	13	0	4	3	5	1	1	3	61.888	0	323.31	0	40.1	41.9	45.9	9.6	13.8	29.9	0	1702700000	1384400000	2610200000	28773000	56967000	228600000	3
240	A0A024RDR0;P09429;Q5T7C4;B7Z965;Q59GW1;B3KQ05;A0A286R9D9;B2RPK0;D3DQY9;Q75MM1;Q9NYD7;A0A286R9F1;Q53TD0;P23497	A0A024RDR0;P09429;Q5T7C4;B7Z965;Q59GW1;B3KQ05;A0A286R9D9;B2RPK0	17;17;16;16;16;12;12;9;8;6;4;4;3;3	17;17;16;16;16;12;12;9;8;6;4;4;3;3	15;15;15;15;15;11;12;8;7;5;3;4;3;3	High mobility group protein B1;Putative high mobility group protein B1-like 1	HMGB1;HMGB1P1	tr|A0A024RDR0|A0A024RDR0_HUMAN High-mobility group box 1, isoform CRA_a OS=Homo sapiens OX=9606 GN=HMGB1 PE=4 SV=1;sp|P09429|HMGB1_HUMAN High mobility group protein B1 OS=Homo sapiens OX=9606 GN=HMGB1 PE=1 SV=3;tr|Q5T7C4|Q5T7C4_HUMAN High mobility group pr	0	12	9	17	1	1	5	0	12	9	17	1	1	5	17	5	0	10	8	15	1	1	5	24.893	0	323.31	0	43.7	30.7	53	7	7	25.6	0	1014600000	742110000	2169300000	18674000	33569000	161630000	3
1519	Q96L73-2;Q96L73;B2RWP5;Q96L73-3;A0A1D8GZ55;A0A1D8GZ56;Q9H6B5;Q658U6;Q96MN8;Q8NB95;Q9H6H8;Q96DQ7;A4QPE5;D6RA58;D6RBV9;D6RA90;D6RBP3;D6RE14;A0A1D8GZ64	Q96L73-2;Q96L73;B2RWP5;Q96L73-3;A0A1D8GZ55;A0A1D8GZ56	69;69;68;65;40;40;31;28;28;27;25;24;13;4;3;2;2;1;1	69;69;68;65;40;40;31;28;28;27;25;24;13;4;3;2;2;1;1	69;69;68;65;40;40;31;28;28;27;25;24;13;4;3;2;2;1;1	Histone-lysine N-methyltransferase, H3 lysine-36 and H4 lysine-20 specific;Histone-lysine N-methyltransferase	NSD1	sp|Q96L73-2|NSD1_HUMAN Isoform 2 of Histone-lysine N-methyltransferase, H3 lysine-36 and H4 lysine-20 specific OS=Homo sapiens OX=9606 GN=NSD1;sp|Q96L73|NSD1_HUMAN Histone-lysine N-methyltransferase, H3 lysine-36 and H4 lysine-20 specific OS=Homo sapiens O	0	53	60	35	3	9	19	0	53	60	35	3	9	19	60	19	0	53	60	35	3	9	19	267.34	0	323.31	0	34.7	38	24.3	1.8	4.8	12.6	0	1139300000	1286500000	481940000	12479000	37169000	95751000	3
1268	Q5T0F3;Q13823;B4DPI9;H0YG10	Q5T0F3;Q13823	12;12;5;4	12;12;5;4	12;12;5;4	Nucleolar GTP-binding protein 2	GNL2	tr|Q5T0F3|Q5T0F3_HUMAN Nucleolar GTP-binding protein 2 OS=Homo sapiens OX=9606 GN=GNL2 PE=2 SV=1;sp|Q13823|NOG2_HUMAN Nucleolar GTP-binding protein 2 OS=Homo sapiens OX=9606 GN=GNL2 PE=1 SV=1	0	9	9	8	1	2	2	0	9	9	8	1	2	2	9	2	0	9	9	8	1	2	2	83.654	0	135.51	0	15.2	16	14	1.1	3.6	3.6	0	181040000	133930000	128270000	3331900	5085600	12157000	3
1315	Q49A26;D3DUE6;Q49A26-2;K7EMM8;D3DUE7;Q49A26-5;Q49A26-3;Q49A26-4;K7EQB2;K7EPU6;K7EK70;K7ELL0	Q49A26;D3DUE6;Q49A26-2;K7EMM8;D3DUE7;Q49A26-5;Q49A26-3;Q49A26-4	24;23;23;22;22;22;22;21;7;4;1;1	24;23;23;22;22;22;22;21;7;4;1;1	24;23;23;22;22;22;22;21;7;4;1;1	Putative oxidoreductase GLYR1	GLYR1;N-PAC	sp|Q49A26|GLYR1_HUMAN Putative oxidoreductase GLYR1 OS=Homo sapiens OX=9606 GN=GLYR1 PE=1 SV=4;tr|D3DUE6|D3DUE6_HUMAN Cytokine-like nuclear factor n-pac, isoform CRA_c OS=Homo sapiens OX=9606 GN=N-PAC PE=4 SV=1;sp|Q49A26-2|GLYR1_HUMAN Isoform 2 of Putative	0	20	22	17	7	6	8	0	20	22	17	7	6	8	22	8	0	20	22	17	7	6	8	60.547	0	323.31	0	44.3	49.2	38.9	16.8	19.3	21.5	0	1441400000	1293200000	1011900000	37877000	34986000	101380000	3
1455	Q8N5F7;Q05D22;A0PJ73;Q5M9Q1	Q8N5F7	7;2;2;2	7;2;2;2	7;2;2;2	NF-kappa-B-activating protein	NKAP	sp|Q8N5F7|NKAP_HUMAN NF-kappa-B-activating protein OS=Homo sapiens OX=9606 GN=NKAP PE=1 SV=1	0	6	5	6	1	1	2	0	6	5	6	1	1	2	6	2	0	6	5	6	1	1	2	47.138	0	56.83	0	19.5	16.9	20.7	7	7	9.6	0	94474000	83080000	107470000	2321200	3690900	7483900	3
1684	Q9Y5B9;Q0VGA3;G3V5A4;G3V401;G3V2X0	Q9Y5B9	46;15;1;1;1	46;15;1;1;1	46;15;1;1;1	FACT complex subunit SPT16	SUPT16H	sp|Q9Y5B9|SP16H_HUMAN FACT complex subunit SPT16 OS=Homo sapiens OX=9606 GN=SUPT16H PE=1 SV=1	0	32	39	43	9	9	16	0	32	39	43	9	9	16	43	16	0	32	39	43	9	9	16	119.91	0	323.31	0	36.5	41.3	42.5	9.8	10.4	21.4	0	1828400000	2246600000	3045500000	56466000	72430000	234340000	3
1160	P49454;Q9UHT7;A0A087WTY4	P49454	43;3;3	43;3;3	43;3;3	Centromere protein F	CENPF	sp|P49454|CENPF_HUMAN Centromere protein F OS=Homo sapiens OX=9606 GN=CENPF PE=1 SV=2	0	33	35	9	2	3	5	0	33	35	9	2	3	5	35	5	0	33	35	9	2	3	5	367.76	0	323.31	0	13.9	14.3	3.5	0.6	1	1.7	0	394590000	264620000	141930000	6774900	5791400	29353000	3
38	A0A024R136;A0A2X0U4T9;Q9H0H5;B2RE34;H0YIK5;F8VRD2;Q9H9L9;F8VWY4;F8VWX0;F8W0L1;F8VZ66;F8VV37;F8VV47;F8W1E5;F8VVE5;Q9BZ74;F8VUW9;F8VV39;F8VS54;F8W1T4;F8VZ41;F8VQZ5;F8VVY0;F8VXH1;F8VYH6;F8VRL2;F8VQF5	A0A024R136;A0A2X0U4T9;Q9H0H5;B2RE34;H0YIK5;F8VRD2	25;25;25;24;13;13;10;6;5;5;5;5;5;5;5;5;4;4;4;4;3;3;2;2;2;1;1	25;25;25;24;13;13;10;6;5;5;5;5;5;5;5;5;4;4;4;4;3;3;2;2;2;1;1	25;25;25;24;13;13;10;6;5;5;5;5;5;5;5;5;4;4;4;4;3;3;2;2;2;1;1	Rac GTPase-activating protein 1	RACGAP1	tr|A0A024R136|A0A024R136_HUMAN Rac GTPase activating protein 1, isoform CRA_a OS=Homo sapiens OX=9606 GN=RACGAP1 PE=4 SV=1;tr|A0A2X0U4T9|A0A2X0U4T9_HUMAN RACGAP1 (Fragment) OS=Homo sapiens OX=9606 GN=RACGAP1 PE=4 SV=1;sp|Q9H0H5|RGAP1_HUMAN Rac GTPase-activ	0	21	16	24	4	4	6	0	21	16	24	4	4	6	24	6	0	21	16	24	4	4	6	71.026	0	288.51	0	39.6	36.1	45.7	8.9	8.9	11.7	0	755150000	503350000	951100000	23492000	22693000	62770000	3
1025	Q1XBU8;O75925;O75925-2;A4ZVS8;A4ZVS7;O75925-3;H3BSI8;H3BS65	Q1XBU8;O75925;O75925-2;A4ZVS8;A4ZVS7;O75925-3	10;10;10;9;9;5;2;1	10;10;10;9;9;5;2;1	9;9;9;8;8;5;2;1	E3 SUMO-protein ligase PIAS1	PIAS1	tr|Q1XBU8|Q1XBU8_HUMAN Cell proliferation-inducing protein 23 OS=Homo sapiens OX=9606 GN=PIAS1 PE=2 SV=1;sp|O75925|PIAS1_HUMAN E3 SUMO-protein ligase PIAS1 OS=Homo sapiens OX=9606 GN=PIAS1 PE=1 SV=2;sp|O75925-2|PIAS1_HUMAN Isoform 2 of E3 SUMO-protein liga	0	7	8	8	2	2	4	0	7	8	8	2	2	4	8	4	0	6	7	7	1	1	3	70.861	0	268.08	0	16.4	19.3	19.5	4.5	3.9	9.8	0	224260000	167320000	172300000	4368100	6362700	21726000	3
1063	P05412;Q6FHK0	P05412;Q6FHK0	8;7	7;6	6;5	Transcription factor AP-1	JUN	sp|P05412|JUN_HUMAN Transcription factor AP-1 OS=Homo sapiens OX=9606 GN=JUN PE=1 SV=2;tr|Q6FHK0|Q6FHK0_HUMAN JUN protein (Fragment) OS=Homo sapiens OX=9606 GN=JUN PE=2 SV=1	0	6	6	6	1	1	3	0	6	5	6	1	1	3	6	3	0	5	4	5	1	1	3	35.675	0	135.62	0	30.5	26.9	24.8	4.5	4.5	18.1	0	122830000	73722000	94082000	2391700	2563300	14218000	3
1585	Q9H5V9-2;Q9H5V9;Q9H5V9-3;D3DSW1	Q9H5V9-2;Q9H5V9;Q9H5V9-3;D3DSW1	11;11;10;6	11;11;10;6	11;11;10;6	UPF0428 protein CXorf56	CXorf56;hCG_1640171	sp|Q9H5V9-2|CX056_HUMAN Isoform 2 of UPF0428 protein CXorf56 OS=Homo sapiens OX=9606 GN=CXorf56;sp|Q9H5V9|CX056_HUMAN UPF0428 protein CXorf56 OS=Homo sapiens OX=9606 GN=CXorf56 PE=1 SV=1;sp|Q9H5V9-3|CX056_HUMAN Isoform 3 of UPF0428 protein CXorf56 OS=Homo	0	6	8	11	1	1	3	0	6	8	11	1	1	3	11	3	0	6	8	11	1	1	3	19.981	0	139.47	0	33.5	45.7	57.2	8.1	8.1	22	0	446850000	586890000	1174400000	15999000	19664000	100450000	3
381	A0A0S2Z5E9;Q69YN2;Q69YN2-3;A0A286YF56;A0A0S2Z5Q6;A0A286YEP9;D3DR67;Q69YN2-2	A0A0S2Z5E9;Q69YN2;Q69YN2-3;A0A286YF56	4;4;3;2;1;1;1;1	4;4;3;2;1;1;1;1	4;4;3;2;1;1;1;1	CWF19-like protein 1	CWF19L1	tr|A0A0S2Z5E9|A0A0S2Z5E9_HUMAN CWF19-like 1 cell cycle control isoform 1 (Fragment) OS=Homo sapiens OX=9606 GN=CWF19L1 PE=2 SV=1;sp|Q69YN2|C19L1_HUMAN CWF19-like protein 1 OS=Homo sapiens OX=9606 GN=CWF19L1 PE=1 SV=2;sp|Q69YN2-3|C19L1_HUMAN Isoform 3 of CW	0	3	4	4	0	1	1	0	3	4	4	0	1	1	4	1	0	3	4	4	0	1	1	60.618	0	41.419	0	6.5	8.7	8.7	0	2.2	2.2	0	10356000	22756000	20570000	0	967670	2419300	3
130	A0A024R753;Q9NW13;Q9NW13-2;B4DJ90;H7C5G8;C9JAA9;C9JE21;A0A0S2Z5E5	A0A024R753;Q9NW13;Q9NW13-2	21;21;20;8;4;4;3;2	21;21;20;8;4;4;3;2	21;21;20;8;4;4;3;2	RNA-binding protein 28	RBM28	tr|A0A024R753|A0A024R753_HUMAN RNA binding motif protein 28 isoform 1 OS=Homo sapiens OX=9606 GN=RBM28 PE=2 SV=1;sp|Q9NW13|RBM28_HUMAN RNA-binding protein 28 OS=Homo sapiens OX=9606 GN=RBM28 PE=1 SV=3;sp|Q9NW13-2|RBM28_HUMAN Isoform 2 of RNA-binding protei	0	17	17	14	4	2	7	0	17	17	14	4	2	7	17	7	0	17	17	14	4	2	7	85.737	0	228.33	0	26.9	26.1	22.9	5.3	2.6	9.9	0	482670000	378680000	302370000	14294000	7632300	59352000	3
1417	Q7Z333-3;Q7Z333;Q7Z333-4;A0A024R8E8;X6RI79;A0A0S2Z550;A0A0S2Z520;B4DYE6	Q7Z333-3;Q7Z333;Q7Z333-4;A0A024R8E8;X6RI79;A0A0S2Z550;A0A0S2Z520	15;15;15;14;9;8;8;3	15;15;15;14;9;8;8;3	15;15;15;14;9;8;8;3	Probable helicase senataxin	SETX	sp|Q7Z333-3|SETX_HUMAN Isoform 3 of Probable helicase senataxin OS=Homo sapiens OX=9606 GN=SETX;sp|Q7Z333|SETX_HUMAN Probable helicase senataxin OS=Homo sapiens OX=9606 GN=SETX PE=1 SV=4;sp|Q7Z333-4|SETX_HUMAN Isoform 4 of Probable helicase senataxin OS=Ho	0	7	14	4	2	2	1	0	7	14	4	2	2	1	14	2	0	7	14	4	2	2	1	299.42	0	103.91	0	2.9	7.3	1.6	0.8	0.9	0.4	0	52159000	86389000	21431000	1997000	2375600	2493700	3
1131	Q75MT5;P35250-2;P35250;B5BUD2;H7C5P4;A0A087WVY3;H7C5P1;H7C5Q7;F8WC37;H7C5A0;H7C5G4;H7C5S7	Q75MT5;P35250-2;P35250;B5BUD2;H7C5P4;A0A087WVY3	6;6;6;5;3;3;2;2;2;2;2;1	6;6;6;5;3;3;2;2;2;2;2;1	6;6;6;5;3;3;2;2;2;2;2;1	Replication factor C subunit 2	RFC2	tr|Q75MT5|Q75MT5_HUMAN Replication factor C (Activator 1) 2, 40kDa OS=Homo sapiens OX=9606 GN=RFC2 PE=2 SV=1;sp|P35250-2|RFC2_HUMAN Isoform 2 of Replication factor C subunit 2 OS=Homo sapiens OX=9606 GN=RFC2;sp|P35250|RFC2_HUMAN Replication factor C subuni	0	6	5	4	1	1	3	0	6	5	4	1	1	3	6	3	0	6	5	4	1	1	3	35.243	0	49.773	0	22.2	19.4	16.9	5.3	5.3	12.8	0	79896000	55732000	43424000	1789400	1602000	9212200	3
1252	Q13118-2;Q13118	Q13118-2;Q13118	4;4	4;4	4;4	Krueppel-like factor 10	KLF10	sp|Q13118-2|KLF10_HUMAN Isoform 2 of Krueppel-like factor 10 OS=Homo sapiens OX=9606 GN=KLF10;sp|Q13118|KLF10_HUMAN Krueppel-like factor 10 OS=Homo sapiens OX=9606 GN=KLF10 PE=1 SV=1	0	4	3	3	1	1	1	0	4	3	3	1	1	1	4	1	0	4	3	3	1	1	1	51.423	0	27.116	0	9.6	7.7	7.7	3.4	1.9	3.4	0	49262000	20421000	52278000	870730	3040200	2776200	3
1652	Q9UKN8;Q05CN7;F2Z356;B3KNH2	Q9UKN8;Q05CN7	26;19;3;2	26;19;3;2	26;19;3;2	General transcription factor 3C polypeptide 4	GTF3C4	sp|Q9UKN8|TF3C4_HUMAN General transcription factor 3C polypeptide 4 OS=Homo sapiens OX=9606 GN=GTF3C4 PE=1 SV=2;tr|Q05CN7|Q05CN7_HUMAN GTF3C4 protein (Fragment) OS=Homo sapiens OX=9606 GN=GTF3C4 PE=2 SV=1	0	19	20	15	2	1	5	0	19	20	15	2	1	5	20	5	0	19	20	15	2	1	5	91.981	0	225.23	0	28.6	34.9	23	4.1	1.5	7.9	0	286840000	250920000	165960000	7815800	5823800	40163000	3
877	E9PKP7;P17480-2;P17480;A8K962;B4DNQ1;O00164;B4DLB0;Q05BZ1;Q9BQR2;E9PLT2;E9PMM2;H0YDH7	E9PKP7;P17480-2;P17480;A8K962;B4DNQ1;O00164;B4DLB0;Q05BZ1	29;29;28;26;25;20;16;15;8;8;5;1	29;29;28;26;25;20;16;15;8;8;5;1	29;29;28;26;25;20;16;15;8;8;5;1	Nucleolar transcription factor 1	UBTF	tr|E9PKP7|E9PKP7_HUMAN Nucleolar transcription factor 1 OS=Homo sapiens OX=9606 GN=UBTF PE=1 SV=1;sp|P17480-2|UBF1_HUMAN Isoform UBF2 of Nucleolar transcription factor 1 OS=Homo sapiens OX=9606 GN=UBTF;sp|P17480|UBF1_HUMAN Nucleolar transcription factor 1	0	24	26	28	9	11	16	0	24	26	28	9	11	16	28	16	0	24	26	28	9	11	16	87.435	0	323.31	0	32.9	34	35.3	15	18.5	23.8	0	2156900000	1854800000	2100300000	73248000	100400000	191770000	3
170	A0A024R8V6;Q9P275;A0A075B784;B3KMW2;Q9H9C5;E9PEW0;K7EKN3;K7EKL7;K7EIH0;K7EMM6;K7ELR5;Q8IXW9	A0A024R8V6;Q9P275;A0A075B784;B3KMW2	20;20;16;14;4;4;2;2;2;2;1;1	20;20;16;14;4;4;2;2;2;2;1;1	20;20;16;14;4;4;2;2;2;2;1;1	Ubiquitin carboxyl-terminal hydrolase;Ubiquitin carboxyl-terminal hydrolase 36	USP36	tr|A0A024R8V6|A0A024R8V6_HUMAN Ubiquitin specific peptidase 36, isoform CRA_b OS=Homo sapiens OX=9606 GN=USP36 PE=3 SV=1;sp|Q9P275|UBP36_HUMAN Ubiquitin carboxyl-terminal hydrolase 36 OS=Homo sapiens OX=9606 GN=USP36 PE=1 SV=4;tr|A0A075B784|A0A075B784_HUMA	0	11	9	11	1	1	4	0	11	9	11	1	1	4	11	4	0	11	9	11	1	1	4	122.91	0	123.6	0	12.5	9.1	15.7	0.9	0.9	4.2	0	76730000	56474000	58808000	1840500	2059700	11460000	3
965	M0QXA7;O95785-3	M0QXA7;O95785-3	45;45	45;45	5;5	Protein Wiz	WIZ	tr|M0QXA7|M0QXA7_HUMAN Protein Wiz OS=Homo sapiens OX=9606 GN=WIZ PE=1 SV=1;sp|O95785-3|WIZ_HUMAN Isoform 3 of Protein Wiz OS=Homo sapiens OX=9606 GN=WIZ	0	42	42	31	17	10	15	0	42	42	31	17	10	15	42	17	0	4	5	3	0	0	0	103.28	0	323.31	0	55.1	54.9	44.1	22.1	12.5	24.1	0	1710100000	1521100000	630550000	76211000	40350000	96319000	3
141	A0A024R7M8;Q96CT7;M0R2F5	A0A024R7M8;Q96CT7;M0R2F5	3;3;2	3;3;2	3;3;2	Coiled-coil domain-containing protein 124	LOC115098;CCDC124	tr|A0A024R7M8|A0A024R7M8_HUMAN Uncharacterized protein OS=Homo sapiens OX=9606 GN=LOC115098 PE=4 SV=1;sp|Q96CT7|CC124_HUMAN Coiled-coil domain-containing protein 124 OS=Homo sapiens OX=9606 GN=CCDC124 PE=1 SV=1;tr|M0R2F5|M0R2F5_HUMAN Coiled-coil domain-con	0	1	1	3	0	0	0	0	1	1	3	0	0	0	3	0	0	1	1	3	0	0	0	25.835	0	18.636	0	9.9	9.9	20.2	0	0	0	0	2547500	2280400	9374200	0	0	0	3
855	D9ZGG0;O43435-3;Q152R5;O43435-2;O43435;O75333	D9ZGG0;O43435-3;Q152R5;O43435-2;O43435	16;16;11;11;11;3	16;16;11;11;11;3	16;16;11;11;11;3	T-box transcription factor TBX1	TBX1	tr|D9ZGG0|D9ZGG0_HUMAN T-box 1 OS=Homo sapiens OX=9606 GN=TBX1 PE=4 SV=1;sp|O43435-3|TBX1_HUMAN Isoform C of T-box transcription factor TBX1 OS=Homo sapiens OX=9606 GN=TBX1;tr|Q152R5|Q152R5_HUMAN T-box 1, isoform CRA_c OS=Homo sapiens OX=9606 GN=TBX1 PE=4	0	14	11	10	3	1	3	0	14	11	10	3	1	3	14	3	0	14	11	10	3	1	3	52.666	0	180.99	0	33.5	30.7	28.5	7.1	2.2	5.9	0	306060000	151920000	167750000	10670000	7743300	17655000	3
898	F8WAJ0	F8WAJ0	32	32	1		DDX31	tr|F8WAJ0|F8WAJ0_HUMAN RNA helicase OS=Homo sapiens OX=9606 GN=DDX31 PE=1 SV=2	0	25	30	23	8	10	12	0	25	30	23	8	10	12	30	12	0	1	1	1	0	1	0	83.515	0	323.31	0	39.5	46.2	38.9	12.6	15.7	21	0	1181900000	1147500000	769820000	44608000	48445000	97856000	3
1284	Q14807;A0A024R632;Q14807-2;B7Z9T5;H3BRB3;H3BTH5;Q14985;O60846;Q14984;H3BQB9;B4DNF2;I3L306	Q14807;A0A024R632;Q14807-2;B7Z9T5;H3BRB3	31;28;28;27;27;9;6;5;4;3;3;1	31;28;28;27;27;9;6;5;4;3;3;1	31;28;28;27;27;9;6;5;4;3;3;1	Kinesin-like protein KIF22;Kinesin-like protein	KIF22	sp|Q14807|KIF22_HUMAN Kinesin-like protein KIF22 OS=Homo sapiens OX=9606 GN=KIF22 PE=1 SV=5;tr|A0A024R632|A0A024R632_HUMAN Kinesin-like protein OS=Homo sapiens OX=9606 GN=KIF22 PE=3 SV=1;sp|Q14807-2|KIF22_HUMAN Isoform 2 of Kinesin-like protein KIF22 OS=Ho	0	29	31	29	10	10	16	0	29	31	29	10	10	16	31	16	0	29	31	29	10	10	16	73.261	0	323.31	0	56.2	63.2	61.8	20.5	20	35.9	0	1415800000	1380500000	1432700000	60146000	50389000	197690000	3
515	A8K322;Q9Y620;Q9UF71;A0A087X0H2;E5RJF7;E5RI14;E5RHN9;Q9Y620-2	A8K322;Q9Y620;Q9UF71;A0A087X0H2	3;3;2;2;1;1;1;1	3;3;2;2;1;1;1;1	3;3;2;2;1;1;1;1	DNA repair and recombination protein RAD54B	RAD54B;DKFZp434J1672	tr|A8K322|A8K322_HUMAN cDNA FLJ76782, highly similar to Homo sapiens RAD54 homolog B (S. cerevisiae) (RAD54B), transcript variant 1, mRNA OS=Homo sapiens OX=9606 PE=2 SV=1;sp|Q9Y620|RA54B_HUMAN DNA repair and recombination protein RAD54B OS=Homo sapiens OX	0	2	3	1	0	0	0	0	2	3	1	0	0	0	3	0	0	2	3	1	0	0	0	102.96	0	23.966	0	2.9	4.3	1.1	0	0	0	0	1663000	10481000	2613800	0	0	0	3
1462	Q8NCN4;H0YEQ1	Q8NCN4	22;3	22;3	22;3	E3 ubiquitin-protein ligase RNF169	RNF169	sp|Q8NCN4|RN169_HUMAN E3 ubiquitin-protein ligase RNF169 OS=Homo sapiens OX=9606 GN=RNF169 PE=1 SV=2	0	18	20	12	3	4	8	0	18	20	12	3	4	8	20	8	0	18	20	12	3	4	8	77.193	0	296.38	0	36.3	39	29.2	7.5	9.5	20.3	0	488390000	442570000	148160000	11178000	12919000	53930000	3
1640	Q9UEG4	Q9UEG4	31	31	31	Zinc finger protein 629	ZNF629	sp|Q9UEG4|ZN629_HUMAN Zinc finger protein 629 OS=Homo sapiens OX=9606 GN=ZNF629 PE=1 SV=2	0	25	25	28	5	6	9	0	25	25	28	5	6	9	28	9	0	25	25	28	5	6	9	96.619	0	307.23	0	37.6	42.9	46.4	8.1	9.9	18	0	595020000	570460000	639420000	24012000	23651000	93059000	3
1470	Q8NHM5-4;Q8NHM5;A0A0C4DGG3;B4DSN4;Q8NHM5-3;Q8NHM5-2;B7ZB05;S4R3G4;F8WBN2;Q1RLM6;F6SRV7;Q8NHM5-5	Q8NHM5-4;Q8NHM5;A0A0C4DGG3;B4DSN4;Q8NHM5-3;Q8NHM5-2;B7ZB05	12;12;11;11;11;10;9;1;1;1;1;1	10;10;9;9;9;8;9;1;1;1;1;1	10;10;9;9;9;8;9;1;1;1;1;1	Lysine-specific demethylase 2B	KDM2B	sp|Q8NHM5-4|KDM2B_HUMAN Isoform 4 of Lysine-specific demethylase 2B OS=Homo sapiens OX=9606 GN=KDM2B;sp|Q8NHM5|KDM2B_HUMAN Lysine-specific demethylase 2B OS=Homo sapiens OX=9606 GN=KDM2B PE=1 SV=1;tr|A0A0C4DGG3|A0A0C4DGG3_HUMAN Lysine-specific demethylase	0	8	7	5	1	2	1	0	7	5	5	1	2	1	7	2	0	7	5	5	1	2	1	144.77	0	76.808	0	8.2	6.1	5.1	0.9	1.6	0.9	0	93344000	71813000	20428000	2641100	4584600	2798000	3
614	Q6DHZ8;B2RBM8;Q9H2P0;A0A2R8Y6X0;A0A2R8Y469;E9PQK8;A0A2R8YCL6	Q6DHZ8;B2RBM8;Q9H2P0;A0A2R8Y6X0	37;37;37;28;8;7;2	37;37;37;28;8;7;2	37;37;37;28;8;7;2	Activity-dependent neuroprotector homeobox protein	ADNP	tr|Q6DHZ8|Q6DHZ8_HUMAN Activity-dependent neuroprotector homeobox OS=Homo sapiens OX=9606 GN=ADNP PE=2 SV=1;tr|B2RBM8|B2RBM8_HUMAN cDNA, FLJ95596, highly similar to Homo sapiens activity-dependent neuroprotector (ADNP), mRNA OS=Homo sapiens OX=9606 PE=2 SV	0	28	32	20	4	5	10	0	28	32	20	4	5	10	32	10	0	28	32	20	4	5	10	123.45	0	323.31	0	31.6	33.9	24	5	6.5	13.3	0	734700000	722630000	369670000	16653000	29700000	99434000	3
1515	Q96JM3;A0A2R8Y735;A0A2R8Y4S6;S4R3K0	Q96JM3	39;5;4;4	39;5;4;4	39;5;4;4	Chromosome alignment-maintaining phosphoprotein 1	CHAMP1	sp|Q96JM3|CHAP1_HUMAN Chromosome alignment-maintaining phosphoprotein 1 OS=Homo sapiens OX=9606 GN=CHAMP1 PE=1 SV=2	0	33	31	24	8	8	11	0	33	31	24	8	8	11	33	11	0	33	31	24	8	8	11	89.098	0	323.31	0	45.2	43.8	33.6	12.9	10.1	18.3	0	1324900000	1100300000	600180000	46376000	46374000	103250000	3
1018	O75475;O75475-3;O75475-2;Q05CM9;Q8N4N4	O75475;O75475-3;O75475-2;Q05CM9	23;14;14;13;4	23;14;14;13;4	20;11;11;11;2	PC4 and SFRS1-interacting protein	PSIP1	sp|O75475|PSIP1_HUMAN PC4 and SFRS1-interacting protein OS=Homo sapiens OX=9606 GN=PSIP1 PE=1 SV=1;sp|O75475-3|PSIP1_HUMAN Isoform 3 of PC4 and SFRS1-interacting protein OS=Homo sapiens OX=9606 GN=PSIP1;sp|O75475-2|PSIP1_HUMAN Isoform 2 of PC4 and SFRS1-in	0	19	19	15	8	6	8	0	19	19	15	8	6	8	19	8	0	17	17	14	8	6	8	60.103	0	323.31	0	37.7	33.4	23.6	13.2	10.9	15.8	0	2318600000	2169200000	1080100000	91509000	78773000	199960000	3
82	A8K5H6;A0A024R3V2;Q9UQ84-4;Q9UQ84;Q5T398;Q5T397;E5RHK1;E5RGY3;Q5T399;H0YAZ2	A8K5H6;A0A024R3V2;Q9UQ84-4;Q9UQ84	13;13;13;13;2;2;1;1;1;1	13;13;13;13;2;2;1;1;1;1	13;13;13;13;2;2;1;1;1;1	Exonuclease 1	EXO1	tr|A8K5H6|A8K5H6_HUMAN cDNA FLJ76659, highly similar to Homo sapiens exonuclease 1 (EXO1), transcript variant 2, mRNA OS=Homo sapiens OX=9606 PE=2 SV=1;tr|A0A024R3V2|A0A024R3V2_HUMAN Exonuclease 1, isoform CRA_a OS=Homo sapiens OX=9606 GN=EXO1 PE=4 SV=1;sp	0	9	7	12	1	1	3	0	9	7	12	1	1	3	12	3	0	9	7	12	1	1	3	93.899	0	98.402	0	16.3	10.7	20.8	2.1	2.1	5.6	0	78948000	61072000	77633000	2957000	3447100	10135000	3
980	O14646-2;O14646;B3KT33;H0Y8V4;Q7Z4M7;A0A087WVF4	O14646-2;O14646	42;42;5;2;2;2	42;42;5;2;2;2	33;33;3;2;2;2	Chromodomain-helicase-DNA-binding protein 1	CHD1	sp|O14646-2|CHD1_HUMAN Isoform 2 of Chromodomain-helicase-DNA-binding protein 1 OS=Homo sapiens OX=9606 GN=CHD1;sp|O14646|CHD1_HUMAN Chromodomain-helicase-DNA-binding protein 1 OS=Homo sapiens OX=9606 GN=CHD1 PE=1 SV=2	0	38	37	35	12	10	17	0	38	37	35	12	10	17	38	17	0	31	30	29	8	8	15	196.59	0	323.31	0	26.3	26	26.2	8	8	16.4	0	1055800000	1040100000	1083900000	57362000	47042000	122570000	3
413	I3L4Q4;A0A142I7X2;Q9BUL5-4;Q9BUL5;A0A087WVQ2;I3L0Y2;Q9BUL5-2;I3L410;I3L1N0;Q9BUL5-3	I3L4Q4;A0A142I7X2;Q9BUL5-4;Q9BUL5;A0A087WVQ2;I3L0Y2;Q9BUL5-2	5;5;5;5;3;3;3;2;2;2	5;5;5;5;3;3;3;2;2;2	5;5;5;5;3;3;3;2;2;2	PHD finger protein 23	PHF23	tr|I3L4Q4|I3L4Q4_HUMAN PHD finger protein 23 (Fragment) OS=Homo sapiens OX=9606 GN=PHF23 PE=1 SV=1;tr|A0A142I7X2|A0A142I7X2_HUMAN NUP98/PHF23 fusion 2 protein (Fragment) OS=Homo sapiens OX=9606 PE=2 SV=1;sp|Q9BUL5-4|PHF23_HUMAN Isoform 4 of PHD finger prot	0	3	5	2	1	1	1	0	3	5	2	1	1	1	5	1	0	3	5	2	1	1	1	21.915	0	35.39	0	21.7	33	12.8	6.4	6.4	6.4	0	58058000	62338000	25538000	2511000	2612400	4025700	3
1318	Q4VC44;Q4VC44-2;Q4VC44-3;I3L188;Q4VC44-4;B3KRZ0;J3KNW1;B3KPY2;B3KP60;Q4VC44-5;I3L1A7;I3L287;I3L0R3;I3L231;I3L4I0;I3L1Y9;I3L4V9;Q96CP2	Q4VC44;Q4VC44-2;Q4VC44-3;I3L188;Q4VC44-4;B3KRZ0;J3KNW1	14;13;13;10;8;7;7;5;5;5;2;2;1;1;1;1;1;1	14;13;13;10;8;7;7;5;5;5;2;2;1;1;1;1;1;1	14;13;13;10;8;7;7;5;5;5;2;2;1;1;1;1;1;1	FLYWCH-type zinc finger-containing protein 1	FLYWCH1	sp|Q4VC44|FWCH1_HUMAN FLYWCH-type zinc finger-containing protein 1 OS=Homo sapiens OX=9606 GN=FLYWCH1 PE=1 SV=2;sp|Q4VC44-2|FWCH1_HUMAN Isoform 2 of FLYWCH-type zinc finger-containing protein 1 OS=Homo sapiens OX=9606 GN=FLYWCH1;sp|Q4VC44-3|FWCH1_HUMAN Iso	0	10	8	13	4	2	3	0	10	8	13	4	2	3	13	4	0	10	8	13	4	2	3	80.107	0	177.61	0	16.9	15.4	27.2	8.9	2.5	7.4	0	90353000	85435000	166460000	9359900	4065200	9661700	3
623	Q8TCJ8;Q8NCK5;B2RDP6;Q9BQ67;B4DTI1;M0QX71	Q8TCJ8;Q8NCK5;B2RDP6;Q9BQ67	5;5;5;5;2;2	5;5;5;5;2;2	5;5;5;5;2;2	Glutamate-rich WD repeat-containing protein 1	DKFZp564C172;GRWD1	tr|Q8TCJ8|Q8TCJ8_HUMAN Uncharacterized protein DKFZp564C172 OS=Homo sapiens OX=9606 GN=DKFZp564C172 PE=2 SV=1;tr|Q8NCK5|Q8NCK5_HUMAN cDNA FLJ90195 fis, clone MAMMA1001310 OS=Homo sapiens OX=9606 PE=2 SV=1;tr|B2RDP6|B2RDP6_HUMAN cDNA, FLJ96709, highly simil	0	4	5	4	2	1	1	0	4	5	4	2	1	1	5	2	0	4	5	4	2	1	1	49.447	0	54.198	0	17.5	17.5	17.5	7	3.4	3.4	0	76660000	47482000	25147000	1720500	2713300	5620800	3
1480	S5FQ49;S5FZ81;S5FMB0;Q8WUB8-3;Q8WUB8-2;Q8WUB8;B4DK20	S5FQ49;S5FZ81;S5FMB0;Q8WUB8-3;Q8WUB8-2;Q8WUB8;B4DK20	8;8;8;8;8;8;5	8;8;8;8;8;8;5	8;8;8;8;8;8;5	PHD finger protein 10	PHF10	tr|S5FQ49|S5FQ49_HUMAN PHF10 isoform Ss OS=Homo sapiens OX=9606 PE=2 SV=1;tr|S5FZ81|S5FZ81_HUMAN PHD finger protein 10 OS=Homo sapiens OX=9606 GN=PHF10 PE=1 SV=1;tr|S5FMB0|S5FMB0_HUMAN PHF10 isoform Ps OS=Homo sapiens OX=9606 PE=2 SV=1;sp|Q8WUB8-3|PHF10_HU	0	7	6	5	2	2	1	0	7	6	5	2	2	1	7	2	0	7	6	5	2	2	1	37.851	0	68.263	0	18.5	18.2	14.8	5.5	3.3	3.3	0	118360000	117240000	129640000	7488900	10813000	6513700	3
1510	Q96F88;Q99575;E5RK39	Q96F88;Q99575	8;8;1	8;8;1	8;8;1	Ribonucleases P/MRP protein subunit POP1	POP1	tr|Q96F88|Q96F88_HUMAN Processing of 1, ribonuclease P/MRP subunit (S. cerevisiae) OS=Homo sapiens OX=9606 GN=POP1 PE=2 SV=1;sp|Q99575|POP1_HUMAN Ribonucleases P/MRP protein subunit POP1 OS=Homo sapiens OX=9606 GN=POP1 PE=1 SV=2	0	8	6	6	1	1	1	0	8	6	6	1	1	1	8	1	0	8	6	6	1	1	1	114.68	0	76.941	0	13	10.1	8.7	1.1	1.1	1.1	0	75023000	62457000	24077000	2902400	2778700	4200800	3
1529	Q96QE3;A0A075B754;Q96QE3-2;H0UIC2	Q96QE3;A0A075B754;Q96QE3-2;H0UIC2	28;26;26;24	28;26;26;24	28;26;26;24	ATPase family AAA domain-containing protein 5	ATAD5	sp|Q96QE3|ATAD5_HUMAN ATPase family AAA domain-containing protein 5 OS=Homo sapiens OX=9606 GN=ATAD5 PE=1 SV=4;tr|A0A075B754|A0A075B754_HUMAN ATPase family AAA domain-containing protein 5 OS=Homo sapiens OX=9606 GN=ATAD5 PE=1 SV=1;sp|Q96QE3-2|ATAD5_HUMAN I	0	24	25	16	6	3	7	0	24	25	16	6	3	7	25	7	0	24	25	16	6	3	7	207.57	0	323.31	0	18.7	19.4	12.5	3.6	1.8	4.2	0	400330000	414500000	186410000	21792000	17882000	24158000	3
1479	Q8WUA4;Q53QN0;A0A087WZD8;Q8WUA4-2;Q53SY8;H0Y4Q6;H7C3X9;H7C318;C9JNH7	Q8WUA4;Q53QN0;A0A087WZD8;Q8WUA4-2	16;10;10;10;6;6;3;2;1	16;10;10;10;6;6;3;2;1	16;10;10;10;6;6;3;2;1	General transcription factor 3C polypeptide 2	GTF3C2	sp|Q8WUA4|TF3C2_HUMAN General transcription factor 3C polypeptide 2 OS=Homo sapiens OX=9606 GN=GTF3C2 PE=1 SV=2;tr|Q53QN0|Q53QN0_HUMAN Uncharacterized protein GTF3C2 (Fragment) OS=Homo sapiens OX=9606 GN=GTF3C2 PE=4 SV=1;tr|A0A087WZD8|A0A087WZD8_HUMAN Gene	0	11	13	8	2	3	1	0	11	13	8	2	3	1	13	3	0	11	13	8	2	3	1	100.68	0	122.24	0	21.1	24.3	15.5	2.1	4.6	0.9	0	139770000	177560000	55001000	8283000	8363900	6136300	3
761	B7ZKS3;Q86UV5;Q86UV5-8;B7ZKR8;Q86UV5-2;Q86UV5-3;Q86UV5-7;Q86UV5-4;A0A0A0MRS6;Q86UV5-5;E9PJH5;E9PJ93;Q86UV5-6;E9PRY5;H3BLX5	B7ZKS3;Q86UV5;Q86UV5-8;B7ZKR8;Q86UV5-2;Q86UV5-3	15;15;15;13;13;10;7;6;5;5;2;2;2;1;1	15;15;15;13;13;10;7;6;5;5;2;2;2;1;1	15;15;15;13;13;10;7;6;5;5;2;2;2;1;1	Ubiquitin carboxyl-terminal hydrolase 48	USP48	tr|B7ZKS3|B7ZKS3_HUMAN Ubiquitin specific peptidase 48 OS=Homo sapiens OX=9606 GN=USP48 PE=2 SV=1;sp|Q86UV5|UBP48_HUMAN Ubiquitin carboxyl-terminal hydrolase 48 OS=Homo sapiens OX=9606 GN=USP48 PE=1 SV=1;sp|Q86UV5-8|UBP48_HUMAN Isoform 8 of Ubiquitin carbo	0	12	13	8	3	2	5	0	12	13	8	3	2	5	13	5	0	12	13	8	3	2	5	119.02	0	182.1	0	15.9	17.3	11.8	4.5	2.9	7	0	167380000	144550000	50498000	6959500	3168600	18596000	3
1568	Q9GZR2;B4DJ95;B4E331;Q9GZR2-2;A0A0C4DG22;A0A0C4DG31	Q9GZR2;B4DJ95;B4E331	21;15;14;9;8;8	21;15;14;9;8;8	21;15;14;9;8;8	RNA exonuclease 4	REXO4	sp|Q9GZR2|REXO4_HUMAN RNA exonuclease 4 OS=Homo sapiens OX=9606 GN=REXO4 PE=1 SV=2;tr|B4DJ95|B4DJ95_HUMAN cDNA FLJ55848, highly similar to RNA exonuclease 4 OS=Homo sapiens OX=9606 PE=2 SV=1;tr|B4E331|B4E331_HUMAN cDNA FLJ50372, highly similar to RNA exonu	0	17	17	16	5	6	9	0	17	17	16	5	6	9	17	9	0	17	17	16	5	6	9	46.671	0	245.2	0	51.2	50.2	49.3	13.3	15.4	25.8	0	1402900000	1367600000	736720000	39404000	54182000	227730000	3
526	D6RG13;Q6NXR8;A8K4W0;P61247;H0Y9Y4;D6RAT0;D6R9B6;D6RB09;B7Z3M5;H0Y8L7;E9PFI5;D6RAS7;D6RED7;D6RGE0;D6RI02	D6RG13;Q6NXR8;A8K4W0;P61247;H0Y9Y4;D6RAT0;D6R9B6;D6RB09;B7Z3M5;H0Y8L7;E9PFI5	8;8;8;8;7;7;6;6;5;5;5;3;2;1;1	8;8;8;8;7;7;6;6;5;5;5;3;2;1;1	8;8;8;8;7;7;6;6;5;5;5;3;2;1;1	40S ribosomal protein S3a	RPS3A	tr|D6RG13|D6RG13_HUMAN 40S ribosomal protein S3a (Fragment) OS=Homo sapiens OX=9606 GN=RPS3A PE=1 SV=1;tr|Q6NXR8|Q6NXR8_HUMAN 40S ribosomal protein S3a OS=Homo sapiens OX=9606 GN=RPS3A PE=2 SV=1;tr|A8K4W0|A8K4W0_HUMAN 40S ribosomal protein S3a OS=Homo sapi	0	5	5	5	1	1	2	0	5	5	5	1	1	2	5	2	0	5	5	5	1	1	2	25.608	0	48.444	0	23.3	21.1	17.9	4.5	4	7.6	0	83714000	91327000	44718000	2322400	10557000	5268300	3
1661	Q9UQR0;B4DZR9;B4DRC2;H0Y6S1;Q9UQR0-2	Q9UQR0;B4DZR9	32;23;14;6;6	32;23;14;6;6	32;23;14;6;6	Sex comb on midleg-like protein 2	SCML2	sp|Q9UQR0|SCML2_HUMAN Sex comb on midleg-like protein 2 OS=Homo sapiens OX=9606 GN=SCML2 PE=1 SV=1;tr|B4DZR9|B4DZR9_HUMAN cDNA FLJ54781, highly similar to Sex comb on midleg-like protein 2 OS=Homo sapiens OX=9606 PE=2 SV=1	0	25	25	23	6	6	12	0	25	25	23	6	6	12	25	12	0	25	25	23	6	6	12	77.256	0	323.31	0	46.9	44.3	46.4	12.7	13.7	21.6	0	705690000	708850000	326630000	25088000	30748000	84891000	3
143	A0A024R7R0;Q96RL1-3;Q96RL1;Q96RL1-2;A0A024R7S2;Q9NTC5;Q96RL1-4;D6RC40;D6RCQ3	A0A024R7R0;Q96RL1-3;Q96RL1;Q96RL1-2;A0A024R7S2;Q9NTC5;Q96RL1-4	11;11;11;10;9;7;7;2;2	11;11;11;10;9;7;7;2;2	11;11;11;10;9;7;7;2;2	BRCA1-A complex subunit RAP80	RAP80;UIMC1;DKFZp434I1926	tr|A0A024R7R0|A0A024R7R0_HUMAN Receptor associated protein 80, isoform CRA_c OS=Homo sapiens OX=9606 GN=RAP80 PE=4 SV=1;sp|Q96RL1-3|UIMC1_HUMAN Isoform 3 of BRCA1-A complex subunit RAP80 OS=Homo sapiens OX=9606 GN=UIMC1;sp|Q96RL1|UIMC1_HUMAN BRCA1-A comple	0	10	9	9	2	2	3	0	10	9	9	2	2	3	10	3	0	10	9	9	2	2	3	79.727	0	175.98	0	24.1	23.6	22.9	3.5	3.5	5	0	290330000	343900000	142300000	16258000	17271000	20432000	3
1282	Q14692;B4DGU7	Q14692	34;1	34;1	34;1	Ribosome biogenesis protein BMS1 homolog	BMS1	sp|Q14692|BMS1_HUMAN Ribosome biogenesis protein BMS1 homolog OS=Homo sapiens OX=9606 GN=BMS1 PE=1 SV=1	0	29	28	26	8	8	11	0	29	28	26	8	8	11	29	11	0	29	28	26	8	8	11	145.81	0	323.31	0	30.7	31.2	29.3	8	8	12.9	0	811080000	773740000	736440000	41636000	48182000	95055000	3
290	A0A090N8Z0;Q8TA86;A0A090N8G7;C9J6V2;A0A090N8Y9	A0A090N8Z0;Q8TA86;A0A090N8G7	8;8;7;3;3	8;8;7;3;3	8;8;7;3;3	Retinitis pigmentosa 9 protein	RP9;LOC402478	tr|A0A090N8Z0|A0A090N8Z0_HUMAN Retinitis pigmentosa 9 (Autosomal dominant) OS=Homo sapiens OX=9606 GN=RP9 PE=4 SV=1;sp|Q8TA86|RP9_HUMAN Retinitis pigmentosa 9 protein OS=Homo sapiens OX=9606 GN=RP9 PE=1 SV=2;tr|A0A090N8G7|A0A090N8G7_HUMAN Similar to RP9 pr	0	7	6	7	4	3	5	0	7	6	7	4	3	5	7	5	0	7	6	7	4	3	5	26.106	0	99.66	0	33	29	33	23.5	19	25.8	0	298900000	251330000	439560000	17627000	11835000	65399000	3
840	D3DUR9;Q8TF68-3;Q8TF68-2;Q8TF68;B4DQU6;E9PHB3;F5H8L7;A9X425;A9X424;F5H105;R4GMR4;A8K187;A0A024RCI2;O43309	D3DUR9;Q8TF68-3;Q8TF68-2;Q8TF68;B4DQU6;E9PHB3;F5H8L7	13;13;13;13;11;9;8;4;4;2;1;1;1;1	13;13;13;13;11;9;8;4;4;2;1;1;1;1	9;9;9;9;8;7;7;4;4;2;1;0;0;0	Zinc finger protein 384	ZNF384	tr|D3DUR9|D3DUR9_HUMAN Zinc finger protein 384, isoform CRA_a OS=Homo sapiens OX=9606 GN=ZNF384 PE=4 SV=1;sp|Q8TF68-3|ZN384_HUMAN Isoform 3 of Zinc finger protein 384 OS=Homo sapiens OX=9606 GN=ZNF384;sp|Q8TF68-2|ZN384_HUMAN Isoform 2 of Zinc finger protei	0	10	13	11	2	3	6	0	10	13	11	2	3	6	13	6	0	6	9	8	1	2	4	63.09	0	320.38	0	22.9	26.6	23.6	5.6	7.8	18.2	0	446120000	550810000	505230000	18823000	24237000	115840000	3
1502	Q96BK5;E5RGR1;E5RJG9;Q9BT81-2;A0A0A6YYK5;Q96BK5-2	Q96BK5;E5RGR1	19;10;6;6;6;6	19;10;6;6;6;6	19;10;6;6;6;6	PIN2/TERF1-interacting telomerase inhibitor 1	PINX1	sp|Q96BK5|PINX1_HUMAN PIN2/TERF1-interacting telomerase inhibitor 1 OS=Homo sapiens OX=9606 GN=PINX1 PE=1 SV=2;tr|E5RGR1|E5RGR1_HUMAN PIN2/TERF1-interacting telomerase inhibitor 1 (Fragment) OS=Homo sapiens OX=9606 GN=PINX1 PE=1 SV=1	0	18	17	18	6	6	13	0	18	17	18	6	6	13	18	13	0	18	17	18	6	6	13	37.034	0	304.06	0	51.8	51.5	62.5	32.9	32.9	44.2	0	1731500000	1618800000	2365400000	105820000	107080000	267890000	3
1155	P46087;P46087-4;P46087-2;P46087-3;F5GWB7;F5H709;F5H5X6;F5GYR3;F5H359;F5H8G6	P46087;P46087-4;P46087-2;P46087-3	22;22;21;15;5;5;5;4;3;3	22;22;21;15;5;5;5;4;3;3	22;22;21;15;5;5;5;4;3;3	Probable 28S rRNA (cytosine(4447)-C(5))-methyltransferase	NOP2	sp|P46087|NOP2_HUMAN Probable 28S rRNA (cytosine(4447)-C(5))-methyltransferase OS=Homo sapiens OX=9606 GN=NOP2 PE=1 SV=2;sp|P46087-4|NOP2_HUMAN Isoform 4 of Probable 28S rRNA (cytosine(4447)-C(5))-methyltransferase OS=Homo sapiens OX=9606 GN=NOP2;sp|P46087	0	15	15	19	6	6	12	0	15	15	19	6	6	12	19	12	0	15	15	19	6	6	12	89.301	0	312.47	0	24.3	25.4	29.9	9.1	9.7	20.7	0	412780000	368940000	743430000	24444000	27768000	82932000	3
1130	P35249;C9JZI1;P35249-2;C9J8M3;C9JTT7;C9JXZ7;H7C1P0;C9JGY5;F8WE44	P35249;C9JZI1;P35249-2;C9J8M3;C9JTT7	8;6;6;5;4;3;2;1;1	8;6;6;5;4;3;2;1;1	8;6;6;5;4;3;2;1;1	Replication factor C subunit 4	RFC4	sp|P35249|RFC4_HUMAN Replication factor C subunit 4 OS=Homo sapiens OX=9606 GN=RFC4 PE=1 SV=2;tr|C9JZI1|C9JZI1_HUMAN Replication factor C subunit 4 OS=Homo sapiens OX=9606 GN=RFC4 PE=1 SV=1;sp|P35249-2|RFC4_HUMAN Isoform 2 of Replication factor C subunit 4	0	7	6	7	2	2	3	0	7	6	7	2	2	3	7	3	0	7	6	7	2	2	3	39.681	0	92.512	0	30.3	27.3	30.3	6.3	6.3	8.8	0	71116000	71154000	104970000	7305400	2571300	14145000	3
986	O14965;B2R6Z3;A3KFJ0;Q5QPD4;B4DX16;A3KFJ1;Q5QPD2;Q5QPD1;A3KFJ2;B4DXA6;A0A0A0MSY3;V9HW16;Q5Y191;Q9UQB9-2;Q9UQB9-3;Q9UQB9	O14965;B2R6Z3;A3KFJ0;Q5QPD4;B4DX16;A3KFJ1	14;13;12;11;10;7;5;2;1;1;1;1;1;1;1;1	14;13;12;11;10;7;5;2;1;1;1;1;1;1;1;1	13;12;11;10;9;6;5;2;1;0;0;0;0;0;0;0	Aurora kinase A	AURKA	sp|O14965|AURKA_HUMAN Aurora kinase A OS=Homo sapiens OX=9606 GN=AURKA PE=1 SV=2;tr|B2R6Z3|B2R6Z3_HUMAN cDNA, FLJ93192, highly similar to Homo sapiens serine/threonine kinase 6 (STK6), mRNA OS=Homo sapiens OX=9606 PE=2 SV=1;tr|A3KFJ0|A3KFJ0_HUMAN Aurora ki	0	10	12	11	3	3	7	0	10	12	11	3	3	7	12	7	0	10	11	10	2	2	6	45.809	0	158.48	0	31.3	38.2	35.5	9.4	10.4	26.1	0	273830000	276240000	355330000	18871000	10818000	68584000	3
418	Q53TD9;A0A1B0GVV8;A0JP08;A0A1B0GV02;O60315-2;O60315;A0A1B0GW50;A0A1B0GWI0;E7EUW9;A0A1X7SC99;U3KQ51;Q60F95;Q60F94;E7ESP8;U3KPV5	Q53TD9;A0A1B0GVV8;A0JP08;A0A1B0GV02;O60315-2;O60315;A0A1B0GW50;A0A1B0GWI0;E7EUW9	15;15;15;15;15;15;14;13;9;6;3;3;3;3;2	15;15;15;15;15;15;14;13;9;6;3;3;3;3;2	15;15;15;15;15;15;14;13;9;6;3;3;3;3;2	Zinc finger E-box-binding homeobox 2	ZFHX1B;ZEB2	tr|Q53TD9|Q53TD9_HUMAN Uncharacterized protein ZFHX1B (Fragment) OS=Homo sapiens OX=9606 GN=ZFHX1B PE=4 SV=1;tr|A0A1B0GVV8|A0A1B0GVV8_HUMAN Zinc finger E-box-binding homeobox 2 OS=Homo sapiens OX=9606 GN=ZEB2 PE=1 SV=1;tr|A0JP08|A0JP08_HUMAN Zinc finger E-	0	13	12	7	4	4	3	0	13	12	7	4	4	3	13	4	0	13	12	7	4	4	3	121.41	0	164.23	0	19.2	17.9	9.7	4.6	5.3	3.4	0	324910000	281670000	58786000	13771000	11709000	17497000	3
147	A0A024R7V7;Q9P2D1;B4DIS0;Q9P2D1-3;Q9P2D1-4;Q9P2D1-2;Q6ZWF9	A0A024R7V7;Q9P2D1;B4DIS0	39;39;26;4;3;3;1	38;38;26;4;3;3;1	30;30;24;4;3;3;1	Chromodomain-helicase-DNA-binding protein 7	CHD7	tr|A0A024R7V7|A0A024R7V7_HUMAN Chromodomain helicase DNA binding protein 7, isoform CRA_a OS=Homo sapiens OX=9606 GN=CHD7 PE=4 SV=1;sp|Q9P2D1|CHD7_HUMAN Chromodomain-helicase-DNA-binding protein 7 OS=Homo sapiens OX=9606 GN=CHD7 PE=1 SV=3;tr|B4DIS0|B4DIS0_	0	31	34	16	12	4	9	0	30	33	15	11	4	9	33	11	0	24	25	12	7	2	7	337.57	0	290.26	0	14.1	14.7	8.3	4.9	1.6	4.3	0	432010000	422760000	112900000	32779000	14461000	24863000	3
109	A0A024R5D6;B5MBX0;Q96FF9;B3KSI5;H0YCL8	A0A024R5D6;B5MBX0;Q96FF9	11;11;11;3;2	11;11;11;3;2	11;11;11;3;2	Sororin	CDCA5	tr|A0A024R5D6|A0A024R5D6_HUMAN Cell division cycle associated 5, isoform CRA_a OS=Homo sapiens OX=9606 GN=CDCA5 PE=4 SV=1;tr|B5MBX0|B5MBX0_HUMAN Sororin OS=Homo sapiens OX=9606 GN=CDCA5 PE=1 SV=1;sp|Q96FF9|CDCA5_HUMAN Sororin OS=Homo sapiens OX=9606 GN=CDC	0	9	8	11	5	5	6	0	9	8	11	5	5	6	11	6	0	9	8	11	5	5	6	27.6	0	202.92	0	34.1	33.7	43.7	29.8	29.8	30.2	0	977600000	770590000	1560900000	59211000	61973000	187770000	3
1281	Q14690;B4DH82;B4DES7	Q14690	18;8;6	18;8;6	18;8;6	Protein RRP5 homolog	PDCD11	sp|Q14690|RRP5_HUMAN Protein RRP5 homolog OS=Homo sapiens OX=9606 GN=PDCD11 PE=1 SV=3	0	8	8	11	2	2	1	0	8	8	11	2	2	1	11	2	0	8	8	11	2	2	1	208.7	0	112.72	0	5.1	5.3	6.9	1.3	1.1	0.5	0	32832000	48774000	88425000	3945800	4559200	4869600	3
1013	O75132	O75132	23	23	23	Zinc finger BED domain-containing protein 4	ZBED4	sp|O75132|ZBED4_HUMAN Zinc finger BED domain-containing protein 4 OS=Homo sapiens OX=9606 GN=ZBED4 PE=1 SV=2	0	17	21	7	4	3	5	0	17	21	7	4	3	5	21	5	0	17	21	7	4	3	5	130.32	0	192.75	0	17.1	21.2	8.8	3.7	2.6	6	0	274050000	233880000	49063000	11116000	10350000	17538000	3
1345	Q5T481;B4DZ92	Q5T481	8;1	8;1	8;1	RNA-binding protein 20	RBM20	sp|Q5T481|RBM20_HUMAN RNA-binding protein 20 OS=Homo sapiens OX=9606 GN=RBM20 PE=1 SV=3	0	8	7	1	1	1	2	0	8	7	1	1	1	2	8	2	0	8	7	1	1	1	2	134.36	0	66.303	0	12.3	11.1	1.1	1.1	1.1	2.3	0	70543000	55375000	16046000	2112100	4023500	5036600	3
1542	Q9BQ61;K7EN60;B2RE11;K7ELS0;K7ERU7	Q9BQ61;K7EN60;B2RE11	5;3;3;2;2	5;3;3;2;2	5;3;3;2;2	Uncharacterized protein C19orf43	C19orf43	sp|Q9BQ61|TRIR_HUMAN Telomerase RNA component interacting RNase OS=Homo sapiens OX=9606 GN=TRIR PE=1 SV=1;tr|K7EN60|K7EN60_HUMAN Telomerase RNA component-interacting RNase OS=Homo sapiens OX=9606 GN=TRIR PE=1 SV=1;tr|B2RE11|B2RE11_HUMAN cDNA, FLJ96865 OS=H	0	4	4	5	1	1	2	0	4	4	5	1	1	2	5	2	0	4	4	5	1	1	2	18.419	0	39.727	0	30.7	30.1	30.7	6.8	6.8	14.8	0	104480000	140420000	222120000	6219900	11617000	31204000	3
1506	Q96DT7;Q96DT7-2;Q96DT7-3;A8E4L4;Q96DT7-4;Q9H9H3	Q96DT7;Q96DT7-2;Q96DT7-3;A8E4L4;Q96DT7-4	28;26;23;21;16;7	28;26;23;21;16;7	28;26;23;21;16;7	Zinc finger and BTB domain-containing protein 10	ZBTB10	sp|Q96DT7|ZBT10_HUMAN Zinc finger and BTB domain-containing protein 10 OS=Homo sapiens OX=9606 GN=ZBTB10 PE=1 SV=2;sp|Q96DT7-2|ZBT10_HUMAN Isoform 2 of Zinc finger and BTB domain-containing protein 10 OS=Homo sapiens OX=9606 GN=ZBTB10;sp|Q96DT7-3|ZBT10_HUM	0	24	28	20	11	11	14	0	24	28	20	11	11	14	28	14	0	24	28	20	11	11	14	94.893	0	323.31	0	41.2	46	34.7	18.1	20.8	26.4	0	1498000000	1651100000	989960000	107560000	101150000	158960000	3
563	E9PFK5;A8KA74;P78316-2;P78316;Q96GC8	E9PFK5;A8KA74;P78316-2;P78316;Q96GC8	11;11;11;11;7	11;11;11;11;7	11;11;11;11;7	Nucleolar protein 14	NOP14	tr|E9PFK5|E9PFK5_HUMAN Nucleolar protein 14 OS=Homo sapiens OX=9606 GN=NOP14 PE=1 SV=1;tr|A8KA74|A8KA74_HUMAN cDNA FLJ76065 OS=Homo sapiens OX=9606 PE=2 SV=1;sp|P78316-2|NOP14_HUMAN Isoform 2 of Nucleolar protein 14 OS=Homo sapiens OX=9606 GN=NOP14;sp|P783	0	8	10	5	1	2	2	0	8	10	5	1	2	2	10	2	0	8	10	5	1	2	2	88.865	0	120.22	0	13.6	16.9	9.5	1.5	4.4	4.4	0	86163000	100750000	29363000	4714400	3471100	11338000	3
213	Q9UPN1;F8VYE8;A0A024RBP2;P36873;P36873-2;F8VR82;F8W0W8;A0A140VJS9;B3KXM2;P62136;P62136-2;B7ZB67;B4DJ75;P62136-3;A0A087WYY5;E9PMD7;E7ETD8;B4E163;H0Y3Y6;B4DNE3;F5H1L6;F5H037;C4TNW5;C4TNW6;F8W0V8;F8WE71;F8W1A0	Q9UPN1;F8VYE8;A0A024RBP2;P36873;P36873-2;F8VR82;F8W0W8;A0A140VJS9;B3KXM2;P62136;P62136-2;B7ZB67;B4DJ75;P62136-3;A0A087WYY5;E9PMD7;E7ETD8	13;13;13;13;13;12;12;11;11;11;11;9;9;9;8;8;7;6;2;2;2;2;1;1;1;1;1	13;13;13;13;13;12;12;11;11;11;11;9;9;9;8;8;7;6;2;2;2;2;1;1;1;1;1	4;4;4;4;4;4;3;2;2;2;2;0;0;1;4;2;0;0;0;0;1;1;0;0;1;0;0	Serine/threonine-protein phosphatase;Serine/threonine-protein phosphatase PP1-gamma catalytic subunit;Serine/threonine-protein phosphatase PP1-alpha catalytic subunit	PPP1CC;PPP1CA;PPP1CB	tr|Q9UPN1|Q9UPN1_HUMAN Serine/threonine-protein phosphatase (Fragment) OS=Homo sapiens OX=9606 GN=PPP1CC PE=3 SV=1;tr|F8VYE8|F8VYE8_HUMAN Serine/threonine-protein phosphatase OS=Homo sapiens OX=9606 GN=PPP1CC PE=1 SV=1;tr|A0A024RBP2|A0A024RBP2_HUMAN Serine	1	9	8	10	3	1	2	1	9	8	10	3	1	2	10	3	1	2	1	2	1	0	0	33.773	0	157.79	4.8	41.8	34.4	43.2	7.1	3.7	7.8	17830000	228830000	147540000	227150000	27581000	17443000	12034000	3
1537	Q99728-2;Q99728;Q53F80;B2RAM8;A0AVN2;Q99728-3;B4DX74;F6MDI4;F6MDI1;F6MDI0;A0A087X2H0;C9IYG1;F6MDI2;A0A087WZ19;F6MDI3;A0A087X0C6;Q99728-4	Q99728-2;Q99728;Q53F80;B2RAM8;A0AVN2;Q99728-3;B4DX74	26;26;25;25;25;23;22;11;7;7;7;6;2;2;1;1;1	26;26;25;25;25;23;22;11;7;7;7;6;2;2;1;1;1	26;26;25;25;25;23;22;11;7;7;7;6;2;2;1;1;1	BRCA1-associated RING domain protein 1	BARD1	sp|Q99728-2|BARD1_HUMAN Isoform alpha of BRCA1-associated RING domain protein 1 OS=Homo sapiens OX=9606 GN=BARD1;sp|Q99728|BARD1_HUMAN BRCA1-associated RING domain protein 1 OS=Homo sapiens OX=9606 GN=BARD1 PE=1 SV=2;tr|Q53F80|Q53F80_HUMAN BRCA1 associated	0	22	21	15	6	5	8	0	22	21	15	6	5	8	22	8	0	22	21	15	6	5	8	84.573	0	309.53	0	36	35.2	27.3	11.2	9.8	15.8	0	686340000	656450000	254730000	51070000	42707000	40614000	3
1500	Q96AY2;Q96AY2-2;H0Y9Z4	Q96AY2;Q96AY2-2	7;7;3	7;7;3	7;7;3	Crossover junction endonuclease EME1	EME1	sp|Q96AY2|EME1_HUMAN Crossover junction endonuclease EME1 OS=Homo sapiens OX=9606 GN=EME1 PE=1 SV=2;sp|Q96AY2-2|EME1_HUMAN Isoform 2 of Crossover junction endonuclease EME1 OS=Homo sapiens OX=9606 GN=EME1	0	5	5	6	2	1	2	0	5	5	6	2	1	2	6	2	0	5	5	6	2	1	2	63.251	0	53.205	0	11.8	11.8	12.5	4.2	2.1	4.2	0	72286000	69626000	87385000	6055700	4788500	12093000	3
1175	P54132;B2RAN0;H0YNU5;B7ZKN7;B7Z2X2;Q3B7X0;H0YLV8	P54132;B2RAN0;H0YNU5;B7ZKN7;B7Z2X2	61;60;54;46;44;23;14	61;60;54;46;44;23;14	41;40;41;27;26;23;14	Bloom syndrome protein	BLM	sp|P54132|BLM_HUMAN Bloom syndrome protein OS=Homo sapiens OX=9606 GN=BLM PE=1 SV=1;tr|B2RAN0|B2RAN0_HUMAN cDNA, FLJ95010, highly similar to Homo sapiens Bloom syndrome (BLM), mRNA OS=Homo sapiens OX=9606 PE=2 SV=1;tr|H0YNU5|H0YNU5_HUMAN Bloom syndrome pro	0	46	51	49	17	15	25	0	46	51	49	17	15	25	51	25	0	32	34	36	12	10	19	159	0	323.31	0	42	47.3	45.3	15.6	13.3	25.1	0	1633300000	1408200000	1276900000	119470000	82820000	244370000	3
244	A0A024RDU9;P13984	A0A024RDU9;P13984	19;19	19;19	19;19	General transcription factor IIF subunit 2	GTF2F2	tr|A0A024RDU9|A0A024RDU9_HUMAN General transcription factor IIF subunit 2 OS=Homo sapiens OX=9606 GN=GTF2F2 PE=3 SV=1;sp|P13984|T2FB_HUMAN General transcription factor IIF subunit 2 OS=Homo sapiens OX=9606 GN=GTF2F2 PE=1 SV=2	0	16	15	16	6	6	13	0	16	15	16	6	6	13	16	13	0	16	15	16	6	6	13	28.38	0	303.39	0	64.3	67.1	60.2	24.9	28.9	62.7	0	1276000000	1038500000	1301300000	88604000	55566000	307470000	3
1429	Q86T24	Q86T24	34	34	34	Transcriptional regulator Kaiso	ZBTB33	sp|Q86T24|KAISO_HUMAN Transcriptional regulator Kaiso OS=Homo sapiens OX=9606 GN=ZBTB33 PE=1 SV=2	0	30	32	23	12	14	18	0	30	32	23	12	14	18	32	18	0	30	32	23	12	14	18	74.484	0	323.31	0	58.9	60.3	51.2	30.2	27.4	44.9	0	2730200000	2868600000	979900000	151380000	145630000	310180000	3
1544	Q9BRJ6;C9JQV0;A0A024R836;H7C0T1;H7C2R9	Q9BRJ6;C9JQV0;A0A024R836;H7C0T1;H7C2R9	7;6;5;4;4	7;6;5;4;4	7;6;5;4;4	Uncharacterized protein C7orf50	C7orf50;MGC11257	sp|Q9BRJ6|CG050_HUMAN Uncharacterized protein C7orf50 OS=Homo sapiens OX=9606 GN=C7orf50 PE=1 SV=1;tr|C9JQV0|C9JQV0_HUMAN Uncharacterized protein C7orf50 (Fragment) OS=Homo sapiens OX=9606 GN=C7orf50 PE=1 SV=1;tr|A0A024R836|A0A024R836_HUMAN Uncharacterized	0	7	5	7	1	1	3	0	7	5	7	1	1	3	7	3	0	7	5	7	1	1	3	22.083	0	103.51	0	49.5	39.2	49.5	10.8	10.8	29.4	0	124390000	115670000	70894000	5436800	6171000	28082000	3
246	Q53F09;A0A024RDV7;O00505;H0Y4S9	Q53F09;A0A024RDV7;O00505	7;7;7;2	7;7;7;2	4;4;4;2	Importin subunit alpha;Importin subunit alpha-4	KPNA3	tr|Q53F09|Q53F09_HUMAN Karyopherin alpha 3 variant (Fragment) OS=Homo sapiens OX=9606 PE=2 SV=1;tr|A0A024RDV7|A0A024RDV7_HUMAN Importin subunit alpha OS=Homo sapiens OX=9606 GN=KPNA3 PE=3 SV=1;sp|O00505|IMA4_HUMAN Importin subunit alpha-4 OS=Homo sapiens O	0	5	3	6	4	2	1	0	5	3	6	4	2	1	6	4	0	3	3	4	3	2	1	57.745	0	48.8	0	10	6.9	11.9	9.8	4.2	2.5	0	47525000	37557000	74395000	13764000	2323300	4026600	3
541	A8K6U2;Q8WY36-2;Q8WY36;C9JA69;D3DN56;Q9H6A7;Q9H6G9;Q6ZNU6;C9J8D0;C9JYU6;C9JZA0;Q9P043;Q8WY36-3;C9K0D1;C9JSH4;H7C1Q0;C9JNU3;C9JIZ2	A8K6U2;Q8WY36-2;Q8WY36;C9JA69;D3DN56;Q9H6A7	17;17;17;15;12;10;8;8;7;4;4;4;4;2;2;1;1;1	17;17;17;15;12;10;8;8;7;4;4;4;4;2;2;1;1;1	17;17;17;15;12;10;8;8;7;4;4;4;4;2;2;1;1;1	HMG box transcription factor BBX	BBX	tr|A8K6U2|A8K6U2_HUMAN cDNA FLJ78675, highly similar to Homo sapiens stroma HMG-box containing protein (HBP2) mRNA OS=Homo sapiens OX=9606 PE=2 SV=1;sp|Q8WY36-2|BBX_HUMAN Isoform 2 of HMG box transcription factor BBX OS=Homo sapiens OX=9606 GN=BBX;sp|Q8WY3	0	17	15	13	5	8	6	0	17	15	13	5	8	6	17	8	0	17	15	13	5	8	6	105.13	0	235.48	0	23.8	21.3	19.4	6.5	11.2	8.1	0	651080000	649360000	297560000	52277000	62814000	37402000	3
1287	Q14938-6;D2DXM9;Q14938-4;B4DHW2	Q14938-6;D2DXM9;Q14938-4;B4DHW2	16;14;14;13	16;14;14;13	0;0;0;0	Nuclear factor 1 X-type;Nuclear factor 1	NFIX	sp|Q14938-6|NFIX_HUMAN Isoform 6 of Nuclear factor 1 X-type OS=Homo sapiens OX=9606 GN=NFIX;tr|D2DXM9|D2DXM9_HUMAN Nuclear factor 1 OS=Homo sapiens OX=9606 PE=2 SV=1;sp|Q14938-4|NFIX_HUMAN Isoform 4 of Nuclear factor 1 X-type OS=Homo sapiens OX=9606 GN=NFI	0	15	14	13	6	5	11	0	15	14	13	6	5	11	15	11	0	0	0	0	0	0	0	47.91	0	323.31	0	52	51.7	49.9	28.4	20.6	46.4	0	974090000	754550000	460870000	56896000	51909000	128790000	3
1164	P49916-3;P49916;P49916-4;P49916-2;B7Z6I3;K7ERZ5;K7ENR9;Q96DF0;K7EQB6;K7EJR4;C4B7Q3;K7ELY6	P49916-3;P49916;P49916-4;P49916-2;B7Z6I3;K7ERZ5	43;43;40;40;32;24;12;12;11;2;1;1	43;43;40;40;32;24;12;12;11;2;1;1	43;43;40;40;32;24;12;12;11;2;1;1	DNA ligase 3;DNA ligase	LIG3	sp|P49916-3|DNLI3_HUMAN Isoform 3 of DNA ligase 3 OS=Homo sapiens OX=9606 GN=LIG3;sp|P49916|DNLI3_HUMAN DNA ligase 3 OS=Homo sapiens OX=9606 GN=LIG3 PE=1 SV=2;sp|P49916-4|DNLI3_HUMAN Isoform 4 of DNA ligase 3 OS=Homo sapiens OX=9606 GN=LIG3;sp|P49916-2|DNL	0	38	41	27	14	14	15	0	38	41	27	14	14	15	41	15	0	38	41	27	14	14	15	102.69	0	323.31	0	45.2	52.9	33.7	19.2	16.8	21.9	0	1774100000	1785400000	758120000	122790000	112680000	197130000	3
1475	Q8TDH4;Q9UQR1;B2RAI2;Q4FD37;Q8IWK7;Q15552;G5E9X2;Q9UQR1-2;C9K0U4;C9J6Y6;C9JRX0	Q8TDH4;Q9UQR1;B2RAI2;Q4FD37	34;34;33;20;16;13;4;4;3;3;2	34;34;33;20;16;13;4;4;3;3;2	34;34;33;20;16;13;4;4;3;3;2	Zinc finger protein 148	ZNF148	tr|Q8TDH4|Q8TDH4_HUMAN CLL-associated antigen KW-10 OS=Homo sapiens OX=9606 PE=2 SV=1;sp|Q9UQR1|ZN148_HUMAN Zinc finger protein 148 OS=Homo sapiens OX=9606 GN=ZNF148 PE=1 SV=2;tr|B2RAI2|B2RAI2_HUMAN cDNA, FLJ94931, highly similar to Homo sapiens zinc finge	0	28	26	28	15	14	16	0	28	26	28	15	14	16	28	16	0	28	26	28	15	14	16	88.987	0	323.31	0	49.7	49.9	51	33.2	30.7	27.2	0	1894500000	1512100000	928120000	168950000	83036000	220480000	3
1439	Q86YL5;Q86YL5-2	Q86YL5;Q86YL5-2	4;4	4;4	4;4	Testis development-related protein	TDRP	sp|Q86YL5|TDRP_HUMAN Testis development-related protein OS=Homo sapiens OX=9606 GN=TDRP PE=1 SV=2;sp|Q86YL5-2|TDRP_HUMAN Isoform 2 of Testis development-related protein OS=Homo sapiens OX=9606 GN=TDRP	0	4	4	3	1	1	3	0	4	4	3	1	1	3	4	3	0	4	4	3	1	1	3	20.402	0	53.247	0	38.4	38.4	31.9	6.5	6.5	31.9	0	85462000	64674000	44696000	4574600	3716600	18875000	3
85	A0A024R411;Q13416;B4DYU9;B8ZZ80;C9JK08	A0A024R411;Q13416;B4DYU9	26;26;22;7;3	26;26;22;7;3	26;26;22;7;3	Origin recognition complex subunit 2	ORC2L;ORC2	tr|A0A024R411|A0A024R411_HUMAN Origin recognition complex, subunit 2-like (Yeast), isoform CRA_a OS=Homo sapiens OX=9606 GN=ORC2L PE=4 SV=1;sp|Q13416|ORC2_HUMAN Origin recognition complex subunit 2 OS=Homo sapiens OX=9606 GN=ORC2 PE=1 SV=2;tr|B4DYU9|B4DYU9	0	24	25	20	11	11	11	0	24	25	20	11	11	11	25	11	0	24	25	20	11	11	11	65.971	0	323.31	0	53.9	50.6	43.7	23.2	21.5	22.7	0	1664500000	1377400000	914290000	131660000	118590000	176960000	3
1277	Q14669-2;Q14669-4;H7C2Y1;F8W9P3;H7C1L9;Q57Z94;A0A2P9AAB9	Q14669-2;Q14669-4	73;67;6;3;3;2;1	73;67;6;3;3;2;1	2;2;0;0;0;0;0	E3 ubiquitin-protein ligase TRIP12	TRIP12	sp|Q14669-2|TRIPC_HUMAN Isoform 2 of E3 ubiquitin-protein ligase TRIP12 OS=Homo sapiens OX=9606 GN=TRIP12;sp|Q14669-4|TRIPC_HUMAN Isoform 4 of E3 ubiquitin-protein ligase TRIP12 OS=Homo sapiens OX=9606 GN=TRIP12	0	66	69	64	33	31	42	0	66	69	64	33	31	42	69	42	0	2	2	2	1	1	2	223.9	0	323.31	0	44.1	46.8	41.5	21.9	20.8	28.9	0	5040400000	4635900000	3895600000	430090000	376860000	775970000	3
1361	Q5XLT4;A0A024R1Y0;Q3LRH8;P38398;P38398-7;G8I0D8;P38398-4;A0A024R1W0;P38398-8;A0A024R1Y1;A0A024R1V8;Q5YLB2;Q7Z606;A0A0U1RRA9;E7EWN5;Q05BZ9;E9PH68;A0A024R1V0;P38398-6;P38398-3;E7EUM2;Q5U3B7;A0A024R1Z8;P38398-5;Q3B891;B4DES0;A0A0A0MSN1;Q6P671;B7ZA85;G3XAC3;A0A024R1V7;A0A2R8Y7V5;A0A290YM93;Q3B890;C6YB47;H0Y8B8;E7EQW4;K7EPC7;A0A0A1ESW9;A0A0K0PU86;C9IZW4;A0A0G3FC22;A0A0F6TMZ3;H0Y8D8;Q64FK3;A0A0F6RAD1;E…	Q5XLT4;A0A024R1Y0;Q3LRH8;P38398;P38398-7;G8I0D8;P38398-4;A0A024R1W0;P38398-8;A0A024R1Y1;A0A024R1V8;Q5YLB2;Q7Z606;A0A0U1RRA9	55;53;52;52;52;51;50;49;49;46;45;42;33;28;26;26;24;21;21;21;19;19;19;19;18;18;17;17;17;17;17;12;11;9;9;9;8;8;7;7;6;6;5;5;4;4;4;4;3;3;3;3;3;3;3;3;3;3;3;3;2;2;2;2;2;2;2;2;2;2;2;1;1;1;1;1;1;1;1;1;1;1;1;1;1;1;1;1;1;1;1;1;1;1;1;1;1;1;1;1;1;1	55;53;52;52;52;51;50;49;49;46;45;42;33;28;26;26;24;21;21;21;19;19;19;19;18;18;17;17;17;17;17;12;11;9;9;9;8;8;7;7;6;6;5;5;4;4;4;4;3;3;3;3;3;3;3;3;3;3;3;3;2;2;2;2;2;2;2;2;2;2;2;1;1;1;1;1;1;1;1;1;1;1;1;1;1;1;1;1;1;1;1;1;1;1;1;1;1;1;1;1;1;1	55;53;52;52;52;51;50;49;49;46;45;42;33;28;26;26;24;21;21;21;19;19;19;19;18;18;17;17;17;17;17;12;11;9;9;9;8;8;7;7;6;6;5;5;4;4;4;4;3;3;3;3;3;3;3;3;3;3;3;3;2;2;2;2;2;2;2;2;2;2;2;1;1;1;1;1;1;1;1;1;1;1;1;1;1;1;1;1;1;1;1;1;1;1;1;1;1;1;1;1;1;1	Breast cancer type 1 susceptibility protein	BRCA1	tr|Q5XLT4|Q5XLT4_HUMAN Breast and ovarian cancer susceptibility protein (Fragment) OS=Homo sapiens OX=9606 GN=BRCA1 PE=2 SV=1;tr|A0A024R1Y0|A0A024R1Y0_HUMAN Breast cancer type 1 susceptibility protein OS=Homo sapiens OX=9606 GN=BRCA1 PE=4 SV=1;tr|Q3LRH8|Q3	0	41	45	32	14	10	15	0	41	45	32	14	10	15	45	15	0	41	45	32	14	10	15	205.05	0	323.31	0	39.3	42.2	29.2	11.8	9	13.1	0	1168000000	1058900000	465400000	109850000	63931000	117940000	3
236	A0A024RDD8;Q6MZP7;B4DFU0;Q6MZP7-2;Q7Z3G2;Q6MZP7-3;B4DSK6;Q6MZP7-4;Q6MZP7-5	A0A024RDD8;Q6MZP7;B4DFU0;Q6MZP7-2;Q7Z3G2;Q6MZP7-3	16;16;15;14;11;11;7;7;5	16;16;15;14;11;11;7;7;5	16;16;15;14;11;11;7;7;5	Protein lin-54 homolog	DKFZp686L1814;LIN54;DKFZp686L18142	tr|A0A024RDD8|A0A024RDD8_HUMAN Uncharacterized protein OS=Homo sapiens OX=9606 GN=DKFZp686L1814 PE=4 SV=1;sp|Q6MZP7|LIN54_HUMAN Protein lin-54 homolog OS=Homo sapiens OX=9606 GN=LIN54 PE=1 SV=3;tr|B4DFU0|B4DFU0_HUMAN cDNA FLJ50070, weakly similar to Tesmin	0	15	13	11	4	5	5	0	15	13	11	4	5	5	15	5	0	15	13	11	4	5	5	79.493	0	154.97	0	30.6	26.4	18.3	8.1	11.1	8.5	0	258860000	237710000	97742000	18567000	20873000	23951000	3
339	A0A0C4DGP2;Q86Y91-2;Q86Y91;Q86Y91-4;A0A0C4DGP5;Q86Y91-3;Q6NWY8	A0A0C4DGP2;Q86Y91-2;Q86Y91;Q86Y91-4;A0A0C4DGP5;Q86Y91-3	35;35;34;34;33;33;9	35;35;34;34;33;33;9	34;34;33;33;32;32;9	Kinesin-like protein;Kinesin-like protein KIF18B	KIF18B	tr|A0A0C4DGP2|A0A0C4DGP2_HUMAN Kinesin-like protein OS=Homo sapiens OX=9606 GN=KIF18B PE=1 SV=1;sp|Q86Y91-2|KI18B_HUMAN Isoform 2 of Kinesin-like protein KIF18B OS=Homo sapiens OX=9606 GN=KIF18B;sp|Q86Y91|KI18B_HUMAN Kinesin-like protein KIF18B OS=Homo sap	0	30	32	28	9	12	16	0	30	32	28	9	12	16	32	16	0	29	31	27	8	11	15	91.054	0	323.31	0	48.5	53.7	44.9	14.6	17.9	23.8	0	1226200000	1106400000	638890000	80483000	86724000	206380000	3
672	B4DGM5;Q96ST2;B4DL52;Q96ST2-2;Q96ST2-3;A0A1B0GW95;H7C0U1;B8ZZB6;B4DJ84	B4DGM5;Q96ST2;B4DL52;Q96ST2-2;Q96ST2-3;A0A1B0GW95	13;13;12;12;12;7;1;1;1	13;13;12;12;12;7;1;1;1	13;13;12;12;12;7;1;1;1	Protein IWS1 homolog	IWS1	tr|B4DGM5|B4DGM5_HUMAN cDNA FLJ53983, highly similar to IWS1 homolog OS=Homo sapiens OX=9606 PE=2 SV=1;sp|Q96ST2|IWS1_HUMAN Protein IWS1 homolog OS=Homo sapiens OX=9606 GN=IWS1 PE=1 SV=2;tr|B4DL52|B4DL52_HUMAN cDNA FLJ54017, highly similar to IWS1 homolog	0	8	8	10	6	4	7	0	8	8	10	6	4	7	10	7	0	8	8	10	6	4	7	82.121	0	148.79	0	12.9	15.8	18.7	8.6	6.3	10.6	0	356670000	389240000	445120000	36621000	31421000	95144000	3
679	B4DII5;B4DWX3;O60684;Q5TFJ7;O15131;S4R3E5;G1UI19	B4DII5;B4DWX3;O60684;Q5TFJ7;O15131	5;5;5;3;3;1;1	5;5;5;3;3;1;1	2;2;2;1;1;1;1	Importin subunit alpha;Importin subunit alpha-7;Importin subunit alpha-6	KPNA6;KPNA5	tr|B4DII5|B4DII5_HUMAN Importin subunit alpha OS=Homo sapiens OX=9606 PE=2 SV=1;tr|B4DWX3|B4DWX3_HUMAN Importin subunit alpha OS=Homo sapiens OX=9606 PE=2 SV=1;sp|O60684|IMA7_HUMAN Importin subunit alpha-7 OS=Homo sapiens OX=9606 GN=KPNA6 PE=1 SV=1;tr|Q5TF	0	2	1	5	1	1	1	0	2	1	5	1	1	1	5	1	0	0	0	2	0	0	0	59.64	0	54.143	0	4.7	2.6	13.5	2.6	2.6	2.6	0	29567000	12539000	23254000	2427000	2007000	3167100	3
1028	O75940	O75940	5	5	5	Survival of motor neuron-related-splicing factor 30	SMNDC1	sp|O75940|SPF30_HUMAN Survival of motor neuron-related-splicing factor 30 OS=Homo sapiens OX=9606 GN=SMNDC1 PE=1 SV=1	0	5	4	5	3	2	4	0	5	4	5	3	2	4	5	4	0	5	4	5	3	2	4	26.711	0	135.74	0	32.4	27.3	32.4	18.5	15.5	27.3	0	108030000	95237000	165640000	12779000	9471900	25195000	3
1132	P35251-2;P35251;Q14756;A0A1W2PP02;H0Y8U4;E0CX09;D6RAD2;Q14297;H0Y9P8	P35251-2;P35251	29;29;14;8;6;3;3;2;1	29;29;14;8;6;3;3;2;1	29;29;14;8;6;3;3;2;1	Replication factor C subunit 1	RFC1	sp|P35251-2|RFC1_HUMAN Isoform 2 of Replication factor C subunit 1 OS=Homo sapiens OX=9606 GN=RFC1;sp|P35251|RFC1_HUMAN Replication factor C subunit 1 OS=Homo sapiens OX=9606 GN=RFC1 PE=1 SV=4	0	21	21	24	7	7	13	0	21	21	24	7	7	13	24	13	0	21	21	24	7	7	13	128.18	0	323.31	0	23.5	22.4	28.8	7.1	7.7	14.5	0	371110000	347300000	464540000	41081000	30329000	86570000	3
1637	Q9UBD5-2;B7ZAI3	Q9UBD5-2;B7ZAI3	37;27	37;27	4;2	Origin recognition complex subunit 3	ORC3	sp|Q9UBD5-2|ORC3_HUMAN Isoform 2 of Origin recognition complex subunit 3 OS=Homo sapiens OX=9606 GN=ORC3;tr|B7ZAI3|B7ZAI3_HUMAN cDNA, FLJ79197, highly similar to Origin recognition complex subunit 3 OS=Homo sapiens OX=9606 PE=2 SV=1	0	35	33	27	14	13	21	0	35	33	27	14	13	21	35	21	0	4	2	2	1	1	2	82.324	0	323.31	0	59.4	60.3	50.1	29.9	27.1	40.7	0	4250800000	3901800000	2383800000	319120000	265740000	846320000	3
584	B2R636;O94782;C9JC88;C9JWX4	B2R636;O94782	16;16;2;1	16;16;2;1	16;16;2;1	Ubiquitin carboxyl-terminal hydrolase;Ubiquitin carboxyl-terminal hydrolase 1	USP1	tr|B2R636|B2R636_HUMAN cDNA, FLJ92762, highly similar to Homo sapiens ubiquitin specific protease 1 (USP1), mRNA OS=Homo sapiens OX=9606 PE=2 SV=1;sp|O94782|UBP1_HUMAN Ubiquitin carboxyl-terminal hydrolase 1 OS=Homo sapiens OX=9606 GN=USP1 PE=1 SV=1	0	7	12	10	3	3	4	0	7	12	10	3	3	4	12	4	0	7	12	10	3	3	4	88.207	0	108.48	0	11.8	20.9	16.9	4.2	4.2	6.1	0	72965000	103180000	71218000	12723000	10411000	7404400	3
1328	Q562F6-2;Q562F6;B7Z7S9;C9JW92;Q562F6-3	Q562F6-2;Q562F6;B7Z7S9	9;9;8;1;1	9;9;8;1;1	9;9;8;1;1	Shugoshin-like 2	SGOL2	sp|Q562F6-2|SGO2_HUMAN Isoform 2 of Shugoshin 2 OS=Homo sapiens OX=9606 GN=SGO2;sp|Q562F6|SGO2_HUMAN Shugoshin 2 OS=Homo sapiens OX=9606 GN=SGO2 PE=1 SV=2;tr|B7Z7S9|B7Z7S9_HUMAN cDNA FLJ61724, highly similar to Shugoshin-like 2 OS=Homo sapiens OX=9606 PE=2	0	9	5	7	2	2	3	0	9	5	7	2	2	3	9	3	0	9	5	7	2	2	3	144.18	0	100.27	0	12.8	8.1	10.1	3.3	3.3	4.6	0	118990000	59382000	68806000	9466500	6805500	14002000	3
1275	Q14320;B0S8I6;A0A024QZY3;Q9Y247	Q14320;B0S8I6	17;12;5;5	17;12;5;5	17;12;5;5	Protein FAM50A	FAM50A	sp|Q14320|FA50A_HUMAN Protein FAM50A OS=Homo sapiens OX=9606 GN=FAM50A PE=1 SV=2;tr|B0S8I6|B0S8I6_HUMAN Protein FAM50A (Fragment) OS=Homo sapiens OX=9606 GN=FAM50A PE=1 SV=1	0	12	15	17	6	6	9	0	12	15	17	6	6	9	17	9	0	12	15	17	6	6	9	40.241	0	290.47	0	41	43.7	45.7	23.9	23.6	30.4	0	1036500000	938860000	1340600000	84127000	93442000	310010000	3
1172	P52701;P52701-2;P52701-3;A0A087WWJ1;Q1L838;P52701-4;Q3SWU9;F8WAX8;C9JH55;C9J8Y8;C9J7Y7;A0A087WYT6;F8W7G9;Q6LAI4;U3KQ72	P52701;P52701-2;P52701-3;A0A087WWJ1;Q1L838;P52701-4	32;28;28;26;26;26;6;4;3;3;3;3;2;2;1	32;28;28;26;26;26;6;4;3;3;3;3;2;2;1	32;28;28;26;26;26;6;4;3;3;3;3;2;2;1	DNA mismatch repair protein Msh6	MSH6;GTBP	sp|P52701|MSH6_HUMAN DNA mismatch repair protein Msh6 OS=Homo sapiens OX=9606 GN=MSH6 PE=1 SV=2;sp|P52701-2|MSH6_HUMAN Isoform GTBP-alt of DNA mismatch repair protein Msh6 OS=Homo sapiens OX=9606 GN=MSH6;sp|P52701-3|MSH6_HUMAN Isoform 3 of DNA mismatch rep	0	23	25	24	11	8	11	0	23	25	24	11	8	11	25	11	0	23	25	24	11	8	11	152.78	0	323.31	0	22.9	25.1	23	11	7.9	10.7	0	357190000	403860000	356220000	42645000	40600000	55500000	3
1414	Q7L590-2;Q7L590;Q5T670;C9J600	Q7L590-2;Q7L590;Q5T670	29;29;28;3	29;29;28;3	29;29;28;3	Protein MCM10 homolog	MCM10	sp|Q7L590-2|MCM10_HUMAN Isoform 2 of Protein MCM10 homolog OS=Homo sapiens OX=9606 GN=MCM10;sp|Q7L590|MCM10_HUMAN Protein MCM10 homolog OS=Homo sapiens OX=9606 GN=MCM10 PE=1 SV=2;tr|Q5T670|Q5T670_HUMAN MCM10 minichromosome maintenance deficient 10 (S. cere	0	25	23	16	6	7	14	0	25	23	16	6	7	14	25	14	0	25	23	16	6	7	14	98.083	0	323.31	0	30.9	26.8	21.2	7.3	10.1	19.7	0	576970000	586390000	304240000	51277000	30851000	121900000	3
221	A0A024RC67;O43663;O43663-4;O43663-2;O43663-3;G3V3N7;H0YL53;H0YLA0;H0YM42;H0YNE4	A0A024RC67;O43663;O43663-4;O43663-2;O43663-3	18;18;17;16;14;7;6;3;2;1	18;18;17;16;14;7;6;3;2;1	18;18;17;16;14;7;6;3;2;1	Protein regulator of cytokinesis 1	PRC1	tr|A0A024RC67|A0A024RC67_HUMAN Protein regulator of cytokinesis 1, isoform CRA_e OS=Homo sapiens OX=9606 GN=PRC1 PE=4 SV=1;sp|O43663|PRC1_HUMAN Protein regulator of cytokinesis 1 OS=Homo sapiens OX=9606 GN=PRC1 PE=1 SV=2;sp|O43663-4|PRC1_HUMAN Isoform 4 of	0	12	13	17	1	1	3	0	12	13	17	1	1	3	17	3	0	12	13	17	1	1	3	71.664	0	154.71	0	26.3	27.1	34.7	1.1	1.1	4.5	0	202210000	191740000	300360000	17734000	20198000	64037000	3
1363	Q643R0;Q9ULW0;Q9ULW0-2;B3KM90;Q96FC3	Q643R0;Q9ULW0;Q9ULW0-2;B3KM90	61;61;58;54;19	61;61;58;54;19	61;61;58;54;19	Targeting protein for Xklp2	HCTP4;TPX2	tr|Q643R0|Q643R0_HUMAN HCTP4 OS=Homo sapiens OX=9606 GN=HCTP4 PE=1 SV=1;sp|Q9ULW0|TPX2_HUMAN Targeting protein for Xklp2 OS=Homo sapiens OX=9606 GN=TPX2 PE=1 SV=2;sp|Q9ULW0-2|TPX2_HUMAN Isoform 2 of Targeting protein for Xklp2 OS=Homo sapiens OX=9606 GN=TP	0	53	55	53	27	32	37	0	53	55	53	27	32	37	55	37	0	53	55	53	27	32	37	85.652	0	323.31	0	61.7	65.3	63.5	36.1	42.3	47.8	0	8001500000	6711400000	7165200000	637830000	658260000	1836900000	3
903	G1UI16;Q29RF7;Q29RF7-3;Q96DB6;B3KMN2;H0Y9L9;H0Y9L6	G1UI16;Q29RF7	54;54;24;16;15;6;3	54;54;24;16;15;6;3	50;50;20;16;15;4;3	Sister chromatid cohesion protein PDS5 homolog A	PDS5A	tr|G1UI16|G1UI16_HUMAN SCC-112 protein, isoform CRA_b OS=Homo sapiens OX=9606 GN=PDS5A PE=2 SV=1;sp|Q29RF7|PDS5A_HUMAN Sister chromatid cohesion protein PDS5 homolog A OS=Homo sapiens OX=9606 GN=PDS5A PE=1 SV=1	0	46	46	34	19	16	24	0	46	46	34	19	16	24	46	24	0	42	43	31	19	16	24	150.83	0	323.31	0	38.6	38.9	28.4	19.3	17.6	24	0	1854900000	1853700000	977500000	164680000	161070000	307830000	3
375	A0A0S2Z4Z0;Q96PK6;Q59GV2;B4DNG4;A0A0S2Z567;Q96PK6-2;A0A0A6YYI9;A0A0S2Z5V2;F8WDX3;A0A0A0MSL8;B8ZZ74;Q96PK6-3;Q96PK6-4;Q96PK6-5	A0A0S2Z4Z0;Q96PK6;Q59GV2	21;21;11;10;4;4;3;3;3;3;3;3;3;3	21;21;11;10;4;4;3;3;3;3;3;3;3;3	21;21;11;10;4;4;3;3;3;3;3;3;3;3	RNA-binding protein 14	RBM14	tr|A0A0S2Z4Z0|A0A0S2Z4Z0_HUMAN RNA binding motif protein 14 isoform 1 (Fragment) OS=Homo sapiens OX=9606 GN=RBM14 PE=2 SV=1;sp|Q96PK6|RBM14_HUMAN RNA-binding protein 14 OS=Homo sapiens OX=9606 GN=RBM14 PE=1 SV=2;tr|Q59GV2|Q59GV2_HUMAN RNA binding motif pro	0	14	16	19	6	8	11	0	14	16	19	6	8	11	19	11	0	14	16	19	6	8	11	69.491	0	211.98	0	27.8	27.8	32.9	10.9	15.8	18.7	0	307160000	333860000	397900000	29540000	35516000	94636000	3
1541	Q9BQ39;B4DW97;B4DED6;A0A087WVC1;K0J110;Q9NTA9;Q53FI9	Q9BQ39;B4DW97;B4DED6;A0A087WVC1;K0J110;Q9NTA9	30;29;27;26;22;15;14	28;27;25;24;20;15;12	28;27;25;24;20;15;12	ATP-dependent RNA helicase DDX50	DDX50;mcdrh;DKFZp761E0323	sp|Q9BQ39|DDX50_HUMAN ATP-dependent RNA helicase DDX50 OS=Homo sapiens OX=9606 GN=DDX50 PE=1 SV=1;tr|B4DW97|B4DW97_HUMAN cDNA FLJ61430, highly similar to ATP-dependent RNA helicase DDX50 OS=Homo sapiens OX=9606 PE=2 SV=1;tr|B4DED6|B4DED6_HUMAN cDNA FLJ5654	0	24	26	27	10	13	18	0	22	24	25	9	12	16	25	16	0	22	24	25	9	12	16	82.564	0	323.31	0	44.8	47.8	48.2	18.9	24.8	31.8	0	976950000	1076000000	1075800000	98388000	110520000	260910000	3
507	A8K201;Q9Y3B9	A8K201;Q9Y3B9	5;5	5;5	5;5	RRP15-like protein	RRP15	tr|A8K201|A8K201_HUMAN cDNA FLJ75605, highly similar to Homo sapiens CGI-115 protein (CGI-115), mRNA OS=Homo sapiens OX=9606 PE=2 SV=1;sp|Q9Y3B9|RRP15_HUMAN RRP15-like protein OS=Homo sapiens OX=9606 GN=RRP15 PE=1 SV=2	0	5	5	2	2	2	2	0	5	5	2	2	2	2	5	2	0	5	5	2	2	2	2	28.915	0	37.909	0	21.2	21.2	9.3	6.9	6.9	8.5	0	104620000	81090000	56628000	6293300	8380800	23452000	3
387	B3KPJ8;A0A0S2Z5X6;Q969R5;A0A0S2Z5Q2;Q969R5-2;Q969R5-3;H0Y5M2	B3KPJ8;A0A0S2Z5X6;Q969R5;A0A0S2Z5Q2;Q969R5-2;Q969R5-3	6;6;6;5;5;5;2	6;6;6;5;5;5;2	5;5;5;4;4;4;2	Lethal(3)malignant brain tumor-like protein 2	L3MBTL2	tr|B3KPJ8|B3KPJ8_HUMAN cDNA FLJ31881 fis, clone NT2RP7002829, highly similar to Lethal(3)malignant brain tumor-like 2 protein OS=Homo sapiens OX=9606 PE=2 SV=1;tr|A0A0S2Z5X6|A0A0S2Z5X6_HUMAN L(3)mbt-like 2 (Drosophila), isoform CRA_e (Fragment) OS=Homo sap	0	4	5	3	1	2	2	0	4	5	3	1	2	2	5	2	0	3	5	3	1	1	2	79.137	0	46.761	0	6.8	9.2	5.4	1.8	3.3	3.4	0	22120000	22482000	13031000	2055100	3869800	2148800	3
34	B4DEB2;F5H8D7;A0A024R0S8;Q59HH7;P18887;M0QYS5;B4DTD3;B2RCY5;M0R1U8;M0QZ96;M0R0D2	B4DEB2;F5H8D7;A0A024R0S8;Q59HH7;P18887;M0QYS5;B4DTD3;B2RCY5;M0R1U8;M0QZ96;M0R0D2	6;6;6;6;6;5;5;5;4;3;3	6;6;6;6;6;5;5;5;4;3;3	6;6;6;6;6;5;5;5;4;3;3	DNA repair protein XRCC1	XRCC1	tr|B4DEB2|B4DEB2_HUMAN cDNA FLJ56491, highly similar to DNA-repair protein XRCC1 OS=Homo sapiens OX=9606 PE=2 SV=1;tr|F5H8D7|F5H8D7_HUMAN DNA repair protein XRCC1 OS=Homo sapiens OX=9606 GN=XRCC1 PE=1 SV=2;tr|A0A024R0S8|A0A024R0S8_HUMAN X-ray repair comple	0	6	6	4	1	1	2	0	6	6	4	1	1	2	6	2	0	6	6	4	1	1	2	43.22	0	46.524	0	25.5	25.5	12.2	2.5	2.5	5.8	0	52315000	80907000	48488000	5465300	6412600	17169000	3
949	J3KTA4;P17844;B5BUE6;B4DN41;P17844-2;Q7Z2V5;Q59E92;B4DNG2;J3QRQ7;J3QSF1;J3KRX8;J3KRZ1;J3KTQ4;J3QR02;C1IK54;X6RLV5;J3QRN5;J3QKN9;J3QLG9;J3QR62	J3KTA4;P17844;B5BUE6;B4DN41;P17844-2;Q7Z2V5;Q59E92;B4DNG2	38;38;37;34;34;32;32;30;16;12;11;11;11;9;9;5;2;1;1;1	38;38;37;34;34;32;32;30;16;12;11;11;11;9;9;5;2;1;1;1	30;30;29;26;26;25;25;22;14;8;11;5;11;9;9;5;2;1;1;1	Probable ATP-dependent RNA helicase DDX5	DDX5;DKFZp686J01190	tr|J3KTA4|J3KTA4_HUMAN Probable ATP-dependent RNA helicase DDX5 OS=Homo sapiens OX=9606 GN=DDX5 PE=1 SV=1;sp|P17844|DDX5_HUMAN Probable ATP-dependent RNA helicase DDX5 OS=Homo sapiens OX=9606 GN=DDX5 PE=1 SV=1;tr|B5BUE6|B5BUE6_HUMAN ATP-dependent RNA helic	0	31	33	36	20	18	27	0	31	33	36	20	18	27	36	27	0	23	25	28	14	13	21	69.086	0	323.31	0	53.4	54.7	56.4	37.9	30.9	46.9	0	2738900000	2565100000	3605700000	262350000	316050000	982600000	3
1357	Q5VWG9;Q0VGM1	Q5VWG9	5;1	5;1	5;1	Transcription initiation factor TFIID subunit 3	TAF3	sp|Q5VWG9|TAF3_HUMAN Transcription initiation factor TFIID subunit 3 OS=Homo sapiens OX=9606 GN=TAF3 PE=1 SV=1	0	2	3	2	2	1	2	0	2	3	2	2	1	2	3	2	0	2	3	2	2	1	2	103.58	0	33.812	0	3.2	4.4	2.8	2.8	1.8	2.9	0	23235000	25991000	23439000	2003100	3014600	7785400	3
262	A8K4C1;A0A087WUW9;Q9NXU5;R4GN67;A0A0B4J222	A8K4C1;A0A087WUW9;Q9NXU5	3;3;3;1;1	3;3;3;1;1	3;3;3;1;1	ADP-ribosylation factor-like protein 15	ARL15	tr|A8K4C1|A8K4C1_HUMAN cDNA FLJ77904, highly similar to Homo sapiens ADP-ribosylation factor-like 15, mRNA OS=Homo sapiens OX=9606 PE=2 SV=1;tr|A0A087WUW9|A0A087WUW9_HUMAN ADP-ribosylation factor-like protein 15 OS=Homo sapiens OX=9606 GN=ARL15 PE=1 SV=1;s	0	3	2	2	1	1	1	0	3	2	2	1	1	1	3	1	0	3	2	2	1	1	1	22.804	0	25.556	0	19.6	13.7	13.7	4.4	4.4	4.4	0	26847000	9203300	14569000	1712800	2416100	3376700	3
193	A0A024RAH8;Q9NVP1;Q4ZG72;Q8N254;H7C452;Q59FR7;Q53TI6	A0A024RAH8;Q9NVP1;Q4ZG72;Q8N254	34;34;30;23;12;11;2	34;34;30;23;12;11;2	34;34;30;23;12;11;2	ATP-dependent RNA helicase DDX18	DDX18	tr|A0A024RAH8|A0A024RAH8_HUMAN RNA helicase OS=Homo sapiens OX=9606 GN=DDX18 PE=3 SV=1;sp|Q9NVP1|DDX18_HUMAN ATP-dependent RNA helicase DDX18 OS=Homo sapiens OX=9606 GN=DDX18 PE=1 SV=2;tr|Q4ZG72|Q4ZG72_HUMAN RNA helicase (Fragment) OS=Homo sapiens OX=9606	0	26	31	28	19	19	26	0	26	31	28	19	19	26	31	26	0	26	31	28	19	19	26	75.406	0	323.31	0	48.4	59.7	48.4	35.7	35.5	46.6	0	3739800000	3329800000	2942500000	391550000	391340000	955740000	3
1174	Q6IBA2;Q59G24;P53999;B7Z1Z0;Q6E433;D6RC37;D6R970	Q6IBA2;Q59G24;P53999;B7Z1Z0	7;7;7;5;2;1;1	7;7;7;5;2;1;1	7;7;7;5;2;1;1	Activated RNA polymerase II transcriptional coactivator p15	PC4;SUB1	tr|Q6IBA2|Q6IBA2_HUMAN PC4 protein OS=Homo sapiens OX=9606 GN=PC4 PE=2 SV=1;tr|Q59G24|Q59G24_HUMAN Activated RNA polymerase II transcription cofactor 4 variant (Fragment) OS=Homo sapiens OX=9606 PE=2 SV=1;sp|P53999|TCP4_HUMAN Activated RNA polymerase II tr	0	3	4	7	2	2	2	0	3	4	7	2	2	2	7	2	0	3	4	7	2	2	2	14.395	0	102.11	0	29.9	29.9	44.9	21.3	21.3	18.9	0	47424000	47024000	157960000	9270600	9692800	15947000	3
989	O15042-2;O15042;E7ET15;O15042-3;H0Y8D9;E7EW00;B4DK81;H7C4V2;C9JDJ7;C9J5L1;U3KPT1	O15042-2;O15042;E7ET15;O15042-3	35;35;34;20;15;14;13;7;3;3;2	35;35;34;20;15;14;13;7;3;3;2	35;35;34;20;15;14;13;7;3;3;2	U2 snRNP-associated SURP motif-containing protein	U2SURP	sp|O15042-2|SR140_HUMAN Isoform 2 of U2 snRNP-associated SURP motif-containing protein OS=Homo sapiens OX=9606 GN=U2SURP;sp|O15042|SR140_HUMAN U2 snRNP-associated SURP motif-containing protein OS=Homo sapiens OX=9606 GN=U2SURP PE=1 SV=2;tr|E7ET15|E7ET15_HU	0	30	28	24	10	11	21	0	30	28	24	10	11	21	30	21	0	30	28	24	10	11	21	118.23	0	323.31	0	31	29.4	27.3	10.1	11.5	24.4	0	1051900000	745850000	754780000	101310000	99165000	291750000	3
102	A0A024R4Z4;A0A024R4Z1;Q96JP5;A0A0A6YYC7;Q96JP5-2;A0A024R557;H3BTR0;B4DIN6	A0A024R4Z4;A0A024R4Z1;Q96JP5;A0A0A6YYC7;Q96JP5-2;A0A024R557;H3BTR0	16;16;16;15;15;10;9;3	16;16;16;15;15;10;9;3	16;16;16;15;15;10;9;3	E3 ubiquitin-protein ligase ZFP91	hCG_2042749;ZFP91;ZFP91-CNTF;hCG_2039447	tr|A0A024R4Z4|A0A024R4Z4_HUMAN HCG2039447, isoform CRA_d OS=Homo sapiens OX=9606 GN=hCG_2039447 PE=4 SV=1;tr|A0A024R4Z1|A0A024R4Z1_HUMAN HCG2042749, isoform CRA_b OS=Homo sapiens OX=9606 GN=hCG_2042749 PE=4 SV=1;sp|Q96JP5|ZFP91_HUMAN E3 ubiquitin-protein l	0	12	13	12	4	4	6	0	12	13	12	4	4	6	13	6	0	12	13	12	4	4	6	63.357	0	271.26	0	28.1	33.2	30.2	12	12	16.5	0	1302800000	1310500000	1488900000	200690000	220330000	293270000	3
138	A0A024R7K7;A0A024R7M6;Q86YP4-2;Q86YP4;Q86YP4-3;B4DKZ7;B4E0Q6;V9GYX5;C9JVY3;V9GY85;H7C3H1;C9JMI3;C9JGN4;C9JHD7;C9JJK9	A0A024R7K7;A0A024R7M6;Q86YP4-2;Q86YP4;Q86YP4-3;B4DKZ7;B4E0Q6	7;7;7;7;7;5;4;1;1;1;1;1;1;1;1	6;6;6;6;6;4;3;1;1;1;1;1;1;1;1	6;6;6;6;6;4;3;1;1;1;1;1;1;1;1	Transcriptional repressor p66-alpha	GATAD2A	tr|A0A024R7K7|A0A024R7K7_HUMAN GATA zinc finger domain containing 2A, isoform CRA_b OS=Homo sapiens OX=9606 GN=GATAD2A PE=4 SV=1;tr|A0A024R7M6|A0A024R7M6_HUMAN GATA zinc finger domain containing 2A, isoform CRA_a OS=Homo sapiens OX=9606 GN=GATAD2A PE=4 SV=	0	6	5	3	1	1	3	0	5	5	3	1	1	3	5	3	0	5	5	3	1	1	3	68.062	0	46.925	0	13.6	13	7	1.9	1.9	6.2	0	25364000	28792000	24881000	3114800	3857400	7814300	3
1606	Q9NR30;Q9NR30-2;Q3SWU7;Q8NI92	Q9NR30;Q9NR30-2	31;28;3;3	31;28;3;3	29;26;3;3	Nucleolar RNA helicase 2	DDX21	sp|Q9NR30|DDX21_HUMAN Nucleolar RNA helicase 2 OS=Homo sapiens OX=9606 GN=DDX21 PE=1 SV=5;sp|Q9NR30-2|DDX21_HUMAN Isoform 2 of Nucleolar RNA helicase 2 OS=Homo sapiens OX=9606 GN=DDX21	0	25	27	24	13	14	20	0	25	27	24	13	14	20	27	20	0	23	25	22	12	13	18	87.343	0	323.31	0	41.3	43.7	39.1	21.1	22.3	34.6	0	938310000	933750000	647530000	102320000	112480000	318140000	3
1343	Q5T3I0;A8KAG1;Q5T3I0-3;A0A0A0MRK1;E9PAV9;F8W895;E9PPY4;F2Z3C6;B4DVU2;Q5T3I0-2	Q5T3I0;A8KAG1;Q5T3I0-3;A0A0A0MRK1;E9PAV9;F8W895	27;26;26;23;22;17;10;10;10;4	27;26;26;23;22;17;10;10;10;4	27;26;26;23;22;17;10;10;10;4	G patch domain-containing protein 4	GPATCH4	sp|Q5T3I0|GPTC4_HUMAN G patch domain-containing protein 4 OS=Homo sapiens OX=9606 GN=GPATCH4 PE=1 SV=2;tr|A8KAG1|A8KAG1_HUMAN cDNA FLJ77219 OS=Homo sapiens OX=9606 PE=2 SV=1;sp|Q5T3I0-3|GPTC4_HUMAN Isoform 3 of G patch domain-containing protein 4 OS=Homo s	0	23	21	22	15	15	19	0	23	21	22	15	15	19	23	19	0	23	21	22	15	15	19	50.381	0	323.31	0	50.4	48.7	46.2	41.3	42.4	45.3	0	2078100000	2195900000	2022200000	291750000	341180000	803460000	3
1206	X5D2J9;X5D939;X5DNP5;X5DR09;P78347-2;P78347-4;P78347-3;P78347;A8K9W7;B4DH52;Q499G6;B4DRA9;A0A1W6S962;B4DM07;X5D7Q9;P78347-5;A0A0A0VEB4;C9J6M0;A0A087WW90;A0A0D9SF80;Q86UP8-3;Q86UP8;Q6EKJ0	X5D2J9;X5D939;X5DNP5;X5DR09;P78347-2;P78347-4;P78347-3;P78347;A8K9W7;B4DH52;Q499G6;B4DRA9;A0A1W6S962	47;47;47;47;47;47;47;47;46;46;45;30;25;10;8;8;7;1;1;1;1;1;1	47;47;47;47;47;47;47;47;46;46;45;30;25;10;8;8;7;1;1;1;1;1;1	47;47;47;47;47;47;47;47;46;46;45;30;25;10;8;8;7;1;1;1;1;1;1	General transcription factor II-I	GTF2I	tr|X5D2J9|X5D2J9_HUMAN General transcription factor IIi isoform D (Fragment) OS=Homo sapiens OX=9606 GN=GTF2I PE=2 SV=1;tr|X5D939|X5D939_HUMAN General transcription factor IIi isoform C (Fragment) OS=Homo sapiens OX=9606 GN=GTF2I PE=2 SV=1;tr|X5DNP5|X5DNP5	0	37	41	35	29	28	23	0	37	41	35	29	28	23	41	29	0	37	41	35	29	28	23	107.97	0	323.31	0	51.2	57.1	50.9	44.8	43.1	41.4	0	2490200000	2700900000	1947000000	514210000	485630000	519810000	3
1387	Q6P1J9;A0A1B0GUB2;A0A0S2Z5M9;A0A2R8YHB3;B4DV47;A0A0S2Z5N1;A0A2R8Y640	Q6P1J9;A0A1B0GUB2;A0A0S2Z5M9;A0A2R8YHB3	31;25;23;16;15;12;7	31;25;23;16;15;12;7	31;25;23;16;15;12;7	Parafibromin	CDC73	sp|Q6P1J9|CDC73_HUMAN Parafibromin OS=Homo sapiens OX=9606 GN=CDC73 PE=1 SV=1;tr|A0A1B0GUB2|A0A1B0GUB2_HUMAN Parafibromin OS=Homo sapiens OX=9606 GN=CDC73 PE=1 SV=1;tr|A0A0S2Z5M9|A0A0S2Z5M9_HUMAN Cell division cycle 73 Paf1/RNA polymerase II complex compon	0	24	28	24	13	11	22	0	24	28	24	13	11	22	28	22	0	24	28	24	13	11	22	60.576	0	301.76	0	48.2	50.7	47.1	28.6	20.3	44.6	0	715940000	790000000	701870000	157260000	87133000	288720000	3
1245	Q12789;Q6AHZ7;Q12789-3;Q6AWA4;H3BRD0;H3BU37;H3BU55;I3L1Z3;Q7Z7H4	Q12789;Q6AHZ7;Q12789-3;Q6AWA4	40;39;39;34;5;5;3;2;2	40;39;39;34;5;5;3;2;2	40;39;39;34;5;5;3;2;2	General transcription factor 3C polypeptide 1	GTF3C1;DKFZp686A111;DKFZp686O0870	sp|Q12789|TF3C1_HUMAN General transcription factor 3C polypeptide 1 OS=Homo sapiens OX=9606 GN=GTF3C1 PE=1 SV=4;tr|Q6AHZ7|Q6AHZ7_HUMAN Uncharacterized protein DKFZp686A111 OS=Homo sapiens OX=9606 GN=DKFZp686A111 PE=2 SV=1;sp|Q12789-3|TF3C1_HUMAN Isoform 2	0	26	32	23	17	12	10	0	26	32	23	17	12	10	32	17	0	26	32	23	17	12	10	238.87	0	306.75	0	15.1	18.4	13.2	10.1	5.9	5.9	0	290000000	413120000	138680000	65367000	54104000	49325000	3
1222	Q02241;A0A2U3TZL8;H7BYN4;H0YME6;A0A2R8Y531;H0YMJ4	Q02241;A0A2U3TZL8;H7BYN4	22;21;21;5;4;2	22;21;21;5;4;2	1;0;0;0;0;0	Kinesin-like protein KIF23;Kinesin-like protein	KIF23	sp|Q02241|KIF23_HUMAN Kinesin-like protein KIF23 OS=Homo sapiens OX=9606 GN=KIF23 PE=1 SV=3;tr|A0A2U3TZL8|A0A2U3TZL8_HUMAN Kinesin-like protein OS=Homo sapiens OX=9606 GN=KIF23 PE=1 SV=1;tr|H7BYN4|H7BYN4_HUMAN Kinesin-like protein OS=Homo sapiens OX=9606 G	0	13	16	15	6	8	10	0	13	16	15	6	8	10	16	10	0	1	1	1	0	0	0	110.06	0	281.52	0	17.9	22.1	19.6	9.1	11.8	14.7	0	281380000	329070000	273130000	55397000	57924000	86996000	3
464	A0PJ92;A8K9K6;O00567;Q5JXT2;H0Y653;H0YDU4;Q9BSN3	A0PJ92;A8K9K6;O00567;Q5JXT2	7;7;7;5;2;2;1	7;7;7;5;2;2;1	7;7;7;5;2;2;1	Nucleolar protein 56	NOP56	tr|A0PJ92|A0PJ92_HUMAN NOP56 protein (Fragment) OS=Homo sapiens OX=9606 GN=NOP56 PE=2 SV=1;tr|A8K9K6|A8K9K6_HUMAN cDNA FLJ76962, highly similar to Homo sapiens nucleolar protein 5A (56kDa with KKE/D repeat) (NOL5A), mRNA OS=Homo sapiens OX=9606 PE=2 SV=1;s	0	6	6	5	2	3	2	0	6	6	5	2	3	2	6	3	0	6	6	5	2	3	2	49.756	0	61.751	0	16.6	16.6	15.4	4.7	8.1	4.7	0	69412000	60669000	34350000	11543000	10535000	14037000	3
1671	Q9Y2X9-2;Q9Y2X9;B4DM04;B3KMX4;B3KND7	Q9Y2X9-2;Q9Y2X9;B4DM04;B3KMX4	17;17;13;12;6	17;17;13;12;6	17;17;13;12;6	Zinc finger protein 281	ZNF281	sp|Q9Y2X9-2|ZN281_HUMAN Isoform 2 of Zinc finger protein 281 OS=Homo sapiens OX=9606 GN=ZNF281;sp|Q9Y2X9|ZN281_HUMAN Zinc finger protein 281 OS=Homo sapiens OX=9606 GN=ZNF281 PE=1 SV=1;tr|B4DM04|B4DM04_HUMAN cDNA FLJ53394, highly similar to Zinc finger pro	0	16	16	11	8	5	7	0	16	16	11	8	5	7	16	8	0	16	16	11	8	5	7	93.231	0	287.33	0	24.9	26.5	22.1	14.2	10.9	13.6	0	356770000	388620000	160550000	72471000	59490000	66704000	3
1543	Q9BQG0;Q9BQG0-2;I3L1L3;B4DZZ1;B4DE42;B4DWP5;I3L2H8;I3L311	Q9BQG0;Q9BQG0-2;I3L1L3;B4DZZ1	53;53;49;30;15;6;6;1	53;53;49;30;15;6;6;1	53;53;49;30;15;6;6;1	Myb-binding protein 1A	MYBBP1A	sp|Q9BQG0|MBB1A_HUMAN Myb-binding protein 1A OS=Homo sapiens OX=9606 GN=MYBBP1A PE=1 SV=2;sp|Q9BQG0-2|MBB1A_HUMAN Isoform 2 of Myb-binding protein 1A OS=Homo sapiens OX=9606 GN=MYBBP1A;tr|I3L1L3|I3L1L3_HUMAN Myb-binding protein 1A (Fragment) OS=Homo sapien	0	46	48	37	31	27	31	0	46	48	37	31	27	31	48	31	0	46	48	37	31	27	31	148.85	0	323.31	0	41.9	41.1	33.8	28.5	24.4	31	0	2006200000	1804600000	932020000	346480000	323700000	403450000	3
79	A0A024R3T8;P09874;B4E0E1;B2R5W3;Q05D33;Q6PJL0;Q96P95;Q5VX84;Q5VX85	A0A024R3T8;P09874;B4E0E1;B2R5W3	75;75;73;72;17;17;6;5;5	75;75;73;72;17;17;6;5;5	75;75;73;72;17;17;6;5;5	Poly [ADP-ribose] polymerase 1	PARP1	tr|A0A024R3T8|A0A024R3T8_HUMAN Poly [ADP-ribose] polymerase OS=Homo sapiens OX=9606 GN=PARP1 PE=4 SV=1;sp|P09874|PARP1_HUMAN Poly [ADP-ribose] polymerase 1 OS=Homo sapiens OX=9606 GN=PARP1 PE=1 SV=4;tr|B4E0E1|B4E0E1_HUMAN Poly [ADP-ribose] polymerase OS=Ho	0	68	69	64	57	54	61	0	68	69	64	57	54	61	69	61	0	68	69	64	57	54	61	113.08	0	323.31	0	66	68.2	66.3	55.4	52.3	59.1	0	37116000000	36290000000	24475000000	6275400000	5820600000	13007000000	3
427	A0A1U9XBE3;A0A1U9XBE0;A0A1U9XBC1;Q14676;A0A1U9XBC0;A0A1U9XBF2;A0A1U9XBD4;A0A1U9XBB2;Q14676-2;A0A1U9XBC2;A0A1U9XBD9;A0A1U9XBE1;B4DYH4;A0A1U9XBC3;Q14676-3;Q14676-4;H0Y6Z8;A2AB05;A1Z5I7;A1Z5I6;A2AB07;A2AB06;A0A087X0R2;A1Z5I8;A0A291LM07;B4DQD0	A0A1U9XBE3;A0A1U9XBE0;A0A1U9XBC1;Q14676;A0A1U9XBC0;A0A1U9XBF2;A0A1U9XBD4;A0A1U9XBB2;Q14676-2;A0A1U9XBC2;A0A1U9XBD9;A0A1U9XBE1;B4DYH4;A0A1U9XBC3;Q14676-3;Q14676-4	54;54;54;54;53;53;53;53;53;52;49;48;46;45;45;30;7;6;6;6;3;2;2;2;1;1	54;54;54;54;53;53;53;53;53;52;49;48;46;45;45;30;7;6;6;6;3;2;2;2;1;1	54;54;54;54;53;53;53;53;53;52;49;48;46;45;45;30;7;6;6;6;3;2;2;2;1;1	Mediator of DNA damage checkpoint protein 1	MDC1	tr|A0A1U9XBE3|A0A1U9XBE3_HUMAN MDC1 OS=Homo sapiens OX=9606 PE=4 SV=1;tr|A0A1U9XBE0|A0A1U9XBE0_HUMAN MDC1 OS=Homo sapiens OX=9606 PE=4 SV=1;tr|A0A1U9XBC1|A0A1U9XBC1_HUMAN MDC1 OS=Homo sapiens OX=9606 PE=4 SV=1;sp|Q14676|MDC1_HUMAN Mediator of DNA damage ch	0	48	44	38	29	28	26	0	48	44	38	29	28	26	48	29	0	48	44	38	29	28	26	226.64	0	323.31	0	40.3	40	36.8	29	30.1	27.2	0	2093000000	1813500000	1253800000	574440000	371790000	361970000	3
1153	P46013;B4DRH3;Q70L74;Q70L72	P46013	233;6;4;1	233;6;4;1	27;0;4;0	Antigen KI-67	MKI67	sp|P46013|KI67_HUMAN Proliferation marker protein Ki-67 OS=Homo sapiens OX=9606 GN=MKI67 PE=1 SV=2	0	212	208	203	155	138	164	0	212	208	203	155	138	164	212	164	0	25	24	26	14	9	14	358.69	0	323.31	0	68.4	67.5	67.5	58.2	53.1	62.1	0	37187000000	37489000000	24747000000	7767400000	7272200000	10637000000	3
943	J3KNN5;Q9UJV9;Q53HI2;B3KRK2;D6RGI7;H0YA06;H0Y8L8	J3KNN5;Q9UJV9;Q53HI2;B3KRK2	20;20;19;18;4;3;3	20;20;19;18;4;3;3	20;20;19;18;4;3;3	Probable ATP-dependent RNA helicase DDX41	DDX41	tr|J3KNN5|J3KNN5_HUMAN Probable ATP-dependent RNA helicase DDX41 (Fragment) OS=Homo sapiens OX=9606 GN=DDX41 PE=1 SV=1;sp|Q9UJV9|DDX41_HUMAN Probable ATP-dependent RNA helicase DDX41 OS=Homo sapiens OX=9606 GN=DDX41 PE=1 SV=2;tr|Q53HI2|Q53HI2_HUMAN DEAD-bo	0	10	13	15	6	6	8	0	10	13	15	6	6	8	15	8	0	10	13	15	6	6	8	71.648	0	162.08	0	24.1	26.6	30.8	12.5	13.1	17.8	0	129490000	142990000	165610000	25872000	37807000	68914000	3
1148	P42166	P42166	31	31	21	Lamina-associated polypeptide 2, isoform alpha;Thymopoietin;Thymopentin	TMPO	sp|P42166|LAP2A_HUMAN Lamina-associated polypeptide 2, isoform alpha OS=Homo sapiens OX=9606 GN=TMPO PE=1 SV=2	0	29	28	23	20	20	25	0	29	28	23	20	20	25	29	25	0	19	18	14	14	14	17	75.491	0	323.31	0	59.7	56.8	51.6	40.8	40.8	53.9	0	1306400000	1237200000	693130000	279670000	233570000	446620000	3
1167	Q53HU0;P50990;P50990-2;Q7Z759;P50990-3;H7C4C8;H7C2U0	Q53HU0;P50990;P50990-2;Q7Z759;P50990-3	19;19;18;17;15;9;3	19;19;18;17;15;9;3	19;19;18;17;15;9;3	T-complex protein 1 subunit theta	CCT8	tr|Q53HU0|Q53HU0_HUMAN Chaperonin containing TCP1, subunit 8 (Theta) variant (Fragment) OS=Homo sapiens OX=9606 PE=2 SV=1;sp|P50990|TCPQ_HUMAN T-complex protein 1 subunit theta OS=Homo sapiens OX=9606 GN=CCT8 PE=1 SV=4;sp|P50990-2|TCPQ_HUMAN Isoform 2 of T	0	4	2	3	16	15	10	0	4	2	3	16	15	10	4	16	0	4	2	3	16	15	10	59.65	0	140.73	0	8	3.6	6.2	32.3	30.8	19.5	0	21196000	7342600	8020500	118280000	115550000	128420000	3
983	O14776-2;O14776;G3V220;B7Z921	O14776-2;O14776;G3V220	20;20;14;4	20;20;14;4	20;20;14;4	Transcription elongation regulator 1	TCERG1	sp|O14776-2|TCRG1_HUMAN Isoform 2 of Transcription elongation regulator 1 OS=Homo sapiens OX=9606 GN=TCERG1;sp|O14776|TCRG1_HUMAN Transcription elongation regulator 1 OS=Homo sapiens OX=9606 GN=TCERG1 PE=1 SV=2;tr|G3V220|G3V220_HUMAN Transcription elongati	0	3	3	2	17	17	15	0	3	3	2	17	17	15	3	17	0	3	3	2	17	17	15	121.69	0	148.24	0	2.9	3	2.1	13.7	13.7	14.3	0	9245300	8419500	17894000	157920000	126860000	136820000	3
629	B2ZZ90;Q13085;Q13085-4;A0A024R0Y2;Q13085-3;Q13085-2;Q59FY4;Q7Z5W8;B4DWK9;B4DIR2;B4DIG6;B4DIW1;B4DK31;A0A087WWN5;A0A087WYS8	B2ZZ90;Q13085;Q13085-4;A0A024R0Y2;Q13085-3;Q13085-2;Q59FY4	115;115;114;111;111;111;59;43;30;27;26;26;21;4;1	115;115;114;111;111;111;59;43;30;27;26;26;21;4;1	44;44;44;44;44;44;43;40;28;25;24;24;19;4;1	Acetyl-CoA carboxylase 1;Biotin carboxylase	ACACA;hCG_30204	tr|B2ZZ90|B2ZZ90_HUMAN Acetyl-Coenzyme A carboxylase alpha OS=Homo sapiens OX=9606 GN=ACACA PE=2 SV=1;sp|Q13085|ACACA_HUMAN Acetyl-CoA carboxylase 1 OS=Homo sapiens OX=9606 GN=ACACA PE=1 SV=2;sp|Q13085-4|ACACA_HUMAN Isoform 4 of Acetyl-CoA carboxylase 1 OS	0	7	9	1	109	109	62	0	7	9	1	109	109	62	9	109	0	3	6	1	41	42	24	265.55	0	323.31	0	3.8	5.2	0.6	56.1	56.6	35.1	0	29323000	34349000	2403300	7219500000	7504600000	778650000	3
963	L0E130;G8XRH4;E7EW71;P35372-14;G8XRH5;P35372-10	L0E130;G8XRH4;E7EW71;P35372-14;G8XRH5;P35372-10	2;1;1;1;1;1	2;1;1;1;1;1	2;1;1;1;1;1		OPRM1	tr|L0E130|L0E130_HUMAN Micro opioid receptor isoform hMOR-1A2 OS=Homo sapiens OX=9606 GN=OPRM1 PE=2 SV=1;tr|G8XRH4|G8XRH4_HUMAN Mu opioid receptor splice variant hMOR-1S OS=Homo sapiens OX=9606 GN=OPRM1 PE=2 SV=1;tr|E7EW71|E7EW71_HUMAN Mu-type opioid recep	0	2	1	1	0	0	0	0	2	1	1	0	0	0	2	0	0	2	1	1	0	0	0	53.317	0.0014472	11.309	0	6.9	1.5	1.5	0	0	0	0	88671000	64740000	41465000	0	0	0	3
919	H0YJV7;P25490;H0YJU4;Q96MM3	H0YJV7;P25490;H0YJU4	7;7;4;2	7;7;4;2	5;5;4;1	Transcriptional repressor protein YY1	YY1	tr|H0YJV7|H0YJV7_HUMAN Transcriptional repressor protein YY1 (Fragment) OS=Homo sapiens OX=9606 GN=YY1 PE=1 SV=1;sp|P25490|TYY1_HUMAN Transcriptional repressor protein YY1 OS=Homo sapiens OX=9606 GN=YY1 PE=1 SV=2;tr|H0YJU4|H0YJU4_HUMAN Transcriptional repr	0	6	6	7	0	0	2	0	6	6	7	0	0	2	7	2	0	4	4	5	0	0	1	20.732	0	73.633	0	41.6	41.6	42.1	0	0	7.9	0	400740000	275740000	350650000	0	0	35214000	3
1311	Q2NL82;I3L1Q5;I3L4E8	Q2NL82	15;7;1	15;7;1	15;7;1	Pre-rRNA-processing protein TSR1 homolog	TSR1	sp|Q2NL82|TSR1_HUMAN Pre-rRNA-processing protein TSR1 homolog OS=Homo sapiens OX=9606 GN=TSR1 PE=1 SV=1	0	12	12	13	0	0	6	0	12	12	13	0	0	6	13	6	0	12	12	13	0	0	6	91.809	0	134.81	0	20	20.6	22	0	0	10.2	0	188400000	202690000	291160000	0	0	17370000	3
1129	Q53Z07;P32969;D6RAN4;A0A2R8Y5Y7;H0Y9V9;E7ESE0;H0Y9R4;B4E1M5;B4DLV8;Q2NKY6	Q53Z07;P32969;D6RAN4;A0A2R8Y5Y7;H0Y9V9;E7ESE0;H0Y9R4;B4E1M5;B4DLV8	8;8;7;7;5;5;4;4;4;3	8;8;7;7;5;5;4;4;4;3	8;8;7;7;5;5;4;4;4;3	60S ribosomal protein L9	RPL9	tr|Q53Z07|Q53Z07_HUMAN NPC-A-16 OS=Homo sapiens OX=9606 GN=RPL9 PE=2 SV=1;sp|P32969|RL9_HUMAN 60S ribosomal protein L9 OS=Homo sapiens OX=9606 GN=RPL9 PE=1 SV=1;tr|D6RAN4|D6RAN4_HUMAN 60S ribosomal protein L9 (Fragment) OS=Homo sapiens OX=9606 GN=RPL9 PE=1	0	7	6	8	1	0	1	0	7	6	8	1	0	1	8	1	0	7	6	8	1	0	1	21.863	0	323.31	0	50	44.3	61.5	5.2	0	9.9	0	559450000	565160000	1361800000	3175400	0	57824000	3
1552	Q9BVJ6;Q9BVJ6-3;B4E343;Q9BVJ6-2;X6RJY0;Q08E77;A0A024RDV0;Q5TAP6;O60531	Q9BVJ6;Q9BVJ6-3;B4E343;Q9BVJ6-2	22;20;19;15;7;6;6;6;4	22;20;19;15;7;6;6;6;4	22;20;19;15;7;6;6;6;4	U3 small nucleolar RNA-associated protein 14 homolog A	UTP14A	sp|Q9BVJ6|UT14A_HUMAN U3 small nucleolar RNA-associated protein 14 homolog A OS=Homo sapiens OX=9606 GN=UTP14A PE=1 SV=1;sp|Q9BVJ6-3|UT14A_HUMAN Isoform 3 of U3 small nucleolar RNA-associated protein 14 homolog A OS=Homo sapiens OX=9606 GN=UTP14A;tr|B4E343	0	15	20	18	0	0	3	0	15	20	18	0	0	3	20	3	0	15	20	18	0	0	3	87.977	0	178.89	0	31.1	37.9	35.1	0	0	4.9	0	190570000	229900000	240350000	0	0	21035000	3
1366	Q68D10;Q68D10-2;B4E223;Q68D10-3	Q68D10;Q68D10-2;B4E223	22;21;20;9	22;21;20;9	22;21;20;9	Protein SPT2 homolog	SPTY2D1	sp|Q68D10|SPT2_HUMAN Protein SPT2 homolog OS=Homo sapiens OX=9606 GN=SPTY2D1 PE=1 SV=3;sp|Q68D10-2|SPT2_HUMAN Isoform 2 of Protein SPT2 homolog OS=Homo sapiens OX=9606 GN=SPTY2D1;tr|B4E223|B4E223_HUMAN cDNA FLJ52075, moderately similar to Mus musculus SPT2	0	14	11	16	0	0	5	0	14	11	16	0	0	5	16	5	0	14	11	16	0	0	5	75.598	0	139.29	0	27.4	20	28.9	0	0	8.2	0	281110000	151140000	350900000	0	0	31781000	3
1583	Q9H579-2;Q6PF12;H0Y3S5;H0Y7Y5;E7ETR9;Q0P682;H0Y2W4;Q9H579	Q9H579-2;Q6PF12;H0Y3S5;H0Y7Y5;E7ETR9;Q0P682;H0Y2W4;Q9H579	2;1;1;1;1;1;1;1	2;1;1;1;1;1;1;1	2;1;1;1;1;1;1;1	Protein MROH8	MROH8;C20orf132	sp|Q9H579-2|MROH8_HUMAN Isoform 2 of Protein MROH8 OS=Homo sapiens OX=9606 GN=MROH8;tr|Q6PF12|Q6PF12_HUMAN Chromosome 20 open reading frame 132 OS=Homo sapiens OX=9606 GN=C20orf132 PE=2 SV=1;tr|H0Y3S5|H0Y3S5_HUMAN Protein MROH8 (Fragment) OS=Homo sapiens O	0	2	2	1	0	0	0	0	2	2	1	0	0	0	2	0	0	2	2	1	0	0	0	99.625	0	12.571	0	3.5	3.5	1.4	0	0	0	0	59427000	58379000	25588000	0	0	0	3
917	H0YE88;P28347;E9PKB7;H0YEJ9;Q59EF3;P28347-2;Q96G15;Q71U35;A0A1X7SBS4;Q99594;H0YGS2;A0A0A0MRF3;Q53GI4;A0A024QZE2;A0A024QZD8;Q15561-3;Q15561;Q15562;Q15562-2;Q15562-4;H0Y7B0;A0A0S2Z4F2;H0YCZ6;H0YG62;A0A0S2Z4E5;D3DUQ6;B5MCM0	H0YE88;P28347;E9PKB7;H0YEJ9;Q59EF3;P28347-2	7;7;5;5;5;5;3;3;3;3;2;2;2;2;2;2;2;2;2;2;1;1;1;1;1;1;1	7;7;5;5;5;5;3;3;3;3;2;2;2;2;2;2;2;2;2;2;1;1;1;1;1;1;1	7;7;5;5;5;5;3;3;3;3;2;2;2;2;2;2;2;2;2;2;1;1;1;1;1;1;1	Transcriptional enhancer factor TEF-1	TEAD1	tr|H0YE88|H0YE88_HUMAN Transcriptional enhancer factor TEF-1 OS=Homo sapiens OX=9606 GN=TEAD1 PE=1 SV=1;sp|P28347|TEAD1_HUMAN Transcriptional enhancer factor TEF-1 OS=Homo sapiens OX=9606 GN=TEAD1 PE=1 SV=2;tr|E9PKB7|E9PKB7_HUMAN Transcriptional enhancer f	0	6	7	6	0	0	2	0	6	7	6	0	0	2	7	2	0	6	7	6	0	0	2	47.927	0	59.589	0	13.1	16.2	14.6	0	0	4.2	0	105850000	240770000	233770000	0	0	17622000	3
399	A0A140VJD0;Q9UFC0;Q59FT0;H7C5S6;F8WDB4;H7C5N7	A0A140VJD0;Q9UFC0	16;16;7;6;4;3	16;16;7;6;4;3	16;16;7;6;4;3	Leucine-rich repeat and WD repeat-containing protein 1	LRWD1	tr|A0A140VJD0|A0A140VJD0_HUMAN Testicular tissue protein Li 4 OS=Homo sapiens OX=9606 PE=2 SV=1;sp|Q9UFC0|LRWD1_HUMAN Leucine-rich repeat and WD repeat-containing protein 1 OS=Homo sapiens OX=9606 GN=LRWD1 PE=1 SV=2	0	13	13	9	0	0	4	0	13	13	9	0	0	4	13	4	0	13	13	9	0	0	4	70.86	0	222.67	0	26.6	30	20.4	0	0	10.2	0	307750000	210960000	93090000	0	0	20112000	3
1558	Q9BXS6-2;Q9BXS6;A8K4B4;Q9BXS6-3;Q9BXS6-5;Q9BXS6-7;Q9BXS6-4;Q9BXS6-6;H0YMD2;H0YKA7	Q9BXS6-2;Q9BXS6;A8K4B4;Q9BXS6-3;Q9BXS6-5;Q9BXS6-7;Q9BXS6-4;Q9BXS6-6	13;13;12;12;12;11;11;11;3;2	13;13;12;12;12;11;11;11;3;2	13;13;12;12;12;11;11;11;3;2	Nucleolar and spindle-associated protein 1	NUSAP1	sp|Q9BXS6-2|NUSAP_HUMAN Isoform 2 of Nucleolar and spindle-associated protein 1 OS=Homo sapiens OX=9606 GN=NUSAP1;sp|Q9BXS6|NUSAP_HUMAN Nucleolar and spindle-associated protein 1 OS=Homo sapiens OX=9606 GN=NUSAP1 PE=1 SV=1;tr|A8K4B4|A8K4B4_HUMAN cDNA FLJ78	0	11	7	9	0	0	4	0	11	7	9	0	0	4	11	4	0	11	7	9	0	0	4	49.323	0	128.17	0	29.1	19.5	24.3	0	0	10.5	0	193950000	137400000	198080000	0	0	19085000	3
1329	Q56NI9;Q56NI9-2;H0YB88;E5RFE4;E5RFP7;E5RIE3	Q56NI9;Q56NI9-2	14;7;6;4;3;3	14;7;6;4;3;3	14;7;6;4;3;3	N-acetyltransferase ESCO2	ESCO2	sp|Q56NI9|ESCO2_HUMAN N-acetyltransferase ESCO2 OS=Homo sapiens OX=9606 GN=ESCO2 PE=1 SV=1;sp|Q56NI9-2|ESCO2_HUMAN Isoform 2 of N-acetyltransferase ESCO2 OS=Homo sapiens OX=9606 GN=ESCO2	0	13	12	8	0	0	1	0	13	12	8	0	0	1	13	1	0	13	12	8	0	0	1	68.306	0	122.5	0	27.3	24.5	15.3	0	0	2.3	0	224040000	199560000	86397000	0	0	14296000	3
992	O15391	O15391	4	2	2	Transcription factor YY2	YY2	sp|O15391|TYY2_HUMAN Transcription factor YY2 OS=Homo sapiens OX=9606 GN=YY2 PE=2 SV=1	0	4	4	4	0	0	1	0	2	2	2	0	0	0	2	0	0	2	2	2	0	0	0	41.347	0	13.877	0	8.6	8.6	8.6	0	0	2.2	0	44119000	31695000	38211000	0	0	0	3
875	Q5GJ32;E9PHG3;Q5GJ33;Q5HYE8;Q8NB12	Q5GJ32;E9PHG3;Q5GJ33;Q5HYE8;Q8NB12	1;1;1;1;1	1;1;1;1;1	1;1;1;1;1	Histone-lysine N-methyltransferase SMYD1	SMYD1;DKFZp313O0925	tr|Q5GJ32|Q5GJ32_HUMAN Hypothetical rhabdomyosarcoma antigen MU-RMS-40.9C (Fragment) OS=Homo sapiens OX=9606 PE=2 SV=1;tr|E9PHG3|E9PHG3_HUMAN Histone-lysine N-methyltransferase SMYD1 OS=Homo sapiens OX=9606 GN=SMYD1 PE=1 SV=1;tr|Q5GJ33|Q5GJ33_HUMAN Hypothe	0	1	1	1	0	0	1	0	1	1	1	0	0	1	1	1	0	1	1	1	0	0	1	31.72	0.002008	7.7679	0	5.1	5.1	5.1	0	0	5.1	0	488190000	394320000	161110000	0	0	148070000	3
1320	Q53EU2;Q92908-2;Q92908	Q53EU2;Q92908-2;Q92908	3;3;3	2;2;2	2;2;2	Transcription factor GATA-6	GATA6	tr|Q53EU2|Q53EU2_HUMAN GATA binding protein 6 variant (Fragment) OS=Homo sapiens OX=9606 PE=2 SV=1;sp|Q92908-2|GATA6_HUMAN Isoform 2 of Transcription factor GATA-6 OS=Homo sapiens OX=9606 GN=GATA6;sp|Q92908|GATA6_HUMAN Transcription factor GATA-6 OS=Homo s	0	3	3	3	0	0	0	0	2	2	2	0	0	0	2	0	0	2	2	2	0	0	0	60.059	0	34.507	0	6.6	6.6	6.6	0	0	0	0	43507000	35456000	28902000	0	0	0	3
1602	Q9NQS7-2;Q9NQS7;B3KPD3;E9PM67	Q9NQS7-2;Q9NQS7;B3KPD3	16;16;14;2	16;16;14;2	16;16;14;2	Inner centromere protein	INCENP	sp|Q9NQS7-2|INCE_HUMAN Isoform 2 of Inner centromere protein OS=Homo sapiens OX=9606 GN=INCENP;sp|Q9NQS7|INCE_HUMAN Inner centromere protein OS=Homo sapiens OX=9606 GN=INCENP PE=1 SV=3;tr|B3KPD3|B3KPD3_HUMAN cDNA FLJ31633 fis, clone NT2RI2003407, highly si	0	14	9	10	0	0	5	0	14	9	10	0	0	5	14	5	0	14	9	10	0	0	5	104.99	0	143.17	0	22.9	13.1	14.6	0	0	8.9	0	224770000	139470000	155310000	0	0	28325000	3
229	B4DWA0;A0A024RCT9;P17096;P17096-3	B4DWA0;A0A024RCT9;P17096;P17096-3	4;4;4;4	4;4;4;4	3;3;3;3	High mobility group protein HMG-I/HMG-Y	HMGA1	tr|B4DWA0|B4DWA0_HUMAN cDNA FLJ54188, moderately similar to High mobility group protein HMG-I/HMG-Y OS=Homo sapiens OX=9606 PE=2 SV=1;tr|A0A024RCT9|A0A024RCT9_HUMAN High mobility group AT-hook 1, isoform CRA_b OS=Homo sapiens OX=9606 GN=HMGA1 PE=4 SV=1;sp|	0	4	4	4	0	1	3	0	4	4	4	0	1	3	4	3	0	3	3	3	0	1	2	34.301	0	107.43	0	7.6	7.6	7.6	0	7.6	7.6	0	445170000	369920000	987380000	0	5768400	35772000	3
1525	Q96NC0;R4GNG8;R4GMX9	Q96NC0;R4GNG8	11;7;4	11;7;4	11;7;4	Zinc finger matrin-type protein 2	ZMAT2	sp|Q96NC0|ZMAT2_HUMAN Zinc finger matrin-type protein 2 OS=Homo sapiens OX=9606 GN=ZMAT2 PE=1 SV=1;tr|R4GNG8|R4GNG8_HUMAN Zinc finger matrin-type protein 2 (Fragment) OS=Homo sapiens OX=9606 GN=ZMAT2 PE=1 SV=1	0	5	5	11	0	0	5	0	5	5	11	0	0	5	11	5	0	5	5	11	0	0	5	23.612	0	90.856	0	24.1	24.1	47.7	0	0	19.6	0	147100000	136030000	461110000	0	0	56805000	3
1094	Q5T6U8;Q6IPL9;P17096-2	Q5T6U8;Q6IPL9;P17096-2	2;2;2	1;1;1	1;1;1	High mobility group protein HMG-I/HMG-Y	HMGA1	tr|Q5T6U8|Q5T6U8_HUMAN High mobility group AT-hook 1 OS=Homo sapiens OX=9606 GN=HMGA1 PE=2 SV=1;tr|Q6IPL9|Q6IPL9_HUMAN HMGA1 protein OS=Homo sapiens OX=9606 GN=HMGA1 PE=2 SV=1;sp|P17096-2|HMGA1_HUMAN Isoform HMG-Y of High mobility group protein HMG-I/HMG-Y	0	2	2	2	0	0	1	0	1	1	1	0	0	0	1	0	0	1	1	1	0	0	0	10.679	0.0014184	10.915	0	14.6	14.6	14.6	0	0	9.4	0	29010000	22774000	48789000	0	0	0	3
1118	Q53F88;P29083;E9PER7;Q05DN6;C9IYL4;C9J329	Q53F88;P29083;E9PER7	10;10;5;3;3;2	10;10;5;3;3;2	10;10;5;3;3;2	General transcription factor IIE subunit 1	GTF2E1	tr|Q53F88|Q53F88_HUMAN General transcription factor IIE, polypeptide 1 (Alpha subunit, 56kD) variant (Fragment) OS=Homo sapiens OX=9606 PE=2 SV=1;sp|P29083|T2EA_HUMAN General transcription factor IIE subunit 1 OS=Homo sapiens OX=9606 GN=GTF2E1 PE=1 SV=2;tr	0	5	4	10	0	0	2	0	5	4	10	0	0	2	10	2	0	5	4	10	0	0	2	40.118	0	140.46	0	19.3	14.3	34.5	0	0	7.8	0	123350000	102940000	185640000	0	0	16013000	3
643	B3KNS8;O75683	B3KNS8;O75683	12;12	12;12	12;12	Surfeit locus protein 6	SURF6	tr|B3KNS8|B3KNS8_HUMAN cDNA FLJ30322 fis, clone BRACE2006703, highly similar to Surfeit locus protein 6 OS=Homo sapiens OX=9606 PE=2 SV=1;sp|O75683|SURF6_HUMAN Surfeit locus protein 6 OS=Homo sapiens OX=9606 GN=SURF6 PE=1 SV=3	0	8	11	9	1	0	4	0	8	11	9	1	0	4	11	4	0	8	11	9	1	0	4	41.508	0	89.723	0	17.2	29.4	28.3	2.5	0	9.1	0	149260000	152980000	193030000	0	0	36282000	3
760	B7Z8C1	B7Z8C1	21	1	1			tr|B7Z8C1|B7Z8C1_HUMAN ATP-dependent DNA helicase (Fragment) OS=Homo sapiens OX=9606 PE=2 SV=1	0	15	18	14	5	5	6	0	1	1	1	0	0	0	1	0	0	1	1	1	0	0	0	58.771	0	35.599	0	37.8	45.1	33.5	14.1	14.1	17.3	0	32941000	24144000	24875000	0	0	0	3
44	A0A024R1C1;Q13356;A8K0I0;Q13356-2;B4DRD4;C9JDF0	A0A024R1C1;Q13356;A8K0I0;Q13356-2;B4DRD4	16;16;15;14;11;1	16;16;15;14;11;1	16;16;15;14;11;1	Peptidyl-prolyl cis-trans isomerase-like 2	PPIL2	tr|A0A024R1C1|A0A024R1C1_HUMAN Peptidylprolyl isomerase (Cyclophilin)-like 2, isoform CRA_b OS=Homo sapiens OX=9606 GN=PPIL2 PE=4 SV=1;sp|Q13356|PPIL2_HUMAN RING-type E3 ubiquitin-protein ligase PPIL2 OS=Homo sapiens OX=9606 GN=PPIL2 PE=1 SV=1;tr|A8K0I0|A8	0	13	7	14	1	1	4	0	13	7	14	1	1	4	14	4	0	13	7	14	1	1	4	58.823	0	171.04	0	33.1	23.7	39.4	2.3	1.9	15.4	0	109250000	48948000	204440000	0	0	14980000	3
1554	Q9BWG6;Q9BWG6-3;Q9BWG6-2	Q9BWG6;Q9BWG6-3;Q9BWG6-2	7;6;5	7;6;5	7;6;5	Sodium channel modifier 1	SCNM1	sp|Q9BWG6|SCNM1_HUMAN Sodium channel modifier 1 OS=Homo sapiens OX=9606 GN=SCNM1 PE=1 SV=1;sp|Q9BWG6-3|SCNM1_HUMAN Isoform 3 of Sodium channel modifier 1 OS=Homo sapiens OX=9606 GN=SCNM1;sp|Q9BWG6-2|SCNM1_HUMAN Isoform 2 of Sodium channel modifier 1 OS=Hom	0	4	4	7	0	0	3	0	4	4	7	0	0	3	7	3	0	4	4	7	0	0	3	25.949	0	102.86	0	17.8	22.6	32.2	0	0	17.8	0	110940000	47682000	342100000	0	0	26072000	3
277	A0A087WZE9;Q15651-2;P05204;Q15651	A0A087WZE9;Q15651-2;P05204;Q15651	2;2;2;2	2;2;2;2	2;2;2;2	High mobility group nucleosome-binding domain-containing protein 3;Non-histone chromosomal protein HMG-17	HMGN3;HMGN2	tr|A0A087WZE9|A0A087WZE9_HUMAN High mobility group nucleosome-binding domain-containing protein 3 OS=Homo sapiens OX=9606 GN=HMGN3 PE=1 SV=1;sp|Q15651-2|HMGN3_HUMAN Isoform 2 of High mobility group nucleosome-binding domain-containing protein 3 OS=Homo sap	0	1	1	2	0	0	1	0	1	1	2	0	0	1	2	1	0	1	1	2	0	0	1	13.956	0	12.218	0	10	10	10	0	0	10	0	63717000	79047000	106620000	0	0	10140000	3
1044	O95793-3;Q6PJX3;Q5JW28	O95793-3	12;4;4	12;4;4	1;1;1	Double-stranded RNA-binding protein Staufen homolog 1	STAU1	sp|O95793-3|STAU1_HUMAN Isoform 3 of Double-stranded RNA-binding protein Staufen homolog 1 OS=Homo sapiens OX=9606 GN=STAU1	0	6	5	12	0	0	4	0	6	5	12	0	0	4	12	4	0	0	0	1	0	0	0	55.634	0	110.87	0	16.3	14.7	27.9	0	0	10.8	0	71106000	60376000	305610000	0	0	27596000	3
1339	Q5QJE6;J3KP30;B7Z854;E9PRB3	Q5QJE6;J3KP30;B7Z854	18;11;11;2	18;11;11;2	18;11;11;2	Deoxynucleotidyltransferase terminal-interacting protein 2	DNTTIP2	sp|Q5QJE6|TDIF2_HUMAN Deoxynucleotidyltransferase terminal-interacting protein 2 OS=Homo sapiens OX=9606 GN=DNTTIP2 PE=1 SV=2;tr|J3KP30|J3KP30_HUMAN Deoxynucleotidyltransferase terminal-interacting protein 2 OS=Homo sapiens OX=9606 GN=DNTTIP2 PE=1 SV=1;tr|	0	14	18	14	1	0	7	0	14	18	14	1	0	7	18	7	0	14	18	14	1	0	7	84.468	0	323.31	0	24.9	36.9	26.6	0.9	0	13	0	507420000	413310000	271920000	4753000	0	57431000	3
879	E9PPH5;Q53F20;Q9BTT0-3;Q9BTT0;Q5TB19;B4E0D5;E9PLC4	E9PPH5;Q53F20;Q9BTT0-3;Q9BTT0;Q5TB19;B4E0D5;E9PLC4	2;2;2;2;1;1;1	2;2;2;2;1;1;1	2;2;2;2;1;1;1	Acidic leucine-rich nuclear phosphoprotein 32 family member E	ANP32E	tr|E9PPH5|E9PPH5_HUMAN Acidic leucine-rich nuclear phosphoprotein 32 family member E (Fragment) OS=Homo sapiens OX=9606 GN=ANP32E PE=1 SV=1;tr|Q53F20|Q53F20_HUMAN Acidic (Leucine-rich) nuclear phosphoprotein 32 family, member E variant (Fragment) OS=Homo s	0	1	1	2	0	0	0	0	1	1	2	0	0	0	2	0	0	1	1	2	0	0	0	13.128	0	17.018	0	12.3	12.3	23.7	0	0	0	0	14960000	12976000	49074000	0	0	0	3
1144	Q6FHX6;P39748;B4DWZ4;P39748-2;I3L3E9;F5H1Y3	Q6FHX6;P39748;B4DWZ4;P39748-2;I3L3E9	8;8;7;7;5;3	8;8;7;7;5;3	8;8;7;7;5;3	Flap endonuclease 1	FEN1	tr|Q6FHX6|Q6FHX6_HUMAN Flap endonuclease 1 OS=Homo sapiens OX=9606 GN=FEN1 PE=2 SV=1;sp|P39748|FEN1_HUMAN Flap endonuclease 1 OS=Homo sapiens OX=9606 GN=FEN1 PE=1 SV=1;tr|B4DWZ4|B4DWZ4_HUMAN Flap endonuclease 1 OS=Homo sapiens OX=9606 GN=FEN1 PE=2 SV=1;sp|	0	7	5	8	0	0	4	0	7	5	8	0	0	4	8	4	0	7	5	8	0	0	4	42.592	0	81.112	0	22.4	19.2	27.6	0	0	15.3	0	88445000	59292000	145400000	0	0	19100000	3
1521	Q96M83;REV__C9J600;A0A1W2PNE7;Q96LK5;Q08AN8;A0A024RDX6;B4DX58;A0A024RDT8;A0A0A6YYA4;REV__Q5T670;REV__Q7L590-2;REV__Q7L590;Q96M83-4;Q96M83-3;Q96M83-5;Q8TC92	Q96M83;REV__C9J600;A0A1W2PNE7;Q96LK5;Q08AN8;A0A024RDX6;B4DX58;A0A024RDT8;A0A0A6YYA4;REV__Q5T670;REV__Q7L590-2;REV__Q7L590;Q96M83-4;Q96M83-3;Q96M83-5;Q8TC92	2;1;1;1;1;1;1;1;1;1;1;1;1;1;1;1	2;1;1;1;1;1;1;1;1;1;1;1;1;1;1;1	2;1;1;1;1;1;1;1;1;1;1;1;1;1;1;1	Coiled-coil domain-containing protein 7;Ecto-NOX disulfide-thiol exchanger 1;Hydroquinone [NADH] oxidase;Protein disulfide-thiol oxidoreductase	CCDC7;C10orf68;RP11-301I17.1;ENOX1	sp|Q96M83|CCDC7_HUMAN Coiled-coil domain-containing protein 7 OS=Homo sapiens OX=9606 GN=CCDC7 PE=2 SV=3;tr|C9J600|C9J600_HUMAN Protein MCM10 homolog (Fragment) OS=Homo sapiens OX=9606 GN=MCM10 PE=1 SV=1;tr|A0A1W2PNE7|A0A1W2PNE7_HUMAN Coiled-coil domain-co	0	1	1	2	0	0	1	0	1	1	2	0	0	1	2	1	0	1	1	2	0	0	1	157.45	0.002095	10.56	0	0.5	0.5	1	0	0	0.5	0	59798000	61178000	89402000	0	0	8554000	3
1214	Q00403;B1APE1;B1APE2	Q00403	13;3;2	13;3;2	13;3;2	Transcription initiation factor IIB	GTF2B	sp|Q00403|TF2B_HUMAN Transcription initiation factor IIB OS=Homo sapiens OX=9606 GN=GTF2B PE=1 SV=1	0	4	4	11	0	0	1	0	4	4	11	0	0	1	11	1	0	4	4	11	0	0	1	34.833	0	104.9	0	13	13	36.1	0	0	2.8	0	42592000	29190000	180950000	0	0	6268600	3
335	Q59GQ7;A0A0C4DGA6;A8K5B6;Q14527;Q14527-2;Q05DQ5;Q05DF7;Q05BZ6;H7C5K0	Q59GQ7;A0A0C4DGA6;A8K5B6;Q14527;Q14527-2;Q05DQ5;Q05DF7;Q05BZ6	14;14;14;14;12;9;9;9;3	14;14;14;14;12;9;9;9;3	14;14;14;14;12;9;9;9;3	Helicase-like transcription factor	HLTF	tr|Q59GQ7|Q59GQ7_HUMAN SWI/SNF-related matrix-associated actin-dependent regulator of chromatin a3 variant (Fragment) OS=Homo sapiens OX=9606 PE=2 SV=1;tr|A0A0C4DGA6|A0A0C4DGA6_HUMAN Helicase-like transcription factor OS=Homo sapiens OX=9606 GN=HLTF PE=1 S	0	12	12	8	0	0	5	0	12	12	8	0	0	5	12	5	0	12	12	8	0	0	5	111.97	0	136.51	0	16.7	16.7	13.4	0	0	6.5	0	104610000	101220000	32258000	0	0	9584200	3
1235	Q05CW7;E9PMU0;E9PJN6	Q05CW7	19;9;5	1;0;0	1;0;0		NAT10	tr|Q05CW7|Q05CW7_HUMAN NAT10 protein (Fragment) OS=Homo sapiens OX=9606 GN=NAT10 PE=2 SV=1	0	13	14	14	3	4	3	0	1	1	1	0	0	0	1	0	0	1	1	1	0	0	0	62.384	0.0020353	8.3025	0	31	35.2	31.4	4.9	7.6	5.8	0	18423000	24848000	16684000	0	0	0	3
419	A0A1B0GV09;Q9H9B1;Q9H9B1-3;A0A1B0GU48;Q9H9B1-4;A0A0C4DGF8;A0A1B0GVZ8;A0A1B0GUD1;A0A1B0GWF6;A0A0D9SEQ1;A0PJE0;A0A1W2PPZ7;Q71M33;A0A0D9SER9;A0A0D9SFX4;A0A1B0GW79;A0A1B0GW12;A0A1B0GV89;A0A0D9SFS4;A0A0D9SER3;A0A0D9SFG7;A0A0D9SF38;A0A0D9SEP2;A0A1B0GTP4	A0A1B0GV09;Q9H9B1;Q9H9B1-3;A0A1B0GU48;Q9H9B1-4;A0A0C4DGF8	28;28;24;22;18;16;10;10;9;9;8;7;5;5;5;5;3;2;2;2;2;2;1;1	28;28;24;22;18;16;10;10;9;9;8;7;5;5;5;5;3;2;2;2;2;2;1;1	28;28;24;22;18;16;10;10;9;9;8;7;5;5;5;5;3;2;2;2;2;2;1;1	Histone-lysine N-methyltransferase EHMT1	EHMT1	tr|A0A1B0GV09|A0A1B0GV09_HUMAN Histone-lysine N-methyltransferase EHMT1 OS=Homo sapiens OX=9606 GN=EHMT1 PE=1 SV=1;sp|Q9H9B1|EHMT1_HUMAN Histone-lysine N-methyltransferase EHMT1 OS=Homo sapiens OX=9606 GN=EHMT1 PE=1 SV=4;sp|Q9H9B1-3|EHMT1_HUMAN Isoform 3 o	0	24	19	9	4	2	3	0	24	19	9	4	2	3	24	4	0	24	19	9	4	2	3	138.25	0	257.71	0	25.3	23.4	13.7	5.4	1.7	3.4	0	405310000	370670000	90812000	10409000	0	8180500	3
1449	Q8IYL3	Q8IYL3	3	3	3	UPF0688 protein C1orf174	C1orf174	sp|Q8IYL3|CA174_HUMAN UPF0688 protein C1orf174 OS=Homo sapiens OX=9606 GN=C1orf174 PE=1 SV=2	0	1	2	2	0	0	0	0	1	2	2	0	0	0	2	0	0	1	2	2	0	0	0	25.977	0	44.845	0	5.8	13.2	20.6	0	0	0	0	18843000	19435000	20223000	0	0	0	3
76	A0A024R3R5;Q14739;C9JXK0;B4E0Z3;C9JES9	A0A024R3R5;Q14739;C9JXK0;B4E0Z3	12;11;9;8;5	12;11;9;8;5	12;11;9;8;5	Lamin-B receptor	LBR	tr|A0A024R3R5|A0A024R3R5_HUMAN Lamin B receptor, isoform CRA_a OS=Homo sapiens OX=9606 GN=LBR PE=4 SV=1;sp|Q14739|LBR_HUMAN Lamin-B receptor OS=Homo sapiens OX=9606 GN=LBR PE=1 SV=2;tr|C9JXK0|C9JXK0_HUMAN Lamin-B receptor (Fragment) OS=Homo sapiens OX=9606	0	9	10	9	3	0	3	0	9	10	9	3	0	3	10	3	0	9	10	9	3	0	3	70.729	0	173.86	0	15.8	19	15.3	6.8	0	6.8	0	318510000	289990000	493020000	9035600	0	33341000	3
1011	O60870;O60870-2;B7Z421;S4R357	O60870;O60870-2;B7Z421	10;8;5;2	10;8;5;2	10;8;5;2	DNA/RNA-binding protein KIN17	KIN	sp|O60870|KIN17_HUMAN DNA/RNA-binding protein KIN17 OS=Homo sapiens OX=9606 GN=KIN PE=1 SV=2;sp|O60870-2|KIN17_HUMAN Isoform 2 of DNA/RNA-binding protein KIN17 OS=Homo sapiens OX=9606 GN=KIN;tr|B7Z421|B7Z421_HUMAN cDNA FLJ51227, highly similar to Homo sapi	0	5	5	9	0	0	3	0	5	5	9	0	0	3	9	3	0	5	5	9	0	0	3	45.373	0	161.48	0	13.7	14.5	29.8	0	0	9.2	0	84645000	46818000	166530000	0	0	21212000	3
1073	P10244;P10244-2	P10244;P10244-2	20;18	20;18	20;18	Myb-related protein B	MYBL2	sp|P10244|MYBB_HUMAN Myb-related protein B OS=Homo sapiens OX=9606 GN=MYBL2 PE=1 SV=1;sp|P10244-2|MYBB_HUMAN Isoform 2 of Myb-related protein B OS=Homo sapiens OX=9606 GN=MYBL2	0	17	15	13	0	1	4	0	17	15	13	0	1	4	17	4	0	17	15	13	0	1	4	78.763	0	208.73	0	31.7	27.7	25.3	0	1.4	8.6	0	326100000	269040000	172290000	0	6386700	16568000	3
1111	P23771;P23771-2	P23771;P23771-2	3;3	1;1	1;1	Trans-acting T-cell-specific transcription factor GATA-3	GATA3	sp|P23771|GATA3_HUMAN Trans-acting T-cell-specific transcription factor GATA-3 OS=Homo sapiens OX=9606 GN=GATA3 PE=1 SV=1;sp|P23771-2|GATA3_HUMAN Isoform 2 of Trans-acting T-cell-specific transcription factor GATA-3 OS=Homo sapiens OX=9606 GN=GATA3	0	3	3	2	0	0	0	0	1	1	1	0	0	0	1	0	0	1	1	1	0	0	0	47.915	0.0019881	7.547	0	11.3	11.3	7.7	0	0	0	0	23771000	21878000	12099000	0	0	0	3
1596	Q9HC52;C9JM54;C9J6K3	Q9HC52	10;3;3	10;3;3	9;3;3	Chromobox protein homolog 8	CBX8	sp|Q9HC52|CBX8_HUMAN Chromobox protein homolog 8 OS=Homo sapiens OX=9606 GN=CBX8 PE=1 SV=3	0	8	8	2	0	1	0	0	8	8	2	0	1	0	8	1	0	7	8	2	0	1	0	43.395	0	64.569	0	22.9	24.4	5.7	0	2.6	0	0	100030000	77591000	15295000	0	4242300	0	3
1323	Q53GF0;Q8NFW8-2;Q8NFW8;F5GYM0	Q53GF0;Q8NFW8-2;Q8NFW8;F5GYM0	2;2;2;1	2;2;2;1	2;2;2;1	N-acylneuraminate cytidylyltransferase	CMAS	tr|Q53GF0|Q53GF0_HUMAN Cytidine 5-monophosphate N-acetylneuraminic acid synthetase variant (Fragment) OS=Homo sapiens OX=9606 PE=2 SV=1;sp|Q8NFW8-2|NEUA_HUMAN Isoform 2 of N-acylneuraminate cytidylyltransferase OS=Homo sapiens OX=9606 GN=CMAS;sp|Q8NFW8|NE	0	2	2	2	0	0	0	0	2	2	2	0	0	0	2	0	0	2	2	2	0	0	0	48.329	0	19.663	0	8.5	8.5	8.5	0	0	0	0	16132000	17038000	20167000	0	0	0	3
323	A0A0A6YYI3;A0A0B4J1V8;Q9NQ55-2;Q9NQ55;Q9NQ55-3;A8MV53;H7C446;C9J3W3;C9JHF7	A0A0A6YYI3;A0A0B4J1V8;Q9NQ55-2;Q9NQ55;Q9NQ55-3;A8MV53	8;8;8;8;8;6;3;3;1	8;8;8;8;8;6;3;3;1	8;8;8;8;8;6;3;3;1	Suppressor of SWI4 1 homolog	PPAN-P2RY11;PPAN	tr|A0A0A6YYI3|A0A0A6YYI3_HUMAN Protein PPAN-P2RY11 OS=Homo sapiens OX=9606 GN=PPAN-P2RY11 PE=4 SV=1;tr|A0A0B4J1V8|A0A0B4J1V8_HUMAN HCG2039996 OS=Homo sapiens OX=9606 GN=PPAN-P2RY11 PE=3 SV=1;sp|Q9NQ55-2|SSF1_HUMAN Isoform 2 of Suppressor of SWI4 1 homolog	0	7	7	4	0	0	2	0	7	7	4	0	0	2	7	2	0	7	7	4	0	0	2	58.199	0	102.08	0	21.5	20.6	13.5	0	0	3.7	0	88375000	95678000	29698000	0	0	9822900	3
1301	V9HWA7;Q15699;A0A087WVB7;A6NLG4;Q6IT45;A0A024R385;Q96IS3;O15266-2;A6NNA5;O14813;O15266;Q99453;O60902-2;Q5XKR4;O60902;O95076;Q9Y2V3;O60902-3;Q8N693;Q96QS3	V9HWA7;Q15699	3;3;1;1;1;1;1;1;1;1;1;1;1;1;1;1;1;1;1;1	2;2;0;0;0;0;0;0;0;0;0;0;0;0;0;0;0;0;0;0	2;2;0;0;0;0;0;0;0;0;0;0;0;0;0;0;0;0;0;0	ALX homeobox protein 1	HEL23;ALX1	tr|V9HWA7|V9HWA7_HUMAN Cartilage paired-class homeoprotein 1 OS=Homo sapiens OX=9606 GN=HEL23 PE=2 SV=1;sp|Q15699|ALX1_HUMAN ALX homeobox protein 1 OS=Homo sapiens OX=9606 GN=ALX1 PE=1 SV=2	0	3	2	3	0	0	0	0	2	2	2	0	0	0	2	0	0	2	2	2	0	0	0	36.961	0	23.147	0	10.1	7.7	10.1	0	0	0	0	14588000	11318000	31363000	0	0	0	3
1189	Q8TAX8;P61244-2;P61244;Q6V3B1;A0A024R682;G3V563;G3V5L1;G3V2R5;Q8IYC6;P61244-3;P61244-4;G3V570;B4E0K3;P61244-6;P61244-5	Q8TAX8;P61244-2;P61244;Q6V3B1;A0A024R682;G3V563;G3V5L1;G3V2R5;Q8IYC6;P61244-3;P61244-4	3;3;3;2;2;2;2;2;2;2;2;1;1;1;1	3;3;3;2;2;2;2;2;2;2;2;1;1;1;1	3;3;3;2;2;2;2;2;2;2;2;1;1;1;1	Protein max	MAX	tr|Q8TAX8|Q8TAX8_HUMAN MYC associated factor X OS=Homo sapiens OX=9606 GN=MAX PE=2 SV=1;sp|P61244-2|MAX_HUMAN Isoform 2 of Protein max OS=Homo sapiens OX=9606 GN=MAX;sp|P61244|MAX_HUMAN Protein max OS=Homo sapiens OX=9606 GN=MAX PE=1 SV=1;tr|Q6V3B1|Q6V3B1_	0	3	3	3	0	0	1	0	3	3	3	0	0	1	3	1	0	3	3	3	0	0	1	17.248	0	29.761	0	19.2	19.2	19.2	0	0	6.6	0	35657000	49196000	69142000	0	0	6250900	3
70	A0A024R3A2;Q9BTE7;B4DP84;H0YCN4;E9PM04;H0Y9C5;J3QQL8;E9PQV9;H0Y907;B4DH26;Q92564-2;Q92564;Q92564-3	A0A024R3A2;Q9BTE7;B4DP84;H0YCN4;E9PM04	7;7;6;6;5;1;1;1;1;1;1;1;1	7;7;6;6;5;1;1;1;1;1;1;1;1	7;7;6;6;5;1;1;1;1;1;1;1;1	DCN1-like protein;DCN1-like protein 5	DCUN1D5	tr|A0A024R3A2|A0A024R3A2_HUMAN DCN1-like protein OS=Homo sapiens OX=9606 GN=DCUN1D5 PE=4 SV=1;sp|Q9BTE7|DCNL5_HUMAN DCN1-like protein 5 OS=Homo sapiens OX=9606 GN=DCUN1D5 PE=1 SV=1;tr|B4DP84|B4DP84_HUMAN DCN1-like protein OS=Homo sapiens OX=9606 PE=2 SV=1;	0	5	3	6	0	0	2	0	5	3	6	0	0	2	6	2	0	5	3	6	0	0	2	27.508	0	42.025	0	19.8	11.8	23.6	0	0	8	0	53874000	21466000	108500000	0	0	6468700	3
164	A0A024R8H6;Q15059;A0A140F1N4;Q15059-2;B4DS09;A9J571	A0A024R8H6;Q15059;A0A140F1N4;Q15059-2;B4DS09	16;16;12;12;10;3	11;11;8;8;5;3	11;11;8;8;5;3	Bromodomain-containing protein 3	BRD3	tr|A0A024R8H6|A0A024R8H6_HUMAN Bromodomain containing 3, isoform CRA_a OS=Homo sapiens OX=9606 GN=BRD3 PE=4 SV=1;sp|Q15059|BRD3_HUMAN Bromodomain-containing protein 3 OS=Homo sapiens OX=9606 GN=BRD3 PE=1 SV=1;tr|A0A140F1N4|A0A140F1N4_HUMAN Bromodomain-cont	0	14	11	11	2	2	5	0	11	8	7	1	0	2	11	2	0	11	8	7	1	0	2	79.541	0	113.93	0	23.7	21.3	22.9	2.9	2.3	8.7	0	158510000	82944000	64309000	974210	0	10094000	3
39	A0A024R163;O95758-1;O95758-6;O95758-2;O95758;O95758-5;O95758-4;O95758-7;X6R242	A0A024R163;O95758-1;O95758-6;O95758-2;O95758;O95758-5;O95758-4;O95758-7	7;7;7;7;7;7;7;6;2	6;6;6;6;6;6;6;6;1	6;6;6;6;6;6;6;6;1	Polypyrimidine tract-binding protein 3	ROD1;PTBP3	tr|A0A024R163|A0A024R163_HUMAN ROD1 regulator of differentiation 1 (S. pombe), isoform CRA_b OS=Homo sapiens OX=9606 GN=ROD1 PE=4 SV=1;sp|O95758-1|PTBP3_HUMAN Isoform 1 of Polypyrimidine tract-binding protein 3 OS=Homo sapiens OX=9606 GN=PTBP3;sp|O95758-6|	0	5	4	6	1	1	2	0	5	4	6	0	0	2	6	2	0	5	4	6	0	0	2	59.689	0	78.407	0	20.7	15.8	22.3	1.4	1.4	10.3	0	87268000	44167000	63890000	0	0	13692000	3
59	A0A024R250;Q76FK4-4;Q76FK4;F5H101;F8WE42;A6H8Z4;Q76FK4-2;Q6AI50;B4DM91;F5GWN9;A0A0A0MSJ1;F5H532;F5H0I5;F5H8B8;F5GXV1;F5H7D5;F5H797;F5H692;Q7Z607	A0A024R250;Q76FK4-4;Q76FK4;F5H101;F8WE42;A6H8Z4;Q76FK4-2;Q6AI50;B4DM91;F5GWN9	13;13;13;12;11;11;11;10;9;7;5;3;3;3;2;1;1;1;1	13;13;13;12;11;11;11;10;9;7;5;3;3;3;2;1;1;1;1	13;13;13;12;11;11;11;10;9;7;5;3;3;3;2;1;1;1;1	Nucleolar protein 8	NOL8;DKFZp686P12242	tr|A0A024R250|A0A024R250_HUMAN Nucleolar protein 8, isoform CRA_a OS=Homo sapiens OX=9606 GN=NOL8 PE=4 SV=1;sp|Q76FK4-4|NOL8_HUMAN Isoform 4 of Nucleolar protein 8 OS=Homo sapiens OX=9606 GN=NOL8;sp|Q76FK4|NOL8_HUMAN Nucleolar protein 8 OS=Homo sapiens OX=	0	10	11	6	0	0	3	0	10	11	6	0	0	3	11	3	0	10	11	6	0	0	3	132.32	0	234.75	0	13.2	15.3	10	0	0	3.6	0	101190000	161000000	33078000	0	0	30283000	3
12	A0A024QZN2;Q8WXX5;Q2VIL4	A0A024QZN2;Q8WXX5	6;6;2	6;6;2	6;6;2	DnaJ homolog subfamily C member 9	hCG_2024613;DNAJC9	tr|A0A024QZN2|A0A024QZN2_HUMAN HCG2024613, isoform CRA_a OS=Homo sapiens OX=9606 GN=hCG_2024613 PE=4 SV=1;sp|Q8WXX5|DNJC9_HUMAN DnaJ homolog subfamily C member 9 OS=Homo sapiens OX=9606 GN=DNAJC9 PE=1 SV=1	0	3	4	5	1	0	2	0	3	4	5	1	0	2	5	2	0	3	4	5	1	0	2	29.909	0	87.97	0	18.1	25.8	22.7	4.2	0	15	0	119990000	114380000	156000000	2709200	0	10039000	3
1692	Q9Y6X9;Q9Y6X9-2;H7C1V1;Q5JB50;Q86VD1-2;Q86VD1	Q9Y6X9;Q9Y6X9-2	15;13;2;1;1;1	15;13;2;1;1;1	15;13;2;1;1;1	MORC family CW-type zinc finger protein 2	MORC2	sp|Q9Y6X9|MORC2_HUMAN MORC family CW-type zinc finger protein 2 OS=Homo sapiens OX=9606 GN=MORC2 PE=1 SV=2;sp|Q9Y6X9-2|MORC2_HUMAN Isoform 2 of MORC family CW-type zinc finger protein 2 OS=Homo sapiens OX=9606 GN=MORC2	0	8	11	3	1	0	4	0	8	11	3	1	0	4	11	4	0	8	11	3	1	0	4	117.82	0	101.91	0	9.6	13.4	3.8	2	0	5.3	0	87855000	86513000	26020000	0	0	11825000	3
1441	Q8IWC1-4;Q8IWC1;A0A0A0MRP0;Q8IWC1-2;Q8IWC1-3	Q8IWC1-4;Q8IWC1;A0A0A0MRP0;Q8IWC1-2;Q8IWC1-3	16;16;15;15;14	16;16;15;15;14	16;16;15;15;14	MAP7 domain-containing protein 3	MAP7D3	sp|Q8IWC1-4|MA7D3_HUMAN Isoform 4 of MAP7 domain-containing protein 3 OS=Homo sapiens OX=9606 GN=MAP7D3;sp|Q8IWC1|MA7D3_HUMAN MAP7 domain-containing protein 3 OS=Homo sapiens OX=9606 GN=MAP7D3 PE=1 SV=2;tr|A0A0A0MRP0|A0A0A0MRP0_HUMAN MAP7 domain-containing	0	7	13	7	0	0	7	0	7	13	7	0	0	7	13	7	0	7	13	7	0	0	7	96.742	0	143.95	0	9.4	18.3	9.2	0	0	9.6	0	74161000	130440000	50077000	0	0	29882000	3
691	B4DLV2;B7ZB27;Q8WTY5	B4DLV2;B7ZB27;Q8WTY5	35;33;33	2;2;0	2;2;0			tr|B4DLV2|B4DLV2_HUMAN cDNA FLJ50986, highly similar to DNA topoisomerase 2-beta OS=Homo sapiens OX=9606 PE=2 SV=1;tr|B7ZB27|B7ZB27_HUMAN cDNA, FLJ79391, highly similar to DNA topoisomerase 2-beta OS=Homo sapiens OX=9606 PE=2 SV=1;tr|Q8WTY5|Q8WTY5_HUMAN Un	0	33	29	32	5	6	6	0	2	2	1	0	0	0	2	0	0	2	2	1	0	0	0	53.018	0.0014174	10.914	0	59.6	57.7	57.7	12.1	18	24.1	0	23801000	13157000	10501000	0	0	0	3
1247	Q12857-3;B1AKN5;B1AKN8;Q12857;Q12857-4;B4DRN9;Q12857-2;B1AKN7;B1AKN6;S4R3W2;S4R3K4;S4R308;S4R3K5	Q12857-3;B1AKN5;B1AKN8;Q12857;Q12857-4;B4DRN9;Q12857-2;B1AKN7;B1AKN6	15;14;14;14;14;13;13;11;10;5;5;3;3	11;11;11;11;11;10;10;8;7;5;2;0;3	10;10;10;10;10;9;9;7;6;5;1;0;3	Nuclear factor 1 A-type;Nuclear factor 1	NFIA	sp|Q12857-3|NFIA_HUMAN Isoform 3 of Nuclear factor 1 A-type OS=Homo sapiens OX=9606 GN=NFIA;tr|B1AKN5|B1AKN5_HUMAN Nuclear factor 1 OS=Homo sapiens OX=9606 GN=NFIA PE=1 SV=1;tr|B1AKN8|B1AKN8_HUMAN Nuclear factor 1 OS=Homo sapiens OX=9606 GN=NFIA PE=1 SV=1;	0	13	11	10	2	1	6	0	9	7	6	1	0	3	9	3	0	8	7	6	1	0	3	55.037	0	87.553	0	39.5	34.1	35.3	4.6	2.2	19.2	0	184180000	115530000	60140000	1691600	0	11401000	3
1341	Q5SVQ8;Q8N9U5;Q5SVQ8-2	Q5SVQ8;Q8N9U5;Q5SVQ8-2	2;1;1	2;1;1	2;1;1	Zinc finger and BTB domain-containing protein 41	ZBTB41	sp|Q5SVQ8|ZBT41_HUMAN Zinc finger and BTB domain-containing protein 41 OS=Homo sapiens OX=9606 GN=ZBTB41 PE=1 SV=1;tr|Q8N9U5|Q8N9U5_HUMAN Zinc finger and BTB domain containing 41 OS=Homo sapiens OX=9606 GN=ZBTB41 PE=2 SV=1;sp|Q5SVQ8-2|ZBT41_HUMAN Isoform 2	0	1	2	2	0	0	0	0	1	2	2	0	0	0	2	0	0	1	2	2	0	0	0	105.19	0	13.811	0	1	3.2	3.2	0	0	0	0	14082000	18844000	11036000	0	0	0	3
1195	Q5T8U3;P62424;Q9BY74;Q5T8U2	Q5T8U3;P62424	3;3;1;1	3;3;1;1	3;3;1;1	60S ribosomal protein L7a	RPL7A	tr|Q5T8U3|Q5T8U3_HUMAN 60S ribosomal protein L7a (Fragment) OS=Homo sapiens OX=9606 GN=RPL7A PE=1 SV=1;sp|P62424|RL7A_HUMAN 60S ribosomal protein L7a OS=Homo sapiens OX=9606 GN=RPL7A PE=1 SV=2	0	2	2	2	0	0	0	0	2	2	2	0	0	0	2	0	0	2	2	2	0	0	0	21.545	0	17.872	0	13.1	13.1	12	0	0	0	0	15526000	14402000	10802000	0	0	0	3
783	C9K0J8;Q8IWY8-3;Q8IWY8-2;Q8IWY8;A0A0A0MS73;Q05BJ4;H3BMU4;Q96AG1;Q8N9Y7	C9K0J8;Q8IWY8-3;Q8IWY8-2;Q8IWY8;A0A0A0MS73;Q05BJ4;H3BMU4;Q96AG1;Q8N9Y7	2;2;2;2;1;1;1;1;1	2;2;2;2;1;1;1;1;1	2;2;2;2;1;1;1;1;1	Zinc finger and SCAN domain-containing protein 29	ZSCAN29	tr|C9K0J8|C9K0J8_HUMAN Zinc finger and SCAN domain-containing protein 29 OS=Homo sapiens OX=9606 GN=ZSCAN29 PE=1 SV=1;sp|Q8IWY8-3|ZSC29_HUMAN Isoform 3 of Zinc finger and SCAN domain-containing protein 29 OS=Homo sapiens OX=9606 GN=ZSCAN29;sp|Q8IWY8-2|ZSC2	0	2	2	2	0	0	0	0	2	2	2	0	0	0	2	0	0	2	2	2	0	0	0	63.724	0	12.937	0	3.4	3.4	3.4	0	0	0	0	15858000	15544000	9563400	0	0	0	3
1283	Q14781;Q14781-2	Q14781	11;1	11;1	11;1	Chromobox protein homolog 2	CBX2	sp|Q14781|CBX2_HUMAN Chromobox protein homolog 2 OS=Homo sapiens OX=9606 GN=CBX2 PE=1 SV=2	0	10	10	7	1	0	4	0	10	10	7	1	0	4	10	4	0	10	10	7	1	0	4	56.08	0	103.93	0	23.7	23.7	16.9	1.9	0	9.2	0	219230000	179520000	40932000	2527200	0	13920000	3
1022	O75607	O75607	3	3	3	Nucleoplasmin-3	NPM3	sp|O75607|NPM3_HUMAN Nucleoplasmin-3 OS=Homo sapiens OX=9606 GN=NPM3 PE=1 SV=3	0	2	1	3	0	0	1	0	2	1	3	0	0	1	3	1	0	2	1	3	0	0	1	19.343	0	49.703	0	20.2	8.4	29.2	0	0	9	0	29156000	28427000	107860000	0	0	9122100	3
905	G3V2N2;Q9UIU6;Q9UL97	G3V2N2;Q9UIU6;Q9UL97	2;2;1	2;2;1	2;2;1	Homeobox protein SIX4	SIX4;AREC3	tr|G3V2N2|G3V2N2_HUMAN Homeobox protein SIX4 (Fragment) OS=Homo sapiens OX=9606 GN=SIX4 PE=1 SV=3;sp|Q9UIU6|SIX4_HUMAN Homeobox protein SIX4 OS=Homo sapiens OX=9606 GN=SIX4 PE=1 SV=2;tr|Q9UL97|Q9UL97_HUMAN AREC3 (Fragment) OS=Homo sapiens OX=9606 GN=AREC3	0	1	2	2	0	0	0	0	1	2	2	0	0	0	2	0	0	1	2	2	0	0	0	52.679	0	18.24	0	2.4	8.3	8.3	0	0	0	0	8923900	19284000	12172000	0	0	0	3
56	A0A024R216;Q9Y3E1;H3BPQ6;H3BPM9	A0A024R216;Q9Y3E1	8;8;3;2	5;5;1;2	5;5;1;2	Hepatoma-derived growth factor-related protein 3	HDGFRP3	tr|A0A024R216|A0A024R216_HUMAN Hepatoma-derived growth factor, related protein 3, isoform CRA_a OS=Homo sapiens OX=9606 GN=HDGFRP3 PE=1 SV=1;sp|Q9Y3E1|HDGR3_HUMAN Hepatoma-derived growth factor-related protein 3 OS=Homo sapiens OX=9606 GN=HDGFL3 PE=1 SV=1	0	7	6	6	0	1	2	0	5	4	5	0	1	1	5	1	0	5	4	5	0	1	1	22.619	0	39.76	0	33	32	28.1	0	3.9	12.3	0	98213000	66577000	136430000	0	2862100	7255300	3
1043	O95644-5;O95644-4;O95644-6;O95644;A8K9C6;O95644-8;O95644-11;O95644-3;O95644-10;O95644-2;F5H4S8;O95644-17;B4DER8;K7ER53	O95644-5;O95644-4;O95644-6;O95644;A8K9C6;O95644-8;O95644-11;O95644-3;O95644-10;O95644-2;F5H4S8;O95644-17;B4DER8;K7ER53	9;9;9;9;7;7;7;7;7;7;6;6;5;5	9;9;9;9;7;7;7;7;7;7;6;6;5;5	9;9;9;9;7;7;7;7;7;7;6;6;5;5	Nuclear factor of activated T-cells, cytoplasmic 1	NFATC1	sp|O95644-5|NFAC1_HUMAN Isoform B-beta of Nuclear factor of activated T-cells, cytoplasmic 1 OS=Homo sapiens OX=9606 GN=NFATC1;sp|O95644-4|NFAC1_HUMAN Isoform B-alpha of Nuclear factor of activated T-cells, cytoplasmic 1 OS=Homo sapiens OX=9606 GN=NFATC1;s	0	7	7	2	0	0	1	0	7	7	2	0	0	1	7	1	0	7	7	2	0	0	1	87.856	0	75.243	0	12.7	13.1	3.1	0	0	1.8	0	93741000	72375000	5571600	0	0	4202200	3
1170	Q5BKZ2;P52294;B3KXZ2;B3KWR2;C9JYI4;C9J352;C9JWD9;F2Z3G4;C9J4U1	Q5BKZ2;P52294;B3KXZ2;B3KWR2;C9JYI4	4;4;3;3;2;1;1;1;1	1;1;0;0;1;1;1;1;1	1;1;0;0;1;1;1;1;1	Importin subunit alpha;Importin subunit alpha-5;Importin subunit alpha-5, N-terminally processed	KPNA1	tr|Q5BKZ2|Q5BKZ2_HUMAN Importin subunit alpha OS=Homo sapiens OX=9606 GN=KPNA1 PE=2 SV=1;sp|P52294|IMA5_HUMAN Importin subunit alpha-5 OS=Homo sapiens OX=9606 GN=KPNA1 PE=1 SV=3;tr|B3KXZ2|B3KXZ2_HUMAN cDNA FLJ46417 fis, clone THYMU3012402, highly similar t	0	3	2	4	1	1	1	0	1	1	1	0	0	0	1	0	0	1	1	1	0	0	0	60.308	0.0020761	9.2219	0	6.7	4.6	9.3	2.6	2.6	2.6	0	15430000	10655000	11717000	0	0	0	3
1595	Q9H9L3	Q9H9L3	2	2	2	Interferon-stimulated 20 kDa exonuclease-like 2	ISG20L2	sp|Q9H9L3|I20L2_HUMAN Interferon-stimulated 20 kDa exonuclease-like 2 OS=Homo sapiens OX=9606 GN=ISG20L2 PE=1 SV=1	0	1	2	2	0	0	0	0	1	2	2	0	0	0	2	0	0	1	2	2	0	0	0	39.153	0	33.491	0	4.5	8.2	8.2	0	0	0	0	8525400	12631000	17017000	0	0	0	3
655	B3KSJ3;Q9BZI7-2;Q9BZI7;A0A087WYC8;Q0VAK7;A0A1B0GVA2	B3KSJ3;Q9BZI7-2;Q9BZI7;A0A087WYC8;Q0VAK7	8;8;8;6;6;1	8;8;8;6;6;1	8;8;8;6;6;1	Regulator of nonsense transcripts 3B	UPF3B	tr|B3KSJ3|B3KSJ3_HUMAN cDNA FLJ36409 fis, clone THYMU2010448, highly similar to Regulator of nonsense transcripts 3B OS=Homo sapiens OX=9606 PE=2 SV=1;sp|Q9BZI7-2|REN3B_HUMAN Isoform 2 of Regulator of nonsense transcripts 3B OS=Homo sapiens OX=9606 GN=UPF3	0	4	4	7	0	0	2	0	4	4	7	0	0	2	7	2	0	4	4	7	0	0	2	56.113	0	74.195	0	10.9	11.5	19.8	0	0	7.9	0	41586000	32515000	63484000	0	0	10181000	3
160	B4DZG2;A0A024R8C1;Q15361;A0A087WY09	B4DZG2;A0A024R8C1;Q15361;A0A087WY09	14;14;14;7	14;14;14;7	14;14;14;7	Transcription termination factor 1	TTF1	tr|B4DZG2|B4DZG2_HUMAN cDNA FLJ56521, highly similar to Homo sapiens transcription termination factor, RNA polymerase I (TTF1), mRNA OS=Homo sapiens OX=9606 PE=2 SV=1;tr|A0A024R8C1|A0A024R8C1_HUMAN Transcription termination factor, RNA polymerase I, isofor	0	9	10	0	0	0	0	0	9	10	0	0	0	0	10	0	0	9	10	0	0	0	0	102.99	0	99.408	0	17	15.9	0	0	0	0	0	84433000	97528000	0	0	0	0	2
741	P0DN76;B5BU08;Q01081;Q7Z780;Q01081-4;Q01081-2	P0DN76;B5BU08;Q01081;Q7Z780;Q01081-4;Q01081-2	2;2;2;1;1;1	2;2;2;1;1;1	2;2;2;1;1;1	Splicing factor U2AF 35 kDa subunit	U2AF1	sp|P0DN76|U2AF5_HUMAN Splicing factor U2AF 35 kDa subunit-like protein OS=Homo sapiens OX=9606 GN=U2AF1L5 PE=1 SV=1;tr|B5BU08|B5BU08_HUMAN U2 small nuclear RNA auxillary factor 1 isoform a OS=Homo sapiens OX=9606 GN=U2AF1 PE=2 SV=1;sp|Q01081|U2AF1_HUMAN Sp	0	2	1	2	0	0	1	0	2	1	2	0	0	1	2	1	0	2	1	2	0	0	1	27.872	0	13.794	0	12.9	7.5	12.9	0	0	5.4	0	9476200	9592000	19012000	0	0	0	3
648	B3KPV5;O00566;U3KQ48	B3KPV5;O00566;U3KQ48	8;8;4	8;8;4	8;8;4	U3 small nucleolar ribonucleoprotein protein MPP10	MPHOSPH10	tr|B3KPV5|B3KPV5_HUMAN cDNA FLJ32300 fis, clone PROST2002227, highly similar to U3 small nucleolar ribonucleoprotein protein MPP10 (Fragment) OS=Homo sapiens OX=9606 PE=2 SV=1;sp|O00566|MPP10_HUMAN U3 small nucleolar ribonucleoprotein protein MPP10 OS=Homo	0	5	6	4	0	0	4	0	5	6	4	0	0	4	6	4	0	5	6	4	0	0	4	76.344	0	94.025	0	12.3	16.9	10.4	0	0	10.6	0	68895000	67332000	58240000	0	0	34090000	3
1556	Q9BX40-2;Q9BX40;Q5TBP9	Q9BX40-2;Q9BX40;Q5TBP9	2;2;1	2;2;1	2;2;1	Protein LSM14 homolog B	LSM14B	sp|Q9BX40-2|LS14B_HUMAN Isoform 2 of Protein LSM14 homolog B OS=Homo sapiens OX=9606 GN=LSM14B;sp|Q9BX40|LS14B_HUMAN Protein LSM14 homolog B OS=Homo sapiens OX=9606 GN=LSM14B PE=1 SV=1;tr|Q5TBP9|Q5TBP9_HUMAN Protein LSM14 homolog B (Fragment) OS=Homo sapie	0	1	2	1	0	0	0	0	1	2	1	0	0	0	2	0	0	1	2	1	0	0	0	42.02	0	13.78	0	3.1	6	3.1	0	0	0	0	7718200	15177000	14418000	0	0	0	3
165	A5YM55;A0A024R8M9;B7Z8Y7;O94762-4;O94762;A0A024R8S8;J3KTQ2;O94762-2;O94762-3;B3KQK2;Q9BW80;Q8WYH5;J3KRM6;J3KSL7;J3KS37;Q9BSD6;Q6FIC9;J3QLU0;J3KSV9	A5YM55;A0A024R8M9;B7Z8Y7;O94762-4;O94762;A0A024R8S8;J3KTQ2;O94762-2;O94762-3;B3KQK2;Q9BW80	10;10;10;10;10;6;6;6;6;5;5;4;2;2;2;2;1;1;1	10;10;10;10;10;6;6;6;6;5;5;4;2;2;2;2;1;1;1	10;10;10;10;10;6;6;6;6;5;5;4;2;2;2;2;1;1;1	ATP-dependent DNA helicase Q5	RECQL5	tr|A5YM55|A5YM55_HUMAN ATP-dependent DNA helicase OS=Homo sapiens OX=9606 GN=RECQL5 PE=2 SV=1;tr|A0A024R8M9|A0A024R8M9_HUMAN ATP-dependent DNA helicase OS=Homo sapiens OX=9606 GN=RECQL5 PE=3 SV=1;tr|B7Z8Y7|B7Z8Y7_HUMAN cDNA FLJ61700, highly similar to ATP-	0	6	8	3	0	0	2	0	6	8	3	0	0	2	8	2	0	6	8	3	0	0	2	108.83	0	72.725	0	8	8.9	3.4	0	0	2.1	0	40319000	56839000	11162000	0	0	3821900	3
1217	Q658N3;Q53F47;Q01658	Q658N3;Q53F47;Q01658	1;1;1	1;1;1	1;1;1	Protein Dr1	DKFZp666G145;DR1	tr|Q658N3|Q658N3_HUMAN Down-regulator of transcription 1, TBP-binding (Negative cofactor 2), isoform CRA_a OS=Homo sapiens OX=9606 GN=DKFZp666G145 PE=2 SV=1;tr|Q53F47|Q53F47_HUMAN Down-regulator of transcription 1 variant (Fragment) OS=Homo sapiens OX=9606	0	1	1	1	0	0	0	0	1	1	1	0	0	0	1	0	0	1	1	1	0	0	0	19.443	0.0014094	10.773	0	7.4	7.4	7.4	0	0	0	0	11345000	10955000	11573000	0	0	0	3
1230	Q03112;Q03112-3;D3DNP4;Q03112-4;A0A0C3SFZ7;Q03112-5;Q03112-6;Q03112-1;E7EUL6;C7FEN9;Q03112-8;Q9UBK3;H9KVD4;Q8IZU7;Q03112-9;E7EPY2;C9JU02;E7ERX0;A0A1B0GXI8;Q8IU84;E9PGE9;E7EU48	Q03112;Q03112-3;D3DNP4;Q03112-4;A0A0C3SFZ7;Q03112-5;Q03112-6;Q03112-1;E7EUL6;C7FEN9;Q03112-8	25;25;22;22;20;20;20;20;19;19;17;4;4;3;3;2;2;2;1;1;1;1	25;25;22;22;20;20;20;20;19;19;17;4;4;3;3;2;2;2;1;1;1;1	22;22;19;19;17;17;17;17;16;16;15;4;3;3;3;2;2;2;1;1;1;1	MDS1 and EVI1 complex locus protein EVI1	MECOM;EVI1	sp|Q03112|MECOM_HUMAN MDS1 and EVI1 complex locus protein OS=Homo sapiens OX=9606 GN=MECOM PE=1 SV=3;sp|Q03112-3|MECOM_HUMAN Isoform 2 of MDS1 and EVI1 complex locus protein OS=Homo sapiens OX=9606 GN=MECOM;tr|D3DNP4|D3DNP4_HUMAN Ecotropic viral integratio	0	18	22	10	2	0	3	0	18	22	10	2	0	3	22	3	0	15	19	9	2	0	3	138.13	0	227.45	0	19.9	25	9.8	1.7	0	2.8	0	360530000	398120000	62101000	13004000	0	22638000	3
872	E9KY19;E9KY18;E9KY17;E9KY16;E9KY15;E9KY14;E9KY13;E9KY12;E9KY11;E9KY10;E9KY09;E9KY08;E9KY07;E9KY06;E9KY05;E9KY04;E9KY03;E9KY02;E9KY01;E9KY00;E9KXZ9;E9KXZ8;E9KXZ7;E9KXZ6;E9KXZ5;E9KXZ4;E9KXZ3;E9KXZ2;E9KXZ1;E9KXZ0;E9KXY9;E9KXY8;E9KXY7;E9KXY6;E9KXY5;E9KXY4;E9KXY3;E9KXY2;E9KXY1;E9KXY0;E9KXX9;E9KXX8;E9KXX7;E9KXX6;E9KXX5;E9KXX4;E9KXX3;E9KXX2;E9KXX1;E9KXX0;E9KXW9;E9KXW8;E9KXW7;E9KXW6;E9KXW5;E9KXW4;E9KXW3;…	E9KY19;E9KY18;E9KY17;E9KY16;E9KY15;E9KY14;E9KY13;E9KY12;E9KY11;E9KY10;E9KY09;E9KY08;E9KY07;E9KY06;E9KY05;E9KY04;E9KY03;E9KY02;E9KY01;E9KY00;E9KXZ9;E9KXZ8;E9KXZ7;E9KXZ6;E9KXZ5;E9KXZ4;E9KXZ3;E9KXZ2;E9KXZ1;E9KXZ0;E9KXY9;E9KXY8;E9KXY7;E9KXY6;E9KXY5;E9KXY4;E9KXY3;E9KXY2;E9KXY1;E9KXY0;E9KXX9;E9KXX8;E9KXX7;E9KXX6;E9KXX5;E9KXX4;E9KXX3;E9KXX2;E9KXX1;E9KXX0;E9KXW9;E9KXW8;E9KXW7;E9KXW6;E9KXW5;E9KXW4;E9KXW3;…	3;3;3;3;3;3;3;3;3;3;3;3;3;3;3;3;3;3;3;3;3;3;3;3;3;3;3;3;3;3;3;3;3;3;3;3;3;3;3;3;3;3;3;3;3;3;3;3;3;3;3;3;3;3;3;3;3;3;3;3;3;3;3;3;3;3;3;3;3;3;3;3;3;3;3;3;3;3;3;3;3;3;3;3;3;3;3;3;3;3;3;3;3;3;3	1;1;1;1;1;1;1;1;1;1;1;1;1;1;1;1;1;1;1;1;1;1;1;1;1;1;1;1;1;1;1;1;1;1;1;1;1;1;1;1;1;1;1;1;1;1;1;1;1;1;1;1;1;1;1;1;1;1;1;1;1;1;1;1;1;1;1;1;1;1;1;1;1;1;1;1;1;1;1;1;1;1;1;1;1;1;1;1;1;1;1;1;1;1;1	1;1;1;1;1;1;1;1;1;1;1;1;1;1;1;1;1;1;1;1;1;1;1;1;1;1;1;1;1;1;1;1;1;1;1;1;1;1;1;1;1;1;1;1;1;1;1;1;1;1;1;1;1;1;1;1;1;1;1;1;1;1;1;1;1;1;1;1;1;1;1;1;1;1;1;1;1;1;1;1;1;1;1;1;1;1;1;1;1;1;1;1;1;1;1	Homeobox protein MSX-1	MSX1	tr|E9KY19|E9KY19_HUMAN Homeobox protein MSX-1 (Fragment) OS=Homo sapiens OX=9606 GN=MSX1 PE=4 SV=1;tr|E9KY18|E9KY18_HUMAN Homeobox protein MSX-1 (Fragment) OS=Homo sapiens OX=9606 GN=MSX1 PE=4 SV=1;tr|E9KY17|E9KY17_HUMAN Homeobox protein MSX-1 (Fragment) O	0	2	1	3	0	0	0	0	1	1	1	0	0	0	1	0	0	1	1	1	0	0	0	15.982	0	12.576	0	15.1	8.9	20.5	0	0	0	0	13195000	7279600	14650000	0	0	0	3
1337	Q5JSZ5;Q5JSZ5-5;A0A1W2PQP5;Q9BU62;Q5H9R5;Q5JSZ9;Q5JT00;H0Y412	Q5JSZ5;Q5JSZ5-5	10;8;3;3;2;1;1;1	10;8;3;3;2;1;1;1	10;8;3;3;2;1;1;1	Protein PRRC2B	PRRC2B	sp|Q5JSZ5|PRC2B_HUMAN Protein PRRC2B OS=Homo sapiens OX=9606 GN=PRRC2B PE=1 SV=2;sp|Q5JSZ5-5|PRC2B_HUMAN Isoform 1 of Protein PRRC2B OS=Homo sapiens OX=9606 GN=PRRC2B	0	7	6	5	0	0	5	0	7	6	5	0	0	5	7	5	0	7	6	5	0	0	5	242.96	0	119.7	0	4.6	4.2	3.1	0	0	3.1	0	52189000	71476000	41995000	0	0	24399000	3
985	O14929;O14929-2;F8W9G7	O14929;O14929-2	5;3;1	5;3;1	5;3;1	Histone acetyltransferase type B catalytic subunit	HAT1	sp|O14929|HAT1_HUMAN Histone acetyltransferase type B catalytic subunit OS=Homo sapiens OX=9606 GN=HAT1 PE=1 SV=1;sp|O14929-2|HAT1_HUMAN Isoform B of Histone acetyltransferase type B catalytic subunit OS=Homo sapiens OX=9606 GN=HAT1	0	4	1	5	0	0	1	0	4	1	5	0	0	1	5	1	0	4	1	5	0	0	1	49.512	0	66.889	0	13.4	1.7	16.5	0	0	4.3	0	36359000	11159000	45362000	0	0	3099300	3
1276	Q14331;E9PRR7;E9PLY7;Q96ND1;E9PI42;Q05D61;Q96MD3	Q14331;E9PRR7	11;6;3;2;1;1;1	11;6;3;2;1;1;1	11;6;3;2;1;1;1	Protein FRG1	FRG1	sp|Q14331|FRG1_HUMAN Protein FRG1 OS=Homo sapiens OX=9606 GN=FRG1 PE=1 SV=1;tr|E9PRR7|E9PRR7_HUMAN Protein FRG1 (Fragment) OS=Homo sapiens OX=9606 GN=FRG1 PE=1 SV=1	0	7	6	10	0	2	3	0	7	6	10	0	2	3	10	3	0	7	6	10	0	2	3	29.172	0	246.28	0	30.2	27.1	39.1	0	11.2	15.5	0	118110000	94107000	369810000	0	7384200	21838000	3
1250	Q12906-4;Q12906-6;Q12906-7;F4ZW66	Q12906-4;Q12906-6;Q12906-7;F4ZW66	23;23;23;22	1;1;1;1	1;1;1;1	Interleukin enhancer-binding factor 3	ILF3	sp|Q12906-4|ILF3_HUMAN Isoform 4 of Interleukin enhancer-binding factor 3 OS=Homo sapiens OX=9606 GN=ILF3;sp|Q12906-6|ILF3_HUMAN Isoform 6 of Interleukin enhancer-binding factor 3 OS=Homo sapiens OX=9606 GN=ILF3;sp|Q12906-7|ILF3_HUMAN Isoform 7 of Interleu	0	17	16	13	12	13	16	0	1	1	1	0	0	0	1	0	0	1	1	1	0	0	0	75.508	0.001996	7.6271	0	34	31.8	27.4	22.8	25.1	26.4	0	13567000	10350000	7938300	0	0	0	3
1095	Q5U079;P17275;Q53HP8	Q5U079;P17275;Q53HP8	12;12;11	12;12;11	11;11;10	Transcription factor jun-B	JUNB	tr|Q5U079|Q5U079_HUMAN Jun B proto-oncogene OS=Homo sapiens OX=9606 GN=JUNB PE=2 SV=1;sp|P17275|JUNB_HUMAN Transcription factor jun-B OS=Homo sapiens OX=9606 GN=JUNB PE=1 SV=1;tr|Q53HP8|Q53HP8_HUMAN Jun B proto-oncogene variant (Fragment) OS=Homo sapiens O	0	9	9	11	0	1	5	0	9	9	11	0	1	5	11	5	0	9	8	11	0	1	5	35.879	0	179.57	0	44.1	41.5	47.8	0	4.3	19.6	0	181260000	109430000	158130000	0	4854600	28344000	3
611	B3KXH8;B2RAU5;Q9Y5X1;Q59ES5;O95061	B3KXH8;B2RAU5;Q9Y5X1;Q59ES5	11;11;11;9;4	11;11;11;9;4	11;11;11;9;4	Sorting nexin;Sorting nexin-9	SNX9	tr|B3KXH8|B3KXH8_HUMAN cDNA FLJ45417 fis, clone BRHIP3033811, highly similar to Sorting nexin-9 OS=Homo sapiens OX=9606 PE=2 SV=1;tr|B2RAU5|B2RAU5_HUMAN Sorting nexin OS=Homo sapiens OX=9606 PE=2 SV=1;sp|Q9Y5X1|SNX9_HUMAN Sorting nexin-9 OS=Homo sapiens OX	0	5	4	10	0	0	5	0	5	4	10	0	0	5	10	5	0	5	4	10	0	0	5	45.605	0	91.329	0	17.5	14.2	32.4	0	0	17.2	0	50730000	29544000	90933000	0	0	29109000	3
186	A4D182;B3KPN8;A0A024RA33;P31249;O43365;F8VXG0;B3KNJ7;P14651-3;P14651-2;P14651	A4D182;B3KPN8;A0A024RA33;P31249;O43365;F8VXG0;B3KNJ7;P14651-3;P14651-2;P14651	2;2;2;2;2;1;1;1;1;1	2;2;2;2;2;1;1;1;1;1	2;2;2;2;2;1;1;1;1;1	Homeobox protein Hox-D3;Homeobox protein Hox-A3;Homeobox protein Hox-B3	HOXA3;HOXD3;HOXB3	tr|A4D182|A4D182_HUMAN Homeo box A3 OS=Homo sapiens OX=9606 GN=HOXA3 PE=2 SV=1;tr|B3KPN8|B3KPN8_HUMAN cDNA FLJ32005 fis, clone NT2RP7009439, highly similar to HOMEOBOX PROTEIN HOX-A3 OS=Homo sapiens OX=9606 PE=2 SV=1;tr|A0A024RA33|A0A024RA33_HUMAN Homeobox	0	2	1	2	0	0	0	0	2	1	2	0	0	0	2	0	0	2	1	2	0	0	0	30.207	0	14.449	0	9.1	4.6	9.1	0	0	0	0	13680000	5485700	13310000	0	0	0	3
596	B2R8K4;F1JVV6;F1JVV5;P18846-2;P18846;Q53RU9;G3M4K5	B2R8K4;F1JVV6;F1JVV5;P18846-2;P18846;Q53RU9;G3M4K5	2;2;2;2;2;1;1	1;1;1;1;1;0;1	1;1;1;1;1;0;1	Cyclic AMP-dependent transcription factor ATF-1	EWSR1/ATF1 fusion;ATF1;CREB1	tr|B2R8K4|B2R8K4_HUMAN cDNA, FLJ93942, highly similar to Homo sapiens activating transcription factor 1 (ATF1), mRNA OS=Homo sapiens OX=9606 PE=2 SV=1;tr|F1JVV6|F1JVV6_HUMAN EWSR1/ATF1 fusion protein type 2 OS=Homo sapiens OX=9606 GN=EWSR1/ATF1 fusion PE=2	0	2	2	2	1	1	1	0	1	1	1	0	0	0	1	0	0	1	1	1	0	0	0	29.234	0.0019894	7.5478	0	12.9	12.9	12.9	3.3	3.3	3.3	0	16058000	10882000	5323400	0	0	0	3
1426	Q7Z6R9	Q7Z6R9	2	1	1	Transcription factor AP-2-delta	TFAP2D	sp|Q7Z6R9|AP2D_HUMAN Transcription factor AP-2-delta OS=Homo sapiens OX=9606 GN=TFAP2D PE=2 SV=1	0	2	2	1	0	0	1	0	1	1	1	0	0	1	1	1	0	1	1	1	0	0	1	49.577	0.0025907	7.1764	0	4	4	2	0	0	2	0	33913000	32531000	12207000	0	0	3162700	3
349	E2GH18;Q5VVR7;C6ZRK1;E2GH15;E2GH13;E2GH16;C6ZRJ7;C6ZRK4;C6ZRJ5;A0A2Z5HTN9;C6ZRK5;A0A0D9SGH8;Q6FHW4;E2GH23;B5BU30;A0A2Z5HTM8;E2GH26;Q9NQB0-14;Q9NQB0-15;Q9NQB0-10;Q9NQB0-12;Q9NQB0-9;Q9NQB0-4;Q9NQB0-6;Q9NQB0-2;Q9NQB0-13;Q9NQB0-16;Q9NQB0-8;Q9NQB0-7;Q9NQB0-5;Q9NQB0-3;Q9NQB0;Q5JRY3;B4E165;Q5JRY5;B7Z9Z6;B4DJZ2;B4DWD5;C6ZRK2;A0A0A0MTL7;C6ZRJ6;Q9NQB0-17;Q9NQB0-11;Q5JRY4	E2GH18;Q5VVR7;C6ZRK1;E2GH15;E2GH13;E2GH16;C6ZRJ7;C6ZRK4;C6ZRJ5;A0A2Z5HTN9;C6ZRK5;A0A0D9SGH8;Q6FHW4;E2GH23;B5BU30;A0A2Z5HTM8;E2GH26;Q9NQB0-14;Q9NQB0-15;Q9NQB0-10;Q9NQB0-12;Q9NQB0-9;Q9NQB0-4;Q9NQB0-6;Q9NQB0-2;Q9NQB0-13;Q9NQB0-16;Q9NQB0-8;Q9NQB0-7;Q9NQB0-5;Q9NQB0-3;Q9NQB0;Q5JRY3;B4E165;Q5JRY5;B7Z9Z6;B4DJZ2;B4DWD5;C6ZRK2;A0A0A0MTL7;C6ZRJ6;Q9NQB0-17;Q9NQB0-11	5;5;5;5;5;5;5;5;5;5;5;5;5;5;5;5;5;5;5;5;5;5;5;5;5;5;5;5;5;5;5;5;4;4;4;4;4;4;4;4;4;4;4;1	2;2;2;2;2;2;2;2;2;2;2;2;2;2;2;2;2;2;2;2;2;2;2;2;2;2;2;2;2;2;2;2;1;1;1;1;1;1;1;1;1;1;1;1	2;2;2;2;2;2;2;2;2;2;2;2;2;2;2;2;2;2;2;2;2;2;2;2;2;2;2;2;2;2;2;2;1;1;1;1;1;1;1;1;1;1;1;1	Transcription factor 7-like 2	TCF7L2	tr|E2GH18|E2GH18_HUMAN T-cell factor-4 variant C OS=Homo sapiens OX=9606 GN=TCF7L2 PE=2 SV=1;tr|Q5VVR7|Q5VVR7_HUMAN TCF7L2 isoform pFC8A_TCF7L2_H7_ex1-11-13-13b OS=Homo sapiens OX=9606 GN=TCF7L2 PE=1 SV=2;tr|C6ZRK1|C6ZRK1_HUMAN TCF7L2 isoform pFC8A_TCF7L2_	0	3	4	3	1	0	0	0	2	2	1	1	0	0	2	1	0	2	2	1	1	0	0	48.728	0	33.191	0	8.4	11.4	8.9	3.4	0	0	0	45088000	41885000	5434000	2522900	0	0	3
859	E5KTA5;P13051;F5GYA2;E5KTA6;P13051-2;Q6FHS8;Q68DM5;B4DRT6	E5KTA5;P13051;F5GYA2;E5KTA6;P13051-2;Q6FHS8;Q68DM5;B4DRT6	9;9;8;8;8;7;6;6	9;9;8;8;8;7;6;6	9;9;8;8;8;7;6;6	Uracil-DNA glycosylase	UNG;DKFZp781L1143	tr|E5KTA5|E5KTA5_HUMAN Uracil-DNA glycosylase OS=Homo sapiens OX=9606 GN=UNG PE=3 SV=1;sp|P13051|UNG_HUMAN Uracil-DNA glycosylase OS=Homo sapiens OX=9606 GN=UNG PE=1 SV=2;tr|F5GYA2|F5GYA2_HUMAN Uracil-DNA glycosylase OS=Homo sapiens OX=9606 GN=UNG PE=1 SV=	0	3	4	9	2	0	4	0	3	4	9	2	0	4	9	4	0	3	4	9	2	0	4	34.645	0	90.299	0	20.4	28.1	39.3	9.9	0	26.8	0	88756000	73913000	280020000	4371100	0	22366000	3
1472	Q8TB74	Q8TB74	2	2	2		MGC12965	tr|Q8TB74|Q8TB74_HUMAN Similar to Cytochrome c, somatic OS=Homo sapiens OX=9606 GN=MGC12965 PE=2 SV=1	0	1	2	2	0	0	0	0	1	2	2	0	0	0	2	0	0	1	2	2	0	0	0	34.306	0	13.69	0	8.1	14.1	14.1	0	0	0	0	5276800	16016000	10121000	0	0	0	3
498	A6NJT0;A0A0A7EPG2;A0A0A7EP36;A0A0A7EP75	A6NJT0	8;3;2;2	8;3;2;2	7;2;2;2	Homeobox protein unc-4 homolog	UNCX	sp|A6NJT0|UNC4_HUMAN Homeobox protein unc-4 homolog OS=Homo sapiens OX=9606 GN=UNCX PE=3 SV=1	0	8	7	5	1	0	2	0	8	7	5	1	0	2	8	2	0	7	7	4	1	0	2	53.69	0	151.63	0	25.6	24.1	17.1	2.4	0	6.2	0	136570000	106130000	25105000	2330100	0	8589200	3
1143	Q8TBW1;Q96QL0;P39023;Q49AJ9;Q9BT63;Q9NY85;G5E9G0;B3KS36;H7C3M2;B5MCW2;H7C422;B4DN06;F8WCR1;B2R7Y3;Q92901	Q8TBW1;Q96QL0;P39023;Q49AJ9;Q9BT63;Q9NY85;G5E9G0;B3KS36;H7C3M2;B5MCW2;H7C422	7;7;7;6;6;6;6;6;4;4;4;1;1;1;1	7;7;7;6;6;6;6;6;4;4;4;1;1;1;1	7;7;7;6;6;6;6;6;4;4;4;1;1;1;1	60S ribosomal protein L3	RPL3;rpl3	tr|Q8TBW1|Q8TBW1_HUMAN Uncharacterized protein (Fragment) OS=Homo sapiens OX=9606 PE=2 SV=1;tr|Q96QL0|Q96QL0_HUMAN Ribosomal protein L3 OS=Homo sapiens OX=9606 GN=RPL3 PE=2 SV=1;sp|P39023|RL3_HUMAN 60S ribosomal protein L3 OS=Homo sapiens OX=9606 GN=RPL3 P	0	4	4	4	0	0	1	0	4	4	4	0	0	1	4	1	0	4	4	4	0	0	1	42.752	0	44.838	0	13.1	13.4	17.1	0	0	2.1	0	42766000	28151000	17928000	0	0	5766000	3
37	F8VX55;A0A024R120;Q12800-2;Q12800-3;Q12800-4;Q12800;F8VWL0;C9JWL3;Q5JV87;A0A024R2J0;A8KAN5;A0A024R2L0;Q9NZI6;Q9NZI7-4;Q9NZI7	F8VX55;A0A024R120;Q12800-2;Q12800-3;Q12800-4;Q12800;F8VWL0	3;3;3;3;3;3;2;1;1;1;1;1;1;1;1	3;3;3;3;3;3;2;1;1;1;1;1;1;1;1	3;3;3;3;3;3;2;1;1;1;1;1;1;1;1	Alpha-globin transcription factor CP2	TFCP2	tr|F8VX55|F8VX55_HUMAN Alpha-globin transcription factor CP2 OS=Homo sapiens OX=9606 GN=TFCP2 PE=1 SV=1;tr|A0A024R120|A0A024R120_HUMAN Transcription factor CP2, isoform CRA_a OS=Homo sapiens OX=9606 GN=TFCP2 PE=4 SV=1;sp|Q12800-2|TFCP2_HUMAN Isoform 2 of A	0	2	1	2	0	0	0	0	2	1	2	0	0	0	2	0	0	2	1	2	0	0	0	48.533	0	35.594	0	7.3	4.2	8	0	0	0	0	9422300	7080300	11700000	0	0	0	3
1608	Q9NRN7;Q9NRN7-2;E9PLW6	Q9NRN7;Q9NRN7-2	3;2;1	3;2;1	3;2;1	L-aminoadipate-semialdehyde dehydrogenase-phosphopantetheinyl transferase	AASDHPPT	sp|Q9NRN7|ADPPT_HUMAN L-aminoadipate-semialdehyde dehydrogenase-phosphopantetheinyl transferase OS=Homo sapiens OX=9606 GN=AASDHPPT PE=1 SV=2;sp|Q9NRN7-2|ADPPT_HUMAN Isoform 2 of L-aminoadipate-semialdehyde dehydrogenase-phosphopantetheinyl transferase OS=	0	2	2	3	0	0	1	0	2	2	3	0	0	1	3	1	0	2	2	3	0	0	1	35.776	0	31.124	0	5.2	5.2	10.7	0	0	2.6	0	21612000	16279000	39962000	0	0	4115400	3
1553	Q9BWC9;K7EMP7;K7EMI9	Q9BWC9;K7EMP7;K7EMI9	2;1;1	2;1;1	2;1;1	Coiled-coil domain-containing protein 106	CCDC106	sp|Q9BWC9|CC106_HUMAN Coiled-coil domain-containing protein 106 OS=Homo sapiens OX=9606 GN=CCDC106 PE=1 SV=1;tr|K7EMP7|K7EMP7_HUMAN Coiled-coil domain-containing protein 106 (Fragment) OS=Homo sapiens OX=9606 GN=CCDC106 PE=1 SV=1;tr|K7EMI9|K7EMI9_HUMAN Coi	0	1	1	2	0	0	0	0	1	1	2	0	0	0	2	0	0	1	1	2	0	0	0	32.032	0	12.901	0	4.6	4.6	11.8	0	0	0	0	6183400	8315800	13934000	0	0	0	3
485	H0YLJ3;A5D8W6;B3KTM8;Q9UBU8-2;H0YMJ0;Q9UBU8;H0YNE0;Q0VAE4;Q9UBU8-3;H0YLV1;H0YMT8;H0YM21;H0YNX3	H0YLJ3;A5D8W6;B3KTM8;Q9UBU8-2;H0YMJ0;Q9UBU8;H0YNE0;Q0VAE4;Q9UBU8-3	5;5;5;5;4;4;3;3;3;2;2;2;1	4;4;4;4;4;3;3;2;2;2;2;2;1	4;4;4;4;4;3;3;2;2;2;2;2;1	Mortality factor 4-like protein 1	MORF4L1	tr|H0YLJ3|H0YLJ3_HUMAN Mortality factor 4-like protein 1 OS=Homo sapiens OX=9606 GN=MORF4L1 PE=1 SV=1;tr|A5D8W6|A5D8W6_HUMAN Mortality factor 4 like 1 OS=Homo sapiens OX=9606 GN=MORF4L1 PE=2 SV=1;tr|B3KTM8|B3KTM8_HUMAN cDNA FLJ38504 fis, clone HCHON2000156	0	1	1	5	0	0	0	0	1	1	4	0	0	0	4	0	0	1	1	4	0	0	0	31.333	0	27.74	0	3.7	6.7	24.2	0	0	0	0	2910800	4094700	59761000	0	0	0	3
844	D6RA57;H0Y9X1;Q96EY4;B7Z504	D6RA57;H0Y9X1;Q96EY4;B7Z504	2;2;2;1	2;2;2;1	2;2;2;1	Translation machinery-associated protein 16	TMA16	tr|D6RA57|D6RA57_HUMAN Translation machinery-associated protein 16 OS=Homo sapiens OX=9606 GN=TMA16 PE=1 SV=1;tr|H0Y9X1|H0Y9X1_HUMAN Translation machinery-associated protein 16 (Fragment) OS=Homo sapiens OX=9606 GN=TMA16 PE=1 SV=1;sp|Q96EY4|TMA16_HUMAN Tra	0	2	1	2	0	0	0	0	2	1	2	0	0	0	2	0	0	2	1	2	0	0	0	17.155	0	26.063	0	24.3	13.9	24.3	0	0	0	0	5773700	4280000	28647000	0	0	0	3
61	A0A024R2I7;Q53H10;Q9NS91;F8WE49;F8WAZ7;C9J0Q4;F8WFA6	A0A024R2I7;Q53H10;Q9NS91;F8WE49	9;8;8;7;1;1;1	9;8;8;7;1;1;1	9;8;8;7;1;1;1	E3 ubiquitin-protein ligase RAD18	RAD18	tr|A0A024R2I7|A0A024R2I7_HUMAN RAD18 homolog (S. cerevisiae), isoform CRA_a OS=Homo sapiens OX=9606 GN=RAD18 PE=4 SV=1;tr|Q53H10|Q53H10_HUMAN Postreplication repair protein hRAD18p variant (Fragment) OS=Homo sapiens OX=9606 PE=2 SV=1;sp|Q9NS91|RAD18_HUMAN	0	8	8	4	0	1	3	0	8	8	4	0	1	3	8	3	0	8	8	4	0	1	3	56.194	0	85.251	0	15.8	16	8.9	0	1.6	7.3	0	113010000	104750000	26175000	0	2491800	8564600	3
1459	Q8N954;Q8N954-2	Q8N954;Q8N954-2	3;2	3;2	3;2	G patch domain-containing protein 11	GPATCH11	sp|Q8N954|GPT11_HUMAN G patch domain-containing protein 11 OS=Homo sapiens OX=9606 GN=GPATCH11 PE=1 SV=4;sp|Q8N954-2|GPT11_HUMAN Isoform 2 of G patch domain-containing protein 11 OS=Homo sapiens OX=9606 GN=GPATCH11	0	2	3	2	0	0	1	0	2	3	2	0	0	1	3	1	0	2	3	2	0	0	1	33.277	0	21.297	0	8.1	10.5	7.4	0	0	2.5	0	21372000	24233000	20542000	0	0	3445700	3
514	A8K313;Q96B01-2;Q96B01;B4DUS5;Q96B01-3;F5H1Y0;H0YGT5	A8K313;Q96B01-2;Q96B01;B4DUS5;Q96B01-3	4;4;4;2;2;1;1	4;4;4;2;2;1;1	4;4;4;2;2;1;1	RAD51-associated protein 1	RAD51AP1	tr|A8K313|A8K313_HUMAN cDNA FLJ78249, highly similar to Homo sapiens RAD51 associated protein 1, mRNA OS=Homo sapiens OX=9606 PE=2 SV=1;sp|Q96B01-2|R51A1_HUMAN Isoform 2 of RAD51-associated protein 1 OS=Homo sapiens OX=9606 GN=RAD51AP1;sp|Q96B01|R51A1_HUMA	0	3	3	3	0	0	1	0	3	3	3	0	0	1	3	1	0	3	3	3	0	0	1	38.466	0	33.185	0	11.9	11.9	11.9	0	0	4.3	0	18932000	29958000	22533000	0	0	4294300	3
303	A0A0A0MRR1;Q5VV50;Q5VV52-3;Q5VV52	A0A0A0MRR1;Q5VV50;Q5VV52-3;Q5VV52	2;2;2;2	2;2;2;2	2;2;2;2	Zinc finger protein 691	ZNF691	tr|A0A0A0MRR1|A0A0A0MRR1_HUMAN Zinc finger protein 691 (Fragment) OS=Homo sapiens OX=9606 GN=ZNF691 PE=1 SV=1;tr|Q5VV50|Q5VV50_HUMAN Zinc finger protein 691 OS=Homo sapiens OX=9606 GN=ZNF691 PE=1 SV=1;sp|Q5VV52-3|ZN691_HUMAN Isoform 2 of Zinc finger protei	0	1	2	2	0	0	0	0	1	2	2	0	0	0	2	0	0	1	2	2	0	0	0	33.708	0	13.255	0	4.4	8.8	8.8	0	0	0	0	4345700	8135500	17889000	0	0	0	3
1615	Q9NV31	Q9NV31	2	2	2	U3 small nucleolar ribonucleoprotein protein IMP3	IMP3	sp|Q9NV31|IMP3_HUMAN U3 small nucleolar ribonucleoprotein protein IMP3 OS=Homo sapiens OX=9606 GN=IMP3 PE=1 SV=1	0	2	2	2	0	0	2	0	2	2	2	0	0	2	2	2	0	2	2	2	0	0	2	21.85	0	17.476	0	15.2	15.2	15.2	0	0	15.2	0	31450000	30611000	36186000	0	0	12498000	3
1027	O75937	O75937	3	3	3	DnaJ homolog subfamily C member 8	DNAJC8	sp|O75937|DNJC8_HUMAN DnaJ homolog subfamily C member 8 OS=Homo sapiens OX=9606 GN=DNAJC8 PE=1 SV=2	0	2	2	3	0	0	2	0	2	2	3	0	0	2	3	2	0	2	2	3	0	0	2	29.841	0	21.039	0	9.5	9.5	16.2	0	0	9.5	0	27995000	27987000	37940000	0	0	11005000	3
428	A0A1W2PNW2;A0A1W2PP47;A0A1W2PNY5;A0A1W2PQZ6;A0A1W2PRF0;A0A1W2PRJ0;A0A1W2PPP6;A0A1X7SBS0;A0A1W2PS93;A0A1W2PR08;A0A1W2PRF5;B1B1I7;G5E9D4;Q96EB1;Q96EB1-3;Q96EB1-2	A0A1W2PNW2;A0A1W2PP47;A0A1W2PNY5;A0A1W2PQZ6;A0A1W2PRF0;A0A1W2PRJ0;A0A1W2PPP6;A0A1X7SBS0;A0A1W2PS93;A0A1W2PR08;A0A1W2PRF5;B1B1I7;G5E9D4;Q96EB1;Q96EB1-3;Q96EB1-2	1;1;1;1;1;1;1;1;1;1;1;1;1;1;1;1	1;1;1;1;1;1;1;1;1;1;1;1;1;1;1;1	1;1;1;1;1;1;1;1;1;1;1;1;1;1;1;1	Elongator complex protein 4	ELP4	tr|A0A1W2PNW2|A0A1W2PNW2_HUMAN Elongator complex protein 4 (Fragment) OS=Homo sapiens OX=9606 GN=ELP4 PE=1 SV=1;tr|A0A1W2PP47|A0A1W2PP47_HUMAN Elongator complex protein 4 (Fragment) OS=Homo sapiens OX=9606 GN=ELP4 PE=1 SV=1;tr|A0A1W2PNY5|A0A1W2PNY5_HUMAN E	0	1	1	1	0	1	0	0	1	1	1	0	1	0	1	1	0	1	1	1	0	1	0	25.86	0.0049969	6.6764	0	7.7	7.7	7.7	0	7.7	0	0	85254000	74455000	71300000	0	168650000	0	3
1006	Q59H56;Q5SRN1;Q53H60;O60508;H0UI46;B4DHE3;Q2TA76	Q59H56;Q5SRN1;Q53H60;O60508;H0UI46	4;4;4;4;2;1;1	4;4;4;4;2;1;1	4;4;4;4;2;1;1	Pre-mRNA-processing factor 17	CDC40	tr|Q59H56|Q59H56_HUMAN Pre-mRNA splicing factor 17 variant (Fragment) OS=Homo sapiens OX=9606 PE=2 SV=1;tr|Q5SRN1|Q5SRN1_HUMAN Pre-mRNA-processing factor 17 OS=Homo sapiens OX=9606 GN=CDC40 PE=1 SV=1;tr|Q53H60|Q53H60_HUMAN Pre-mRNA splicing factor 17 varia	0	2	2	2	0	0	0	0	2	2	2	0	0	0	2	0	0	2	2	2	0	0	0	56.694	0	22.154	0	4.2	5.6	4.6	0	0	0	0	15334000	6212000	6047000	0	0	0	3
618	B2RC06;J3KT86	B2RC06;J3KT86	9;5	1;0	1;0		AURKB	tr|B2RC06|B2RC06_HUMAN cDNA, FLJ95791, highly similar to Homo sapiens aurora kinase B (AURKB), mRNA OS=Homo sapiens OX=9606 PE=2 SV=1;tr|J3KT86|J3KT86_HUMAN Aurora kinase B (Fragment) OS=Homo sapiens OX=9606 GN=AURKB PE=1 SV=1	0	7	6	8	1	1	2	0	1	1	1	0	0	0	1	0	0	1	1	1	0	0	0	39.279	0.0020478	8.5368	0	24.7	20.6	27.9	2.3	2.3	6.7	0	10289000	6352300	8710500	0	0	0	3
620	B2RDE8;P51858;A8K8G0;B7Z958;B7Z525;P51858-2;P51858-3	B2RDE8;P51858;A8K8G0;B7Z958;B7Z525;P51858-2;P51858-3	10;9;5;5;5;5;5	8;7;5;5;3;5;5	8;7;5;5;3;5;5	Hepatoma-derived growth factor	HDGF	tr|B2RDE8|B2RDE8_HUMAN cDNA, FLJ96580, highly similar to Homo sapiens hepatoma-derived growth factor (high-mobility group protein 1-like) (HDGF), mRNA OS=Homo sapiens OX=9606 PE=2 SV=1;sp|P51858|HDGF_HUMAN Hepatoma-derived growth factor OS=Homo sapiens OX=	0	7	9	5	1	0	3	0	6	8	5	1	0	3	8	3	0	6	8	5	1	0	3	26.805	0	79.78	0	30.8	40.4	22.1	7.1	0	14.6	0	140020000	109270000	63528000	4951200	0	16557000	3
1010	O60869;O60869-2;O60869-3	O60869;O60869-2;O60869-3	5;4;4	5;4;4	5;4;4	Endothelial differentiation-related factor 1	EDF1	sp|O60869|EDF1_HUMAN Endothelial differentiation-related factor 1 OS=Homo sapiens OX=9606 GN=EDF1 PE=1 SV=1;sp|O60869-2|EDF1_HUMAN Isoform 2 of Endothelial differentiation-related factor 1 OS=Homo sapiens OX=9606 GN=EDF1;sp|O60869-3|EDF1_HUMAN Isoform 3 of	0	4	4	5	2	0	2	0	4	4	5	2	0	2	5	2	0	4	4	5	2	0	2	16.368	0	41.473	0	30.4	30.4	37.2	16.9	0	16.9	0	80007000	108580000	216400000	7105500	0	22443000	3
1390	Q6PCB5;Q6PCB5-2;C9JM20;H7C2D3	Q6PCB5;Q6PCB5-2	15;13;4;3	15;13;4;3	13;11;2;2	Round spermatid basic protein 1-like protein	RSBN1L	sp|Q6PCB5|RSBNL_HUMAN Round spermatid basic protein 1-like protein OS=Homo sapiens OX=9606 GN=RSBN1L PE=1 SV=2;sp|Q6PCB5-2|RSBNL_HUMAN Isoform 2 of Round spermatid basic protein 1-like protein OS=Homo sapiens OX=9606 GN=RSBN1L	0	9	9	10	1	0	2	0	9	9	10	1	0	2	10	2	0	8	8	10	1	0	2	94.868	0	166.84	0	9.9	13.7	14.2	1.5	0	2.8	0	80879000	79997000	69171000	2440500	0	15796000	3
1678	Q9Y4A0	Q9Y4A0	2	2	2	Jerky protein homolog-like	JRKL	sp|Q9Y4A0|JERKL_HUMAN Jerky protein homolog-like OS=Homo sapiens OX=9606 GN=JRKL PE=2 SV=2	0	2	2	1	0	0	0	0	2	2	1	0	0	0	2	0	0	2	2	1	0	0	0	59.911	0	13.69	0	4.2	4.2	2.9	0	0	0	0	11419000	11453000	4129500	0	0	0	3
961	K7EQ21;Q9P0U4;Q9P0U4-2;Q59EC8;K7EKZ6;K7EQZ1;B4DGL1;K7EJR0	K7EQ21;Q9P0U4;Q9P0U4-2;Q59EC8	6;6;6;5;2;2;1;1	6;6;6;5;2;2;1;1	6;6;6;5;2;2;1;1	CXXC-type zinc finger protein 1	CXXC1	tr|K7EQ21|K7EQ21_HUMAN CXXC finger 1 (PHD domain), isoform CRA_c OS=Homo sapiens OX=9606 GN=CXXC1 PE=1 SV=1;sp|Q9P0U4|CXXC1_HUMAN CXXC-type zinc finger protein 1 OS=Homo sapiens OX=9606 GN=CXXC1 PE=1 SV=2;sp|Q9P0U4-2|CXXC1_HUMAN Isoform 2 of CXXC-type zinc	0	5	3	2	0	0	0	0	5	3	2	0	0	0	5	0	0	5	3	2	0	0	0	69.305	0	36.346	0	9.3	7.2	4.1	0	0	0	0	50335000	1549300	6408800	0	0	0	3
92	A0A024R4E5;Q00341;B2R5V9;Q00341-2;H0Y394;B4DKR8;Q5HYC5;H7C0A4;Q6ZS03;C9J5E5;C9JIZ1;Q96CF6;C9JT62;C9JHS7;C9JK79;C9JHZ8;C9JES8;C9JZI8;C9JMQ6;C9JQ82;C9JBS3;C9JEJ8;C9JHN6;H7C2D1;Q6ZN49;Q2HJC8;C9JHS9;C9J739;H7BZC3	A0A024R4E5;Q00341;B2R5V9;Q00341-2;H0Y394;B4DKR8	14;14;13;13;10;8;6;6;6;5;5;5;3;3;3;3;3;3;2;2;2;2;2;2;2;2;1;1;1	14;14;13;13;10;8;6;6;6;5;5;5;3;3;3;3;3;3;2;2;2;2;2;2;2;2;1;1;1	14;14;13;13;10;8;6;6;6;5;5;5;3;3;3;3;3;3;2;2;2;2;2;2;2;2;1;1;1	Vigilin	HDLBP	tr|A0A024R4E5|A0A024R4E5_HUMAN High density lipoprotein binding protein (Vigilin), isoform CRA_a OS=Homo sapiens OX=9606 GN=HDLBP PE=1 SV=1;sp|Q00341|VIGLN_HUMAN Vigilin OS=Homo sapiens OX=9606 GN=HDLBP PE=1 SV=2;tr|B2R5V9|B2R5V9_HUMAN cDNA, FLJ92652, high	0	7	11	11	1	2	10	0	7	11	11	1	2	10	11	10	0	7	11	11	1	2	10	141.44	0	122.98	0	8.1	12.9	13.4	0.6	1.9	11.5	0	31386000	81179000	908400000	0	3846900	57544000	3
1244	Q12788;A0JLS5;J3KNP2;A0A087WYP7	Q12788;A0JLS5;J3KNP2	5;4;4;2	5;4;4;2	5;4;4;2	Transducin beta-like protein 3	TBL3	sp|Q12788|TBL3_HUMAN Transducin beta-like protein 3 OS=Homo sapiens OX=9606 GN=TBL3 PE=1 SV=2;tr|A0JLS5|A0JLS5_HUMAN TBL3 protein (Fragment) OS=Homo sapiens OX=9606 GN=TBL3 PE=2 SV=1;tr|J3KNP2|J3KNP2_HUMAN Transducin beta-like protein 3 (Fragment) OS=Homo	0	3	3	2	0	0	2	0	3	3	2	0	0	2	3	2	0	3	3	2	0	0	2	89.034	0	34.154	0	4.2	5.4	3.3	0	0	3.1	0	24531000	17435000	19869000	0	0	3772700	3
1674	Q9Y3A4	Q9Y3A4	5	5	5	Ribosomal RNA-processing protein 7 homolog A	RRP7A	sp|Q9Y3A4|RRP7A_HUMAN Ribosomal RNA-processing protein 7 homolog A OS=Homo sapiens OX=9606 GN=RRP7A PE=1 SV=2	0	4	5	5	0	1	2	0	4	5	5	0	1	2	5	2	0	4	5	5	0	1	2	32.334	0	78.753	0	18.9	23.6	23.6	0	4.6	8.6	0	102040000	104020000	75631000	0	4551100	17671000	3
1421	Q7Z4V5-2;Q7Z4V5;Q7Z4V5-4;Q7Z4V5-3;M0R0J3;K7EPS6;K7ERA4;A0A087WX58;A0A087WZ99;Q59H67;A0A087WT54	Q7Z4V5-2;Q7Z4V5;Q7Z4V5-4;Q7Z4V5-3;M0R0J3	13;13;12;12;7;4;3;2;1;1;1	11;11;10;10;5;4;3;2;1;1;1	10;10;9;9;4;4;3;2;1;1;1	Hepatoma-derived growth factor-related protein 2	HDGFRP2	sp|Q7Z4V5-2|HDGR2_HUMAN Isoform 2 of Hepatoma-derived growth factor-related protein 2 OS=Homo sapiens OX=9606 GN=HDGFL2;sp|Q7Z4V5|HDGR2_HUMAN Hepatoma-derived growth factor-related protein 2 OS=Homo sapiens OX=9606 GN=HDGFL2 PE=1 SV=1;sp|Q7Z4V5-4|HDGR2_HUM	0	11	11	6	2	1	3	0	10	10	6	2	1	3	10	3	0	9	9	5	2	1	2	74.229	0	121.88	0	19	19.7	11.3	4.5	2.2	7	0	242220000	211040000	69317000	12193000	0	30413000	3
211	A0A024RBL4	A0A024RBL4	11	1	1		RBM19	tr|A0A024RBL4|A0A024RBL4_HUMAN RNA binding motif protein 19, isoform CRA_a OS=Homo sapiens OX=9606 GN=RBM19 PE=4 SV=1	0	6	6	9	2	3	3	0	1	0	1	0	0	0	1	0	0	1	0	1	0	0	0	86.81	0	57.348	0	11.2	8.9	15.6	3	3.9	5.7	0	28773000	0	69010000	0	0	0	2
1643	Q9UGU5;B0QXZ8;B0QXZ9;Q7Z641;Q6P681;Q2M3X1;B4DSN8	Q9UGU5;B0QXZ8;B0QXZ9;Q7Z641;Q6P681;Q2M3X1;B4DSN8	2;1;1;1;1;1;1	2;1;1;1;1;1;1	2;1;1;1;1;1;1	HMG domain-containing protein 4	HMGXB4	sp|Q9UGU5|HMGX4_HUMAN HMG domain-containing protein 4 OS=Homo sapiens OX=9606 GN=HMGXB4 PE=1 SV=2;tr|B0QXZ8|B0QXZ8_HUMAN HMG domain-containing protein 4 (Fragment) OS=Homo sapiens OX=9606 GN=HMGXB4 PE=1 SV=1;tr|B0QXZ9|B0QXZ9_HUMAN HMG domain-containing pro	0	2	2	2	0	0	0	0	2	2	2	0	0	0	2	0	0	2	2	2	0	0	0	65.711	0	13.367	0	5.7	5.7	5.7	0	0	0	0	13680000	8118800	3834400	0	0	0	3
179	A0A024R9G7;Q6PL18;A0A0B4J211;Q6PL18-2	A0A024R9G7;Q6PL18;A0A0B4J211	11;11;7;2	11;11;7;2	11;11;7;2	ATPase family AAA domain-containing protein 2	ATAD2	tr|A0A024R9G7|A0A024R9G7_HUMAN ATPase family, AAA domain containing 2, isoform CRA_c OS=Homo sapiens OX=9606 GN=ATAD2 PE=4 SV=1;sp|Q6PL18|ATAD2_HUMAN ATPase family AAA domain-containing protein 2 OS=Homo sapiens OX=9606 GN=ATAD2 PE=1 SV=1;tr|A0A0B4J211|A0A	0	10	6	0	0	0	0	0	10	6	0	0	0	0	10	0	0	10	6	0	0	0	0	158.55	0	71.815	0	10.5	5.5	0	0	0	0	0	75921000	25977000	0	0	0	0	2
557	A8K996;Q92698;B4DLX7;A0A087WTB0;V9GYD3;V9GYX6;A0A087X124;A0A087WW72;A0A087WV39;A0A087WWG5;A0A087WVW5	A8K996;Q92698;B4DLX7	17;17;13;7;5;4;2;2;2;1;1	17;17;13;7;5;4;2;2;2;1;1	17;17;13;7;5;4;2;2;2;1;1	DNA repair and recombination protein RAD54-like	RAD54L	tr|A8K996|A8K996_HUMAN cDNA FLJ75816, highly similar to Homo sapiens RAD54-like(RAD54L), mRNA OS=Homo sapiens OX=9606 PE=2 SV=1;sp|Q92698|RAD54_HUMAN DNA repair and recombination protein RAD54-like OS=Homo sapiens OX=9606 GN=RAD54L PE=1 SV=2;tr|B4DLX7|B4DL	0	9	16	6	0	1	4	0	9	16	6	0	1	4	16	4	0	9	16	6	0	1	4	84.317	0	123.06	0	16.3	30	10.6	0	1.5	7.2	0	65535000	138360000	28455000	0	2302300	12294000	3
847	D6RG30;Q2TB18-2;Q2TB18;H0Y982;REV__Q96PB7-6;REV__B3KTG9;REV__Q96PB7-4;REV__Q96PB7-2;REV__Q96PB7-5;REV__Q96PB7-3;REV__Q96PB7;REV__Q6IMJ0	D6RG30;Q2TB18-2;Q2TB18	3;3;3;1;1;1;1;1;1;1;1;1	3;3;3;1;1;1;1;1;1;1;1;1	3;3;3;1;1;1;1;1;1;1;1;1	Protein asteroid homolog 1	ASTE1	tr|D6RG30|D6RG30_HUMAN Asteroid homolog 1 (Drosophila), isoform CRA_c OS=Homo sapiens OX=9606 GN=ASTE1 PE=1 SV=1;sp|Q2TB18-2|ASTE1_HUMAN Isoform 2 of Protein asteroid homolog 1 OS=Homo sapiens OX=9606 GN=ASTE1;sp|Q2TB18|ASTE1_HUMAN Protein asteroid homolog	0	2	1	1	0	0	0	0	2	1	1	0	0	0	2	0	0	2	1	1	0	0	0	79.92	0	16.905	0	3.3	1	1.6	0	0	0	0	5972000	13008000	5465000	0	0	0	3
1386	Q6P158;B4DKW2;Q59G60;Q6P158-2;H7C109;A0A087WZ11;Q6P158-3;Q8N4U2	Q6P158;B4DKW2;Q59G60;Q6P158-2	16;11;8;8;6;5;2;1	16;11;8;8;6;5;2;1	15;10;8;7;6;5;2;1	Putative ATP-dependent RNA helicase DHX57	DHX57	sp|Q6P158|DHX57_HUMAN Putative ATP-dependent RNA helicase DHX57 OS=Homo sapiens OX=9606 GN=DHX57 PE=1 SV=2;tr|B4DKW2|B4DKW2_HUMAN cDNA FLJ56001, highly similar to Putative ATP-dependent RNA helicase DHX57 (Fragment) OS=Homo sapiens OX=9606 PE=2 SV=1;tr|Q59	0	6	6	14	3	1	4	0	6	6	14	3	1	4	14	4	0	5	5	13	2	0	3	155.6	0	161.43	0	6.1	7.1	12.8	2.7	0.6	3.4	0	61394000	58101000	167570000	3471300	0	19220000	3
921	I3L0U5;H6QX63;Q6PK04	I3L0U5;H6QX63;Q6PK04	2;2;2	2;2;2	2;2;2	Coiled-coil domain-containing protein 137	CCDC137	tr|I3L0U5|I3L0U5_HUMAN Coiled-coil domain-containing protein 137 (Fragment) OS=Homo sapiens OX=9606 GN=CCDC137 PE=1 SV=1;tr|H6QX63|H6QX63_HUMAN Hepatocellular carcinoma related protein 2 OS=Homo sapiens OX=9606 PE=2 SV=1;sp|Q6PK04|CC137_HUMAN Coiled-coil d	0	2	2	1	0	0	0	0	2	2	1	0	0	0	2	0	0	2	2	1	0	0	0	33.524	0	28.179	0	12	12	5.8	0	0	0	0	17914000	6028900	3846900	0	0	0	3
294	A2A2L5;B2RB99;B4DXL5;A0A0A0MQR2;Q9BY42;B4DEJ8;A2A2L6	A2A2L5;B2RB99;B4DXL5;A0A0A0MQR2;Q9BY42;B4DEJ8;A2A2L6	2;2;2;2;2;1;1	2;2;2;2;2;1;1	2;2;2;2;2;1;1	Protein RTF2 homolog	RTFDC1	tr|A2A2L5|A2A2L5_HUMAN Replication termination factor 2 (Fragment) OS=Homo sapiens OX=9606 GN=RTF2 PE=1 SV=1;tr|B2RB99|B2RB99_HUMAN cDNA, FLJ95387 OS=Homo sapiens OX=9606 PE=2 SV=1;tr|B4DXL5|B4DXL5_HUMAN cDNA FLJ52798 OS=Homo sapiens OX=9606 PE=2 SV=1;tr|A	0	2	1	2	0	0	2	0	2	1	2	0	0	2	2	2	0	2	1	2	0	0	2	31.151	0	22.479	0	10.5	3.6	10.5	0	0	10.5	0	10506000	4551600	60076000	0	0	1542200	3
1035	O95235-2;O95235;D6RBN1;D6R9E4	O95235-2;O95235	11;11;2;1	11;11;2;1	11;11;2;1	Kinesin-like protein KIF20A	KIF20A	sp|O95235-2|KI20A_HUMAN Isoform 2 of Kinesin-like protein KIF20A OS=Homo sapiens OX=9606 GN=KIF20A;sp|O95235|KI20A_HUMAN Kinesin-like protein KIF20A OS=Homo sapiens OX=9606 GN=KIF20A PE=1 SV=1	0	10	10	4	0	1	2	0	10	10	4	0	1	2	10	2	0	10	10	4	0	1	2	98.099	0	100.48	0	18.5	15.8	5.7	0	1.8	3.3	0	86542000	123500000	27972000	0	6203500	5621200	3
1491	Q92665	Q92665	4	4	4	28S ribosomal protein S31, mitochondrial	MRPS31	sp|Q92665|RT31_HUMAN 28S ribosomal protein S31, mitochondrial OS=Homo sapiens OX=9606 GN=MRPS31 PE=1 SV=3	0	4	2	2	0	0	3	0	4	2	2	0	0	3	4	3	0	4	2	2	0	0	3	45.318	0	37.666	0	12.9	4.8	4.8	0	0	7.1	0	107110000	14229000	19203000	0	0	15927000	3
266	Q1LZN2;A0A0G2JP90;A0A087WW46;J3KN36;A0A0G2JN29;A0A087X117;Q5JPE7-3;Q5JPE7-2;Q15155;P69849;Q5JPE7	Q1LZN2;A0A0G2JP90;A0A087WW46;J3KN36;A0A0G2JN29;A0A087X117;Q5JPE7-3;Q5JPE7-2;Q15155;P69849;Q5JPE7	1;1;1;1;1;1;1;1;1;1;1	1;1;1;1;1;1;1;1;1;1;1	1;1;1;1;1;1;1;1;1;1;1	Nodal modulator 2;Nodal modulator 1;Nodal modulator 3	NOMO3;NOMO1;NOMO2	tr|Q1LZN2|Q1LZN2_HUMAN NOMO3 protein (Fragment) OS=Homo sapiens OX=9606 GN=NOMO3 PE=2 SV=1;tr|A0A0G2JP90|A0A0G2JP90_HUMAN Nodal modulator 1 OS=Homo sapiens OX=9606 GN=NOMO1 PE=1 SV=1;tr|A0A087WW46|A0A087WW46_HUMAN Nodal modulator 1 OS=Homo sapiens OX=9606	0	1	1	0	0	0	0	0	1	1	0	0	0	0	1	0	0	1	1	0	0	0	0	89.816	0.0061728	6.5951	0	1.7	1.7	0	0	0	0	0	45335000	38537000	0	0	0	0	2
1604	Q9NQZ2	Q9NQZ2	6	6	6	Something about silencing protein 10	UTP3	sp|Q9NQZ2|SAS10_HUMAN Something about silencing protein 10 OS=Homo sapiens OX=9606 GN=UTP3 PE=1 SV=1	0	2	1	5	0	0	1	0	2	1	5	0	0	1	5	1	0	2	1	5	0	0	1	54.557	0	62.485	0	5.2	5	18.2	0	0	1.7	0	9306100	17203000	62780000	0	0	6143100	3
1457	Q8N6N3;Q8N6N3-2;Q8N6N3-3	Q8N6N3;Q8N6N3-2	5;4;2	5;4;2	5;4;2	UPF0690 protein C1orf52	C1orf52	sp|Q8N6N3|CA052_HUMAN UPF0690 protein C1orf52 OS=Homo sapiens OX=9606 GN=C1orf52 PE=1 SV=1;sp|Q8N6N3-2|CA052_HUMAN Isoform 2 of UPF0690 protein C1orf52 OS=Homo sapiens OX=9606 GN=C1orf52	0	3	2	4	0	0	2	0	3	2	4	0	0	2	4	2	0	3	2	4	0	0	2	20.599	0	42.622	0	25.8	5.5	24.7	0	0	12.6	0	17204000	15385000	36123000	0	0	5976000	3
894	J3QK86;J3KPG5;F8VU39;Q9UIF9-2;Q9UIF9-3;Q9UIF9;A0A0C4DGI9;H0YHQ7;H0YII3	J3QK86;J3KPG5;F8VU39;Q9UIF9-2;Q9UIF9-3;Q9UIF9;A0A0C4DGI9	10;10;10;10;10;10;6;2;1	10;10;10;10;10;10;6;2;1	10;10;10;10;10;10;6;2;1	Bromodomain adjacent to zinc finger domain protein 2A	BAZ2A	tr|J3QK86|J3QK86_HUMAN Bromodomain adjacent to zinc finger domain, 2A, isoform CRA_a OS=Homo sapiens OX=9606 GN=BAZ2A PE=4 SV=1;tr|J3KPG5|J3KPG5_HUMAN Bromodomain adjacent to zinc finger domain protein 2A OS=Homo sapiens OX=9606 GN=BAZ2A PE=1 SV=1;tr|F8VU3	0	9	7	0	0	0	0	0	9	7	0	0	0	0	9	0	0	9	7	0	0	0	0	207.81	0	72.232	0	7.6	6.8	0	0	0	0	0	42402000	35607000	0	0	0	0	2
242	A0A0A0MRI1;A0A024RDS7;Q8IXQ4;Q8IXQ4-2;Q8IXQ4-3;A0A087WW86;B4E3D2;Q8IXQ4-4	A0A0A0MRI1;A0A024RDS7;Q8IXQ4;Q8IXQ4-2	5;5;5;4;2;1;1;1	5;5;5;4;2;1;1;1	5;5;5;4;2;1;1;1	GPALPP motifs-containing protein 1	GPALPP1;KIAA1704	tr|A0A0A0MRI1|A0A0A0MRI1_HUMAN GPALPP motifs-containing protein 1 OS=Homo sapiens OX=9606 GN=GPALPP1 PE=1 SV=1;tr|A0A024RDS7|A0A024RDS7_HUMAN KIAA1704, isoform CRA_a OS=Homo sapiens OX=9606 GN=KIAA1704 PE=4 SV=1;sp|Q8IXQ4|GPAM1_HUMAN GPALPP motifs-containi	0	2	2	5	0	0	2	0	2	2	5	0	0	2	5	2	0	2	2	5	0	0	2	37.971	0	36.251	0	7.4	7.1	14.2	0	0	7.4	0	15017000	11369000	46053000	0	0	5240600	3
471	A2VCR0;B4DM33;Q15691	A2VCR0;B4DM33;Q15691	4;4;4	4;4;4	4;4;4	Microtubule-associated protein RP/EB family member 1	MAPRE1	tr|A2VCR0|A2VCR0_HUMAN MAPRE1 protein (Fragment) OS=Homo sapiens OX=9606 GN=MAPRE1 PE=2 SV=1;tr|B4DM33|B4DM33_HUMAN cDNA FLJ52068, highly similar to Microtubule-associated protein RP/EB family member 1 OS=Homo sapiens OX=9606 PE=2 SV=1;sp|Q15691|MARE1_HUMA	0	2	2	4	0	0	3	0	2	2	4	0	0	3	4	3	0	2	2	4	0	0	3	19.408	0	30.758	0	22	17.3	34.7	0	0	27.7	0	23007000	21993000	46003000	0	0	15729000	3
1349	Q5TDG3;Q9UNX4;B3KMW5	Q5TDG3;Q9UNX4	4;4;1	4;4;1	4;4;1	WD repeat-containing protein 3	WDR3	tr|Q5TDG3|Q5TDG3_HUMAN WD repeat domain 3, isoform CRA_b OS=Homo sapiens OX=9606 GN=WDR3 PE=2 SV=1;sp|Q9UNX4|WDR3_HUMAN WD repeat-containing protein 3 OS=Homo sapiens OX=9606 GN=WDR3 PE=1 SV=1	0	2	2	3	0	0	2	0	2	2	3	0	0	2	3	2	0	2	2	3	0	0	2	106.1	0	23.922	0	2	2	3.1	0	0	2.2	0	19098000	16496000	21540000	0	0	4780200	3
392	B4DG57;A0A0U1RRH6;O94880-2;O94880	B4DG57;A0A0U1RRH6;O94880-2;O94880	5;5;5;5	5;5;5;5	5;5;5;5	PHD finger protein 14	PHF14	tr|B4DG57|B4DG57_HUMAN cDNA FLJ61230, highly similar to PHD finger protein 14 OS=Homo sapiens OX=9606 GN=PHF14 PE=1 SV=1;tr|A0A0U1RRH6|A0A0U1RRH6_HUMAN PHD finger protein 14 OS=Homo sapiens OX=9606 GN=PHF14 PE=1 SV=1;sp|O94880-2|PHF14_HUMAN Isoform 2 of PH	0	5	4	1	0	0	1	0	5	4	1	0	0	1	5	1	0	5	4	1	0	0	1	68.571	0	32.399	0	9.5	7	1.3	0	0	1.3	0	40500000	32220000	3319100	0	0	3285800	3
1041	O95391;B2RBA0;A0A0C4DGD2;E5RGM7;E5RK41	O95391;B2RBA0	23;22;4;4;4	23;22;4;4;4	23;22;4;4;4	Pre-mRNA-splicing factor SLU7	SLU7	sp|O95391|SLU7_HUMAN Pre-mRNA-splicing factor SLU7 OS=Homo sapiens OX=9606 GN=SLU7 PE=1 SV=2;tr|B2RBA0|B2RBA0_HUMAN cDNA, FLJ95388, highly similar to Homo sapiens step II splicing factor SLU7 (SLU7), mRNA OS=Homo sapiens OX=9606 PE=2 SV=1	0	13	14	20	4	1	8	0	13	14	20	4	1	8	20	8	0	13	14	20	4	1	8	68.386	0	323.31	0	31.4	37.4	50	7.5	1.5	18.3	0	431350000	430220000	863570000	20913000	3833600	71647000	3
257	B3KME9;A0A087WT20;Q9NV06;E5RHM4;Q9NV06-2	B3KME9;A0A087WT20;Q9NV06;E5RHM4;Q9NV06-2	3;3;3;2;2	3;3;3;2;2	3;3;3;2;2	DDB1- and CUL4-associated factor 13	DCAF13	tr|B3KME9|B3KME9_HUMAN DDB1- and CUL4-associated factor 13 OS=Homo sapiens OX=9606 GN=DCAF13 PE=1 SV=1;tr|A0A087WT20|A0A087WT20_HUMAN DDB1- and CUL4-associated factor 13 OS=Homo sapiens OX=9606 GN=DCAF13 PE=1 SV=1;sp|Q9NV06|DCA13_HUMAN DDB1- and CUL4-assoc	0	1	2	1	0	0	0	0	1	2	1	0	0	0	2	0	0	1	2	1	0	0	0	25.349	0	17.814	0	5.9	9	6.3	0	0	0	0	7235600	10719000	3562500	0	0	0	3
1434	X5D2E5;Q86WJ1-2;Q86WJ1;B4DLS6;Q86WJ1-3;A0A0A0MSH9;Q86WJ1-4;A0A087WTM4;Q9H678;A0A0A0MRH8;Q86WJ1-5;A0A087WWW4;B4DPN5;A0A087WZM7	X5D2E5;Q86WJ1-2;Q86WJ1;B4DLS6;Q86WJ1-3;A0A0A0MSH9;Q86WJ1-4;A0A087WTM4;Q9H678;A0A0A0MRH8;Q86WJ1-5	8;8;8;7;7;6;6;4;4;4;4;2;2;1	8;8;8;7;7;6;6;4;4;4;4;2;2;1	8;8;8;7;7;6;6;4;4;4;4;2;2;1	Chromodomain-helicase-DNA-binding protein 1-like	CHD1L	tr|X5D2E5|X5D2E5_HUMAN Chromodomain helicase DNA binding protein 1-like isoform A (Fragment) OS=Homo sapiens OX=9606 GN=CHD1L PE=2 SV=1;sp|Q86WJ1-2|CHD1L_HUMAN Isoform 2 of Chromodomain-helicase-DNA-binding protein 1-like OS=Homo sapiens OX=9606 GN=CHD1L;s	0	5	6	3	0	2	6	0	5	6	3	0	2	6	6	6	0	5	6	3	0	2	6	100.99	0	63.258	0	6.5	8	4.2	0	3.3	7.5	0	42703000	49007000	21028000	0	0	34490000	3
909	G3V529;Q9GZR7;B4DM03;Q9GZR7-2;A0A087WXU8;F5GYL3;B4DKV2;Q7Z4X3;A0A1W2PRR2;B4E300;Q59FS7;Q7Z4W0;B4DGI6	G3V529;Q9GZR7;B4DM03;Q9GZR7-2;A0A087WXU8;F5GYL3;B4DKV2;Q7Z4X3;A0A1W2PRR2;B4E300;Q59FS7;Q7Z4W0	12;12;10;10;9;9;9;8;8;8;8;7;5	12;12;10;10;9;9;9;8;8;8;8;7;5	12;12;10;10;9;9;9;8;8;8;8;7;5	ATP-dependent RNA helicase DDX24	DDX24	tr|G3V529|G3V529_HUMAN ATP-dependent RNA helicase DDX24 OS=Homo sapiens OX=9606 GN=DDX24 PE=1 SV=1;sp|Q9GZR7|DDX24_HUMAN ATP-dependent RNA helicase DDX24 OS=Homo sapiens OX=9606 GN=DDX24 PE=1 SV=1;tr|B4DM03|B4DM03_HUMAN cDNA FLJ50574, highly similar to ATP	0	5	2	8	2	0	1	0	5	2	8	2	0	1	8	2	0	5	2	8	2	0	1	91.48	0	75.58	0	8.1	3.6	12.3	2.8	0	0.9	0	35777000	17684000	91273000	2880700	0	3528600	3
923	Q6IB29;H7C2Q8;Q99848;B4DRX8;B4DHA6	Q6IB29;H7C2Q8;Q99848;B4DRX8;B4DHA6	2;2;2;1;1	2;2;2;1;1	2;2;2;1;1	Probable rRNA-processing protein EBP2	EBNA1BP2	tr|Q6IB29|Q6IB29_HUMAN EBNA1 binding protein 2 OS=Homo sapiens OX=9606 GN=EBNA1BP2 PE=1 SV=1;tr|H7C2Q8|H7C2Q8_HUMAN EBNA1 binding protein 2, isoform CRA_d OS=Homo sapiens OX=9606 GN=EBNA1BP2 PE=1 SV=1;sp|Q99848|EBP2_HUMAN Probable rRNA-processing protein E	0	2	1	1	0	0	0	0	2	1	1	0	0	0	2	0	0	2	1	1	0	0	0	34.852	0	13.809	0	8.8	3.9	3.9	0	0	0	0	21581000	6457200	1890500	0	0	0	3
645	B3KNW7	B3KNW7	1	1	1			tr|B3KNW7|B3KNW7_HUMAN cDNA FLJ30606 fis, clone CTONG2000330, highly similar to Probable global transcription activator SNF2L4 OS=Homo sapiens OX=9606 PE=2 SV=1	0	1	1	1	1	0	0	0	1	1	1	1	0	0	1	1	0	1	1	1	1	0	0	85.657	0	15.594	0	0.9	0.9	0.9	0.9	0	0	0	28746000	35397000	18592000	15941000	0	0	3
678	F5H2N6;B4DIC2;Q9HCI6-2;Q9HCI6	F5H2N6;B4DIC2;Q9HCI6-2;Q9HCI6	6;6;6;6	6;6;6;6	6;6;6;6	Uncharacterized protein KIAA1586	KIAA1586	tr|F5H2N6|F5H2N6_HUMAN E3 SUMO-protein ligase KIAA1586 OS=Homo sapiens OX=9606 GN=KIAA1586 PE=1 SV=1;tr|B4DIC2|B4DIC2_HUMAN cDNA FLJ58160, weakly similar to Zinc finger protein 451 OS=Homo sapiens OX=9606 PE=2 SV=1;sp|Q9HCI6-2|K1586_HUMAN Isoform 2 of E3 S	0	4	2	4	0	0	1	0	4	2	4	0	0	1	4	1	0	4	2	4	0	0	1	86.686	0	40.154	0	6.8	4.3	7	0	0	1.2	0	24921000	12052000	30606000	0	0	7798900	3
1605	Q9NR12-2;Q9NR12;D6RAN1;D6RF83;H7BYK4;D6RH06;Q9NR12-3;Q9NR12-5;Q9NR12-6;Q9NR12-4	Q9NR12-2;Q9NR12;D6RAN1;D6RF83;H7BYK4;D6RH06;Q9NR12-3;Q9NR12-5;Q9NR12-6;Q9NR12-4	2;2;1;1;1;1;1;1;1;1	2;2;1;1;1;1;1;1;1;1	2;2;1;1;1;1;1;1;1;1	PDZ and LIM domain protein 7	PDLIM7	sp|Q9NR12-2|PDLI7_HUMAN Isoform 2 of PDZ and LIM domain protein 7 OS=Homo sapiens OX=9606 GN=PDLIM7;sp|Q9NR12|PDLI7_HUMAN PDZ and LIM domain protein 7 OS=Homo sapiens OX=9606 GN=PDLIM7 PE=1 SV=1;tr|D6RAN1|D6RAN1_HUMAN PDZ and LIM domain protein 7 (Fragment	0	1	1	2	0	0	0	0	1	1	2	0	0	0	2	0	0	1	1	2	0	0	0	46.51	0	13.924	0	2.8	2.8	5.9	0	0	0	0	4307100	3913700	14595000	0	0	0	3
1666	Q9Y2L1;Q49AG4;G3V1J5;A8QI98;Q9Y2L1-2;F2Z2C0;A0A024R643;B3KM83	Q9Y2L1;Q49AG4;G3V1J5;A8QI98;Q9Y2L1-2;F2Z2C0;A0A024R643	9;8;8;8;8;6;6;2	9;8;8;8;8;6;6;2	9;8;8;8;8;6;6;2	Exosome complex exonuclease RRP44	DIS3;KIAA1008	sp|Q9Y2L1|RRP44_HUMAN Exosome complex exonuclease RRP44 OS=Homo sapiens OX=9606 GN=DIS3 PE=1 SV=2;tr|Q49AG4|Q49AG4_HUMAN DIS3 protein OS=Homo sapiens OX=9606 GN=DIS3 PE=2 SV=1;tr|G3V1J5|G3V1J5_HUMAN Exosome complex exonuclease RRP44 OS=Homo sapiens OX=9606	0	5	7	7	1	0	3	0	5	7	7	1	0	3	7	3	0	5	7	7	1	0	3	109	0	70.513	0	8.6	9.6	10.8	1.1	0	3.9	0	46176000	49159000	47538000	1986000	0	10683000	3
1474	Q8TDD1;Q8TDD1-2;F8VRX4	Q8TDD1;Q8TDD1-2;F8VRX4	4;4;2	4;4;2	4;4;2	ATP-dependent RNA helicase DDX54	DDX54	sp|Q8TDD1|DDX54_HUMAN ATP-dependent RNA helicase DDX54 OS=Homo sapiens OX=9606 GN=DDX54 PE=1 SV=2;sp|Q8TDD1-2|DDX54_HUMAN Isoform 2 of ATP-dependent RNA helicase DDX54 OS=Homo sapiens OX=9606 GN=DDX54;tr|F8VRX4|F8VRX4_HUMAN ATP-dependent RNA helicase DDX54	0	3	4	1	0	1	3	0	3	4	1	0	1	3	4	3	0	3	4	1	0	1	3	98.594	0	27.151	0	4	4.8	0.9	0	0.8	4	0	73334000	17503000	56653000	0	997220	14357000	3
1209	P81133	P81133	3	3	2	Single-minded homolog 1	SIM1	sp|P81133|SIM1_HUMAN Single-minded homolog 1 OS=Homo sapiens OX=9606 GN=SIM1 PE=2 SV=2	0	3	2	1	0	0	1	0	3	2	1	0	0	1	3	1	0	2	1	0	0	0	0	85.514	0	21.068	0	6.8	3.8	1.8	0	0	1.8	0	23891000	18092000	4714900	0	0	1985800	3
1364	Q64LD2;H0YJW0;G3V2K8;G3V367;Q64LD2-2	Q64LD2;H0YJW0;G3V2K8;G3V367;Q64LD2-2	2;1;1;1;1	2;1;1;1;1	2;1;1;1;1	WD repeat-containing protein 25	WDR25	sp|Q64LD2|WDR25_HUMAN WD repeat-containing protein 25 OS=Homo sapiens OX=9606 GN=WDR25 PE=1 SV=3;tr|H0YJW0|H0YJW0_HUMAN WD repeat-containing protein 25 (Fragment) OS=Homo sapiens OX=9606 GN=WDR25 PE=1 SV=1;tr|G3V2K8|G3V2K8_HUMAN WD repeat-containing protei	0	1	2	2	0	0	0	0	1	2	2	0	0	0	2	0	0	1	2	2	0	0	0	60.16	0.0014631	11.543	0	1.5	3.5	3.5	0	0	0	0	4735400	3936200	11643000	0	0	0	3
616	Q5T9P7;B2RBU0;Q99633;M0R3G1;Q5T9P8	Q5T9P7;B2RBU0;Q99633;M0R3G1;Q5T9P8	6;6;6;4;3	6;6;6;4;3	6;6;6;4;3	Pre-mRNA-splicing factor 18	PRPF18	tr|Q5T9P7|Q5T9P7_HUMAN Pre-mRNA-splicing factor 18 (Fragment) OS=Homo sapiens OX=9606 GN=PRPF18 PE=1 SV=1;tr|B2RBU0|B2RBU0_HUMAN cDNA, FLJ95691, highly similar to Homo sapiens PRP18 pre-mRNA processing factor 18 homolog (yeast) (PRPF18), mRNA OS=Homo sapie	0	4	4	4	0	0	5	0	4	4	4	0	0	5	4	5	0	4	4	4	0	0	5	28.95	0	57.619	0	23.3	23.3	23.3	0	0	26.5	0	35758000	31441000	29312000	0	0	32996000	3
308	B4DUR3;A0A0A0MS90;A8K654;B4DI41;Q9UIS9-4;Q9UIS9-11;Q9UIS9-8;Q9UIS9-7;Q9UIS9-6;Q9UIS9-5;Q9UIS9-10;Q9UIS9-2;Q9UIS9;Q9UIS9-9;Q9UIS9-12;K7EN65;K7EMA9;Q59EP6;K7EPZ6	B4DUR3;A0A0A0MS90;A8K654;B4DI41;Q9UIS9-4;Q9UIS9-11;Q9UIS9-8;Q9UIS9-7;Q9UIS9-6;Q9UIS9-5;Q9UIS9-10;Q9UIS9-2;Q9UIS9;Q9UIS9-9;Q9UIS9-12;K7EN65;K7EMA9;Q59EP6;K7EPZ6	2;2;2;2;2;2;2;2;2;2;2;2;2;2;2;1;1;1;1	2;2;2;2;2;2;2;2;2;2;2;2;2;2;2;1;1;1;1	2;2;2;2;2;2;2;2;2;2;2;2;2;2;2;1;1;1;1	Methyl-CpG-binding domain protein 1	MBD1	tr|B4DUR3|B4DUR3_HUMAN cDNA FLJ55386, highly similar to Homo sapiens methyl-CpG binding domain protein 1 (MBD1), transcript variant 4, mRNA OS=Homo sapiens OX=9606 PE=2 SV=1;tr|A0A0A0MS90|A0A0A0MS90_HUMAN Methyl-CpG-binding domain protein 1 OS=Homo sapiens	0	2	2	1	0	0	0	0	2	2	1	0	0	0	2	0	0	2	2	1	0	0	0	58.823	0	11.799	0	4.5	4.5	2.2	0	0	0	0	8687100	8104000	3028100	0	0	0	3
136	K7EIY1;K7ENN5;A0A024R7I4;Q9Y421-2;Q9Y421;K7ELZ8;B2R547;Q9Y421-3	K7EIY1;K7ENN5;A0A024R7I4;Q9Y421-2;Q9Y421;K7ELZ8;B2R547;Q9Y421-3	4;4;4;4;4;3;3;2	4;4;4;4;4;3;3;2	4;4;4;4;4;3;3;2	Protein FAM32A	FAM32A	tr|K7EIY1|K7EIY1_HUMAN Protein FAM32A OS=Homo sapiens OX=9606 GN=FAM32A PE=1 SV=1;tr|K7ENN5|K7ENN5_HUMAN Protein FAM32A OS=Homo sapiens OX=9606 GN=FAM32A PE=1 SV=1;tr|A0A024R7I4|A0A024R7I4_HUMAN Family with sequence similarity 32, member A, isoform CRA_a O	0	0	1	4	0	0	0	0	0	1	4	0	0	0	4	0	0	0	1	4	0	0	0	10.986	0	25.877	0	0	9.6	38.3	0	0	0	0	0	6917300	142650000	0	0	0	2
585	B4DKX4;B2R6E2;Q53EL6-2;Q53EL6;Q5VZS7	B4DKX4;B2R6E2;Q53EL6-2;Q53EL6	7;7;7;7;2	7;7;7;7;2	7;7;7;7;2	Programmed cell death protein 4	PDCD4	tr|B4DKX4|B4DKX4_HUMAN cDNA FLJ58014, highly similar to Homo sapiens programmed cell death 4, transcript variant 1, mRNA OS=Homo sapiens OX=9606 PE=2 SV=1;tr|B2R6E2|B2R6E2_HUMAN cDNA, FLJ92910, highly similar to Homo sapiens programmed cell death 4 (neopla	0	5	5	4	1	0	2	0	5	5	4	1	0	2	5	2	0	5	5	4	1	0	2	50.228	0	66.716	0	13.6	16.5	11.9	2.4	0	4.8	0	28392000	37460000	30269000	1426800	0	4943400	3
777	C9JGR2;P13682;C9JGS9;C9J011	C9JGR2;P13682;C9JGS9	3;3;2;1	3;3;2;1	3;3;2;1	Zinc finger protein 35	ZNF35	tr|C9JGR2|C9JGR2_HUMAN Zinc finger protein 35 (Fragment) OS=Homo sapiens OX=9606 GN=ZNF35 PE=1 SV=2;sp|P13682|ZNF35_HUMAN Zinc finger protein 35 OS=Homo sapiens OX=9606 GN=ZNF35 PE=1 SV=4;tr|C9JGS9|C9JGS9_HUMAN Zinc finger protein 35 (Fragment) OS=Homo sap	0	2	1	2	0	0	0	0	2	1	2	0	0	0	2	0	0	2	1	2	0	0	0	14.567	0	17.458	0	22.4	9	22.4	0	0	0	0	9012200	1969400	11971000	0	0	0	3
1314	Q3B726	Q3B726	3	3	3	DNA-directed RNA polymerase I subunit RPA43	TWISTNB	sp|Q3B726|RPA43_HUMAN DNA-directed RNA polymerase I subunit RPA43 OS=Homo sapiens OX=9606 GN=TWISTNB PE=1 SV=1	0	2	2	2	0	0	1	0	2	2	2	0	0	1	2	1	0	2	2	2	0	0	1	37.432	0	21.231	0	7.4	7.4	7.4	0	0	4.7	0	10951000	9761200	17737000	0	0	1953700	3
454	A0A2X0SFK9;Q6P4F7-3;Q6P4F7;H3BQ41;H3BR51;Q6P4F7-2	A0A2X0SFK9;Q6P4F7-3;Q6P4F7;H3BQ41	10;10;10;5;4;4	10;10;10;5;4;4	10;10;10;5;4;4	Rho GTPase-activating protein 11A	ARHGAP11A	tr|A0A2X0SFK9|A0A2X0SFK9_HUMAN ARHGAP11A (Fragment) OS=Homo sapiens OX=9606 GN=ARHGAP11A PE=4 SV=1;sp|Q6P4F7-3|RHGBA_HUMAN Isoform 3 of Rho GTPase-activating protein 11A OS=Homo sapiens OX=9606 GN=ARHGAP11A;sp|Q6P4F7|RHGBA_HUMAN Rho GTPase-activating prote	0	8	4	0	0	0	0	0	8	4	0	0	0	0	8	0	0	8	4	0	0	0	0	114.09	0	75.074	0	8.4	6.5	0	0	0	0	0	48945000	18925000	0	0	0	0	2
1150	P43246-2;P43246;B4DL39;B4DSB9;V9H019;Q53GS1;Q53FK0;A0A2R8YFH0;E9PHA6;A0A2R8Y6P0;A0A2R8YG02;Q53RU4;B4DN49;V9H0D5;V9H023;V9H068;A0A2R8Y7S8;V9H0B2;Q0ZAJ1;C9J809;V9H062;V9H015;A0A2R8Y713;Q0ZAJ2	P43246-2;P43246;B4DL39;B4DSB9;V9H019;Q53GS1;Q53FK0;A0A2R8YFH0;E9PHA6;A0A2R8Y6P0;A0A2R8YG02;Q53RU4;B4DN49;V9H0D5;V9H023;V9H068;A0A2R8Y7S8	10;10;8;8;8;8;8;8;8;8;8;7;7;6;6;6;6;4;2;2;2;2;1;1	10;10;8;8;8;8;8;8;8;8;8;7;7;6;6;6;6;4;2;2;2;2;1;1	10;10;8;8;8;8;8;8;8;8;8;7;7;6;6;6;6;4;2;2;2;2;1;1	DNA mismatch repair protein Msh2	MSH2	sp|P43246-2|MSH2_HUMAN Isoform 2 of DNA mismatch repair protein Msh2 OS=Homo sapiens OX=9606 GN=MSH2;sp|P43246|MSH2_HUMAN DNA mismatch repair protein Msh2 OS=Homo sapiens OX=9606 GN=MSH2 PE=1 SV=1;tr|B4DL39|B4DL39_HUMAN cDNA FLJ57316, highly similar to DNA	0	7	8	5	1	0	2	0	7	8	5	1	0	2	8	2	0	7	8	5	1	0	2	97.321	0	67.219	0	8.2	9.8	5.5	1	0	2.2	0	39149000	54832000	23718000	1911600	0	6411800	3
764	B7ZML1;Q3L8U1-2;Q3L8U1-3;Q3L8U1;Q461N2;B4DR07;H3BTW3;Q5JB41;A0A087WU44	B7ZML1;Q3L8U1-2;Q3L8U1-3;Q3L8U1;Q461N2;B4DR07	16;16;16;16;14;8;7;6;6	9;9;9;9;7;3;2;4;4	9;9;9;9;7;3;2;4;4	Chromodomain-helicase-DNA-binding protein 9	CHD9	tr|B7ZML1|B7ZML1_HUMAN CHD9 protein OS=Homo sapiens OX=9606 GN=CHD9 PE=2 SV=1;sp|Q3L8U1-2|CHD9_HUMAN Isoform 2 of Chromodomain-helicase-DNA-binding protein 9 OS=Homo sapiens OX=9606 GN=CHD9;sp|Q3L8U1-3|CHD9_HUMAN Isoform 3 of Chromodomain-helicase-DNA-bind	0	11	15	3	4	1	1	0	6	8	0	0	0	0	8	0	0	6	8	0	0	0	0	326	0	62.406	0	4.5	6.1	1	1.3	0.4	0.4	0	30571000	29326000	0	0	0	0	2
1078	Q6I9V5;Q59EI9;P12236	Q6I9V5;Q59EI9;P12236	6;6;6	1;1;1	1;1;1	ADP/ATP translocase 3;ADP/ATP translocase 3, N-terminally processed	SLC25A6	tr|Q6I9V5|Q6I9V5_HUMAN SLC25A6 protein OS=Homo sapiens OX=9606 GN=SLC25A6 PE=2 SV=1;tr|Q59EI9|Q59EI9_HUMAN ADP,ATP carrier protein, liver isoform T2 variant (Fragment) OS=Homo sapiens OX=9606 PE=2 SV=1;sp|P12236|ADT3_HUMAN ADP/ATP translocase 3 OS=Homo sap	0	6	6	6	5	4	5	0	1	1	1	0	0	0	1	0	0	1	1	1	0	0	0	32.866	0.0043915	6.6955	0	21.1	21.1	21.1	15.8	13.1	15.8	0	5331200	6535300	5305600	0	0	0	3
573	B4E3J2;F5H586;Q5H9S4;H0Y6W5;B4DR27;B1APH0;Q6ZN30-2;Q6ZN30;Q06HB9;A0A1B0GX98;Q06HC2;Q06HC3;Q06HC1;Q06HC4;D3DRJ1	B4E3J2;F5H586;Q5H9S4;H0Y6W5;B4DR27;B1APH0;Q6ZN30-2;Q6ZN30;Q06HB9;A0A1B0GX98;Q06HC2;Q06HC3;Q06HC1;Q06HC4;D3DRJ1	5;5;5;5;5;5;5;5;4;4;4;4;4;4;4	5;5;5;5;5;5;5;5;4;4;4;4;4;4;4	5;5;5;5;5;5;5;5;4;4;4;4;4;4;4	Zinc finger protein basonuclin-2	BNC2;DKFZp686A01127;hCG_27250	tr|B4E3J2|B4E3J2_HUMAN cDNA FLJ58670, highly similar to Zinc finger protein basonuclin-2 OS=Homo sapiens OX=9606 PE=2 SV=1;tr|F5H586|F5H586_HUMAN Zinc finger protein basonuclin-2 OS=Homo sapiens OX=9606 GN=BNC2 PE=1 SV=2;tr|Q5H9S4|Q5H9S4_HUMAN Uncharacteri	0	5	5	1	0	0	0	0	5	5	1	0	0	0	5	0	0	5	5	1	0	0	0	72.437	0	43.335	0	8.5	8.5	1.8	0	0	0	0	29036000	28267000	0	0	0	0	2
598	B2R8U0;P17544-4;P17544-2;P17544-3;P17544-6;P17544;K7ESA4;K7ELQ4;P17544-5	B2R8U0;P17544-4;P17544-2;P17544-3;P17544-6;P17544;K7ESA4;K7ELQ4;P17544-5	2;2;2;2;2;2;1;1;1	2;2;2;2;2;2;1;1;1	2;2;2;2;2;2;1;1;1	Cyclic AMP-dependent transcription factor ATF-7	ATF7	tr|B2R8U0|B2R8U0_HUMAN cDNA, FLJ94063, highly similar to Homo sapiens activating transcription factor 7 (ATF7), mRNA OS=Homo sapiens OX=9606 PE=2 SV=1;sp|P17544-4|ATF7_HUMAN Isoform 4 of Cyclic AMP-dependent transcription factor ATF-7 OS=Homo sapiens OX=96	0	2	1	1	0	0	0	0	2	1	1	0	0	0	2	0	0	2	1	1	0	0	0	51.745	0	16.229	0	7.7	3.1	3.1	0	0	0	0	8782200	8054800	2494900	0	0	0	3
889	F5H2U8;F5H2A4;F6LHU9;Q1M183;F5H6H0;P52926-3;P52926-6;P52926-4;P52926-5;P52926-2;P52926	F5H2U8;F5H2A4;F6LHU9;Q1M183;F5H6H0;P52926-3;P52926-6;P52926-4;P52926-5;P52926-2;P52926	1;1;1;1;1;1;1;1;1;1;1	1;1;1;1;1;1;1;1;1;1;1	1;1;1;1;1;1;1;1;1;1;1	High mobility group protein HMGI-C	HMGA2	tr|F5H2U8|F5H2U8_HUMAN High mobility group protein HMGI-C OS=Homo sapiens OX=9606 GN=HMGA2 PE=1 SV=1;tr|F5H2A4|F5H2A4_HUMAN High mobility group protein HMGI-C OS=Homo sapiens OX=9606 GN=HMGA2 PE=1 SV=1;tr|F6LHU9|F6LHU9_HUMAN HMGA2 fusion protein (Fragment)	0	1	1	1	0	0	0	0	1	1	1	0	0	0	1	0	0	1	1	1	0	0	0	10.767	0.002004	7.7053	0	23.2	23.2	23.2	0	0	0	0	5540600	5045100	6193000	0	0	0	3
1485	Q8WWY3;E7EVX8;B4DWW8;Q8WWY3-4;Q8WWY3-2;Q8WWY3-3;E7EU94;E7ESX0;E7EN72	Q8WWY3;E7EVX8;B4DWW8;Q8WWY3-4;Q8WWY3-2;Q8WWY3-3	13;12;11;11;9;8;6;6;6	13;12;11;11;9;8;6;6;6	13;12;11;11;9;8;6;6;6	U4/U6 small nuclear ribonucleoprotein Prp31	PRPF31	sp|Q8WWY3|PRP31_HUMAN U4/U6 small nuclear ribonucleoprotein Prp31 OS=Homo sapiens OX=9606 GN=PRPF31 PE=1 SV=2;tr|E7EVX8|E7EVX8_HUMAN U4/U6 small nuclear ribonucleoprotein Prp31 OS=Homo sapiens OX=9606 GN=PRPF31 PE=1 SV=1;tr|B4DWW8|B4DWW8_HUMAN cDNA FLJ5925	0	9	10	10	2	1	4	0	9	10	10	2	1	4	10	4	0	9	10	10	2	1	4	55.455	0	87.927	0	27.5	31.1	31.9	5.6	2.6	14.4	0	94253000	116950000	136720000	1890700	2000500	23597000	3
779	C9JXB8;C9JNW5;V9HW01;P83731	C9JXB8;C9JNW5;V9HW01;P83731	2;2;2;2	2;2;2;2	2;2;2;2	60S ribosomal protein L24	RPL24;HEL-S-310	tr|C9JXB8|C9JXB8_HUMAN 60S ribosomal protein L24 OS=Homo sapiens OX=9606 GN=RPL24 PE=1 SV=1;tr|C9JNW5|C9JNW5_HUMAN 60S ribosomal protein L24 OS=Homo sapiens OX=9606 GN=RPL24 PE=1 SV=1;tr|V9HW01|V9HW01_HUMAN Epididymis secretory protein Li 310 OS=Homo sapie	0	1	2	1	1	1	1	0	1	2	1	1	1	1	2	1	0	1	2	1	1	1	1	14.369	0	12.691	0	7.4	14	7.4	6.6	6.6	7.4	0	8797800	4722200	3956300	0	0	0	3
733	B4E0G0;J3QKK3;O43502;J3QLB5;E9PI66;J3QLQ2;Q7KZJ0;H7C1R0;O43502-2;J3QR58	B4E0G0;J3QKK3;O43502;J3QLB5;E9PI66;J3QLQ2;Q7KZJ0;H7C1R0;O43502-2	4;4;4;2;2;2;2;2;2;1	4;4;4;2;2;2;2;2;2;1	4;4;4;2;2;2;2;2;2;1	DNA repair protein RAD51 homolog 3	RAD51C	tr|B4E0G0|B4E0G0_HUMAN cDNA FLJ61513, highly similar to DNA repair protein RAD51 homolog 3 OS=Homo sapiens OX=9606 PE=2 SV=1;tr|J3QKK3|J3QKK3_HUMAN DNA repair protein RAD51 homolog 3 OS=Homo sapiens OX=9606 GN=RAD51C PE=1 SV=1;sp|O43502|RA51C_HUMAN DNA rep	0	3	3	2	0	0	2	0	3	3	2	0	0	2	3	2	0	3	3	2	0	0	2	37.685	0	33.841	0	12.8	13.6	10.1	0	0	10.1	0	22910000	25442000	14780000	0	0	11530000	3
261	A0A087WZG9;B4DSP0;A0A087WXK2;A0A087WUL4;A0A087WX23;Q86TG7-2;Q86TG7	A0A087WZG9;B4DSP0;A0A087WXK2;A0A087WUL4;A0A087WX23;Q86TG7-2;Q86TG7	3;3;3;3;3;3;3	3;3;3;3;3;3;3	3;3;3;3;3;3;3	Retrotransposon-derived protein PEG10	PEG10	tr|A0A087WZG9|A0A087WZG9_HUMAN Retrotransposon-derived protein PEG10 OS=Homo sapiens OX=9606 GN=PEG10 PE=1 SV=1;tr|B4DSP0|B4DSP0_HUMAN HCG1642748, isoform CRA_b OS=Homo sapiens OX=9606 GN=PEG10 PE=1 SV=1;tr|A0A087WXK2|A0A087WXK2_HUMAN Retrotransposon-deriv	0	2	2	3	0	0	3	0	2	2	3	0	0	3	3	3	0	2	2	3	0	0	3	40.471	0	20.876	0	6.4	6.4	8.6	0	0	8.6	0	15123000	18941000	39025000	0	0	15057000	3
594	B2R841;P53350;B4E083;Q59GD0;D3DWF3;I3L2H5;Q58A51;I3L309;I3L387	B2R841;P53350;B4E083;Q59GD0;D3DWF3	9;9;8;8;6;3;3;1;1	9;9;8;8;6;3;3;1;1	9;9;8;8;6;3;3;1;1	Serine/threonine-protein kinase PLK;Serine/threonine-protein kinase PLK1	PLK1	tr|B2R841|B2R841_HUMAN Serine/threonine-protein kinase PLK OS=Homo sapiens OX=9606 PE=2 SV=1;sp|P53350|PLK1_HUMAN Serine/threonine-protein kinase PLK1 OS=Homo sapiens OX=9606 GN=PLK1 PE=1 SV=1;tr|B4E083|B4E083_HUMAN cDNA FLJ51423, highly similar to Serine/	0	1	3	8	0	1	6	0	1	3	8	0	1	6	8	6	0	1	3	8	0	1	6	68.264	0	88.252	0	2.5	7.8	21.4	0	3.2	15.8	0	6086600	26275000	157200000	0	0	34752000	3
849	D6W5T3;Q8N720;Q8N720-3;B3KVJ1;Q68DU4;C9JS03	D6W5T3;Q8N720;Q8N720-3;B3KVJ1;Q68DU4	5;5;5;4;4;1	5;5;5;4;4;1	5;5;5;4;4;1	Zinc finger protein 655	ZNF655;DKFZp686M1631	tr|D6W5T3|D6W5T3_HUMAN Zinc finger protein 655, isoform CRA_a OS=Homo sapiens OX=9606 GN=ZNF655 PE=4 SV=1;sp|Q8N720|ZN655_HUMAN Zinc finger protein 655 OS=Homo sapiens OX=9606 GN=ZNF655 PE=1 SV=3;sp|Q8N720-3|ZN655_HUMAN Isoform 3 of Zinc finger protein 655	0	4	2	1	0	0	0	0	4	2	1	0	0	0	4	0	0	4	2	1	0	0	0	69.337	0	32.247	0	7.5	3.4	2.2	0	0	0	0	34290000	20733000	0	0	0	0	2
990	O15047;A0A024QZB1;Q32NE8	O15047;A0A024QZB1	8;7;1	8;7;1	8;7;1	Histone-lysine N-methyltransferase SETD1A;Histone-lysine N-methyltransferase	SETD1A;hCG_1998636	sp|O15047|SET1A_HUMAN Histone-lysine N-methyltransferase SETD1A OS=Homo sapiens OX=9606 GN=SETD1A PE=1 SV=3;tr|A0A024QZB1|A0A024QZB1_HUMAN HCG1998636, isoform CRA_a OS=Homo sapiens OX=9606 GN=hCG_1998636 PE=4 SV=1	0	7	5	0	0	1	0	0	7	5	0	0	1	0	7	1	0	7	5	0	0	1	0	186.03	0	88.042	0	6	4	0	0	0.8	0	0	88461000	35074000	0	0	945600	0	2
216	Q8WWU0;Q8WXB7;E9PEP7;A0A024RC04;B7ZKJ5;P17010-2;P08048-2;P08048-3;P08048;P17010;P17010-3	Q8WWU0;Q8WXB7;E9PEP7;A0A024RC04;B7ZKJ5;P17010-2;P08048-2;P08048-3;P08048;P17010;P17010-3	3;3;3;3;3;3;3;3;3;3;3	2;2;2;2;2;2;2;2;2;2;2	2;2;2;2;2;2;2;2;2;2;2	Zinc finger X-chromosomal protein;Zinc finger Y-chromosomal protein	ZFX;ZFY	tr|Q8WWU0|Q8WWU0_HUMAN Zinc finger protein ZFX isoform 4 (Fragment) OS=Homo sapiens OX=9606 GN=ZFX PE=2 SV=1;tr|Q8WXB7|Q8WXB7_HUMAN X-linked zinc finger protein (Fragment) OS=Homo sapiens OX=9606 GN=ZFX PE=2 SV=1;tr|E9PEP7|E9PEP7_HUMAN Zinc finger X-chromo	0	2	3	1	0	0	0	0	2	2	1	0	0	0	2	0	0	2	2	1	0	0	0	56.812	0	12.047	0	3.5	5.1	1.8	0	0	0	0	9345400	9343200	1718200	0	0	0	3
957	K4DIA5;P14316-2;P14316;D6R9N5;D6RB08;D6RED1;K4DIA4	K4DIA5;P14316-2;P14316;D6R9N5;D6RB08	4;4;4;3;3;1;1	4;4;4;3;3;1;1	4;4;4;3;3;1;1	Interferon regulatory factor 2	IRF2	tr|K4DIA5|K4DIA5_HUMAN Interferon regulatory factor 2 (Fragment) OS=Homo sapiens OX=9606 GN=IRF2 PE=1 SV=1;sp|P14316-2|IRF2_HUMAN Isoform 2 of Interferon regulatory factor 2 OS=Homo sapiens OX=9606 GN=IRF2;sp|P14316|IRF2_HUMAN Interferon regulatory factor	0	3	0	4	0	0	0	0	3	0	4	0	0	0	4	0	0	3	0	4	0	0	0	20.308	0	28.683	0	20.5	0	36.9	0	0	0	0	24976000	0	27648000	0	0	0	2
206	A0A024RBE7;P42167;G5E972;A0A024RBH7;P42167-2;Q59G12;P42167-3;H0YJH7;Q9P1N8	A0A024RBE7;P42167;G5E972;A0A024RBH7;P42167-2;Q59G12;P42167-3	14;14;13;11;11;10;10;5;1	4;4;3;1;1;1;0;2;1	4;4;3;1;1;1;0;2;1	Lamina-associated polypeptide 2, isoforms beta/gamma;Thymopoietin;Thymopentin	TMPO	tr|A0A024RBE7|A0A024RBE7_HUMAN Thymopoietin, isoform CRA_c OS=Homo sapiens OX=9606 GN=TMPO PE=4 SV=1;sp|P42167|LAP2B_HUMAN Lamina-associated polypeptide 2, isoforms beta/gamma OS=Homo sapiens OX=9606 GN=TMPO PE=1 SV=2;tr|G5E972|G5E972_HUMAN Lamina-associat	0	13	14	12	6	7	10	0	3	4	3	0	1	2	4	2	0	3	4	3	0	1	2	50.67	0	86.523	0	40.5	44.1	40.5	18.7	21.6	31.3	0	63211000	44360000	48764000	0	3740500	11558000	3
333	F5GYV5;H7BZV4;B2RE15;A0A0C4DG62;F8WCT1;F5H7X4;Q8TEM4;Q66PJ3-7;Q66PJ3-4;Q66PJ3-3;Q66PJ3-2;Q66PJ3	F5GYV5;H7BZV4;B2RE15;A0A0C4DG62;F8WCT1;F5H7X4;Q8TEM4;Q66PJ3-7;Q66PJ3-4;Q66PJ3-3;Q66PJ3-2;Q66PJ3	1;1;1;1;1;1;1;1;1;1;1;1	1;1;1;1;1;1;1;1;1;1;1;1	1;1;1;1;1;1;1;1;1;1;1;1	ADP-ribosylation factor-like protein 6-interacting protein 4	ARL6IP4;FLJ00169	tr|F5GYV5|F5GYV5_HUMAN ADP-ribosylation factor-like protein 6-interacting protein 4 (Fragment) OS=Homo sapiens OX=9606 GN=ARL6IP4 PE=1 SV=1;tr|H7BZV4|H7BZV4_HUMAN ADP-ribosylation factor-like protein 6-interacting protein 4 (Fragment) OS=Homo sapiens OX=96	0	1	1	1	0	0	0	0	1	1	1	0	0	0	1	0	0	1	1	1	0	0	0	23.687	0.0025991	7.2212	0	9	9	9	0	0	0	0	4825000	3633200	8363900	0	0	0	3
1313	Q2TBE0;Q2TBE0-2;H7C3G7;Q2TBE0-3;H0YE03;Q6PIV4	Q2TBE0;Q2TBE0-2;H7C3G7;Q2TBE0-3	7;6;5;4;3;1	7;6;5;4;3;1	7;6;5;4;3;1	CWF19-like protein 2	CWF19L2	sp|Q2TBE0|C19L2_HUMAN CWF19-like protein 2 OS=Homo sapiens OX=9606 GN=CWF19L2 PE=1 SV=4;sp|Q2TBE0-2|C19L2_HUMAN Isoform 2 of CWF19-like protein 2 OS=Homo sapiens OX=9606 GN=CWF19L2;tr|H7C3G7|H7C3G7_HUMAN CWF19-like protein 2 (Fragment) OS=Homo sapiens OX=9	0	3	5	5	0	0	4	0	3	5	5	0	0	4	5	4	0	3	5	5	0	0	4	103.79	0	45.787	0	3.5	6.2	6.8	0	0	5.8	0	33267000	25890000	14196000	0	0	18051000	3
1649	Q9UK61-3;Q9UK61;Q9UK61-4;A0A024R363;Q9UK61-2;A0A087X0F1	Q9UK61-3;Q9UK61;Q9UK61-4;A0A024R363;Q9UK61-2;A0A087X0F1	21;21;20;15;15;11	21;21;20;15;15;11	21;21;20;15;15;11	Protein FAM208A	FAM208A;C3orf63	sp|Q9UK61-3|TASOR_HUMAN Isoform 3 of Protein TASOR OS=Homo sapiens OX=9606 GN=FAM208A;sp|Q9UK61|TASOR_HUMAN Protein TASOR OS=Homo sapiens OX=9606 GN=FAM208A PE=1 SV=3;sp|Q9UK61-4|TASOR_HUMAN Isoform 4 of Protein TASOR OS=Homo sapiens OX=9606 GN=FAM208A;tr|	0	19	14	3	1	1	1	0	19	14	3	1	1	1	19	1	0	19	14	3	1	1	1	170.81	0	200	0	16.9	11.4	2.1	0.6	0.6	0.7	0	222210000	126750000	12671000	2948200	3660200	2282500	3
1469	Q8NFU7;A0A023HHK9;A0A023HHL0	Q8NFU7;A0A023HHK9;A0A023HHL0	6;4;3	6;4;3	6;4;3	Methylcytosine dioxygenase TET1	TET1	sp|Q8NFU7|TET1_HUMAN Methylcytosine dioxygenase TET1 OS=Homo sapiens OX=9606 GN=TET1 PE=1 SV=2;tr|A0A023HHK9|A0A023HHK9_HUMAN TET1 splice variant VP_DE456 OS=Homo sapiens OX=9606 PE=2 SV=1;tr|A0A023HHL0|A0A023HHL0_HUMAN TET1 splice variant VP_DE4 OS=Homo s	0	4	4	2	0	1	1	0	4	4	2	0	1	1	4	1	0	4	4	2	0	1	1	235.31	0	44.684	0	2.6	2.6	1.4	0	0.6	1	0	48049000	57508000	22306000	0	5136700	3920000	3
1569	Q9H089;H7C2X7;F8WFC6	Q9H089	8;3;2	8;3;2	8;3;2	Large subunit GTPase 1 homolog	LSG1	sp|Q9H089|LSG1_HUMAN Large subunit GTPase 1 homolog OS=Homo sapiens OX=9606 GN=LSG1 PE=1 SV=2	0	4	4	7	0	1	2	0	4	4	7	0	1	2	7	2	0	4	4	7	0	1	2	75.225	0	50.241	0	6.2	6.4	13.4	0	1.2	2.9	0	41780000	30917000	47410000	0	2442700	8392700	3
269	A0A0C4DGT8;A0A087WWP8;Q5VWQ0;A0A0C4DH79;Q5VWQ0-4	A0A0C4DGT8;A0A087WWP8;Q5VWQ0	7;7;7;2;2	5;5;5;2;2	5;5;5;2;2	Round spermatid basic protein 1	RSBN1	tr|A0A0C4DGT8|A0A0C4DGT8_HUMAN Lysine-specific demethylase 9 OS=Homo sapiens OX=9606 GN=RSBN1 PE=1 SV=1;tr|A0A087WWP8|A0A087WWP8_HUMAN Lysine-specific demethylase 9 OS=Homo sapiens OX=9606 GN=RSBN1 PE=1 SV=1;sp|Q5VWQ0|RSBN1_HUMAN Lysine-specific demethylas	0	3	3	5	0	0	1	0	2	2	5	0	0	1	5	1	0	2	2	5	0	0	1	77.319	0	34.579	0	5.1	7.6	9.2	0	0	1.3	0	8208500	10009000	20740000	0	0	2694800	3
1200	P68366-2;P68366;C9JDL2;C9JEV8;C9JQ00;C9JJQ8	P68366-2;P68366	19;19;4;4;4;4	1;1;1;1;1;1	1;1;1;1;1;1	Tubulin alpha-4A chain	TUBA4A	sp|P68366-2|TBA4A_HUMAN Isoform 2 of Tubulin alpha-4A chain OS=Homo sapiens OX=9606 GN=TUBA4A;sp|P68366|TBA4A_HUMAN Tubulin alpha-4A chain OS=Homo sapiens OX=9606 GN=TUBA4A PE=1 SV=1	1	18	16	13	14	16	13	0	1	1	1	0	0	0	1	0	0	1	1	1	0	0	0	48.328	0.0031949	6.9331	3.2	49.4	49.2	40.6	41.1	42	38.1	0	7333700	4860200	3779700	0	0	0	3
1297	Q15475;Q9NPC8	Q15475;Q9NPC8	1;1	1;1	1;1	Homeobox protein SIX1;Homeobox protein SIX2	SIX1;SIX2	sp|Q15475|SIX1_HUMAN Homeobox protein SIX1 OS=Homo sapiens OX=9606 GN=SIX1 PE=1 SV=1;sp|Q9NPC8|SIX2_HUMAN Homeobox protein SIX2 OS=Homo sapiens OX=9606 GN=SIX2 PE=1 SV=1	0	1	1	1	0	0	0	0	1	1	1	0	0	0	1	0	0	1	1	1	0	0	0	32.21	0	22.744	0	6.3	6.3	6.3	0	0	0	0	5391800	3642400	6449400	0	0	0	3
606	B2R9K5;Q96EU6-2;Q96EU6;U3KPZ9;C9J4X5;B2RA15;Q9H160-2;Q9H160	B2R9K5;Q96EU6-2;Q96EU6	3;3;3;1;1;1;1;1	3;3;3;1;1;1;1;1	3;3;3;1;1;1;1;1	Ribosomal RNA processing protein 36 homolog	RRP36	tr|B2R9K5|B2R9K5_HUMAN cDNA, FLJ94435 OS=Homo sapiens OX=9606 PE=2 SV=1;sp|Q96EU6-2|RRP36_HUMAN Isoform 2 of Ribosomal RNA processing protein 36 homolog OS=Homo sapiens OX=9606 GN=RRP36;sp|Q96EU6|RRP36_HUMAN Ribosomal RNA processing protein 36 homolog OS=H	0	0	1	3	0	0	0	0	0	1	3	0	0	0	3	0	0	0	1	3	0	0	0	29.887	0	25.712	0	0	2.7	10.4	0	0	0	0	0	18442000	30373000	0	0	0	2
569	B0QXZ6;O95503;B3KT27	B0QXZ6;O95503;B3KT27	4;4;2	3;3;1	3;3;1	Chromobox protein homolog 6	CBX6	tr|B0QXZ6|B0QXZ6_HUMAN Chromobox protein homolog 6 OS=Homo sapiens OX=9606 GN=CBX6 PE=1 SV=1;sp|O95503|CBX6_HUMAN Chromobox protein homolog 6 OS=Homo sapiens OX=9606 GN=CBX6 PE=1 SV=1;tr|B3KT27|B3KT27_HUMAN cDNA FLJ37510 fis, clone BRCAN1000149, moderately	0	4	2	0	0	0	0	0	3	2	0	0	0	0	3	0	0	3	2	0	0	0	0	41.918	0	35.985	0	14	7.6	0	0	0	0	0	29732000	18723000	0	0	0	0	2
1527	Q96Q83;E9PSA5;E9PN35;Q96Q83-2;E9PRD0;E9PRJ2;H0YDH4	Q96Q83;E9PSA5	9;6;4;2;1;1;1	9;6;4;2;1;1;1	9;6;4;2;1;1;1	Alpha-ketoglutarate-dependent dioxygenase alkB homolog 3	ALKBH3	sp|Q96Q83|ALKB3_HUMAN Alpha-ketoglutarate-dependent dioxygenase alkB homolog 3 OS=Homo sapiens OX=9606 GN=ALKBH3 PE=1 SV=1;tr|E9PSA5|E9PSA5_HUMAN Alpha-ketoglutarate-dependent dioxygenase alkB homolog 3 (Fragment) OS=Homo sapiens OX=9606 GN=ALKBH3 PE=1 SV=	0	3	2	7	0	0	0	0	3	2	7	0	0	0	7	0	0	3	2	7	0	0	0	33.374	0	62.895	0	9.4	8.7	32.9	0	0	0	0	8702400	0	63793000	0	0	0	2
1438	Q86YC2;H3BN63;B4DR89	Q86YC2;H3BN63;B4DR89	5;4;4	5;4;4	5;4;4	Partner and localizer of BRCA2	PALB2	sp|Q86YC2|PALB2_HUMAN Partner and localizer of BRCA2 OS=Homo sapiens OX=9606 GN=PALB2 PE=1 SV=1;tr|H3BN63|H3BN63_HUMAN Partner and localizer of BRCA2 OS=Homo sapiens OX=9606 GN=PALB2 PE=1 SV=3;tr|B4DR89|B4DR89_HUMAN cDNA FLJ60823 OS=Homo sapiens OX=9606 PE	0	5	4	0	0	0	0	0	5	4	0	0	0	0	5	0	0	5	4	0	0	0	0	131.29	0	38.326	0	8.2	7	0	0	0	0	0	27095000	19775000	0	0	0	0	2
932	I3L383;I3L3R1;Q8N8T3;P31273;P17481	I3L383;I3L3R1;Q8N8T3;P31273;P17481	3;3;3;3;3	1;1;1;1;1	1;1;1;1;1	Homeobox protein Hox-C8;Homeobox protein Hox-B8	HOXB8;HOXC8	tr|I3L383|I3L383_HUMAN Homeobox protein Hox-B8 (Fragment) OS=Homo sapiens OX=9606 GN=HOXB8 PE=4 SV=1;tr|I3L3R1|I3L3R1_HUMAN Homeobox B8, isoform CRA_a OS=Homo sapiens OX=9606 GN=HOXB8 PE=1 SV=1;tr|Q8N8T3|Q8N8T3_HUMAN cDNA FLJ38903 fis, clone NT2NE2001252,	0	3	3	3	0	0	0	0	1	1	1	0	0	0	1	0	0	1	1	1	0	0	0	14.632	0	13.889	0	14.1	14.1	14.1	0	0	0	0	4936500	4121600	5557600	0	0	0	3
752	Q9NXA5;B7Z5R5;Q5TB30-2;Q5TB30;Q69YG3;H0YES2;B4DRG1;A0A2X0SFC1;Q8WUY9-2;Q8WUY9	Q9NXA5;B7Z5R5;Q5TB30-2;Q5TB30;Q69YG3;H0YES2;B4DRG1;A0A2X0SFC1;Q8WUY9-2;Q8WUY9	2;2;2;2;1;1;1;1;1;1	2;2;2;2;1;1;1;1;1;1	2;2;2;2;1;1;1;1;1;1	DEP domain-containing protein 1A;DEP domain-containing protein 1B	DEPDC1;DKFZp434K0831;DEPDC1B	tr|Q9NXA5|Q9NXA5_HUMAN cDNA FLJ20354 fis, clone HEP15013 OS=Homo sapiens OX=9606 PE=2 SV=1;tr|B7Z5R5|B7Z5R5_HUMAN cDNA FLJ61652, highly similar to Mus musculus DEP domain containing 1a (Depdc1a), mRNA OS=Homo sapiens OX=9606 PE=2 SV=1;sp|Q5TB30-2|DEP1A_HUM	0	1	1	2	0	0	0	0	1	1	2	0	0	0	2	0	0	1	1	2	0	0	0	79.146	0	12.305	0	1.2	1.2	2.6	0	0	0	0	3826900	3839000	7679400	0	0	0	3
1121	P29375-2;P29375;E7EV89;B4DVX3;B4DVM9;F5H322;F5GZR8	P29375-2;P29375	6;6;2;2;2;1;1	6;6;2;2;2;1;1	6;6;2;2;2;1;1	Lysine-specific demethylase 5A	KDM5A	sp|P29375-2|KDM5A_HUMAN Isoform 2 of Lysine-specific demethylase 5A OS=Homo sapiens OX=9606 GN=KDM5A;sp|P29375|KDM5A_HUMAN Lysine-specific demethylase 5A OS=Homo sapiens OX=9606 GN=KDM5A PE=1 SV=3	0	6	3	0	0	0	0	0	6	3	0	0	0	0	6	0	0	6	3	0	0	0	0	186.29	0	41.35	0	5.1	2.8	0	0	0	0	0	30147000	16625000	0	0	0	0	2
890	F5H3Y4;Q8IY37	F5H3Y4;Q8IY37	5;5	5;5	5;5	Probable ATP-dependent RNA helicase DHX37	DHX37	tr|F5H3Y4|F5H3Y4_HUMAN Probable ATP-dependent RNA helicase DHX37 OS=Homo sapiens OX=9606 GN=DHX37 PE=1 SV=1;sp|Q8IY37|DHX37_HUMAN Probable ATP-dependent RNA helicase DHX37 OS=Homo sapiens OX=9606 GN=DHX37 PE=1 SV=1	0	1	1	5	0	0	1	0	1	1	5	0	0	1	5	1	0	1	1	5	0	0	1	107.3	0	52.023	0	1.9	1.7	8.8	0	0	1.9	0	10050000	2392400	33622000	0	0	1628100	3
1590	Q9H7T9;Q9H7T9-2	Q9H7T9;Q9H7T9-2	1;1	1;1	1;1	Aurora kinase A and ninein-interacting protein	AUNIP	sp|Q9H7T9|AUNIP_HUMAN Aurora kinase A and ninein-interacting protein OS=Homo sapiens OX=9606 GN=AUNIP PE=1 SV=1;sp|Q9H7T9-2|AUNIP_HUMAN Isoform 2 of Aurora kinase A and ninein-interacting protein OS=Homo sapiens OX=9606 GN=AUNIP	0	1	1	1	0	0	0	0	1	1	1	0	0	0	1	0	0	1	1	1	0	0	0	40.252	0.0020848	10.102	0	3.4	3.4	3.4	0	0	0	0	4659800	2970500	7692300	0	0	0	3
243	Q6MZZ4;A0A0U1RRL5;A0A024RDU6;P32519-2;P32519	Q6MZZ4;A0A0U1RRL5;A0A024RDU6;P32519-2;P32519	2;2;2;2;2	2;2;2;2;2	2;2;2;2;2	ETS-related transcription factor Elf-1	DKFZp686H0575;ELF1	tr|Q6MZZ4|Q6MZZ4_HUMAN Uncharacterized protein DKFZp686H0575 OS=Homo sapiens OX=9606 GN=DKFZp686H0575 PE=1 SV=1;tr|A0A0U1RRL5|A0A0U1RRL5_HUMAN ETS-related transcription factor Elf-1 (Fragment) OS=Homo sapiens OX=9606 GN=ELF1 PE=1 SV=1;tr|A0A024RDU6|A0A024R	0	2	1	1	0	0	0	0	2	1	1	0	0	0	2	0	0	2	1	1	0	0	0	38.995	0	15.58	0	8.6	5	5	0	0	0	0	5072500	4384600	4711500	0	0	0	3
1574	Q9H1E3;B4DTY3;Q6IA16;Q9H1E3-2	Q9H1E3;B4DTY3;Q6IA16	4;3;3;1	4;3;3;1	4;3;3;1	Nuclear ubiquitous casein and cyclin-dependent kinase substrate 1	NUCKS1;NUCKS	sp|Q9H1E3|NUCKS_HUMAN Nuclear ubiquitous casein and cyclin-dependent kinase substrate 1 OS=Homo sapiens OX=9606 GN=NUCKS1 PE=1 SV=1;tr|B4DTY3|B4DTY3_HUMAN cDNA FLJ61403, highly similar to Nuclear ubiquitous casein andcyclin-dependent kinases substrate OS=H	0	3	4	3	1	0	1	0	3	4	3	1	0	1	4	1	0	3	4	3	1	0	1	27.296	0	64.996	0	11.9	18.1	14.4	3.7	0	3.7	0	280520000	290720000	12293000	16708000	0	27595000	3
1307	Q2KHR3-2;Q2KHR3;B3KWV1;Q9H6S7;H0YCQ7	Q2KHR3-2;Q2KHR3;B3KWV1;Q9H6S7;H0YCQ7	9;9;5;5;5	9;9;5;5;5	9;9;5;5;5	Glutamine and serine-rich protein 1	QSER1	sp|Q2KHR3-2|QSER1_HUMAN Isoform 2 of Glutamine and serine-rich protein 1 OS=Homo sapiens OX=9606 GN=QSER1;sp|Q2KHR3|QSER1_HUMAN Glutamine and serine-rich protein 1 OS=Homo sapiens OX=9606 GN=QSER1 PE=1 SV=3;tr|B3KWV1|B3KWV1_HUMAN cDNA FLJ43914 fis, clone T	0	7	6	4	3	0	3	0	7	6	4	3	0	3	7	3	0	7	6	4	3	0	3	168	0	106.27	0	8.1	7.3	3.7	3.1	0	3.4	0	54484000	51074000	13436000	2404600	0	7181800	3
1586	Q9H6F5;H0YG79;Q9H6F5-2	Q9H6F5	3;1;1	3;1;1	3;1;1	Coiled-coil domain-containing protein 86	CCDC86	sp|Q9H6F5|CCD86_HUMAN Coiled-coil domain-containing protein 86 OS=Homo sapiens OX=9606 GN=CCDC86 PE=1 SV=1	0	2	1	2	0	0	1	0	2	1	2	0	0	1	2	1	0	2	1	2	0	0	1	40.235	0	22.289	0	8.6	2.2	9.4	0	0	3.1	0	18630000	12410000	12774000	0	0	6565600	3
1676	Q9Y462-3;Q9Y462;Q9Y462-2;B4DS73;B4DH67;Q6PK66	Q9Y462-3;Q9Y462;Q9Y462-2;B4DS73	14;13;12;9;6;6	14;13;12;9;6;6	13;12;11;8;6;6	Zinc finger protein 711	ZNF711	sp|Q9Y462-3|ZN711_HUMAN Isoform 3 of Zinc finger protein 711 OS=Homo sapiens OX=9606 GN=ZNF711;sp|Q9Y462|ZN711_HUMAN Zinc finger protein 711 OS=Homo sapiens OX=9606 GN=ZNF711 PE=1 SV=2;sp|Q9Y462-2|ZN711_HUMAN Isoform 2 of Zinc finger protein 711 OS=Homo sa	0	10	12	4	1	1	3	0	10	12	4	1	1	3	12	3	0	10	11	4	1	1	3	91.127	0	222.56	0	23.5	25.3	11.6	2.1	2	6.7	0	215040000	223690000	26476000	5153000	1336600	19546000	3
1266	Q13601;Q13601-2;B4DMS5	Q13601;Q13601-2;B4DMS5	4;3;2	4;3;2	4;3;2	KRR1 small subunit processome component homolog	KRR1	sp|Q13601|KRR1_HUMAN KRR1 small subunit processome component homolog OS=Homo sapiens OX=9606 GN=KRR1 PE=1 SV=4;sp|Q13601-2|KRR1_HUMAN Isoform 2 of KRR1 small subunit processome component homolog OS=Homo sapiens OX=9606 GN=KRR1;tr|B4DMS5|B4DMS5_HUMAN cDNA F	0	2	1	4	0	0	2	0	2	1	4	0	0	2	4	2	0	2	1	4	0	0	2	43.664	0	26.157	0	10.5	2.6	16.3	0	0	9.4	0	14231000	8564900	34054000	0	0	9591300	3
654	B3KS94;P17098;B4DSF4	B3KS94;P17098;B4DSF4	3;3;2	3;3;2	3;3;2	Zinc finger protein 8	ZNF8	tr|B3KS94|B3KS94_HUMAN cDNA FLJ35791 fis, clone TESTI2005743, highly similar to ZINC FINGER PROTEIN 8 OS=Homo sapiens OX=9606 PE=2 SV=1;sp|P17098|ZNF8_HUMAN Zinc finger protein 8 OS=Homo sapiens OX=9606 GN=ZNF8 PE=1 SV=2;tr|B4DSF4|B4DSF4_HUMAN cDNA FLJ5838	0	3	2	0	0	0	0	0	3	2	0	0	0	0	3	0	0	3	2	0	0	0	0	64.898	0	19.375	0	4.7	3	0	0	0	0	0	22873000	18743000	0	0	0	0	2
16	A0A024QZW2;Q9UMY1;H7C2B1;Q9UMY1-2	A0A024QZW2;Q9UMY1;H7C2B1;Q9UMY1-2	3;3;2;2	3;3;2;2	3;3;2;2	Nucleolar protein 7	NOL7	tr|A0A024QZW2|A0A024QZW2_HUMAN Nucleolar protein 7, 27kDa, isoform CRA_a OS=Homo sapiens OX=9606 GN=NOL7 PE=4 SV=1;sp|Q9UMY1|NOL7_HUMAN Nucleolar protein 7 OS=Homo sapiens OX=9606 GN=NOL7 PE=1 SV=2;tr|H7C2B1|H7C2B1_HUMAN Nucleolar protein 7 (Fragment) OS=H	0	1	3	1	0	0	1	0	1	3	1	0	0	1	3	1	0	1	3	1	0	0	1	29.426	0	18.413	0	3.5	12.8	5.4	0	0	3.9	0	11163000	24104000	4267400	0	0	2721400	3
87	A0A024R470;P23760-4;P23760-5;P23760;P23760-6;P23760-7;P23760-8;W5S2U8;P23760-3;P23760-2	A0A024R470;P23760-4;P23760-5;P23760;P23760-6;P23760-7;P23760-8;W5S2U8;P23760-3;P23760-2	2;2;2;2;2;2;2;1;1;1	2;2;2;2;2;2;2;1;1;1	2;2;2;2;2;2;2;1;1;1	Paired box protein Pax-3	PAX3	tr|A0A024R470|A0A024R470_HUMAN Paired box gene 3 (Waardenburg syndrome 1), isoform CRA_e OS=Homo sapiens OX=9606 GN=PAX3 PE=4 SV=1;sp|P23760-4|PAX3_HUMAN Isoform Pax3G of Paired box protein Pax-3 OS=Homo sapiens OX=9606 GN=PAX3;sp|P23760-5|PAX3_HUMAN Isofo	0	2	1	2	0	0	0	0	2	1	2	0	0	0	2	0	0	2	1	2	0	0	0	52.967	0	15.114	0	5.8	2.7	5.8	0	0	0	0	6910100	2492500	5263600	0	0	0	3
1536	Q99697;D6RFI4;Q99697-3;Q99697-2;A0A223LNP9;A0A223LNB9;A0A223LNB8;A0A127AXK3;A0A0B5HSU7;A0A0B5HP44;A0A0B5HP26;A0A0B5HLC0;A0A0B5HLA6;A0A0B5HFD9;A0A0B5HFC0;A0A0B5HBG5;A0A0B5HBE9;D6RBG8;A8MUL9;U3KQ81;O75364	Q99697;D6RFI4;Q99697-3;Q99697-2	3;2;2;2;1;1;1;1;1;1;1;1;1;1;1;1;1;1;1;1;1	3;2;2;2;1;1;1;1;1;1;1;1;1;1;1;1;1;1;1;1;1	2;1;1;1;0;0;0;0;0;0;0;0;0;0;0;0;0;0;1;0;0	Pituitary homeobox 2	PITX2	sp|Q99697|PITX2_HUMAN Pituitary homeobox 2 OS=Homo sapiens OX=9606 GN=PITX2 PE=1 SV=2;tr|D6RFI4|D6RFI4_HUMAN Pituitary homeobox 2 (Fragment) OS=Homo sapiens OX=9606 GN=PITX2 PE=1 SV=1;sp|Q99697-3|PITX2_HUMAN Isoform PTX2A of Pituitary homeobox 2 OS=Homo sa	0	3	2	2	0	0	1	0	3	2	2	0	0	1	3	1	0	2	2	1	0	0	0	35.369	0	235.22	0	17.7	12.3	14.2	0	0	5.4	0	23799000	8959600	18898000	0	0	9708700	3
689	B4DQJ4;B4DLM8;O15381-3;O15381-4;O15381-2;O15381-5;O15381	B4DQJ4;B4DLM8;O15381-3;O15381-4;O15381-2;O15381-5;O15381	2;2;2;2;2;2;2	2;2;2;2;2;2;2	2;2;2;2;2;2;2	Nuclear valosin-containing protein-like	NVL	tr|B4DQJ4|B4DQJ4_HUMAN cDNA FLJ59213, highly similar to Nuclear valosin-containing protein-like OS=Homo sapiens OX=9606 PE=2 SV=1;tr|B4DLM8|B4DLM8_HUMAN cDNA FLJ56105, highly similar to Nuclear valosin-containing protein-like OS=Homo sapiens OX=9606 PE=2 S	0	1	2	2	0	0	0	0	1	2	2	0	0	0	2	0	0	1	2	2	0	0	0	64.914	0	14.822	0	2.5	5.6	5.6	0	0	0	0	3244700	6868400	3763900	0	0	0	3
344	A0A0D9SEJ8;Q86YH2;B3KUN2;A0A0G2JN84	A0A0D9SEJ8;Q86YH2;B3KUN2	6;6;5;1	5;5;4;1	5;5;4;1	Zinc finger protein 280B	ZNF280B	tr|A0A0D9SEJ8|A0A0D9SEJ8_HUMAN Suppressor of hairy wing homolog 2 (Drosophila), isoform CRA_b OS=Homo sapiens OX=9606 GN=ZNF280B PE=1 SV=1;sp|Q86YH2|Z280B_HUMAN Zinc finger protein 280B OS=Homo sapiens OX=9606 GN=ZNF280B PE=1 SV=2;tr|B3KUN2|B3KUN2_HUMAN cD	0	5	6	4	1	0	4	0	5	5	3	1	0	4	5	4	0	5	5	3	1	0	4	61.525	0	43.244	0	13.8	15.5	8.7	2.6	0	12.5	0	51705000	45039000	18654000	2275000	0	10628000	3
235	H0YA96;H0Y8G5;Q12771;B4DTC3;A0A024RDF4;A0A024RDB4;A0A024RDF3;Q14103-4;Q14103-3;Q14103-2;Q14103;D6RAF8;D6RF44;B4E0W4;D6RBQ9;D6RD83;B4DTA2;A0A087WUK2;A0A024RDF6;O14979-3;O14979-2;O14979	H0YA96;H0Y8G5;Q12771;B4DTC3;A0A024RDF4;A0A024RDB4;A0A024RDF3;Q14103-4;Q14103-3;Q14103-2;Q14103;D6RAF8;D6RF44;B4E0W4	5;5;5;5;5;5;5;5;5;5;5;4;3;3;2;1;1;1;1;1;1;1	5;5;5;5;5;5;5;5;5;5;5;4;3;3;2;1;1;1;1;1;1;1	5;5;5;5;5;5;5;5;5;5;5;4;3;3;2;1;1;1;1;1;1;1	Heterogeneous nuclear ribonucleoprotein D0	HNRNPD;HNRPD	tr|H0YA96|H0YA96_HUMAN Heterogeneous nuclear ribonucleoprotein D0 (Fragment) OS=Homo sapiens OX=9606 GN=HNRNPD PE=1 SV=1;tr|H0Y8G5|H0Y8G5_HUMAN Heterogeneous nuclear ribonucleoprotein D0 (Fragment) OS=Homo sapiens OX=9606 GN=HNRNPD PE=1 SV=8;tr|Q12771|Q127	0	2	1	4	1	0	2	0	2	1	4	1	0	2	4	2	0	2	1	4	1	0	2	23.811	0	35.589	0	8.6	4.8	21.4	6.7	0	10.5	0	25729000	5895400	33717000	0	0	13781000	3
690	I3L0M7;I3L2W9;B4E2D6;I3L2N2;B4DLQ0;O14641;B4DM44;C9K0P9;Q9UG07;Q8WVA8;Q92997-2;Q92997	I3L0M7;I3L2W9;B4E2D6;I3L2N2;B4DLQ0;O14641;B4DM44;C9K0P9;Q9UG07;Q8WVA8;Q92997-2;Q92997	2;2;2;2;2;2;1;1;1;1;1;1	2;2;2;2;2;2;1;1;1;1;1;1	2;2;2;2;2;2;1;1;1;1;1;1	Segment polarity protein dishevelled homolog DVL-2;Segment polarity protein dishevelled homolog DVL-3	DVL2;DVL3;DKFZp586M1622	tr|I3L0M7|I3L0M7_HUMAN Segment polarity protein dishevelled homolog DVL-2 (Fragment) OS=Homo sapiens OX=9606 GN=DVL2 PE=1 SV=1;tr|I3L2W9|I3L2W9_HUMAN Segment polarity protein dishevelled homolog DVL-2 (Fragment) OS=Homo sapiens OX=9606 GN=DVL2 PE=1 SV=1;tr	0	2	2	1	0	0	0	0	2	2	1	0	0	0	2	0	0	2	2	1	0	0	0	32.137	0	14.803	0	12	12	4.1	0	0	0	0	8441800	5888600	1603300	0	0	0	3
60	A0A024R297;Q9Y657	A0A024R297;Q9Y657	2;2	2;2	2;2	Spindlin-1	SPIN;SPIN1	tr|A0A024R297|A0A024R297_HUMAN Spindlin, isoform CRA_a OS=Homo sapiens OX=9606 GN=SPIN PE=4 SV=1;sp|Q9Y657|SPIN1_HUMAN Spindlin-1 OS=Homo sapiens OX=9606 GN=SPIN1 PE=1 SV=3	0	1	1	1	0	0	0	0	1	1	1	0	0	0	1	0	0	1	1	1	0	0	0	29.6	0	12.462	0	3.8	3.8	5	0	0	0	0	4015900	3611300	5431200	0	0	0	3
447	G3V1S1;B3KTH1;B3KRG2;Q53HW5;A8K359;A0A2R8Y6W8;P19447;A0A2R8Y681;H7C309;A0A2R8YES7;A0A2R8Y5L2	G3V1S1;B3KTH1;B3KRG2;Q53HW5;A8K359;A0A2R8Y6W8;P19447;A0A2R8Y681;H7C309;A0A2R8YES7;A0A2R8Y5L2	2;2;2;2;2;2;2;1;1;1;1	2;2;2;2;2;2;2;1;1;1;1	2;2;2;2;2;2;2;1;1;1;1	TFIIH basal transcription factor complex helicase XPB subunit	ERCC3	tr|G3V1S1|G3V1S1_HUMAN Excision repair cross-complementing rodent repair deficiency, complementation group 3 (Xeroderma pigmentosum group B complementing), isoform CRA_b OS=Homo sapiens OX=9606 GN=ERCC3 PE=4 SV=1;tr|B3KTH1|B3KTH1_HUMAN cDNA FLJ38238 fis, c	0	1	1	1	0	0	0	0	1	1	1	0	0	0	1	0	0	1	1	1	0	0	0	81.983	0	12.145	0	2.1	3.3	2.1	0	0	0	0	3887400	5434500	3715600	0	0	0	3
494	A6NGP5;H3BMV3;B4DL85;Q9H910;Q9H910-3;H3BMT0;H3BTV5;H3BU16;Q9H910-2;H3BMM8;B4E1P3	A6NGP5;H3BMV3;B4DL85;Q9H910;Q9H910-3;H3BMT0;H3BTV5;H3BU16;Q9H910-2;H3BMM8;B4E1P3	4;4;4;4;4;3;3;3;3;2;2	4;4;4;4;4;3;3;3;3;2;2	4;4;4;4;4;3;3;3;3;2;2	Hematological and neurological expressed 1-like protein	HN1L	tr|A6NGP5|A6NGP5_HUMAN Jupiter microtubule-associated homolog 2 OS=Homo sapiens OX=9606 GN=JPT2 PE=1 SV=2;tr|H3BMV3|H3BMV3_HUMAN Jupiter microtubule-associated homolog 2 (Fragment) OS=Homo sapiens OX=9606 GN=JPT2 PE=1 SV=1;tr|B4DL85|B4DL85_HUMAN cDNA FLJ60	0	2	2	3	0	1	1	0	2	2	3	0	1	1	3	1	0	2	2	3	0	1	1	18.906	0	54.191	0	15.7	15.7	32.6	0	7.9	7.9	0	32630000	26385000	34962000	0	2170200	8567500	3
933	I3L397;I3L504;P63241;P63241-2;F8WCJ1;C9J7B5;C9J4W5;Q9GZV4;Q6IS14	I3L397;I3L504;P63241;P63241-2	5;5;5;5;2;2;2;2;2	5;5;5;5;2;2;2;2;2	5;5;5;5;2;2;2;2;2	Eukaryotic translation initiation factor 5A;Eukaryotic translation initiation factor 5A-1	EIF5A	tr|I3L397|I3L397_HUMAN Eukaryotic translation initiation factor 5A (Fragment) OS=Homo sapiens OX=9606 GN=EIF5A PE=1 SV=8;tr|I3L504|I3L504_HUMAN Eukaryotic translation initiation factor 5A-1 OS=Homo sapiens OX=9606 GN=EIF5A PE=1 SV=1;sp|P63241|IF5A1_HUMAN E	0	2	1	4	0	1	0	0	2	1	4	0	1	0	4	1	0	2	1	4	0	1	0	16.019	0	33.429	0	24	8.2	33.6	0	8.2	0	0	0	9512900	36209000	0	0	0	2
326	A0A0A7C971	A0A0A7C971	1	1	1		HLA-B	tr|A0A0A7C971|A0A0A7C971_HUMAN MHC class I antigen (Fragment) OS=Homo sapiens OX=9606 GN=HLA-B PE=3 SV=1	0	1	1	1	0	0	1	0	1	1	1	0	0	1	1	1	0	1	1	1	0	0	1	21.046	0.0032031	6.972	0	13.8	13.8	13.8	0	0	13.8	0	16862000	19685000	18037000	0	0	17657000	3
272	A0A087WY66;A0A087WZA7;Q9UI36-4;Q9UI36-3;Q9UI36-2;Q9UI36;D6REJ4;D6RFG7;A8K3I1;Q96NX9-2;Q96NX9	A0A087WY66;A0A087WZA7;Q9UI36-4;Q9UI36-3;Q9UI36-2;Q9UI36;D6REJ4;D6RFG7;A8K3I1;Q96NX9-2;Q96NX9	2;2;2;2;2;2;1;1;1;1;1	2;2;2;2;2;2;1;1;1;1;1	2;2;2;2;2;2;1;1;1;1;1	Dachshund homolog 1;Dachshund homolog 2	DACH1;DACH2	tr|A0A087WY66|A0A087WY66_HUMAN Dachshund homolog 1 OS=Homo sapiens OX=9606 GN=DACH1 PE=1 SV=1;tr|A0A087WZA7|A0A087WZA7_HUMAN Dachshund homolog 1 OS=Homo sapiens OX=9606 GN=DACH1 PE=1 SV=1;sp|Q9UI36-4|DACH1_HUMAN Isoform 4 of Dachshund homolog 1 OS=Homo sap	0	2	2	2	1	1	1	0	2	2	2	1	1	1	2	1	0	2	2	2	1	1	1	51.891	0	15.61	0	5	5	5	2.8	2.8	2.8	0	40460000	37234000	22686000	1006600	1579400	3107400	3
550	B8ZZS2;A8K8T1;Q13506;Q13506-2;B4DKG1;H0Y4C5;C9JL92;C9JID4;C9JJ42;C9J3V0;C9JFF6;Q15742-2;Q15742-3;Q15742	B8ZZS2;A8K8T1;Q13506;Q13506-2	13;13;13;11;6;6;4;4;2;2;1;1;1;1	13;13;13;11;6;6;4;4;2;2;1;1;1;1	13;13;13;11;6;6;4;4;2;2;1;1;1;1	NGFI-A-binding protein 1	NAB1	tr|B8ZZS2|B8ZZS2_HUMAN NGFI-A binding protein 1 (EGR1 binding protein 1), isoform CRA_b OS=Homo sapiens OX=9606 GN=NAB1 PE=1 SV=1;tr|A8K8T1|A8K8T1_HUMAN cDNA FLJ75800, highly similar to Homo sapiens NGFI-A binding protein 1 (EGR1 binding protein 1) (NAB1),	0	10	9	3	1	1	4	0	10	9	3	1	1	4	10	4	0	10	9	3	1	1	4	54.273	0	118.75	0	25.9	25.3	7.8	3.3	1.9	11.5	0	106170000	70952000	21772000	0	4499000	24453000	3
848	Q53TS1;D6W5D9;Q9H165-6;Q9H165;B3KRW8;D9YZV9;B3KNX8;B4DMK8;A0A2U3TZJ5;Q9H165-2;I3PG23;B4DT16;A0A2R8YDW6	Q53TS1;D6W5D9;Q9H165-6;Q9H165;B3KRW8;D9YZV9;B3KNX8;B4DMK8;A0A2U3TZJ5;Q9H165-2;I3PG23;B4DT16	8;8;8;8;7;7;7;7;7;7;4;4;1	8;8;8;8;7;7;7;7;7;7;4;4;1	8;8;8;8;7;7;7;7;7;7;4;4;1	B-cell lymphoma/leukemia 11A	BCL11A	tr|Q53TS1|Q53TS1_HUMAN Uncharacterized protein BCL11A (Fragment) OS=Homo sapiens OX=9606 GN=BCL11A PE=4 SV=1;tr|D6W5D9|D6W5D9_HUMAN B-cell CLL/lymphoma 11A (Zinc finger protein), isoform CRA_b OS=Homo sapiens OX=9606 GN=BCL11A PE=4 SV=1;sp|Q9H165-6|BC11A_H	0	7	4	1	0	1	1	0	7	4	1	0	1	1	7	1	0	7	4	1	0	1	1	77.018	0	60.975	0	16.7	8.9	1.6	0	3.3	1.6	0	106450000	41188000	4723200	0	3268700	4297000	3
1565	Q9BZZ5-2;G3V1C3;Q9BZZ5;Q9BZZ5-3;Q9BZZ5-5;Q9BZZ5-6;Q9BZZ5-1;B4DDR3;H0YER7;E9PQK6	Q9BZZ5-2;G3V1C3;Q9BZZ5;Q9BZZ5-3;Q9BZZ5-5;Q9BZZ5-6;Q9BZZ5-1;B4DDR3;H0YER7	19;18;18;16;16;16;14;11;10;4	19;18;18;16;16;16;14;11;10;4	19;18;18;16;16;16;14;11;10;4	Apoptosis inhibitor 5	API5	sp|Q9BZZ5-2|API5_HUMAN Isoform 2 of Apoptosis inhibitor 5 OS=Homo sapiens OX=9606 GN=API5;tr|G3V1C3|G3V1C3_HUMAN Apoptosis inhibitor 5 OS=Homo sapiens OX=9606 GN=API5 PE=1 SV=1;sp|Q9BZZ5|API5_HUMAN Apoptosis inhibitor 5 OS=Homo sapiens OX=9606 GN=API5 PE=1	0	8	10	18	2	2	7	0	8	10	18	2	2	7	18	7	0	8	10	18	2	2	7	56.769	0	300.17	0	17.9	22.2	41.3	4.8	4.8	13.5	0	192920000	141980000	481480000	6311600	6524100	47588000	3
384	A0A0S2Z5P8;A0A0S2Z5T1;Q8N371;Q8N371-3	A0A0S2Z5P8;A0A0S2Z5T1;Q8N371;Q8N371-3	2;2;2;2	2;2;2;2	2;2;2;2	Lysine-specific demethylase 8	KDM8	tr|A0A0S2Z5P8|A0A0S2Z5P8_HUMAN Jumonji domain containing 5 isoform 2 (Fragment) OS=Homo sapiens OX=9606 GN=JMJD5 PE=2 SV=1;tr|A0A0S2Z5T1|A0A0S2Z5T1_HUMAN Jumonji domain containing 5 (Fragment) OS=Homo sapiens OX=9606 GN=JMJD5 PE=2 SV=1;sp|Q8N371|KDM8_HUMAN	0	0	1	1	0	0	0	0	0	1	1	0	0	0	1	0	0	0	1	1	0	0	0	43.675	0.0014225	10.954	0	0	1.8	1.8	0	0	0	0	0	0	1399400000	0	0	0	1
356	A0A0H3W5S0;A0A0H3W5K0;G3V3J3;G3V3P9;F1T0D0;F1T0D1;P32243;P32243-2;D6W5E5;P32242	A0A0H3W5S0;A0A0H3W5K0;G3V3J3;G3V3P9;F1T0D0;F1T0D1;P32243;P32243-2;D6W5E5;P32242	2;2;2;2;2;2;2;2;1;1	2;2;2;2;2;2;2;2;1;1	2;2;2;2;2;2;2;2;1;1	Homeobox protein OTX2;Homeobox protein OTX1	OTX2;OTX1	tr|A0A0H3W5S0|A0A0H3W5S0_HUMAN Orthodenticle homeobox 2 (Fragment) OS=Homo sapiens OX=9606 GN=OTX2 PE=4 SV=1;tr|A0A0H3W5K0|A0A0H3W5K0_HUMAN Orthodenticle homeobox 2 (Fragment) OS=Homo sapiens OX=9606 GN=OTX2 PE=4 SV=1;tr|G3V3J3|G3V3J3_HUMAN Homeobox protei	0	1	1	2	0	0	0	0	1	1	2	0	0	0	2	0	0	1	1	2	0	0	0	6.8038	0	13.227	0	20.7	20.7	36.2	0	0	0	0	3370500	4129500	4549900	0	0	0	3
98	Q59G93;J3KQ61;Q9Y4Q3;B4DZ41;B7Z926;B4E3L9;A0A024R4W4;Q86X06;A0A024R4V5;O95696;O95696-2;B4DZC2	Q59G93;J3KQ61;Q9Y4Q3;B4DZ41;B7Z926;B4E3L9;A0A024R4W4;Q86X06;A0A024R4V5;O95696;O95696-2;B4DZC2	2;2;2;2;2;2;2;2;2;2;2;1	2;2;2;2;2;2;2;2;2;2;2;1	2;2;2;2;2;2;2;2;2;2;2;1	Bromodomain-containing protein 1	BRD1;DKFZp434B094	tr|Q59G93|Q59G93_HUMAN Bromodomain containing protein 1 variant (Fragment) OS=Homo sapiens OX=9606 PE=2 SV=1;tr|J3KQ61|J3KQ61_HUMAN Bromodomain-containing protein 1 (Fragment) OS=Homo sapiens OX=9606 GN=BRD1 PE=1 SV=1;tr|Q9Y4Q3|Q9Y4Q3_HUMAN Uncharacterized	0	2	2	0	0	0	0	0	2	2	0	0	0	0	2	0	0	2	2	0	0	0	0	53.879	0	12.37	0	3.4	3.4	0	0	0	0	0	22050000	13184000	0	0	0	0	2
480	A4D1Z4;B4DY33;E9PM37;E9PPI7;A0A024R817;O43299-3;O43299-2;O43299	A4D1Z4;B4DY33;E9PM37;E9PPI7	6;5;3;3;1;1;1;1	5;4;2;2;1;1;1;1	1;0;0;0;1;1;1;1		KIAA0415;FOXK2	tr|A4D1Z4|A4D1Z4_HUMAN KIAA0415 gene product OS=Homo sapiens OX=9606 GN=KIAA0415 PE=4 SV=1;tr|B4DY33|B4DY33_HUMAN cDNA FLJ55600, highly similar to Homo sapiens forkhead box K1 (FOXK1), mRNA OS=Homo sapiens OX=9606 PE=2 SV=1;tr|E9PM37|E9PM37_HUMAN Forkhead	0	3	3	2	0	0	1	0	2	2	1	0	0	1	2	1	0	1	0	0	0	0	0	164.67	0	28.591	0	1.8	1.3	0.9	0	0	0.7	0	12598000	8336400	9390200	0	0	3448200	3
1617	Q9NVM6	Q9NVM6	5	5	5	DnaJ homolog subfamily C member 17	DNAJC17	sp|Q9NVM6|DJC17_HUMAN DnaJ homolog subfamily C member 17 OS=Homo sapiens OX=9606 GN=DNAJC17 PE=1 SV=1	0	2	1	3	0	0	3	0	2	1	3	0	0	3	3	3	0	2	1	3	0	0	3	34.687	0	55.381	0	8.6	4.6	14.8	0	0	11.2	0	23098000	5636500	17751000	0	0	8331900	3
869	E7ETY2;Q13428-7;H0Y8Y7;Q13428-5;B4DRA2;B4DLB1;A0A2R8Y857;Q9UFD4;H0YA99;A0A2R8Y4M7;H0YAB7	E7ETY2;Q13428-7;H0Y8Y7;Q13428-5;B4DRA2	40;40;28;28;25;11;9;2;2;1;1	2;2;0;0;2;0;0;0;0;0;0	0;0;0;0;0;0;0;0;0;0;0	Treacle protein	TCOF1	tr|E7ETY2|E7ETY2_HUMAN Treacle protein OS=Homo sapiens OX=9606 GN=TCOF1 PE=1 SV=1;sp|Q13428-7|TCOF_HUMAN Isoform 7 of Treacle protein OS=Homo sapiens OX=9606 GN=TCOF1;tr|H0Y8Y7|H0Y8Y7_HUMAN Treacle protein OS=Homo sapiens OX=9606 GN=TCOF1 PE=1 SV=2;sp|Q134	0	29	29	25	30	29	32	0	2	1	2	0	0	1	2	1	0	0	0	0	0	0	0	152.3	0	11.767	0	22.9	23.1	21.5	23	23.1	26.5	0	19954000	15588000	11684000	0	0	13199000	3
555	A8K946;O43148;O43148-2;K7EP06;Q05D80;Q05DQ2;B7Z3U8;B7Z8S9	A8K946;O43148;O43148-2;K7EP06;Q05D80;Q05DQ2;B7Z3U8	4;4;4;3;3;2;2;1	4;4;4;3;3;2;2;1	4;4;4;3;3;2;2;1	mRNA cap guanine-N7 methyltransferase	RNMT	tr|A8K946|A8K946_HUMAN mRNA cap guanine-N7 methyltransferase OS=Homo sapiens OX=9606 PE=2 SV=1;sp|O43148|MCES_HUMAN mRNA cap guanine-N7 methyltransferase OS=Homo sapiens OX=9606 GN=RNMT PE=1 SV=1;sp|O43148-2|MCES_HUMAN Isoform 2 of mRNA cap guanine-N7 meth	0	3	2	4	0	0	4	0	3	2	4	0	0	4	4	4	0	3	2	4	0	0	4	57.75	0	32.52	0	8.5	5.8	10.3	0	0	10.3	0	12737000	13642000	30668000	0	0	20904000	3
858	E5KSY5;Q96RR1;Q9H6V3;Q96RR1-3;Q96RR1-2;B4DLM7;A0A2R8Y4V4	E5KSY5;Q96RR1;Q9H6V3;Q96RR1-3;Q96RR1-2	8;8;7;6;6;2;2	8;8;7;6;6;2;2	8;8;7;6;6;2;2	Twinkle protein, mitochondrial	PEO1;C10orf2	tr|E5KSY5|E5KSY5_HUMAN Mitochondrial twinkle protein OS=Homo sapiens OX=9606 PE=4 SV=1;sp|Q96RR1|PEO1_HUMAN Twinkle protein, mitochondrial OS=Homo sapiens OX=9606 GN=TWNK PE=1 SV=1;tr|Q9H6V3|Q9H6V3_HUMAN C10orf2 protein OS=Homo sapiens OX=9606 GN=C10orf2 P	0	2	0	8	0	0	0	0	2	0	8	0	0	0	8	0	0	2	0	8	0	0	0	77.153	0	81.225	0	5.1	0	16.1	0	0	0	0	6493000	0	38988000	0	0	0	2
1072	P10073	P10073	3	3	3	Zinc finger and SCAN domain-containing protein 22	ZSCAN22	sp|P10073|ZSC22_HUMAN Zinc finger and SCAN domain-containing protein 22 OS=Homo sapiens OX=9606 GN=ZSCAN22 PE=1 SV=2	0	1	0	3	0	0	0	0	1	0	3	0	0	0	3	0	0	1	0	3	0	0	0	54.56	0	30.714	0	3.9	0	14.3	0	0	0	0	7251500	0	34586000	0	0	0	2
1152	P43694-2	P43694-2	11	1	1	Transcription factor GATA-4	GATA4	sp|P43694-2|GATA4_HUMAN Isoform 2 of Transcription factor GATA-4 OS=Homo sapiens OX=9606 GN=GATA4	0	6	7	9	0	0	0	0	1	1	1	0	0	0	1	0	0	1	1	1	0	0	0	44.664	0.0020548	8.6004	0	21.9	26.4	43.1	0	0	0	0	3194500	4062400	4101400	0	0	0	3
1621	Q9NW82;A8K564;D6RIW8;B3KTI7;B4DZD7	Q9NW82;A8K564;D6RIW8	21;20;11;2;1	21;20;11;2;1	21;20;11;2;1	WD repeat-containing protein 70	WDR70	sp|Q9NW82|WDR70_HUMAN WD repeat-containing protein 70 OS=Homo sapiens OX=9606 GN=WDR70 PE=1 SV=1;tr|A8K564|A8K564_HUMAN cDNA FLJ76716, highly similar to Homo sapiens WD repeat domain 70 (WDR70), mRNA OS=Homo sapiens OX=9606 PE=2 SV=1;tr|D6RIW8|D6RIW8_HUMAN	0	14	18	16	3	2	9	0	14	18	16	3	2	9	18	9	0	14	18	16	3	2	9	73.2	0	186.57	0	27.7	34.3	33.5	5.8	4.3	19.9	0	296520000	333240000	312700000	10482000	4585600	123370000	3
1612	Q9NTW7;Q9NTW7-3;Q9NTW7-2;A2A2N6;A2A2N5	Q9NTW7;Q9NTW7-3;Q9NTW7-2	3;2;2;1;1	2;1;2;1;1	2;1;2;1;1	Zinc finger protein 64 homolog, isoforms 3 and 4	ZFP64	sp|Q9NTW7|ZF64B_HUMAN Zinc finger protein 64 homolog, isoforms 3 and 4 OS=Homo sapiens OX=9606 GN=ZFP64 PE=1 SV=3;sp|Q9NTW7-3|ZF64B_HUMAN Isoform 5 of Zinc finger protein 64 homolog, isoforms 3 and 4 OS=Homo sapiens OX=9606 GN=ZFP64;sp|Q9NTW7-2|ZF64B_HUMAN	0	2	0	2	0	0	0	0	1	0	2	0	0	0	2	0	0	1	0	2	0	0	0	72.216	0	12.077	0	8.5	0	2.9	0	0	0	0	15253000	0	15312000	0	0	0	2
372	A0A0S2Z4V5;A0A0S2Z556;O60828-5;O60828-4;O60828-2;O60828;H7C053;O60828-10;O60828-9;O60828-8;O60828-7;O60828-6;O60828-3	A0A0S2Z4V5;A0A0S2Z556;O60828-5;O60828-4;O60828-2;O60828;H7C053;O60828-10;O60828-9;O60828-8;O60828-7;O60828-6;O60828-3	2;2;2;2;2;2;1;1;1;1;1;1;1	2;2;2;2;2;2;1;1;1;1;1;1;1	2;2;2;2;2;2;1;1;1;1;1;1;1	Polyglutamine-binding protein 1	PQBP1	tr|A0A0S2Z4V5|A0A0S2Z4V5_HUMAN Polyglutamine binding protein 1 isoform 1 (Fragment) OS=Homo sapiens OX=9606 GN=PQBP1 PE=2 SV=1;tr|A0A0S2Z556|A0A0S2Z556_HUMAN Polyglutamine binding protein 1 isoform 2 (Fragment) OS=Homo sapiens OX=9606 GN=PQBP1 PE=2 SV=1;sp	0	2	2	2	0	0	2	0	2	2	2	0	0	2	2	2	0	2	2	2	0	0	2	30.472	0	15.556	0	12.8	12.8	12.8	0	0	12.8	0	13559000	14757000	23992000	0	0	20861000	3
1653	Q9ULD5;Q9ULD5-2;Q9ULD5-3;Q3KR11;Q8N2J5;A0A090N7U5	Q9ULD5;Q9ULD5-2;Q9ULD5-3;Q3KR11	6;6;6;3;2;2	6;6;6;3;2;2	6;6;6;3;2;2	Zinc finger protein 777	ZNF777	sp|Q9ULD5|ZN777_HUMAN Zinc finger protein 777 OS=Homo sapiens OX=9606 GN=ZNF777 PE=1 SV=2;sp|Q9ULD5-2|ZN777_HUMAN Isoform 2 of Zinc finger protein 777 OS=Homo sapiens OX=9606 GN=ZNF777;sp|Q9ULD5-3|ZN777_HUMAN Isoform 3 of Zinc finger protein 777 OS=Homo sa	0	4	5	0	0	0	0	0	4	5	0	0	0	0	5	0	0	4	5	0	0	0	0	85.175	0	35.247	0	6.1	6.8	0	0	0	0	0	15620000	14713000	0	0	0	0	2
49	A0A024R1S5;O00178;B2RDW9;F5H716;F5H257;B0QY59	A0A024R1S5;O00178;B2RDW9	6;6;5;2;1;1	6;6;5;2;1;1	6;6;5;2;1;1	GTP-binding protein 1	GTPBP1	tr|A0A024R1S5|A0A024R1S5_HUMAN GTP binding protein 1, isoform CRA_c OS=Homo sapiens OX=9606 GN=GTPBP1 PE=4 SV=1;sp|O00178|GTPB1_HUMAN GTP-binding protein 1 OS=Homo sapiens OX=9606 GN=GTPBP1 PE=1 SV=3;tr|B2RDW9|B2RDW9_HUMAN cDNA, FLJ96803, highly similar to	0	2	3	3	0	0	4	0	2	3	3	0	0	4	3	4	0	2	3	3	0	0	4	71.463	0	65.087	0	5.2	7.6	4.1	0	0	7.7	0	23736000	27675000	6899000	0	0	20714000	3
367	Q96CJ7;E7ESD5;B4DIV6;A0A0S2Z3Q2;E9PLN6;A0A0S2Z3V9;F2Z2Y1;B4DRQ6;O95677-5;O95677-2;O95677-4;O95677	Q96CJ7;E7ESD5;B4DIV6;A0A0S2Z3Q2;E9PLN6;A0A0S2Z3V9;F2Z2Y1;B4DRQ6;O95677-5;O95677-2;O95677-4;O95677	2;2;2;2;2;2;2;2;2;2;2;2	2;2;2;2;2;2;2;2;2;2;2;2	2;2;2;2;2;2;2;2;2;2;2;2	Eyes absent homolog;Eyes absent homolog 4	EYA4	tr|Q96CJ7|Q96CJ7_HUMAN Eyes absent homolog (Fragment) OS=Homo sapiens OX=9606 GN=EYA4 PE=2 SV=2;tr|E7ESD5|E7ESD5_HUMAN Eyes absent homolog OS=Homo sapiens OX=9606 GN=EYA4 PE=1 SV=1;tr|B4DIV6|B4DIV6_HUMAN Eyes absent homolog OS=Homo sapiens OX=9606 PE=2 SV=	0	2	1	1	1	0	0	0	2	1	1	1	0	0	2	1	0	2	1	1	1	0	0	45.476	0	18.674	0	5.9	2	2	2	0	0	0	5699700	3380100	2448900	0	0	0	3
1687	Q9Y5Q8-2;Q9Y5Q8;Q9Y5Q8-3;Q5T7U0;Q5T7U4;B7Z1V3;Q5T7U1;H7BY84;H0Y5D2;Q9NXK9	Q9Y5Q8-2;Q9Y5Q8;Q9Y5Q8-3;Q5T7U0;Q5T7U4;B7Z1V3;Q5T7U1	5;5;5;4;4;4;4;2;1;1	5;5;5;4;4;4;4;2;1;1	5;5;5;4;4;4;4;2;1;1	General transcription factor 3C polypeptide 5	GTF3C5	sp|Q9Y5Q8-2|TF3C5_HUMAN Isoform 2 of General transcription factor 3C polypeptide 5 OS=Homo sapiens OX=9606 GN=GTF3C5;sp|Q9Y5Q8|TF3C5_HUMAN General transcription factor 3C polypeptide 5 OS=Homo sapiens OX=9606 GN=GTF3C5 PE=1 SV=2;sp|Q9Y5Q8-3|TF3C5_HUMAN Iso	0	4	2	1	0	1	0	0	4	2	1	0	1	0	4	1	0	4	2	1	0	1	0	58.266	0	33.177	0	10.8	6.7	3.1	0	1.8	0	0	16569000	5746700	3027700	0	1399200	0	3
1348	Q5T7W0-2;Q5T7W0-4;Q5T7W0;B5MDS3;Q5T7W0-3;B1ALC2	Q5T7W0-2;Q5T7W0-4;Q5T7W0;B5MDS3;Q5T7W0-3	4;3;3;2;2;1	4;3;3;2;2;1	4;3;3;2;2;1	Zinc finger protein 618	ZNF618	sp|Q5T7W0-2|ZN618_HUMAN Isoform 2 of Zinc finger protein 618 OS=Homo sapiens OX=9606 GN=ZNF618;sp|Q5T7W0-4|ZN618_HUMAN Isoform 4 of Zinc finger protein 618 OS=Homo sapiens OX=9606 GN=ZNF618;sp|Q5T7W0|ZN618_HUMAN Zinc finger protein 618 OS=Homo sapiens OX=9	0	3	3	0	0	0	0	0	3	3	0	0	0	0	3	0	0	3	3	0	0	0	0	95.614	0	23.853	0	5.7	6.7	0	0	0	0	0	12981000	15394000	0	0	0	0	2
212	A0A024RBQ4;A0A024RBL6;O15119-3;O15119-2;O15119;Q59FT1;Q69YM3;A0A024QZ86;Q13207;Q53EK5;Q9UL17	A0A024RBQ4;A0A024RBL6;O15119-3;O15119-2;O15119;Q59FT1;Q69YM3;A0A024QZ86;Q13207	4;4;4;4;4;2;2;2;2;1;1	4;4;4;4;4;2;2;2;2;1;1	4;4;4;4;4;2;2;2;2;1;1	T-box transcription factor TBX3;T-box transcription factor TBX2	TBX3;DKFZp762H2012;TBX2	tr|A0A024RBQ4|A0A024RBQ4_HUMAN T-box 3 (Ulnar mammary syndrome), isoform CRA_a OS=Homo sapiens OX=9606 GN=TBX3 PE=4 SV=1;tr|A0A024RBL6|A0A024RBL6_HUMAN T-box 3 (Ulnar mammary syndrome), isoform CRA_c OS=Homo sapiens OX=9606 GN=TBX3 PE=4 SV=1;sp|O15119-3|TB	0	1	4	1	0	0	0	0	1	4	1	0	0	0	4	0	0	1	4	1	0	0	0	77.178	0	26.825	0	1.1	6.2	1.1	0	0	0	0	9335600	21135000	0	0	0	0	2
667	B4DEQ6;Q6ZW49;Q6ZW49-1;H7BZI8;Q6ZW49-2;F8WC23	B4DEQ6;Q6ZW49;Q6ZW49-1;H7BZI8;Q6ZW49-2	6;6;4;3;3;2	6;6;4;3;3;2	6;6;4;3;3;2	PAX-interacting protein 1	PAXIP1	tr|B4DEQ6|B4DEQ6_HUMAN cDNA FLJ58501, highly similar to Homo sapiens PAX interacting (with transcription-activation domain) protein 1 (PAXIP1), mRNA OS=Homo sapiens OX=9606 PE=2 SV=1;sp|Q6ZW49|PAXI1_HUMAN PAX-interacting protein 1 OS=Homo sapiens OX=9606 G	0	4	4	3	0	1	1	0	4	4	3	0	1	1	4	1	0	4	4	3	0	1	1	116.29	0	42.002	0	5.2	6.8	5.6	0	2.4	2.4	0	27887000	31795000	8526800	0	2284200	3631100	3
412	B7Z6Q6;A8K3S3;A0A140VKF1;Q99661;Q99661-2;Q5JR91;B7Z7M6;Q8N5N1;Q5JR89	B7Z6Q6;A8K3S3;A0A140VKF1;Q99661;Q99661-2;Q5JR91;B7Z7M6;Q8N5N1	8;8;8;8;6;5;5;4;3	8;8;8;8;6;5;5;4;3	8;8;8;8;6;5;5;4;3	Kinesin-like protein;Kinesin-like protein KIF2C	KIF2C	tr|B7Z6Q6|B7Z6Q6_HUMAN Kinesin-like protein OS=Homo sapiens OX=9606 PE=2 SV=1;tr|A8K3S3|A8K3S3_HUMAN Kinesin-like protein OS=Homo sapiens OX=9606 PE=2 SV=1;tr|A0A140VKF1|A0A140VKF1_HUMAN Kinesin-like protein OS=Homo sapiens OX=9606 PE=2 SV=1;sp|Q99661|KIF2	0	3	3	8	2	0	3	0	3	3	8	2	0	3	8	3	0	3	3	8	2	0	3	76.982	0	56.845	0	6.9	6.9	16.2	3.8	0	5.4	0	16907000	15762000	29874000	1791000	0	4960100	3
383	B3KWU4;B3KNE7;B3KQF0;A0A0S2Z5M1;Q9UGP8	B3KWU4;B3KNE7;B3KQF0;A0A0S2Z5M1;Q9UGP8	1;1;1;1;1	1;1;1;1;1	1;1;1;1;1	Translocation protein SEC63 homolog	SEC63	tr|B3KWU4|B3KWU4_HUMAN cDNA FLJ43868 fis, clone TESTI4008050, highly similar to Translocation protein SEC63 homolog OS=Homo sapiens OX=9606 PE=2 SV=1;tr|B3KNE7|B3KNE7_HUMAN cDNA FLJ14468 fis, clone MAMMA1000734, highly similar to Translocation protein SEC6	0	1	1	1	0	0	0	0	1	1	1	0	0	0	1	0	0	1	1	1	0	0	0	43.399	0.005597	6.645	0	4	4	4	0	0	0	0	4209100	4553600	2156200	0	0	0	3
140	E9PLL0;E9PQA6;A8K0C2;A0A024R7L6;Q96EY5-3;Q96EY5;M0QZK6;E9PLZ8;Q96EY5-2	E9PLL0;E9PQA6;A8K0C2;A0A024R7L6;Q96EY5-3;Q96EY5;M0QZK6;E9PLZ8;Q96EY5-2	2;2;2;2;2;2;1;1;1	2;2;2;2;2;2;1;1;1	2;2;2;2;2;2;1;1;1	Multivesicular body subunit 12A	MVB12A;LOC93343	tr|E9PLL0|E9PLL0_HUMAN Multivesicular body subunit 12A (Fragment) OS=Homo sapiens OX=9606 GN=MVB12A PE=1 SV=1;tr|E9PQA6|E9PQA6_HUMAN Multivesicular body subunit 12A OS=Homo sapiens OX=9606 GN=MVB12A PE=1 SV=1;tr|A8K0C2|A8K0C2_HUMAN cDNA FLJ75950 OS=Homo sa	0	1	1	2	0	0	1	0	1	1	2	0	0	1	2	1	0	1	1	2	0	0	1	12.987	0	16.022	0	12.4	12.4	24.8	0	0	12.4	0	5203600	2623200	10379000	0	0	750660	3
1514	Q96JB3-2;Q96JB3	Q96JB3-2;Q96JB3	3;3	3;3	3;3	Hypermethylated in cancer 2 protein	HIC2	sp|Q96JB3-2|HIC2_HUMAN Isoform 2 of Hypermethylated in cancer 2 protein OS=Homo sapiens OX=9606 GN=HIC2;sp|Q96JB3|HIC2_HUMAN Hypermethylated in cancer 2 protein OS=Homo sapiens OX=9606 GN=HIC2 PE=1 SV=2	0	3	1	1	0	0	1	0	3	1	1	0	0	1	3	1	0	3	1	1	0	0	1	64.227	0	20.637	0	5.4	1.7	1.7	0	0	1.7	0	30990000	4685300	1852000	0	0	1435100	3
659	B4DXQ8;B3KWX6;Q53EY5;B3KX14;Q15014;Q5JXX1;Q5JXX2;A0A0A0MT59;Q5JXX6	B4DXQ8;B3KWX6;Q53EY5;B3KX14;Q15014;Q5JXX1;Q5JXX2;A0A0A0MT59	6;6;6;6;6;5;5;4;1	6;6;6;6;6;5;5;4;1	5;5;5;5;5;5;5;3;1	Mortality factor 4-like protein 2	MORF4L2	tr|B4DXQ8|B4DXQ8_HUMAN cDNA FLJ52940, highly similar to Mortality factor 4-like protein 2 OS=Homo sapiens OX=9606 PE=2 SV=1;tr|B3KWX6|B3KWX6_HUMAN cDNA FLJ44127 fis, clone THYMU2006420, highly similar to Mortality factor 4-like protein 2 OS=Homo sapiens OX	0	0	1	6	0	0	0	0	0	1	6	0	0	0	6	0	0	0	1	5	0	0	0	29.132	0	39.035	0	0	6.9	29.6	0	0	0	0	0	3588600	51817000	0	0	0	2
1613	Q9NU22;Q5T795;Q6ZVV6;Q6AI22	Q9NU22;Q5T795	8;6;3;2	8;6;3;2	8;6;3;2	Midasin	MDN1	sp|Q9NU22|MDN1_HUMAN Midasin OS=Homo sapiens OX=9606 GN=MDN1 PE=1 SV=2;tr|Q5T795|Q5T795_HUMAN Midasin (Fragment) OS=Homo sapiens OX=9606 GN=MDN1 PE=1 SV=1	0	7	2	0	0	0	0	0	7	2	0	0	0	0	7	0	0	7	2	0	0	0	0	632.81	0	46.628	0	1.6	0.7	0	0	0	0	0	27058000	6530800	0	0	0	0	2
126	H3BT22;B3KMP9;A0A024R6R3;Q9Y5N6	H3BT22;B3KMP9;A0A024R6R3;Q9Y5N6	2;2;2;2	2;2;2;2	2;2;2;2	Origin recognition complex subunit 6	ORC6;ORC6L	tr|H3BT22|H3BT22_HUMAN Origin recognition complex subunit 6 OS=Homo sapiens OX=9606 GN=ORC6 PE=1 SV=1;tr|B3KMP9|B3KMP9_HUMAN cDNA FLJ11884 fis, clone HEMBA1007194, highly similar to Origin recognition complex subunit 6 OS=Homo sapiens OX=9606 PE=2 SV=1;tr|	0	2	1	0	0	0	0	0	2	1	0	0	0	0	2	0	0	2	1	0	0	0	0	22.791	0	12.23	0	8.9	4.9	0	0	0	0	0	18233000	9591100	0	0	0	0	2
1490	Q92618;Q2YDX2;A0A087WUJ4	Q92618;Q2YDX2;A0A087WUJ4	17;11;11	17;11;11	17;11;11	Zinc finger protein 516	ZNF516	sp|Q92618|ZN516_HUMAN Zinc finger protein 516 OS=Homo sapiens OX=9606 GN=ZNF516 PE=1 SV=1;tr|Q2YDX2|Q2YDX2_HUMAN ZNF516 protein (Fragment) OS=Homo sapiens OX=9606 GN=ZNF516 PE=2 SV=1;tr|A0A087WUJ4|A0A087WUJ4_HUMAN Zinc finger protein 516 (Fragment) OS=Homo	0	12	15	4	3	2	3	0	12	15	4	3	2	3	15	3	0	12	15	4	3	2	3	124.29	0	139.69	0	16.2	19	5.2	5.2	2.6	3.6	0	188390000	191460000	24348000	5339500	5628400	8032400	3
6	D6RAN6;B4DUR7;F6SKB8;Q53FE5;A0A024QZ81;Q9NVZ3-3;Q9NVZ3;Q9NVZ3-2;H0Y970;Q9NVZ3-4	D6RAN6;B4DUR7;F6SKB8;Q53FE5;A0A024QZ81;Q9NVZ3-3;Q9NVZ3;Q9NVZ3-2;H0Y970;Q9NVZ3-4	2;2;2;2;2;2;2;2;1;1	2;2;2;2;2;2;2;2;1;1	2;2;2;2;2;2;2;2;1;1	Adaptin ear-binding coat-associated protein 2	NECAP2	tr|D6RAN6|D6RAN6_HUMAN Adaptin ear-binding coat-associated protein 2 OS=Homo sapiens OX=9606 GN=NECAP2 PE=1 SV=1;tr|B4DUR7|B4DUR7_HUMAN cDNA FLJ52763, highly similar to Adaptin ear-binding coat-associated protein 2 OS=Homo sapiens OX=9606 PE=2 SV=1;tr|F6SK	0	1	0	2	0	0	0	0	1	0	2	0	0	0	2	0	0	1	0	2	0	0	0	11.325	0	24.353	0	26.7	0	40.6	0	0	0	0	8480000	0	19923000	0	0	0	2
298	A0A0A0MRJ2;Q5VTZ4;P18847-5;P18847;Q59GS7	A0A0A0MRJ2;Q5VTZ4;P18847-5;P18847;Q59GS7	2;2;2;2;1	2;2;2;2;1	2;2;2;2;1	Cyclic AMP-dependent transcription factor ATF-3	ATF3	tr|A0A0A0MRJ2|A0A0A0MRJ2_HUMAN Cyclic AMP-dependent transcription factor ATF-3 (Fragment) OS=Homo sapiens OX=9606 GN=ATF3 PE=1 SV=1;tr|Q5VTZ4|Q5VTZ4_HUMAN Cyclic AMP-dependent transcription factor ATF-3 (Fragment) OS=Homo sapiens OX=9606 GN=ATF3 PE=1 SV=1;	0	2	0	1	0	0	0	0	2	0	1	0	0	0	2	0	0	2	0	1	0	0	0	17.643	0	13.764	0	15	0	6.5	0	0	0	0	15725000	0	10606000	0	0	0	2
1507	Q96DY7;H0YB28;Q96DY7-3	Q96DY7	5;1;1	5;1;1	5;1;1	Mdm2-binding protein	MTBP	sp|Q96DY7|MTBP_HUMAN Mdm2-binding protein OS=Homo sapiens OX=9606 GN=MTBP PE=1 SV=1	0	2	4	0	0	0	0	0	2	4	0	0	0	0	4	0	0	2	4	0	0	0	0	102.19	0	32.916	0	3.9	5.4	0	0	0	0	0	9781800	16941000	0	0	0	0	2
1228	Q03052	Q03052	1	1	1	POU domain, class 3, transcription factor 1	POU3F1	sp|Q03052|PO3F1_HUMAN POU domain, class 3, transcription factor 1 OS=Homo sapiens OX=9606 GN=POU3F1 PE=2 SV=3	0	1	1	1	0	0	0	0	1	1	1	0	0	0	1	0	0	1	1	1	0	0	0	45.495	0	13.379	0	3.8	3.8	3.8	0	0	0	0	5283200	2239100	3009400	0	0	0	3
1691	Q9Y6X3;V9GYS3;V9GZ52;Q9Y4B3	Q9Y6X3;V9GYS3;V9GZ52;Q9Y4B3	4;2;2;2	4;2;2;2	4;2;2;2	MAU2 chromatid cohesion factor homolog	MAU2	sp|Q9Y6X3|SCC4_HUMAN MAU2 chromatid cohesion factor homolog OS=Homo sapiens OX=9606 GN=MAU2 PE=1 SV=2;tr|V9GYS3|V9GYS3_HUMAN MAU2 chromatid cohesion factor homolog (Fragment) OS=Homo sapiens OX=9606 GN=MAU2 PE=1 SV=1;tr|V9GZ52|V9GZ52_HUMAN MAU2 chromatid c	0	3	1	0	0	0	0	0	3	1	0	0	0	0	3	0	0	3	1	0	0	0	0	69.081	0	52.478	0	9.8	1.3	0	0	0	0	0	44504000	3640300	0	0	0	0	2
488	A5YM43;Q8NDX5-2;Q8NDX5;Q8NDX5-7;E7EX82;H7C4H9;B4E2T1	A5YM43;Q8NDX5-2;Q8NDX5;Q8NDX5-7;E7EX82	5;5;5;5;3;2;2	3;3;3;3;3;2;2	3;3;3;3;3;2;2	Polyhomeotic-like protein 3	PHC3	tr|A5YM43|A5YM43_HUMAN PHC3 protein OS=Homo sapiens OX=9606 GN=PHC3 PE=2 SV=1;sp|Q8NDX5-2|PHC3_HUMAN Isoform 2 of Polyhomeotic-like protein 3 OS=Homo sapiens OX=9606 GN=PHC3;sp|Q8NDX5|PHC3_HUMAN Polyhomeotic-like protein 3 OS=Homo sapiens OX=9606 GN=PHC3 P	0	3	4	2	0	0	0	0	2	2	0	0	0	0	2	0	0	2	2	0	0	0	0	106.19	0	21.035	0	6.5	5.8	2.4	0	0	0	0	17182000	9400400	0	0	0	0	2
19	Q0D2M2;B2R4S9;A8K9J7;A0A024RCL8;A0A024RCJ9;A0A024QZZ7;I6L9F7;U3KQK0;B4DR52;Q99880;Q99879;Q99877;Q93079;Q5QNW6;P62807;P58876;P57053;O60814;Q5QNW6-2;A0A024RCJ2;Q16778;P33778;P23527;P06899;Q8N257;Q96A08;L0R4T3;A0A2R8Y619	Q0D2M2;B2R4S9;A8K9J7;A0A024RCL8;A0A024RCJ9;A0A024QZZ7;I6L9F7;U3KQK0;B4DR52;Q99880;Q99879;Q99877;Q93079;Q5QNW6;P62807;P58876;P57053;O60814;Q5QNW6-2;A0A024RCJ2;Q16778;P33778;P23527;P06899;Q8N257;Q96A08	5;5;5;5;5;5;5;5;5;5;5;5;5;5;5;5;5;5;5;4;4;4;4;4;3;3;1;1	5;5;5;5;5;5;5;5;5;5;5;5;5;5;5;5;5;5;5;4;4;4;4;4;3;3;1;1	5;5;5;5;5;5;5;5;5;5;5;5;5;5;5;5;5;5;5;4;4;4;4;4;3;3;1;1	Histone H2B;Histone H2B type 1-L;Histone H2B type 1-M;Histone H2B type 1-N;Histone H2B type 1-H;Histone H2B type 2-F;Histone H2B type 1-C/E/F/G/I;Histone H2B type 1-D;Histone H2B type F-S;Histone H2B type 1-K;Histone H2B type 2-E;Histone H2B type 1-B;Histone H2B type 1-O;Histone H2B type 1-J;Histone H2B type 3-B;Histone H2B type 1-A	HIST1H2BC;HIST1H2BI;HIST1H2BK;HIST1H2BN;HIST1H2BD;HIST1H2BM;HIST1H2BL;HIST1H2BH;HIST2H2BF;H2BFS;HIST1H2BJ;HIST2H2BE;HIST1H2BB;HIST1H2BO;HIST3H2BB;HIST1H2BA	tr|Q0D2M2|Q0D2M2_HUMAN HIST1H2BC protein OS=Homo sapiens OX=9606 GN=HIST1H2BC PE=2 SV=1;tr|B2R4S9|B2R4S9_HUMAN Histone H2B OS=Homo sapiens OX=9606 GN=HIST1H2BF PE=2 SV=1;tr|A8K9J7|A8K9J7_HUMAN Histone H2B OS=Homo sapiens OX=9606 PE=2 SV=1;tr|A0A024RCL8|A0A	1	2	3	3	0	2	2	1	2	3	3	0	2	2	3	2	1	2	3	3	0	2	2	13.834	0	33.475	7.1	15.9	23	21.4	0	15.9	17.5	17571000	46877000	34902000	69962000	0	23309000	6578500	3
942	J3KNC0;P52655	J3KNC0;P52655	1;1	1;1	1;1	Transcription initiation factor IIA subunit 1;Transcription initiation factor IIA alpha chain;Transcription initiation factor IIA beta chain	GTF2A1	tr|J3KNC0|J3KNC0_HUMAN Transcription initiation factor IIA subunit 1 OS=Homo sapiens OX=9606 GN=GTF2A1 PE=1 SV=1;sp|P52655|TF2AA_HUMAN Transcription initiation factor IIA subunit 1 OS=Homo sapiens OX=9606 GN=GTF2A1 PE=1 SV=1	0	1	1	1	0	0	1	0	1	1	1	0	0	1	1	1	0	1	1	1	0	0	1	6.7407	0.002027	8.099	0	18.6	18.6	18.6	0	0	18.6	0	11999000	9977400	7742700	0	0	5758100	3
1658	Q9UMN6	Q9UMN6	6	6	6	Histone-lysine N-methyltransferase 2B	KMT2B	sp|Q9UMN6|KMT2B_HUMAN Histone-lysine N-methyltransferase 2B OS=Homo sapiens OX=9606 GN=KMT2B PE=1 SV=1	0	6	1	0	0	0	0	0	6	1	0	0	0	0	6	0	0	6	1	0	0	0	0	293.51	0	36.566	0	3.2	0.4	0	0	0	0	0	22527000	7091600	0	0	0	0	2
1412	Q7L0Y3	Q7L0Y3	2	2	2	Mitochondrial ribonuclease P protein 1	TRMT10C	sp|Q7L0Y3|TM10C_HUMAN tRNA methyltransferase 10 homolog C OS=Homo sapiens OX=9606 GN=TRMT10C PE=1 SV=2	0	2	2	1	0	0	0	0	2	2	1	0	0	0	2	0	0	2	2	1	0	0	0	47.346	0	12.619	0	4.7	4.7	2.2	0	0	0	0	3908800	3227200	2613500	0	0	0	3
871	Q6ZN29;Q6ZMW8;E7EVZ1;Q86UP3;Q86UP3-4;Q86UP3-2;Q86UP3-5	Q6ZN29;Q6ZMW8;E7EVZ1;Q86UP3;Q86UP3-4;Q86UP3-2;Q86UP3-5	2;2;2;2;2;2;2	2;2;2;2;2;2;2	1;1;1;1;1;1;1	Zinc finger homeobox protein 4	ZFHX4	tr|Q6ZN29|Q6ZN29_HUMAN cDNA FLJ16492 fis, clone CTONG2028758, highly similar to Mus musculus zfh-4 zinc-finger homeodomain protein 4 (Fragment) OS=Homo sapiens OX=9606 PE=2 SV=1;tr|Q6ZMW8|Q6ZMW8_HUMAN cDNA FLJ16624 fis, clone TESTI4015442, moderately simil	0	1	1	1	0	0	0	0	1	1	1	0	0	0	1	0	0	0	1	1	0	0	0	99.376	0	17.13	0	1.1	1.5	1.5	0	0	0	0	4059200	5322500	1498500	0	0	0	3
1053	Q5TZZ9;P04083;Q5T3N1;Q5T3N0;B4DL19	Q5TZZ9;P04083;Q5T3N1	5;5;4;2;1	5;5;4;2;1	5;5;4;2;1	Annexin;Annexin A1	ANXA1	tr|Q5TZZ9|Q5TZZ9_HUMAN Annexin OS=Homo sapiens OX=9606 GN=ANXA1 PE=2 SV=1;sp|P04083|ANXA1_HUMAN Annexin A1 OS=Homo sapiens OX=9606 GN=ANXA1 PE=1 SV=2;tr|Q5T3N1|Q5T3N1_HUMAN Annexin (Fragment) OS=Homo sapiens OX=9606 GN=ANXA1 PE=1 SV=1	0	0	4	2	0	0	0	0	0	4	2	0	0	0	4	0	0	0	4	2	0	0	0	38.714	0	30.719	0	0	15.9	7.8	0	0	0	0	0	15656000	9398400	0	0	0	2
1270	Q13895;F8WBL2;H7BY94	Q13895;F8WBL2	3;2;1	3;2;1	3;2;1	Bystin	BYSL	sp|Q13895|BYST_HUMAN Bystin OS=Homo sapiens OX=9606 GN=BYSL PE=1 SV=3;tr|F8WBL2|F8WBL2_HUMAN Bystin OS=Homo sapiens OX=9606 GN=BYSL PE=1 SV=1	0	2	2	2	0	0	2	0	2	2	2	0	0	2	2	2	0	2	2	2	0	0	2	49.601	0	19.48	0	6.6	6.6	5.5	0	0	6.6	0	8825400	7708300	6651900	0	0	3080900	3
669	B4DF20;Q99592;Q99592-2;A0A024R5T6;B2RXF5	B4DF20;Q99592;Q99592-2	4;4;4;1;1	4;4;4;1;1	4;4;4;1;1	Zinc finger and BTB domain-containing protein 18	ZBTB18	tr|B4DF20|B4DF20_HUMAN cDNA FLJ58172, highly similar to Zinc finger protein 238 OS=Homo sapiens OX=9606 PE=2 SV=1;sp|Q99592|ZBT18_HUMAN Zinc finger and BTB domain-containing protein 18 OS=Homo sapiens OX=9606 GN=ZBTB18 PE=1 SV=1;sp|Q99592-2|ZBT18_HUMAN Iso	0	3	2	2	0	0	0	0	3	2	2	0	0	0	3	0	0	3	2	2	0	0	0	53.908	0	34.7	0	10.7	4.5	6.4	0	0	0	0	21810000	6528400	0	0	0	0	2
1203	X5D9A5;P78337;D6R955;D6R9U1;H0YJC8	X5D9A5;P78337;D6R955;D6R9U1;H0YJC8	3;3;2;2;2	2;2;1;1;1	2;2;1;1;1	Pituitary homeobox 1	PITX1	tr|X5D9A5|X5D9A5_HUMAN Paired-like homeodomain 1 isoform A (Fragment) OS=Homo sapiens OX=9606 GN=PITX1 PE=2 SV=1;sp|P78337|PITX1_HUMAN Pituitary homeobox 1 OS=Homo sapiens OX=9606 GN=PITX1 PE=1 SV=2;tr|D6R955|D6R955_HUMAN Pituitary homeobox 1 (Fragment) OS	0	2	0	3	0	0	1	0	1	0	2	0	0	0	2	0	0	1	0	2	0	0	0	34.128	0	12.285	0	9.6	0	16.9	0	0	5.4	0	5947500	0	23641000	0	0	0	2
897	F8W1B5;Q04741;Q04741-2;Q04743	F8W1B5;Q04741;Q04741-2;Q04743	2;2;1;1	2;2;1;1	2;2;1;1	Homeobox protein EMX1;Homeobox protein EMX2	EMX1;EMX2	tr|F8W1B5|F8W1B5_HUMAN Homeobox protein EMX1 (Fragment) OS=Homo sapiens OX=9606 GN=EMX1 PE=1 SV=1;sp|Q04741|EMX1_HUMAN Homeobox protein EMX1 OS=Homo sapiens OX=9606 GN=EMX1 PE=1 SV=2;sp|Q04741-2|EMX1_HUMAN Isoform 2 of Homeobox protein EMX1 OS=Homo sapiens	0	2	0	1	0	0	0	0	2	0	1	0	0	0	2	0	0	2	0	1	0	0	0	16.473	0.001444	11.296	0	14.3	0	6.8	0	0	0	0	21409000	0	6477200	0	0	0	2
1331	Q5BKX5;Q5BKX5-3;Q6ZWG5	Q5BKX5;Q5BKX5-3	3;2;1	3;2;1	3;2;1	UPF0692 protein C19orf54	C19orf54	sp|Q5BKX5|CS054_HUMAN UPF0692 protein C19orf54 OS=Homo sapiens OX=9606 GN=C19orf54 PE=1 SV=2;sp|Q5BKX5-3|CS054_HUMAN Isoform 3 of UPF0692 protein C19orf54 OS=Homo sapiens OX=9606 GN=C19orf54	0	3	2	0	0	0	0	0	3	2	0	0	0	0	3	0	0	3	2	0	0	0	0	37.778	0	17.976	0	9.7	6.6	0	0	0	0	0	20378000	6621400	0	0	0	0	2
956	J9JIF5	J9JIF5	1	1	1		CXXC4	tr|J9JIF5|J9JIF5_HUMAN CXXC-type zinc finger protein 4 OS=Homo sapiens OX=9606 GN=CXXC4 PE=1 SV=1	0	1	1	0	0	0	0	0	1	1	0	0	0	0	1	0	0	1	1	0	0	0	0	36.514	0.002579	7.0597	0	4.9	4.9	0	0	0	0	0	9512600	14023000	0	0	0	0	2
878	E9PM92;O00193;E9PQA1;E9PRZ9	E9PM92;O00193;E9PQA1;E9PRZ9	2;2;1;1	2;2;1;1	2;2;1;1	Small acidic protein	C11orf58;SMAP	tr|E9PM92|E9PM92_HUMAN Chromosome 11 open reading frame 58 OS=Homo sapiens OX=9606 GN=C11orf58 PE=1 SV=2;sp|O00193|SMAP_HUMAN Small acidic protein OS=Homo sapiens OX=9606 GN=SMAP PE=1 SV=1;tr|E9PQA1|E9PQA1_HUMAN Chromosome 11 open reading frame 58 OS=Homo	0	2	2	2	0	0	2	0	2	2	2	0	0	2	2	2	0	2	2	2	0	0	2	17.634	0	127.44	0	24.8	24.8	24.8	0	0	24.8	0	10540000	6802900	19535000	0	0	10606000	3
1642	W5ZR30;Q9UGU0-2;Q9UGU0;I3L1M7	W5ZR30;Q9UGU0-2;Q9UGU0	24;24;24;1	23;23;23;1	23;23;23;1	Transcription factor 20	TCF20	tr|W5ZR30|W5ZR30_HUMAN Transcription factor 20 (AR1), isoform CRA_b OS=Homo sapiens OX=9606 GN=TCF20 PE=2 SV=1;sp|Q9UGU0-2|TCF20_HUMAN Isoform 2 of Transcription factor 20 OS=Homo sapiens OX=9606 GN=TCF20;sp|Q9UGU0|TCF20_HUMAN Transcription factor 20 OS=Ho	0	21	19	9	3	2	13	0	20	18	9	2	2	12	20	12	0	20	18	9	2	2	12	211.77	0	194.43	0	17.4	14.9	6.6	1.7	1.7	10.6	0	269760000	191480000	57547000	5173700	3612400	57722000	3
40	A0A024R168;Q92570;Q92570-3	A0A024R168;Q92570;Q92570-3	3;3;3	3;3;3	3;3;3	Nuclear receptor subfamily 4 group A member 3	NR4A3	tr|A0A024R168|A0A024R168_HUMAN Nuclear receptor subfamily 4, group A, member 3, isoform CRA_c OS=Homo sapiens OX=9606 GN=NR4A3 PE=3 SV=1;sp|Q92570|NR4A3_HUMAN Nuclear receptor subfamily 4 group A member 3 OS=Homo sapiens OX=9606 GN=NR4A3 PE=1 SV=3;sp|Q9257	0	3	0	3	0	0	0	0	3	0	3	0	0	0	3	0	0	3	0	3	0	0	0	68.229	0	18.908	0	5	0	5	0	0	0	0	10903000	0	11737000	0	0	0	2
1207	P78426;Q9C056;F8VWZ9;A6NJ46	P78426;Q9C056	4;2;1;1	4;2;1;1	4;2;1;1	Homeobox protein Nkx-6.1;Homeobox protein Nkx-6.2	NKX6-1;NKX6-2	sp|P78426|NKX61_HUMAN Homeobox protein Nkx-6.1 OS=Homo sapiens OX=9606 GN=NKX6-1 PE=1 SV=2;sp|Q9C056|NKX62_HUMAN Homeobox protein Nkx-6.2 OS=Homo sapiens OX=9606 GN=NKX6-2 PE=1 SV=2	0	1	0	4	0	0	0	0	1	0	4	0	0	0	4	0	0	1	0	4	0	0	0	37.849	0	23.752	0	1.9	0	13.9	0	0	0	0	8763300	0	14533000	0	0	0	2
1269	Q9BVA1;Q13885;B2R6L0;A0A024QZU2;O43209;Q9UGA2;B7Z4N1;A5D907;A5D906;A1L195;A1L196	Q9BVA1;Q13885;B2R6L0;A0A024QZU2;O43209;Q9UGA2;B7Z4N1	21;21;20;19;18;15;15;9;9;8;5	4;4;3;3;3;3;2;1;1;1;1	4;4;3;3;3;3;2;1;1;1;1	Tubulin beta-2B chain;Tubulin beta-2A chain	TUBB2B;TUBB2A;DKFZp566F223	sp|Q9BVA1|TBB2B_HUMAN Tubulin beta-2B chain OS=Homo sapiens OX=9606 GN=TUBB2B PE=1 SV=1;sp|Q13885|TBB2A_HUMAN Tubulin beta-2A chain OS=Homo sapiens OX=9606 GN=TUBB2A PE=1 SV=1;tr|B2R6L0|B2R6L0_HUMAN Tubulin beta chain OS=Homo sapiens OX=9606 PE=2 SV=1;tr|A	0	16	19	15	12	14	14	0	1	3	2	0	1	1	3	1	0	1	3	2	0	1	1	49.953	0	25.041	0	44.9	60	46.1	37.1	44.3	42.7	0	7471900	72456000	8920800	0	3891400	2111200	3
1466	Q8NEF9	Q8NEF9	14	14	14	Serum response factor-binding protein 1	SRFBP1	sp|Q8NEF9|SRFB1_HUMAN Serum response factor-binding protein 1 OS=Homo sapiens OX=9606 GN=SRFBP1 PE=1 SV=1	0	10	10	14	2	2	9	0	10	10	14	2	2	9	14	9	0	10	10	14	2	2	9	48.633	0	138.26	0	27.3	23.8	37.5	7	7	26.6	0	262870000	285190000	541830000	11006000	12068000	112720000	3
191	A0A024RAC5;Q9P258;A5PLK7	A0A024RAC5;Q9P258;A5PLK7	17;17;16	17;17;16	17;17;16	Protein RCC2	RCC2	tr|A0A024RAC5|A0A024RAC5_HUMAN Regulator of chromosome condensation 2, isoform CRA_a OS=Homo sapiens OX=9606 GN=RCC2 PE=4 SV=1;sp|Q9P258|RCC2_HUMAN Protein RCC2 OS=Homo sapiens OX=9606 GN=RCC2 PE=1 SV=2;tr|A5PLK7|A5PLK7_HUMAN RCC2 protein (Fragment) OS=Hom	0	15	12	12	3	2	7	0	15	12	12	3	2	7	15	7	0	15	12	12	3	2	7	56.084	0	138.98	0	32.6	27.2	29.3	4.4	3.4	13.8	0	257560000	209270000	201430000	10747000	6401600	59349000	3
1333	Q5C9Z4	Q5C9Z4	5	5	5	Nucleolar MIF4G domain-containing protein 1	NOM1	sp|Q5C9Z4|NOM1_HUMAN Nucleolar MIF4G domain-containing protein 1 OS=Homo sapiens OX=9606 GN=NOM1 PE=1 SV=1	0	1	5	0	0	0	1	0	1	5	0	0	0	1	5	1	0	1	5	0	0	0	1	96.256	0	34.331	0	1.5	7.1	0	0	0	1.6	0	3704600	31769000	0	0	0	0	2
634	B3KMX7;H0YLB7;H0YKU8;Q6JHV3;H0YMI4;Q9Y6I4-2;Q9Y6I4;Q9Y2R8;Q498Y2;B4DWJ6;H0YM72;H0YL81;H0YLG0;B4DV65	B3KMX7;H0YLB7;H0YKU8;Q6JHV3;H0YMI4;Q9Y6I4-2;Q9Y6I4;Q9Y2R8;Q498Y2;B4DWJ6	4;4;4;4;4;4;4;3;3;2;1;1;1;1	4;4;4;4;4;4;4;3;3;2;1;1;1;1	4;4;4;4;4;4;4;3;3;2;1;1;1;1	Ubiquitin carboxyl-terminal hydrolase;Ubiquitin carboxyl-terminal hydrolase 3;Ubiquitinyl hydrolase 1	USP3	tr|B3KMX7|B3KMX7_HUMAN cDNA FLJ12869 fis, clone NT2RP2003713, highly similar to Ubiquitin carboxyl-terminal hydrolase 3 OS=Homo sapiens OX=9606 PE=2 SV=1;tr|H0YLB7|H0YLB7_HUMAN Ubiquitin carboxyl-terminal hydrolase 3 OS=Homo sapiens OX=9606 GN=USP3 PE=1 SV	0	2	2	0	0	0	0	0	2	2	0	0	0	0	2	0	0	2	2	0	0	0	0	40.953	0	25.806	0	9	7	0	0	0	0	0	14679000	8002600	0	0	0	0	2
1505	Q96DF8;F8WEF8	Q96DF8	4;1	4;1	4;1	Protein DGCR14	DGCR14	sp|Q96DF8|ESS2_HUMAN Splicing factor ESS-2 homolog OS=Homo sapiens OX=9606 GN=ESS2 PE=1 SV=1	0	2	3	3	0	0	2	0	2	3	3	0	0	2	3	2	0	2	3	3	0	0	2	52.567	0	42.052	0	10.3	12.6	8.4	0	0	10.3	0	4231000	10258000	15050000	0	0	5648100	3
1467	Q8NEM0-2;Q8NEM0-3;Q8NEM0;Q6W7A2;Q6W799;Q6W796;Q6W795;Q6W794;Q6W791;Q6W788;Q6RAS8;Q6RAS6;Q6RAS3;Q6RAS2;Q6RAS1;Q6RAS0;Q6RAR7;Q6RAQ8;A0A1B2M4G2	Q8NEM0-2;Q8NEM0-3;Q8NEM0;Q6W7A2;Q6W799;Q6W796;Q6W795;Q6W794;Q6W791;Q6W788;Q6RAS8;Q6RAS6;Q6RAS3;Q6RAS2;Q6RAS1;Q6RAS0;Q6RAR7;Q6RAQ8;A0A1B2M4G2	2;2;2;1;1;1;1;1;1;1;1;1;1;1;1;1;1;1;1	2;2;2;1;1;1;1;1;1;1;1;1;1;1;1;1;1;1;1	2;2;2;1;1;1;1;1;1;1;1;1;1;1;1;1;1;1;1	Microcephalin	MCPH1	sp|Q8NEM0-2|MCPH1_HUMAN Isoform 2 of Microcephalin OS=Homo sapiens OX=9606 GN=MCPH1;sp|Q8NEM0-3|MCPH1_HUMAN Isoform 3 of Microcephalin OS=Homo sapiens OX=9606 GN=MCPH1;sp|Q8NEM0|MCPH1_HUMAN Microcephalin OS=Homo sapiens OX=9606 GN=MCPH1 PE=1 SV=4;tr|Q6W7A2	0	1	2	0	0	0	0	0	1	2	0	0	0	0	2	0	0	1	2	0	0	0	0	62.332	0	12.593	0	1.6	3.2	0	0	0	0	0	9220200	12464000	0	0	0	0	2
531	A8K601;Q63HK5	A8K601;Q63HK5	2;2	2;2	2;2	Teashirt homolog 3	TSHZ3	tr|A8K601|A8K601_HUMAN cDNA FLJ75186 OS=Homo sapiens OX=9606 PE=2 SV=1;sp|Q63HK5|TSH3_HUMAN Teashirt homolog 3 OS=Homo sapiens OX=9606 GN=TSHZ3 PE=1 SV=2	0	1	2	0	0	0	0	0	1	2	0	0	0	0	2	0	0	1	2	0	0	0	0	118.52	0.0014245	10.988	0	1.1	2.1	0	0	0	0	0	2201000	51225000	0	0	0	0	2
48	B2R935;A0A024R1S2;Q99741;J3QLN7	B2R935;A0A024R1S2;Q99741;J3QLN7	2;2;2;1	2;2;2;1	2;2;2;1	Cell division control protein 6 homolog	CDC6	tr|B2R935|B2R935_HUMAN Cell division control protein OS=Homo sapiens OX=9606 PE=2 SV=1;tr|A0A024R1S2|A0A024R1S2_HUMAN Cell division control protein OS=Homo sapiens OX=9606 GN=CDC6 PE=3 SV=1;sp|Q99741|CDC6_HUMAN Cell division control protein 6 homolog OS=Ho	0	1	1	1	0	0	0	0	1	1	1	0	0	0	1	0	0	1	1	1	0	0	0	62.768	0	12.005	0	2.5	2.5	2.5	0	0	0	0	2393700	2217300	4580700	0	0	0	3
504	A8K0P8;Q68CQ4	A8K0P8;Q68CQ4	3;3	3;3	3;3	Digestive organ expansion factor homolog	DIEXF	tr|A8K0P8|A8K0P8_HUMAN cDNA FLJ78223 OS=Homo sapiens OX=9606 PE=2 SV=1;sp|Q68CQ4|DIEXF_HUMAN Digestive organ expansion factor homolog OS=Homo sapiens OX=9606 GN=DIEXF PE=1 SV=2	0	1	0	3	0	0	0	0	1	0	3	0	0	0	3	0	0	1	0	3	0	0	0	87.056	0	18.394	0	1.3	0	5.4	0	0	0	0	6556000	0	16493000	0	0	0	2
617	B4E0Y8;B2RBX8;O95926-2;O95926	B4E0Y8;B2RBX8;O95926-2;O95926	1;1;1;1	1;1;1;1	1;1;1;1	Pre-mRNA-splicing factor SYF2	SYF2	tr|B4E0Y8|B4E0Y8_HUMAN cDNA FLJ58970, highly similar to Homo sapiens SYF2 homolog, RNA splicing factor (SYF2), transcript variant 1, mRNA OS=Homo sapiens OX=9606 PE=2 SV=1;tr|B2RBX8|B2RBX8_HUMAN cDNA, FLJ95758, highly similar to Homo sapiens GCIP-interacti	0	0	1	1	0	0	0	0	0	1	1	0	0	0	1	0	0	0	1	1	0	0	0	18.433	0	29.245	0	0	17.9	17.9	0	0	0	0	0	10403000	10365000	0	0	0	2
661	H0YDE3;H0YDU2;E9PRI1;Q53ES5;B3KX63;Q96NY9;E9PL60;H0YDK3;E9PII7;Q659C2	H0YDE3;H0YDU2;E9PRI1;Q53ES5;B3KX63;Q96NY9;E9PL60;H0YDK3;E9PII7	4;4;4;4;4;4;3;3;2;1	4;4;4;4;4;4;3;3;2;1	4;4;4;4;4;4;3;3;2;1	Crossover junction endonuclease MUS81	MUS81	tr|H0YDE3|H0YDE3_HUMAN Crossover junction endonuclease MUS81 (Fragment) OS=Homo sapiens OX=9606 GN=MUS81 PE=1 SV=1;tr|H0YDU2|H0YDU2_HUMAN Crossover junction endonuclease MUS81 (Fragment) OS=Homo sapiens OX=9606 GN=MUS81 PE=1 SV=1;tr|E9PRI1|E9PRI1_HUMAN Cro	0	2	2	2	0	0	0	0	2	2	2	0	0	0	2	0	0	2	2	2	0	0	0	43.358	0	22.985	0	7.7	10	9.8	0	0	0	0	3268200	2184200	3206900	0	0	0	3
251	Q5JSB5;B7Z569;A0A024RDY4;Q14186-2;Q14186;A0A024RBZ0	Q5JSB5;B7Z569;A0A024RDY4;Q14186-2;Q14186;A0A024RBZ0	2;2;2;2;2;1	2;2;2;2;2;1	2;2;2;2;2;1	Transcription factor Dp-1	TFDP1;hCG_1982709	tr|Q5JSB5|Q5JSB5_HUMAN Transcription factor Dp-1 (Fragment) OS=Homo sapiens OX=9606 GN=TFDP1 PE=1 SV=8;tr|B7Z569|B7Z569_HUMAN Transcription factor OS=Homo sapiens OX=9606 PE=2 SV=1;tr|A0A024RDY4|A0A024RDY4_HUMAN Transcription factor OS=Homo sapiens OX=9606	0	1	0	2	0	0	0	0	1	0	2	0	0	0	2	0	0	1	0	2	0	0	0	26.061	0	25.59	0	6.4	0	20.9	0	0	0	0	7142300	0	14196000	0	0	0	2
632	B3KMH4;Q7L4I2-2;Q7L4I2;Q9P068	B3KMH4;Q7L4I2-2;Q7L4I2	3;3;3;1	3;3;3;1	3;3;3;1	Arginine/serine-rich coiled-coil protein 2	FLJ11021;RSRC2	tr|B3KMH4|B3KMH4_HUMAN Similar to splicing factor, arginine/serine-rich 4, isoform CRA_f OS=Homo sapiens OX=9606 GN=FLJ11021 PE=2 SV=1;sp|Q7L4I2-2|RSRC2_HUMAN Isoform 2 of Arginine/serine-rich coiled-coil protein 2 OS=Homo sapiens OX=9606 GN=RSRC2;sp|Q7L4I	0	1	1	2	0	0	3	0	1	1	2	0	0	3	2	3	0	1	1	2	0	0	3	22.466	0	22.798	0	4.4	4.4	15.3	0	0	18.7	0	9051400	8059200	10610000	0	0	7734900	3
524	A8K4P8;Q14146;Q6PCC8	A8K4P8;Q14146;Q6PCC8	2;2;1	2;2;1	2;2;1	Unhealthy ribosome biogenesis protein 2 homolog	URB2	tr|A8K4P8|A8K4P8_HUMAN cDNA FLJ75337 OS=Homo sapiens OX=9606 PE=2 SV=1;sp|Q14146|URB2_HUMAN Unhealthy ribosome biogenesis protein 2 homolog OS=Homo sapiens OX=9606 GN=URB2 PE=2 SV=2;tr|Q6PCC8|Q6PCC8_HUMAN URB2 protein (Fragment) OS=Homo sapiens OX=9606 GN=	0	2	2	0	0	0	0	0	2	2	0	0	0	0	2	0	0	2	2	0	0	0	0	170.51	0	15.34	0	2.4	2.4	0	0	0	0	0	9361200	10559000	0	0	0	0	2
1603	Q9NQX1-3;Q9NQX1-4;Q9NQX1-2;Q9NQX1	Q9NQX1-3;Q9NQX1-4;Q9NQX1-2;Q9NQX1	2;2;2;2	2;2;2;2	2;2;2;2	PR domain zinc finger protein 5	PRDM5	sp|Q9NQX1-3|PRDM5_HUMAN Isoform 3 of PR domain zinc finger protein 5 OS=Homo sapiens OX=9606 GN=PRDM5;sp|Q9NQX1-4|PRDM5_HUMAN Isoform 4 of PR domain zinc finger protein 5 OS=Homo sapiens OX=9606 GN=PRDM5;sp|Q9NQX1-2|PRDM5_HUMAN Isoform 2 of PR domain zinc	0	2	1	1	0	0	0	0	2	1	1	0	0	0	2	0	0	2	1	1	0	0	0	12.874	0	12.721	0	21.6	9.9	9.9	0	0	0	0	7812800	2455300	1097900	0	0	0	3
734	Q75MC8;E9PCS6;C9J296;B4E0S2;E7EPA6;G3XAI2;P07942	Q75MC8;E9PCS6;C9J296;B4E0S2;E7EPA6;G3XAI2;P07942	1;1;1;1;1;1;1	1;1;1;1;1;1;1	1;1;1;1;1;1;1	Laminin subunit beta-1	LAMB1	tr|Q75MC8|Q75MC8_HUMAN Laminin, beta 1 (LAMB1) (Fragment) OS=Homo sapiens OX=9606 GN=LAMB1 PE=4 SV=1;tr|E9PCS6|E9PCS6_HUMAN Laminin subunit beta-1 (Fragment) OS=Homo sapiens OX=9606 GN=LAMB1 PE=1 SV=1;tr|C9J296|C9J296_HUMAN Laminin subunit beta-1 (Fragment	0	1	0	1	0	0	1	0	1	0	1	0	0	1	1	1	0	1	0	1	0	0	1	7.7179	0.0078788	6.4656	0	15.5	0	15.5	0	0	15.5	0	164890000	0	169810000	0	0	63464000	2
329	A0A0B4J2E5;Q15269;C9J544;A0A096LPI6	A0A0B4J2E5;Q15269	4;4;1;1	4;4;1;1	4;4;1;1	Periodic tryptophan protein 2 homolog	PWP2	tr|A0A0B4J2E5|A0A0B4J2E5_HUMAN Uncharacterized protein OS=Homo sapiens OX=9606 GN=LOC102724159 PE=1 SV=1;sp|Q15269|PWP2_HUMAN Periodic tryptophan protein 2 homolog OS=Homo sapiens OX=9606 GN=PWP2 PE=2 SV=2	0	3	2	2	0	0	3	0	3	2	2	0	0	3	3	3	0	3	2	2	0	0	3	102.45	0	27.522	0	3.4	2	2.9	0	0	3.7	0	11475000	7024700	8737200	0	0	7582500	3
851	D6W625;Q13111;K7EJF1;Q13111-2;Q13111-3	D6W625;Q13111	3;3;1;1;1	3;3;1;1;1	3;3;1;1;1	Chromatin assembly factor 1 subunit A	CHAF1A	tr|D6W625|D6W625_HUMAN Chromatin assembly factor 1, subunit A (P150), isoform CRA_a OS=Homo sapiens OX=9606 GN=CHAF1A PE=4 SV=1;sp|Q13111|CAF1A_HUMAN Chromatin assembly factor 1 subunit A OS=Homo sapiens OX=9606 GN=CHAF1A PE=1 SV=3	0	3	3	3	1	1	0	0	3	3	3	1	1	0	3	1	0	3	3	3	1	1	0	106.94	0	18.468	0	4	4	4	1	1	0	0	15800000	13033000	8657600	1854000	2248800	0	3
695	B4DMJ6;Q53G74;Q59GY2;P36578;B4DP82;H3BTP7;H3BU31;B4DFI6;B4DMJ2;H3BM89	B4DMJ6;Q53G74;Q59GY2;P36578;B4DP82;H3BTP7;H3BU31;B4DFI6;B4DMJ2;H3BM89	2;2;2;2;1;1;1;1;1;1	2;2;2;2;1;1;1;1;1;1	2;2;2;2;1;1;1;1;1;1	60S ribosomal protein L4	RPL4	tr|B4DMJ6|B4DMJ6_HUMAN cDNA FLJ50996, highly similar to 60S ribosomal protein L4 OS=Homo sapiens OX=9606 PE=2 SV=1;tr|Q53G74|Q53G74_HUMAN Ribosomal protein L4 variant (Fragment) OS=Homo sapiens OX=9606 PE=2 SV=1;tr|Q59GY2|Q59GY2_HUMAN Ribosomal protein L4	0	1	2	2	0	0	1	0	1	2	2	0	0	1	2	1	0	1	2	2	0	0	1	46.012	0	12.392	0	2.9	5.1	5.1	0	0	2.9	0	4267100	7244900	9625600	0	0	3244600	3
450	A0A2R8Y811;P62263;E5RH77	A0A2R8Y811;P62263;E5RH77	3;3;2	3;3;2	3;3;2	40S ribosomal protein S14	RPS14	tr|A0A2R8Y811|A0A2R8Y811_HUMAN 40S ribosomal protein S14 (Fragment) OS=Homo sapiens OX=9606 GN=RPS14 PE=1 SV=1;sp|P62263|RS14_HUMAN 40S ribosomal protein S14 OS=Homo sapiens OX=9606 GN=RPS14 PE=1 SV=3;tr|E5RH77|E5RH77_HUMAN 40S ribosomal protein S14 OS=Hom	0	1	1	2	1	0	2	0	1	1	2	1	0	2	2	2	0	1	1	2	1	0	2	16.159	0	22.183	0	8.7	8.7	22.7	7.3	0	16	0	20821000	21212000	28804000	3371900	0	9195700	3
1188	Q6ZN12;P61129	Q6ZN12;P61129	2;2	2;2	2;2	Zinc finger CCCH domain-containing protein 6	ZC3H6	tr|Q6ZN12|Q6ZN12_HUMAN cDNA FLJ16526 fis, clone OCBBF2006987 OS=Homo sapiens OX=9606 PE=2 SV=1;sp|P61129|ZC3H6_HUMAN Zinc finger CCCH domain-containing protein 6 OS=Homo sapiens OX=9606 GN=ZC3H6 PE=1 SV=2	0	1	1	2	0	0	1	0	1	1	2	0	0	1	2	1	0	1	1	2	0	0	1	100.62	0	13.209	0	1.9	1.9	4.1	0	0	1.9	0	6236600	4520600	7984900	0	0	2550700	3
1007	O60548	O60548	1	1	1	Forkhead box protein D2	FOXD2	sp|O60548|FOXD2_HUMAN Forkhead box protein D2 OS=Homo sapiens OX=9606 GN=FOXD2 PE=1 SV=2	0	1	1	1	0	0	0	0	1	1	1	0	0	0	1	0	0	1	1	1	0	0	0	48.747	0.0020367	8.3547	0	3.4	3.4	3.4	0	0	0	0	3342400	2345800	2423500	0	0	0	3
1234	Q05BQ5-3;Q05BQ5;K7EQ11	Q05BQ5-3;Q05BQ5;K7EQ11	3;3;2	2;2;1	2;2;1	MBT domain-containing protein 1	MBTD1	sp|Q05BQ5-3|MBTD1_HUMAN Isoform 3 of MBT domain-containing protein 1 OS=Homo sapiens OX=9606 GN=MBTD1;sp|Q05BQ5|MBTD1_HUMAN MBT domain-containing protein 1 OS=Homo sapiens OX=9606 GN=MBTD1 PE=1 SV=2;tr|K7EQ11|K7EQ11_HUMAN MBT domain-containing protein 1 (F	0	2	2	0	0	1	0	0	1	2	0	0	0	0	2	0	0	1	2	0	0	0	0	46.716	0	12.765	0	5.1	4.9	0	0	2.4	0	0	8248200	10645000	0	0	0	0	2
457	A7E2X7;A0AV47;Q92547;A0A2R8YD63	A7E2X7;A0AV47;Q92547;A0A2R8YD63	26;26;26;25	26;26;26;25	26;26;26;25	DNA topoisomerase 2-binding protein 1	TOPBP1	tr|A7E2X7|A7E2X7_HUMAN Topoisomerase (DNA) II binding protein 1 OS=Homo sapiens OX=9606 GN=TOPBP1 PE=2 SV=1;tr|A0AV47|A0AV47_HUMAN Topoisomerase (DNA) II binding protein 1 OS=Homo sapiens OX=9606 GN=TOPBP1 PE=2 SV=2;sp|Q92547|TOPB1_HUMAN DNA topoisomerase	0	15	21	13	3	1	9	0	15	21	13	3	1	9	21	9	0	15	21	13	3	1	9	160.55	0	223.53	0	14.1	21.7	13.7	1.9	0.8	9.7	0	200270000	217180000	94090000	10767000	4207700	49564000	3
600	Q05CK9;Q59GL1;B2R8Z8;O60506-4;O60506-3;O60506-2;O60506;B7Z645;O60506-5;F6UXX1;B7Z213	Q05CK9;Q59GL1;B2R8Z8;O60506-4;O60506-3;O60506-2;O60506;B7Z645;O60506-5	12;12;12;12;12;12;12;10;9;3;1	9;9;9;9;9;9;9;7;6;3;1	9;9;9;9;9;9;9;7;6;3;1	Heterogeneous nuclear ribonucleoprotein Q	SYNCRIP	tr|Q05CK9|Q05CK9_HUMAN SYNCRIP protein (Fragment) OS=Homo sapiens OX=9606 GN=SYNCRIP PE=2 SV=1;tr|Q59GL1|Q59GL1_HUMAN Synaptotagmin binding, cytoplasmic RNA interacting protein variant (Fragment) OS=Homo sapiens OX=9606 PE=2 SV=1;tr|B2R8Z8|B2R8Z8_HUMAN cDN	0	5	9	3	0	0	9	0	2	6	1	0	0	7	6	7	0	2	6	1	0	0	7	50.65	0	61.666	0	12.6	21.9	7.1	0	0	23.6	0	21133000	26486000	3662700	0	0	24180000	3
461	J3QSV6;A0PJ61;Q32Q62;O76021;A0PJ87;I3L3C4;I3L3U9;O76021-2;I3L234	J3QSV6;A0PJ61;Q32Q62;O76021;A0PJ87;I3L3C4;I3L3U9	6;6;6;6;5;3;3;2;1	6;6;6;6;5;3;3;2;1	6;6;6;6;5;3;3;2;1	Ribosomal L1 domain-containing protein 1	RSL1D1	tr|J3QSV6|J3QSV6_HUMAN Ribosomal L1 domain-containing protein 1 (Fragment) OS=Homo sapiens OX=9606 GN=RSL1D1 PE=1 SV=1;tr|A0PJ61|A0PJ61_HUMAN RSL1D1 protein (Fragment) OS=Homo sapiens OX=9606 GN=RSL1D1 PE=2 SV=1;tr|Q32Q62|Q32Q62_HUMAN RSL1D1 protein (Fragm	0	5	5	2	0	1	3	0	5	5	2	0	1	3	5	3	0	5	5	2	0	1	3	48.208	0	44.515	0	14.4	15.6	6.7	0	2.3	8.8	0	64915000	33015000	15521000	0	3833000	22634000	3
553	A8K914;P54274-2;P54274;A0A024R7X2;A0A024R7X1;E7EWM7;E5RFJ5	A8K914;P54274-2;P54274;A0A024R7X2;A0A024R7X1;E7EWM7	4;4;4;3;3;2;1	4;4;4;3;3;2;1	4;4;4;3;3;2;1	Telomeric repeat-binding factor 1	TERF1	tr|A8K914|A8K914_HUMAN Telomeric repeat-binding factor OS=Homo sapiens OX=9606 PE=2 SV=1;sp|P54274-2|TERF1_HUMAN Isoform 2 of Telomeric repeat-binding factor 1 OS=Homo sapiens OX=9606 GN=TERF1;sp|P54274|TERF1_HUMAN Telomeric repeat-binding factor 1 OS=Homo	0	0	2	4	0	0	0	0	0	2	4	0	0	0	4	0	0	0	2	4	0	0	0	50.219	0	26.189	0	0	4.8	9.8	0	0	0	0	0	4561900	17942000	0	0	0	2
975	O00629;H7C4F6	O00629	4;1	1;1	1;1	Importin subunit alpha-3	KPNA4	sp|O00629|IMA3_HUMAN Importin subunit alpha-3 OS=Homo sapiens OX=9606 GN=KPNA4 PE=1 SV=1	0	3	0	3	1	0	0	0	1	0	1	0	0	0	1	0	0	1	0	1	0	0	0	57.886	0.0014235	10.98	0	6.1	0	6.3	2.9	0	0	0	14257000	0	5723700	0	0	0	2
321	C0JYZ2;D3DPG0;A0A0A0MTS7;Q8WZ42-5;Q8WZ42-11;Q8WZ42-4;Q8WZ42-7;Q8WZ42-2;Q8WZ42;Q8WZ42-8;Q8WZ42-13;Q8WZ42-12	C0JYZ2;D3DPG0;A0A0A0MTS7;Q8WZ42-5;Q8WZ42-11;Q8WZ42-4;Q8WZ42-7;Q8WZ42-2;Q8WZ42;Q8WZ42-8;Q8WZ42-13;Q8WZ42-12	2;2;2;2;2;2;2;2;2;2;2;2	2;2;2;2;2;2;2;2;2;2;2;2	2;2;2;2;2;2;2;2;2;2;2;2	Titin	TTN	tr|C0JYZ2|C0JYZ2_HUMAN Titin OS=Homo sapiens OX=9606 GN=TTN PE=4 SV=1;tr|D3DPG0|D3DPG0_HUMAN Titin, isoform CRA_a OS=Homo sapiens OX=9606 GN=TTN PE=4 SV=1;tr|A0A0A0MTS7|A0A0A0MTS7_HUMAN Titin OS=Homo sapiens OX=9606 GN=TTN PE=1 SV=1;sp|Q8WZ42-5|TITIN_HUMAN	0	1	1	0	0	0	0	0	1	1	0	0	0	0	1	0	0	1	1	0	0	0	0	3713.7	0.0020979	10.579	0	0.1	0	0	0	0	0	0	10377000	7750800	0	0	0	0	2
1718	V9GYT7	V9GYT7	2	1	1		PSIP1	tr|V9GYT7|V9GYT7_HUMAN PC4 and SFRS1-interacting protein (Fragment) OS=Homo sapiens OX=9606 GN=PSIP1 PE=1 SV=1	0	2	2	1	0	0	0	0	1	1	0	0	0	0	1	0	0	1	1	0	0	0	0	7.7875	0.002059	8.6688	0	36.9	36.9	10.8	0	0	0	0	8819700	9054400	0	0	0	0	2
80	A0A024R3U2;Q9H040;Q9H040-3;Q9H040-2;B1AKT1	A0A024R3U2;Q9H040;Q9H040-3;Q9H040-2	5;5;3;3;2	5;5;3;3;2	5;5;3;3;2	SprT-like domain-containing protein Spartan	C1orf124;SPRTN	tr|A0A024R3U2|A0A024R3U2_HUMAN Chromosome 1 open reading frame 124, isoform CRA_a OS=Homo sapiens OX=9606 GN=C1orf124 PE=4 SV=1;sp|Q9H040|SPRTN_HUMAN SprT-like domain-containing protein Spartan OS=Homo sapiens OX=9606 GN=SPRTN PE=1 SV=2;sp|Q9H040-3|SPRTN_H	0	2	1	5	0	0	0	0	2	1	5	0	0	0	5	0	0	2	1	5	0	0	0	55.133	0	30.364	0	3.9	1.4	12.5	0	0	0	0	0	2993300	26594000	0	0	0	2
1689	Q9Y651	Q9Y651	1	1	1	Transcription factor SOX-21	SOX21	sp|Q9Y651|SOX21_HUMAN Transcription factor SOX-21 OS=Homo sapiens OX=9606 GN=SOX21 PE=2 SV=1	0	1	1	1	0	0	0	0	1	1	1	0	0	0	1	0	0	1	1	1	0	0	0	28.58	0.0019868	7.5415	0	4	4	4	0	0	0	0	9757000	7956900	0	0	0	0	2
483	E9PEK8;H7C2N6;A4D7U3;E9PBF9;P15336-3;P15336-7;P15336-5;P15336;C9JCI8;A4D7U7;A4D7V5;B8ZZU6;A4D7U9;B3KY57;P15336-4	E9PEK8;H7C2N6;A4D7U3;E9PBF9;P15336-3;P15336-7;P15336-5;P15336;C9JCI8;A4D7U7;A4D7V5;B8ZZU6;A4D7U9;B3KY57;P15336-4	2;2;2;2;2;2;2;2;1;1;1;1;1;1;1	2;2;2;2;2;2;2;2;1;1;1;1;1;1;1	2;2;2;2;2;2;2;2;1;1;1;1;1;1;1	Cyclic AMP-dependent transcription factor ATF-2	ATF2	tr|E9PEK8|E9PEK8_HUMAN Cyclic AMP-dependent transcription factor ATF-2 OS=Homo sapiens OX=9606 GN=ATF2 PE=1 SV=1;tr|H7C2N6|H7C2N6_HUMAN Cyclic AMP-dependent transcription factor ATF-2 (Fragment) OS=Homo sapiens OX=9606 GN=ATF2 PE=1 SV=1;tr|A4D7U3|A4D7U3_HU	0	2	2	0	0	0	0	0	2	2	0	0	0	0	2	0	0	2	2	0	0	0	0	26.357	0	23.475	0	13.1	13.1	0	0	0	0	0	9225100	8354900	0	0	0	0	2
867	Q6NXF8;E7ER26;P57071-3;P57071-2;P57071;Q4W8S1;P57071-6;P57071-5;Q59GE7	Q6NXF8;E7ER26;P57071-3;P57071-2;P57071;Q4W8S1;P57071-6;P57071-5	10;10;10;10;10;5;5;5;2	10;10;10;10;10;5;5;5;2	10;10;10;10;10;5;5;5;2	PR domain zinc finger protein 15	PRDM15;ZNF298	tr|Q6NXF8|Q6NXF8_HUMAN PRDM15 protein OS=Homo sapiens OX=9606 GN=PRDM15 PE=2 SV=1;tr|E7ER26|E7ER26_HUMAN PR domain zinc finger protein 15 OS=Homo sapiens OX=9606 GN=PRDM15 PE=1 SV=2;sp|P57071-3|PRD15_HUMAN Isoform 3 of PR domain zinc finger protein 15 OS=H	0	7	8	0	0	1	1	0	7	8	0	0	1	1	8	1	0	7	8	0	0	1	1	129.58	0	88.342	0	10.4	13	0	0	0.9	0.9	0	60893000	59815000	0	0	2155700	1051000	2
966	M0R299;M0QXL5;Q96BS4;P22087;M0R0P1;M0R2Q4;B4DLD4;M0R2U2;M0R1H0;M0R2B0;A6NHQ2	M0R299;M0QXL5;Q96BS4;P22087;M0R0P1;M0R2Q4;B4DLD4;M0R2U2;M0R1H0;M0R2B0	4;4;4;4;3;3;3;2;2;2;1	4;4;4;4;3;3;3;2;2;2;1	4;4;4;4;3;3;3;2;2;2;1	rRNA 2-O-methyltransferase fibrillarin	FBL	tr|M0R299|M0R299_HUMAN rRNA 2-O-methyltransferase fibrillarin (Fragment) OS=Homo sapiens OX=9606 GN=FBL PE=1 SV=1;tr|M0QXL5|M0QXL5_HUMAN rRNA 2-O-methyltransferase fibrillarin (Fragment) OS=Homo sapiens OX=9606 GN=FBL PE=1 SV=1;tr|Q96BS4|Q96BS4_HUMAN FBL	0	1	0	4	0	0	0	0	1	0	4	0	0	0	4	0	0	1	0	4	0	0	0	25.308	0	28.47	0	8.3	0	26.6	0	0	0	0	2648100	0	27758000	0	0	0	2
1273	Q14191;Q59F09	Q14191	4;1	4;1	4;1	Werner syndrome ATP-dependent helicase	WRN	sp|Q14191|WRN_HUMAN Werner syndrome ATP-dependent helicase OS=Homo sapiens OX=9606 GN=WRN PE=1 SV=2	0	3	2	0	1	0	0	0	3	2	0	1	0	0	3	1	0	3	2	0	1	0	0	162.46	0	25.334	0	2.3	1.9	0	0.8	0	0	0	8617000	8399200	0	0	0	0	2
712	B4DT38;O75164;A0A2R8YDF7;A0A2R8Y4U1;B4DGH3;O75164-2	B4DT38;O75164;A0A2R8YDF7;A0A2R8Y4U1	4;4;3;2;1;1	4;4;3;2;1;1	4;4;3;2;1;1	Lysine-specific demethylase 4A	KDM4A	tr|B4DT38|B4DT38_HUMAN cDNA FLJ60146, highly similar to JmjC domain-containing histone demethylation protein 3A OS=Homo sapiens OX=9606 PE=2 SV=1;sp|O75164|KDM4A_HUMAN Lysine-specific demethylase 4A OS=Homo sapiens OX=9606 GN=KDM4A PE=1 SV=2;tr|A0A2R8YDF7|	0	3	2	2	0	0	0	0	3	2	2	0	0	0	3	0	0	3	2	2	0	0	0	64.215	0	26.104	0	5.4	3.6	3.2	0	0	0	0	11453000	0	6246000	0	0	0	2
1267	Q13796;C9IZC6;B3KU73;F5H3B6;B7Z682	Q13796	4;1;1;1;1	4;1;1;1;1	4;1;1;1;1	Protein Shroom2	SHROOM2	sp|Q13796|SHRM2_HUMAN Protein Shroom2 OS=Homo sapiens OX=9606 GN=SHROOM2 PE=1 SV=1	0	2	4	0	0	0	1	0	2	4	0	0	0	1	4	1	0	2	4	0	0	0	1	176.41	0	24.968	0	2.2	3.7	0	0	0	1.2	0	3193300	22370000	0	0	0	0	2
1620	Q9NW64-2;Q9NW64;E5RJW4;E5RHA8	Q9NW64-2;Q9NW64;E5RJW4	4;4;3;1	4;4;3;1	4;4;3;1	Pre-mRNA-splicing factor RBM22	RBM22	sp|Q9NW64-2|RBM22_HUMAN Isoform 2 of Pre-mRNA-splicing factor RBM22 OS=Homo sapiens OX=9606 GN=RBM22;sp|Q9NW64|RBM22_HUMAN Pre-mRNA-splicing factor RBM22 OS=Homo sapiens OX=9606 GN=RBM22 PE=1 SV=1;tr|E5RJW4|E5RJW4_HUMAN Pre-mRNA-splicing factor RBM22 (Frag	0	2	2	3	1	0	1	0	2	2	3	1	0	1	3	1	0	2	2	3	1	0	1	41.151	0	26.779	0	7.3	7.3	8.4	3	0	3	0	15280000	16623000	22393000	3867500	0	4477900	3
1534	Q99549;Q99549-2;B3KS10	Q99549;Q99549-2;B3KS10	4;4;2	4;4;2	4;4;2	M-phase phosphoprotein 8	MPHOSPH8	sp|Q99549|MPP8_HUMAN M-phase phosphoprotein 8 OS=Homo sapiens OX=9606 GN=MPHOSPH8 PE=1 SV=2;sp|Q99549-2|MPP8_HUMAN Isoform 2 of M-phase phosphoprotein 8 OS=Homo sapiens OX=9606 GN=MPHOSPH8;tr|B3KS10|B3KS10_HUMAN cDNA FLJ35237 fis, clone PROST2001676, highl	0	3	2	1	0	0	0	0	3	2	1	0	0	0	3	0	0	3	2	1	0	0	0	97.181	0	25.539	0	7.3	3.8	4	0	0	0	0	11579000	6071600	0	0	0	0	2
273	A0A087WYA9;A0A0B4J1R8;Q6PII3;Q9P0R4	A0A087WYA9;A0A0B4J1R8;Q6PII3;Q9P0R4	2;2;2;1	2;2;2;1	2;2;2;1	Coiled-coil domain-containing protein 174	CCDC174	tr|A0A087WYA9|A0A087WYA9_HUMAN Coiled-coil domain-containing protein 174 OS=Homo sapiens OX=9606 GN=CCDC174 PE=1 SV=1;tr|A0A0B4J1R8|A0A0B4J1R8_HUMAN Coiled-coil domain-containing protein 174 OS=Homo sapiens OX=9606 GN=CCDC174 PE=1 SV=1;sp|Q6PII3|CC174_HUMA	0	1	1	1	1	0	0	0	1	1	1	1	0	0	1	1	0	1	1	1	1	0	0	33.585	0	11.934	0	6.1	3.1	3.1	3.1	0	0	0	7004200	7738500	2905000	2308600	0	0	3
112	Q05BV7;B7ZAQ5;B4DYZ7;A0A024R5M8;Q15054-3;Q15054-2;Q15054	Q05BV7;B7ZAQ5;B4DYZ7;A0A024R5M8;Q15054-3;Q15054-2;Q15054	1;1;1;1;1;1;1	1;1;1;1;1;1;1	1;1;1;1;1;1;1	DNA polymerase delta subunit 3	POLD3	tr|Q05BV7|Q05BV7_HUMAN POLD3 protein (Fragment) OS=Homo sapiens OX=9606 GN=POLD3 PE=2 SV=1;tr|B7ZAQ5|B7ZAQ5_HUMAN cDNA, FLJ79269, highly similar to DNA polymerase subunit delta 3 OS=Homo sapiens OX=9606 PE=2 SV=1;tr|B4DYZ7|B4DYZ7_HUMAN cDNA FLJ54316, highl	0	1	1	1	1	0	1	0	1	1	1	1	0	1	1	1	0	1	1	1	1	0	1	42.158	0.0020202	7.9641	0	3.4	3.4	3.4	3.4	0	3.4	0	9152500	6933000	5715500	0	0	5386200	3
1597	Q9HCK8;A0A2R8Y840;Q9HCK8-2;A0A2R8Y4P3;H0YJG4;A0A2R8Y808;A0A2R8YFT4;G3V2T9;H0YJA4;A0A2R8YFI9;G3V303	Q9HCK8;A0A2R8Y840;Q9HCK8-2;A0A2R8Y4P3;H0YJG4	33;27;27;17;17;12;6;2;2;1;1	26;20;20;17;10;12;6;2;2;0;1	26;20;20;17;10;12;6;2;2;0;1	Chromodomain-helicase-DNA-binding protein 8	CHD8	sp|Q9HCK8|CHD8_HUMAN Chromodomain-helicase-DNA-binding protein 8 OS=Homo sapiens OX=9606 GN=CHD8 PE=1 SV=5;tr|A0A2R8Y840|A0A2R8Y840_HUMAN Chromodomain-helicase-DNA-binding protein 8 (Fragment) OS=Homo sapiens OX=9606 GN=CHD8 PE=1 SV=1;sp|Q9HCK8-2|CHD8_HUMA	0	25	30	12	6	6	6	0	19	23	8	2	4	4	23	4	0	19	23	8	2	4	4	290.52	0	282.92	0	17.5	19.4	7.7	2.8	3.1	4	0	239180000	260360000	38671000	8478100	11326000	17472000	3
1623	Q9NWK9-2;Q9NWK9	Q9NWK9-2;Q9NWK9	3;3	3;3	3;3	Box C/D snoRNA protein 1	ZNHIT6	sp|Q9NWK9-2|BCD1_HUMAN Isoform 2 of Box C/D snoRNA protein 1 OS=Homo sapiens OX=9606 GN=ZNHIT6;sp|Q9NWK9|BCD1_HUMAN Box C/D snoRNA protein 1 OS=Homo sapiens OX=9606 GN=ZNHIT6 PE=1 SV=1	0	2	2	1	0	0	3	0	2	2	1	0	0	3	2	3	0	2	2	1	0	0	3	49.486	0	18.885	0	8.6	8.6	3	0	0	10.9	0	9939400	9546500	4350200	0	0	6584100	3
1004	O60287;REV__Q6IFA1	O60287	7;1	7;1	7;1	Nucleolar pre-ribosomal-associated protein 1	URB1	sp|O60287|NPA1P_HUMAN Nucleolar pre-ribosomal-associated protein 1 OS=Homo sapiens OX=9606 GN=URB1 PE=1 SV=4	0	5	6	0	0	0	1	0	5	6	0	0	0	1	6	1	0	5	6	0	0	0	1	254.39	0	53.965	0	2.7	2.6	0	0	0	0.4	0	24441000	19888000	0	0	0	1688700	2
1285	Q5IRN2;Q4LE66;Q14814-6;Q14814-3;Q14814-5;Q14814-4;Q14814-2;Q14814	Q5IRN2;Q4LE66;Q14814-6;Q14814-3;Q14814-5;Q14814-4;Q14814-2;Q14814	3;3;3;3;3;3;3;3	3;3;3;3;3;3;3;3	3;3;3;3;3;3;3;3	Myocyte-specific enhancer factor 2D	DAZAP1/MEF2D fusion;MEF2D variant protein;MEF2D	tr|Q5IRN2|Q5IRN2_HUMAN DAZAP1/MEF2D fusion protein OS=Homo sapiens OX=9606 GN=DAZAP1/MEF2D fusion PE=2 SV=1;tr|Q4LE66|Q4LE66_HUMAN MEF2D variant protein (Fragment) OS=Homo sapiens OX=9606 GN=MEF2D variant protein PE=2 SV=1;sp|Q14814-6|MEF2D_HUMAN Isoform M	0	0	1	2	0	0	0	0	0	1	2	0	0	0	2	0	0	0	1	2	0	0	0	48.907	0	19.81	0	0	8.4	8.8	0	0	0	0	0	4881000	12440000	0	0	0	2
999	O43474-4;O43474-1;O43474;Q5T3J6	O43474-4;O43474-1;O43474;Q5T3J6	2;2;2;1	2;2;2;1	2;2;2;1	Krueppel-like factor 4	KLF4	sp|O43474-4|KLF4_HUMAN Isoform 3 of Krueppel-like factor 4 OS=Homo sapiens OX=9606 GN=KLF4;sp|O43474-1|KLF4_HUMAN Isoform 2 of Krueppel-like factor 4 OS=Homo sapiens OX=9606 GN=KLF4;sp|O43474|KLF4_HUMAN Krueppel-like factor 4 OS=Homo sapiens OX=9606 GN=KLF	0	0	1	2	0	0	0	0	0	1	2	0	0	0	2	0	0	0	1	2	0	0	0	45.639	0	15.292	0	0	4.7	7.9	0	0	0	0	0	3462200	17528000	0	0	0	2
1456	Q8N5Y2-4;Q8N5Y2-6;Q8N5Y2-2;Q8N5Y2-3;Q8N5Y2;C9JXM9;B4E2T7;A6NLU8;C9JKR8;B4DWW7;Q8N5Y2-5;P0C860	Q8N5Y2-4;Q8N5Y2-6;Q8N5Y2-2;Q8N5Y2-3;Q8N5Y2;C9JXM9;B4E2T7;A6NLU8;C9JKR8;B4DWW7;Q8N5Y2-5;P0C860	2;2;2;2;2;1;1;1;1;1;1;1	2;2;2;2;2;1;1;1;1;1;1;1	2;2;2;2;2;1;1;1;1;1;1;1	Male-specific lethal 3 homolog;Putative male-specific lethal-3 protein-like 2	MSL3;hCG_1642047;MSL3P1	sp|Q8N5Y2-4|MS3L1_HUMAN Isoform 4 of Male-specific lethal 3 homolog OS=Homo sapiens OX=9606 GN=MSL3;sp|Q8N5Y2-6|MS3L1_HUMAN Isoform 6 of Male-specific lethal 3 homolog OS=Homo sapiens OX=9606 GN=MSL3;sp|Q8N5Y2-2|MS3L1_HUMAN Isoform 2 of Male-specific letha	0	2	1	1	0	0	0	0	2	1	1	0	0	0	2	0	0	2	1	1	0	0	0	40.577	0.00073421	11.637	0	10.7	7.3	7.3	0	0	0	0	14737000	4113600	0	0	0	0	2
458	A0JLQ5;Q8TDN6;B4E0B8;Q9NUW4	A0JLQ5;Q8TDN6	5;5;2;1	5;5;2;1	5;5;2;1	Ribosome biogenesis protein BRX1 homolog	BXDC2;BRIX1	tr|A0JLQ5|A0JLQ5_HUMAN BXDC2 protein (Fragment) OS=Homo sapiens OX=9606 GN=BXDC2 PE=2 SV=1;sp|Q8TDN6|BRX1_HUMAN Ribosome biogenesis protein BRX1 homolog OS=Homo sapiens OX=9606 GN=BRIX1 PE=1 SV=2	0	5	5	0	0	1	0	0	5	5	0	0	1	0	5	1	0	5	5	0	0	1	0	39.169	0	34.055	0	15.8	15.8	0	0	3.9	0	0	26391000	40661000	0	0	3827500	0	2
1264	Q6I9S2;Q13573;B7Z9X2;B4DY36;A0A024R6E3;G3V4X8;Q9ULA6;G3V3A4;B4DEG7;Q6P151;Q0D2M5;G3V5R3	Q6I9S2;Q13573;B7Z9X2;B4DY36;A0A024R6E3;G3V4X8;Q9ULA6;G3V3A4;B4DEG7	15;15;13;13;13;12;11;11;11;7;5;3	15;15;13;13;13;12;11;11;11;7;5;3	15;15;13;13;13;12;11;11;11;7;5;3	SNW domain-containing protein 1	SNW1	tr|Q6I9S2|Q6I9S2_HUMAN SNW1 protein OS=Homo sapiens OX=9606 GN=SNW1 PE=2 SV=1;sp|Q13573|SNW1_HUMAN SNW domain-containing protein 1 OS=Homo sapiens OX=9606 GN=SNW1 PE=1 SV=1;tr|B7Z9X2|B7Z9X2_HUMAN cDNA, FLJ78986, highly similar to SNW domain-containing prot	0	14	13	9	3	1	7	0	14	13	9	3	1	7	14	7	0	14	13	9	3	1	7	61.449	0	183.19	0	31.3	30	20	8.8	2.8	18.5	0	271450000	240540000	132420000	13675000	7207000	68213000	3
1614	Q9NUA8;Q1RMZ5;F8WAI8;B2RBP0;B1AKC8;B3KR52	Q9NUA8;Q1RMZ5;F8WAI8	3;2;2;1;1;1	3;2;2;1;1;1	3;2;2;1;1;1	Zinc finger and BTB domain-containing protein 40	ZBTB40	sp|Q9NUA8|ZBT40_HUMAN Zinc finger and BTB domain-containing protein 40 OS=Homo sapiens OX=9606 GN=ZBTB40 PE=1 SV=4;tr|Q1RMZ5|Q1RMZ5_HUMAN ZBTB40 protein OS=Homo sapiens OX=9606 GN=ZBTB40 PE=2 SV=1;tr|F8WAI8|F8WAI8_HUMAN Zinc finger and BTB domain-containin	0	2	2	0	0	0	0	0	2	2	0	0	0	0	2	0	0	2	2	0	0	0	0	138.12	0	24.866	0	2.2	2.2	0	0	0	0	0	8201300	7298700	0	0	0	0	2
125	Q6IBU0;A0A024R6Q1;P55010;H0YK29;H0YK11;H0YMJ8;H0YM54;H0YLZ1;Q32Q19;Q05DF3;H0YN40	Q6IBU0;A0A024R6Q1;P55010	3;3;3;1;1;1;1;1;1;1;1	3;3;3;1;1;1;1;1;1;1;1	3;3;3;1;1;1;1;1;1;1;1	Eukaryotic translation initiation factor 5	EIF5	tr|Q6IBU0|Q6IBU0_HUMAN eIF5 protein OS=Homo sapiens OX=9606 GN=EIF5 PE=2 SV=1;tr|A0A024R6Q1|A0A024R6Q1_HUMAN Eukaryotic translation initiation factor 5, isoform CRA_b OS=Homo sapiens OX=9606 GN=EIF5 PE=4 SV=1;sp|P55010|IF5_HUMAN Eukaryotic translation init	0	1	1	2	1	0	2	0	1	1	2	1	0	2	2	2	0	1	1	2	1	0	2	49.151	0	18.151	0	2.1	2.1	4.4	2.3	0	4.9	0	6015800	5432300	15849000	0	0	8665000	3
1588	Q9H6S0;D6RA70;D6RF50;D6R9T8	Q9H6S0	14;5;2;1	14;5;2;1	2;2;2;1	Probable ATP-dependent RNA helicase YTHDC2	YTHDC2	sp|Q9H6S0|YTDC2_HUMAN 3-5 RNA helicase YTHDC2 OS=Homo sapiens OX=9606 GN=YTHDC2 PE=1 SV=2	0	6	10	5	1	1	3	0	6	10	5	1	1	3	10	3	0	2	1	1	0	0	0	160.25	0	112.16	0	4.5	9.3	4	0.9	0.9	3.6	0	38986000	67044000	16314000	1815000	1842600	9940900	3
753	B7Z5S1;Q9NTI5-2;Q9NTI5;Q9NTI5-3;Q9NTI5-4	B7Z5S1;Q9NTI5-2;Q9NTI5;Q9NTI5-3	7;7;7;5;2	3;3;3;2;1	3;3;3;2;1	Sister chromatid cohesion protein PDS5 homolog B	PDS5B	tr|B7Z5S1|B7Z5S1_HUMAN cDNA FLJ61699, highly similar to Homo sapiens androgen-induced proliferation inhibitor (APRIN), transcript variant 1, mRNA OS=Homo sapiens OX=9606 PE=2 SV=1;sp|Q9NTI5-2|PDS5B_HUMAN Isoform 2 of Sister chromatid cohesion protein PDS5	0	6	5	3	0	0	0	0	2	2	0	0	0	0	2	0	0	2	2	0	0	0	0	148.74	0	21.604	0	4.8	4.2	1.8	0	0	0	0	8692200	6867200	0	0	0	0	2
1679	Q9Y4C8;H0YIL2	Q9Y4C8	20;1	20;1	10;0	Probable RNA-binding protein 19	RBM19	sp|Q9Y4C8|RBM19_HUMAN Probable RNA-binding protein 19 OS=Homo sapiens OX=9606 GN=RBM19 PE=1 SV=3	0	10	10	16	3	4	9	0	10	10	16	3	4	9	16	9	0	5	4	8	1	1	6	107.33	0	208.82	0	15.3	13.1	21	3.8	4.5	14.3	0	113830000	114100000	444720000	5911600	10481000	72853000	3
1657	Q9ULU4-12;Q9ULU4-22;Q9ULU4-9;Q9ULU4-13;A0A087WYS3;H7C4X9;A0A087WVZ6;Q9ULU4-3;Q9ULU4-6;Q9ULU4-23;Q9ULU4-8;Q9ULU4-21;Q9ULU4-14;Q9ULU4-16;Q9ULU4;Q9ULU4-10;Q9ULU4-11;Q9ULU4-7;Q9ULU4-19;A0A087WV57;A6H8Y8;Q5JV90;Q9ULU4-17;Q9ULU4-5;Q9ULU4-20;Q9ULU4-4;Q9ULU4-15;Q9ULU4-18;Q9ULU4-2;Q569J9;Q2HXV5	Q9ULU4-12;Q9ULU4-22;Q9ULU4-9;Q9ULU4-13;A0A087WYS3;H7C4X9;A0A087WVZ6;Q9ULU4-3;Q9ULU4-6;Q9ULU4-23;Q9ULU4-8;Q9ULU4-21;Q9ULU4-14;Q9ULU4-16;Q9ULU4;Q9ULU4-10;Q9ULU4-11;Q9ULU4-7;Q9ULU4-19;A0A087WV57;A6H8Y8;Q5JV90;Q9ULU4-17;Q9ULU4-5;Q9ULU4-20;Q9ULU4-4;Q9ULU4-15	8;8;8;8;7;7;7;7;7;7;7;7;7;7;7;7;7;7;7;6;6;6;6;6;6;5;4;3;2;1;1	8;8;8;8;7;7;7;7;7;7;7;7;7;7;7;7;7;7;7;6;6;6;6;6;6;5;4;3;2;1;1	8;8;8;8;7;7;7;7;7;7;7;7;7;7;7;7;7;7;7;6;6;6;6;6;6;5;4;3;2;1;1	Protein kinase C-binding protein 1	ZMYND8;DKFZp564P1772	sp|Q9ULU4-12|PKCB1_HUMAN Isoform 12 of Protein kinase C-binding protein 1 OS=Homo sapiens OX=9606 GN=ZMYND8;sp|Q9ULU4-22|PKCB1_HUMAN Isoform 22 of Protein kinase C-binding protein 1 OS=Homo sapiens OX=9606 GN=ZMYND8;sp|Q9ULU4-9|PKCB1_HUMAN Isoform 9 of Pro	0	7	4	0	0	1	0	0	7	4	0	0	1	0	7	1	0	7	4	0	0	1	0	128.37	0	51.928	0	8.9	4.8	0	0	1.2	0	0	26285000	13935000	0	0	1327400	0	2
1454	Q8N4C8-5;Q8N4C8-2;Q8N4C8-3;Q8N4C8-4;Q8N4C8;Q59FL0;C9J338;I3L2I2;E7ENQ1;G3XAA2;H7C360;V9HWH3;G5E948;B7Z3V5;Q53TX8;E7EN19;B7Z388;A0A0D9SEY1;O95819-4;O95819-2;O95819;O95819-5;Q9UKE5-8;O95819-6;Q9UKE5-5;Q9UKE5-7;Q9UKE5-3;O95819-3;Q9UKE5-6;Q9UKE5-2;Q9UKE5-4;Q9UKE5	Q8N4C8-5;Q8N4C8-2;Q8N4C8-3;Q8N4C8-4;Q8N4C8;Q59FL0	3;3;3;3;3;2;1;1;1;1;1;1;1;1;1;1;1;1;1;1;1;1;1;1;1;1;1;1;1;1;1;1	3;3;3;3;3;2;1;1;1;1;1;1;1;1;1;1;1;1;1;1;1;1;1;1;1;1;1;1;1;1;1;1	3;3;3;3;3;2;1;1;1;1;1;1;1;1;1;1;1;1;1;1;1;1;1;1;1;1;1;1;1;1;1;1	Misshapen-like kinase 1	MINK1	sp|Q8N4C8-5|MINK1_HUMAN Isoform 5 of Misshapen-like kinase 1 OS=Homo sapiens OX=9606 GN=MINK1;sp|Q8N4C8-2|MINK1_HUMAN Isoform 1 of Misshapen-like kinase 1 OS=Homo sapiens OX=9606 GN=MINK1;sp|Q8N4C8-3|MINK1_HUMAN Isoform 2 of Misshapen-like kinase 1 OS=Homo	0	2	3	1	0	0	1	0	2	3	1	0	0	1	3	1	0	2	3	1	0	0	1	143.64	0	19.816	0	1.6	2.3	0.5	0	0	0.5	0	10832000	8195300	5258000	0	0	7890000	3
1385	Q6P0N0	Q6P0N0	3	3	3	Mis18-binding protein 1	MIS18BP1	sp|Q6P0N0|M18BP_HUMAN Mis18-binding protein 1 OS=Homo sapiens OX=9606 GN=MIS18BP1 PE=1 SV=1	0	2	2	0	0	0	0	0	2	2	0	0	0	0	2	0	0	2	2	0	0	0	0	129.08	0	21.5	0	2.1	2.4	0	0	0	0	0	8158300	7227100	0	0	0	0	2
1646	Q9UHF7;Q9UHF7-3;Q9UHF7-2;E5RFF3;H0YC29;E5RJ97;H0YAV4	Q9UHF7;Q9UHF7-3;Q9UHF7-2;E5RFF3;H0YC29;E5RJ97	15;15;15;14;8;8;6	15;15;15;14;8;8;6	15;15;15;14;8;8;6	Zinc finger transcription factor Trps1	TRPS1	sp|Q9UHF7|TRPS1_HUMAN Zinc finger transcription factor Trps1 OS=Homo sapiens OX=9606 GN=TRPS1 PE=1 SV=2;sp|Q9UHF7-3|TRPS1_HUMAN Isoform 3 of Zinc finger transcription factor Trps1 OS=Homo sapiens OX=9606 GN=TRPS1;sp|Q9UHF7-2|TRPS1_HUMAN Isoform 2 of Zinc f	0	10	13	2	2	2	1	0	10	13	2	2	2	1	13	2	0	10	13	2	2	2	1	141.52	0	113.55	0	11.1	14.6	2.3	2.3	1.8	0.9	0	102280000	118350000	5532200	3732000	3495400	4095500	3
411	A0A140VKC4;P51608-2;D3YJ43;D0UU70;E9LUH4;P51608;C6KG45;D5L9I5;E9LUH3;D9ZNA4;E1B2J3;A8K079;D6QZ43;A0A087X1U4;C6KG44;I6LM39;A0A0S2Z401;B5MCB4;A0A075BPP5;A0A087WVW7;A0A0D9SFX7;D5L9I4;A0A0S2Z3U3;A0A075BPH5;A0A075BRI2;A0A075BRJ5;C6FGV0;A0A0S2Z3Y9;A0A0S2Z400;Q59FJ6;A0A0D9SEX1;C9JH89;A0A1B0GTV0;A0A0S2Z3V4	A0A140VKC4;P51608-2;D3YJ43;D0UU70;E9LUH4;P51608;C6KG45;D5L9I5;E9LUH3;D9ZNA4;E1B2J3;A8K079;D6QZ43;A0A087X1U4;C6KG44;I6LM39;A0A0S2Z401	29;29;26;26;26;26;25;24;24;24;23;22;20;20;20;15;15;14;14;12;11;11;11;7;3;3;3;3;3;3;2;2;2;2	29;29;26;26;26;26;25;24;24;24;23;22;20;20;20;15;15;14;14;12;11;11;11;7;3;3;3;3;3;3;2;2;2;2	29;29;26;26;26;26;25;24;24;24;23;22;20;20;20;15;15;14;14;12;11;11;11;7;3;3;3;3;3;3;2;2;2;2	Methyl-CpG-binding protein 2	MECP2	tr|A0A140VKC4|A0A140VKC4_HUMAN Methyl-CpG-binding protein 2 OS=Homo sapiens OX=9606 GN=MECP2 PE=2 SV=1;sp|P51608-2|MECP2_HUMAN Isoform B of Methyl-CpG-binding protein 2 OS=Homo sapiens OX=9606 GN=MECP2;tr|D3YJ43|D3YJ43_HUMAN Methyl-CpG-binding protein 2 OS	0	23	26	18	8	9	17	0	23	26	18	8	9	17	26	17	0	23	26	18	8	9	17	53.323	0	323.31	0	48.6	51.8	45.6	25.5	27.7	42	0	1535000000	1454700000	449750000	32238000	83223000	301460000	3
65	A0A024R2U6;P52756;Q59HE6;A0A0S2Z549;C9JFQ5;E1CJT4;A0A0S2Z5U0;P52756-4;P52756-2;P52756-5;C9J9P7	A0A024R2U6;P52756;Q59HE6	9;9;6;3;2;2;2;2;2;2;1	8;8;5;3;2;2;2;2;2;2;1	8;8;5;3;2;2;2;2;2;2;1	RNA-binding protein 5	RBM5	tr|A0A024R2U6|A0A024R2U6_HUMAN RNA binding motif protein 5, isoform CRA_a OS=Homo sapiens OX=9606 GN=RBM5 PE=4 SV=1;sp|P52756|RBM5_HUMAN RNA-binding protein 5 OS=Homo sapiens OX=9606 GN=RBM5 PE=1 SV=2;tr|Q59HE6|Q59HE6_HUMAN RNA binding motif protein 5 vari	0	5	3	7	1	4	6	0	4	3	6	1	3	5	6	5	0	4	3	6	1	3	5	92.153	0	70.295	0	7	4.3	10.4	1.7	5.6	8.3	0	42935000	29210000	38420000	0	6878300	26161000	3
508	G3V167;A8K214;Q9UGN5-2;Q9UGN5;H0YH02;B4DV82	G3V167;A8K214;Q9UGN5-2;Q9UGN5;H0YH02;B4DV82	2;2;2;2;1;1	2;2;2;2;1;1	2;2;2;2;1;1	Poly [ADP-ribose] polymerase 2	PARP2	tr|G3V167|G3V167_HUMAN Poly [ADP-ribose] polymerase OS=Homo sapiens OX=9606 GN=PARP2 PE=1 SV=1;tr|A8K214|A8K214_HUMAN Poly [ADP-ribose] polymerase OS=Homo sapiens OX=9606 PE=2 SV=1;sp|Q9UGN5-2|PARP2_HUMAN Isoform 2 of Poly [ADP-ribose] polymerase 2 OS=Homo	0	1	2	1	0	1	1	0	1	2	1	0	1	1	2	1	0	1	2	1	0	1	1	60.214	0.00073368	11.635	0	2.8	5.1	2.8	0	2.8	2.8	0	15340000	29648000	10629000	0	2217100	8253200	3
1213	Q00056;A1L0T6;H0YHX3;P09016	Q00056;A1L0T6;H0YHX3;P09016	4;2;2;2	3;1;1;1	3;1;1;1	Homeobox protein Hox-A4;Homeobox protein Hox-D4	HOXA4;HOXD4	sp|Q00056|HXA4_HUMAN Homeobox protein Hox-A4 OS=Homo sapiens OX=9606 GN=HOXA4 PE=2 SV=3;tr|A1L0T6|A1L0T6_HUMAN HOXA4 protein OS=Homo sapiens OX=9606 GN=HOXA4 PE=2 SV=2;tr|H0YHX3|H0YHX3_HUMAN Homeobox protein Hox-A4 (Fragment) OS=Homo sapiens OX=9606 GN=HOX	0	1	0	3	0	0	0	0	1	0	2	0	0	0	2	0	0	1	0	2	0	0	0	34.499	0	18.054	0	5.9	0	12.2	0	0	0	0	3628600	0	15674000	0	0	0	2
0	F5H6P7;A0A023T6R1;P61326;Q96A72;F5H3U9;F5H6N1;P61326-2	F5H6P7;A0A023T6R1;P61326;Q96A72;F5H3U9;F5H6N1;P61326-2	2;2;2;2;1;1;1	2;2;2;2;1;1;1	2;2;2;2;1;1;1	Protein mago nashi homolog;Protein mago nashi homolog 2	MAGOHB;FLJ10292;MAGOH	tr|F5H6P7|F5H6P7_HUMAN Protein mago nashi homolog 2 OS=Homo sapiens OX=9606 GN=MAGOHB PE=4 SV=1;tr|A0A023T6R1|A0A023T6R1_HUMAN Mago nashi protein OS=Homo sapiens OX=9606 GN=FLJ10292 PE=2 SV=1;sp|P61326|MGN_HUMAN Protein mago nashi homolog OS=Homo sapiens O	0	1	0	2	0	0	0	0	1	0	2	0	0	0	2	0	0	1	0	2	0	0	0	11.799	0	15.778	0	19.6	0	30.4	0	0	0	0	3911800	0	14003000	0	0	0	2
1667	Q9Y2P8;Q5VYW8	Q9Y2P8;Q5VYW8	2;1	2;1	2;1	RNA 3-terminal phosphate cyclase-like protein	RCL1	sp|Q9Y2P8|RCL1_HUMAN RNA 3-terminal phosphate cyclase-like protein OS=Homo sapiens OX=9606 GN=RCL1 PE=1 SV=3;tr|Q5VYW8|Q5VYW8_HUMAN RNA 3-terminal phosphate cyclase-like protein OS=Homo sapiens OX=9606 GN=RCL1 PE=1 SV=1	0	2	0	2	0	0	0	0	2	0	2	0	0	0	2	0	0	2	0	2	0	0	0	40.842	0	12.136	0	7.2	0	7.2	0	0	0	0	5945600	0	8983700	0	0	0	2
554	A8K942;Q9HCI7-2;Q9HCI7	A8K942;Q9HCI7-2;Q9HCI7	2;2;2	2;2;2	2;2;2	E3 ubiquitin-protein ligase MSL2	MSL2	tr|A8K942|A8K942_HUMAN cDNA FLJ76454, highly similar to Homo sapiens ring finger protein 184 (RNF184), mRNA OS=Homo sapiens OX=9606 PE=2 SV=1;sp|Q9HCI7-2|MSL2_HUMAN Isoform 2 of E3 ubiquitin-protein ligase MSL2 OS=Homo sapiens OX=9606 GN=MSL2;sp|Q9HCI7|MSL	0	2	0	1	0	0	0	0	2	0	1	0	0	0	2	0	0	2	0	1	0	0	0	62.566	0	15.251	0	4.2	0	1.9	0	0	0	0	10914000	0	4790400	0	0	0	2
1265	Q13585;Q7Z581	Q13585;Q7Z581	2;1	2;1	2;1	Melatonin-related receptor	GPR50	sp|Q13585|MTR1L_HUMAN Melatonin-related receptor OS=Homo sapiens OX=9606 GN=GPR50 PE=1 SV=3;tr|Q7Z581|Q7Z581_HUMAN G protein-coupled receptor 50 variant c (Fragment) OS=Homo sapiens OX=9606 GN=GPR50 PE=2 SV=1	0	1	1	0	0	0	0	0	1	1	0	0	0	0	1	0	0	1	1	0	0	0	0	67.368	0	13.361	0	2.4	2.3	0	0	0	0	0	12444000	4186800	0	0	0	0	2
534	H3BTR4;B3KPB2;A8K662;Q96BT3;B4DMP9;B4DV17;B4DWP4;Q96BT3-2	H3BTR4;B3KPB2;A8K662;Q96BT3	3;3;3;3;1;1;1;1	3;3;3;3;1;1;1;1	3;3;3;3;1;1;1;1	Centromere protein T	CENPT	tr|H3BTR4|H3BTR4_HUMAN Centromere protein T OS=Homo sapiens OX=9606 GN=CENPT PE=1 SV=1;tr|B3KPB2|B3KPB2_HUMAN cDNA FLJ31535 fis, clone NT2RI2000685 OS=Homo sapiens OX=9606 PE=2 SV=1;tr|A8K662|A8K662_HUMAN cDNA FLJ78451 OS=Homo sapiens OX=9606 PE=2 SV=1;sp|	0	2	2	0	0	0	0	0	2	2	0	0	0	0	2	0	0	2	2	0	0	0	0	55.134	0	20.736	0	7.7	8.1	0	0	0	0	0	6875700	7537200	0	0	0	0	2
1045	O95948;U3KQR8;B2CNW3;Q9UBC0;O60422	O95948;U3KQR8;B2CNW3;Q9UBC0;O60422	2;1;1;1;1	2;1;1;1;1	2;1;1;1;1	One cut domain family member 2;Hepatocyte nuclear factor 6;One cut domain family member 3	ONECUT2;ONECUT1;ONECUT3	sp|O95948|ONEC2_HUMAN One cut domain family member 2 OS=Homo sapiens OX=9606 GN=ONECUT2 PE=2 SV=2;tr|U3KQR8|U3KQR8_HUMAN Hepatocyte nuclear factor 6 (Fragment) OS=Homo sapiens OX=9606 GN=ONECUT1 PE=1 SV=1;tr|B2CNW3|B2CNW3_HUMAN One cut homeobox 1 (Fragment	0	1	2	0	0	0	0	0	1	2	0	0	0	0	2	0	0	1	2	0	0	0	0	54.303	0	16.809	0	4.8	6.7	0	0	0	0	0	5532300	9324300	0	0	0	0	2
1582	Q9H501;A0JLU5;A0A087WX71;Q05C10;Q8IWH6	Q9H501;A0JLU5;A0A087WX71;Q05C10	11;8;6;6;2	11;8;6;6;2	11;8;6;6;2	ESF1 homolog	ESF1	sp|Q9H501|ESF1_HUMAN ESF1 homolog OS=Homo sapiens OX=9606 GN=ESF1 PE=1 SV=1;tr|A0JLU5|A0JLU5_HUMAN ESF1 protein (Fragment) OS=Homo sapiens OX=9606 GN=ESF1 PE=2 SV=1;tr|A0A087WX71|A0A087WX71_HUMAN ESF1 homolog OS=Homo sapiens OX=9606 GN=ESF1 PE=1 SV=1;tr|Q0	0	4	8	8	1	1	6	0	4	8	8	1	1	6	8	6	0	4	8	8	1	1	6	98.795	0	92.867	0	5.5	9.6	14.1	1.1	1.1	9.6	0	56780000	59480000	71124000	2314500	2664400	35675000	3
370	A0A0S2Z470;Q96FT4;A0A0S2Z456;Q92733;A0A0S2Z483;H0YE12;H0Y679	A0A0S2Z470;Q96FT4;A0A0S2Z456;Q92733;A0A0S2Z483	10;10;10;10;7;4;4	10;10;10;10;7;4;4	10;10;10;10;7;4;4	Proline-rich protein PRCC	PRCC	tr|A0A0S2Z470|A0A0S2Z470_HUMAN Papillary renal cell carcinoma isoform 3 (Fragment) OS=Homo sapiens OX=9606 GN=PRCC PE=1 SV=1;tr|Q96FT4|Q96FT4_HUMAN Papillary renal cell carcinoma (Translocation-associated) OS=Homo sapiens OX=9606 GN=PRCC PE=2 SV=1;tr|A0A0S	0	9	9	6	1	3	5	0	9	9	6	1	3	5	9	5	0	9	9	6	1	3	5	48.959	0	157.88	0	30.3	34.6	25.3	4.6	8.3	23.7	0	159070000	115850000	109710000	2722200	13604000	50295000	3
1401	Q6ZMU8;Q86UZ6	Q6ZMU8;Q86UZ6	3;3	3;3	3;3	Zinc finger and BTB domain-containing protein 46	ZBTB46	tr|Q6ZMU8|Q6ZMU8_HUMAN cDNA FLJ16656 fis, clone TESTI4038779, weakly similar to Rattus norvegicus zinc finger protein RIN ZF (RINZF) OS=Homo sapiens OX=9606 PE=2 SV=1;sp|Q86UZ6|ZBT46_HUMAN Zinc finger and BTB domain-containing protein 46 OS=Homo sapiens OX	0	2	0	2	0	0	0	0	2	0	2	0	0	0	2	0	0	2	0	2	0	0	0	64.084	0	16.35	0	4.8	0	4.6	0	0	0	0	9328500	0	5295100	0	0	0	2
247	B4DXT5;B3KML8;A8K6Q9;A0A024RDV9;Q8N0X7	B4DXT5;B3KML8;A8K6Q9;A0A024RDV9;Q8N0X7	1;1;1;1;1	1;1;1;1;1	1;1;1;1;1	Spartin	SPG20	tr|B4DXT5|B4DXT5_HUMAN cDNA FLJ53483, highly similar to Spartin OS=Homo sapiens OX=9606 PE=2 SV=1;tr|B3KML8|B3KML8_HUMAN cDNA FLJ11345 fis, clone PLACE1010877, highly similar to Spartin OS=Homo sapiens OX=9606 PE=2 SV=1;tr|A8K6Q9|A8K6Q9_HUMAN cDNA FLJ75882	0	1	1	0	0	0	0	0	1	1	0	0	0	0	1	0	0	1	1	0	0	0	0	39.495	0.0084592	6.419	0	4.4	4.4	0	0	0	0	0	7468000	6573100	0	0	0	0	2
430	A0A1W2PPZ5;P23193;E5RIS7;E5RJ93;B7Z4W0;A0A1W2PRL9;P23193-2;E5RK46;A0A1W2PS15;E5RFI1;A0A1W2PPV7;B7Z4S1	A0A1W2PPZ5;P23193;E5RIS7;E5RJ93;B7Z4W0;A0A1W2PRL9;P23193-2	5;5;4;3;3;3;3;1;1;1;1;1	5;5;4;3;3;3;3;1;1;1;1;1	5;5;4;3;3;3;3;1;1;1;1;1	Transcription elongation factor A protein 1	TCEA1	tr|A0A1W2PPZ5|A0A1W2PPZ5_HUMAN Transcription elongation factor A protein 1 OS=Homo sapiens OX=9606 GN=TCEA1 PE=1 SV=1;sp|P23193|TCEA1_HUMAN Transcription elongation factor A protein 1 OS=Homo sapiens OX=9606 GN=TCEA1 PE=1 SV=2;tr|E5RIS7|E5RIS7_HUMAN Transc	0	5	5	3	1	1	3	0	5	5	3	1	1	3	5	3	0	5	5	3	1	1	3	33.935	0	41.555	0	19.6	19.6	12	3.3	3.3	10.6	0	63359000	47772000	22084000	2377900	2239500	11929000	3
1381	Q6KC79;Q6KC79-2;Q6IEH8;A8K2T2;A6QL62;Q6KC79-3;A2RRA7	Q6KC79;Q6KC79-2;Q6IEH8	46;45;44;19;19;19;1	46;45;44;19;19;19;1	46;45;44;19;19;19;1	Nipped-B-like protein	NIPBL	sp|Q6KC79|NIPBL_HUMAN Nipped-B-like protein OS=Homo sapiens OX=9606 GN=NIPBL PE=1 SV=2;sp|Q6KC79-2|NIPBL_HUMAN Isoform 2 of Nipped-B-like protein OS=Homo sapiens OX=9606 GN=NIPBL;tr|Q6IEH8|Q6IEH8_HUMAN Nipped-B protein OS=Homo sapiens OX=9606 GN=NIPBL PE=2	0	34	37	12	7	7	9	0	34	37	12	7	7	9	37	9	0	34	37	12	7	7	9	316.05	0	323.31	0	15.7	18.3	5.5	2.8	2.6	3.5	0	489430000	504860000	88570000	23192000	21309000	42217000	3
1533	Q99504-2;Q99504-4;Q99504-5;Q99504-3;Q99504;B4E151;Q0P685;B1APR7	Q99504-2;Q99504-4;Q99504-5;Q99504-3;Q99504;B4E151;Q0P685;B1APR7	2;2;2;2;2;1;1;1	2;2;2;2;2;1;1;1	2;2;2;2;2;1;1;1	Eyes absent homolog 3;Eyes absent homolog	EYA3	sp|Q99504-2|EYA3_HUMAN Isoform 2 of Eyes absent homolog 3 OS=Homo sapiens OX=9606 GN=EYA3;sp|Q99504-4|EYA3_HUMAN Isoform 4 of Eyes absent homolog 3 OS=Homo sapiens OX=9606 GN=EYA3;sp|Q99504-5|EYA3_HUMAN Isoform 5 of Eyes absent homolog 3 OS=Homo sapiens OX	0	1	2	0	0	0	0	0	1	2	0	0	0	0	2	0	0	1	2	0	0	0	0	48.652	0	12.062	0	2.5	6.7	0	0	0	0	0	7909500	6164300	0	0	0	0	2
1149	P42696;A2A2V2;P42696-2;Q5TCT4;H7C5M1	P42696;A2A2V2;P42696-2;Q5TCT4	6;5;4;3;1	6;5;4;3;1	6;5;4;3;1	RNA-binding protein 34	RBM34	sp|P42696|RBM34_HUMAN RNA-binding protein 34 OS=Homo sapiens OX=9606 GN=RBM34 PE=1 SV=2;tr|A2A2V2|A2A2V2_HUMAN RNA-binding protein 34 (Fragment) OS=Homo sapiens OX=9606 GN=RBM34 PE=1 SV=1;sp|P42696-2|RBM34_HUMAN Isoform 2 of RNA-binding protein 34 OS=Homo	0	5	5	0	0	0	1	0	5	5	0	0	0	1	5	1	0	5	5	0	0	0	1	48.564	0	44.945	0	16.3	14.2	0	0	0	2.3	0	34355000	32305000	0	0	0	4963700	2
194	A0A024RAL5;Q8N567	A0A024RAL5;Q8N567	1;1	1;1	1;1	Zinc finger CCHC domain-containing protein 9	ZCCHC9	tr|A0A024RAL5|A0A024RAL5_HUMAN Zinc finger, CCHC domain containing 9, isoform CRA_a OS=Homo sapiens OX=9606 GN=ZCCHC9 PE=4 SV=1;sp|Q8N567|ZCHC9_HUMAN Zinc finger CCHC domain-containing protein 9 OS=Homo sapiens OX=9606 GN=ZCCHC9 PE=1 SV=2	0	0	1	1	0	0	0	0	0	1	1	0	0	0	1	0	0	0	1	1	0	0	0	30.477	0.0032092	6.9965	0	0	4.4	4.4	0	0	0	0	0	6051200	7930700	0	0	0	2
185	Q05DU1;A0A024R9Y6;Q9NVN8	Q05DU1;A0A024R9Y6;Q9NVN8	7;7;7	7;7;7	7;7;7	Guanine nucleotide-binding protein-like 3-like protein	GNL3L	tr|Q05DU1|Q05DU1_HUMAN GNL3L protein (Fragment) OS=Homo sapiens OX=9606 GN=GNL3L PE=2 SV=1;tr|A0A024R9Y6|A0A024R9Y6_HUMAN Guanine nucleotide binding protein-like 3 (Nucleolar)-like, isoform CRA_a OS=Homo sapiens OX=9606 GN=GNL3L PE=4 SV=1;sp|Q9NVN8|GNL3L_H	0	1	3	7	1	1	1	0	1	3	7	1	1	1	7	1	0	1	3	7	1	1	1	65.352	0	53.693	0	3.5	8	15.3	1.7	1.7	1.7	0	6658300	22800000	72785000	1428800	2030400	3699000	3
732	B4DZT6;A0A024R4V8;Q9NYZ3	B4DZT6;A0A024R4V8;Q9NYZ3	10;9;9	10;9;9	10;9;9	G2 and S phase-expressed protein 1	GTSE1	tr|B4DZT6|B4DZT6_HUMAN cDNA FLJ54919, highly similar to G2 and S phase expressed protein 1 OS=Homo sapiens OX=9606 PE=2 SV=1;tr|A0A024R4V8|A0A024R4V8_HUMAN G-2 and S-phase expressed 1, isoform CRA_b OS=Homo sapiens OX=9606 GN=GTSE1 PE=4 SV=1;sp|Q9NYZ3|GTSE	0	5	3	8	1	1	1	0	5	3	8	1	1	1	8	1	0	5	3	8	1	1	1	74.391	0	88.248	0	11.2	5.3	16.5	2.3	2.3	2.3	0	25961000	14834000	62336000	2844500	1326300	6232000	3
490	A8K1D3;A6H8Y5;O60934;A0A0C4DG07;A0PJ71;E5RGU1;E5RGR7;E2QRP0;V9PAJ5;V9PBC6;V9PAU0;E5RGN7;A0A087X1V5	A8K1D3;A6H8Y5;O60934;A0A0C4DG07;A0PJ71	10;10;10;8;7;4;3;2;2;1;1;1;1	10;10;10;8;7;4;3;2;2;1;1;1;1	10;10;10;8;7;4;3;2;2;1;1;1;1	Nibrin	NBN	tr|A8K1D3|A8K1D3_HUMAN Nibrin OS=Homo sapiens OX=9606 PE=2 SV=1;tr|A6H8Y5|A6H8Y5_HUMAN Nibrin OS=Homo sapiens OX=9606 GN=NBN PE=2 SV=1;sp|O60934|NBN_HUMAN Nibrin OS=Homo sapiens OX=9606 GN=NBN PE=1 SV=1;tr|A0A0C4DG07|A0A0C4DG07_HUMAN Nibrin OS=Homo sapiens	0	8	9	3	2	0	5	0	8	9	3	2	0	5	9	5	0	8	9	3	2	0	5	84.927	0	64.503	0	13	17.5	4.4	2.9	0	9.2	0	38548000	38293000	14177000	9616900	0	10302000	3
[truncated: 851 more rows]
[truncated: 33 more columns]

## Sheet: S9.6IP_MaxQuant
MaxQuant output for S9.6 IP.
[truncated: 783 more rows]
[truncated: 73 more columns]

## Sheet: Significant_Prots_GO
RNase H-TurboID, S9.6 IP, and Hybrid IP significant proteins.
RNase H-TurboID significant proteins	RNase H-TurboID significant proteins	S9.6 IP significant proteins	S9.6 IP significant proteins	Hybrid IP significant proteins	Hybrid IP significant proteins
[truncated: 454 more rows]

## Sheet: RHTurboID_Categories
RNase H-TurboID mass spectrometry results and gene category assignments.
[truncated: 1,554 more rows]

## Sheet: S9.6IP_Categories
S9.6 IP mass spectrometry results and gene category assignments.
[truncated: 783 more rows]

[truncated: 4 more sheets: RHTurboID_ProteinDomains, S9.6IP_ProteinDomains, HEK293_MaxQuant, HeLa_MaxQuant]
