# Supplementary material for: Proximity labeling identifies a repertoire of site-specific R-loop modulators
Source: Nat Commun. 2022 Jan 10;13:53. doi: 10.1038/s41467-021-27722-6 (PMC8748879; doi:10.1038/s41467-021-27722-6)
Supplement: Supplementary file 4 — Supplemental data 2 [file 41467_2021_27722_MOESM4_ESM.xlsx]

## Sheet: RNAseq_KOvsWT
edgeR analysis results for ADNP KO vs WT gene expression.
ENSEMBL ID	Gene Symbol	Log2 FC (ADNPKO vs WT)	Average Expression	t	P-value	Adjusted P-value	B
ENSMUSG00000081051	NA	2.39369	5.59974	20.4737	6.44514e-09	4.04428e-05	10.99
ENSMUSG00000078566	Bnip3	-3.78526	5.61913	-20.437	6.54891e-09	4.04428e-05	10.8617
ENSMUSG00000023456	Tpi1	-1.88493	8.82421	-17.7326	2.31247e-08	7.28623e-05	9.97241
ENSMUSG00000025791	Pgm2	-2.08367	4.98972	-17.6289	2.43583e-08	7.28623e-05	9.77583
ENSMUSG00000025161	Slc16a3	-2.17099	5.4583	-16.855	3.62335e-08	7.28623e-05	9.48121
ENSMUSG00000062070	Pgk1	-1.60073	9.4421	-16.6678	3.99901e-08	7.28623e-05	9.44674
ENSMUSG00000035992	Fnip1	-1.51359	6.46761	-16.6073	4.12951e-08	7.28623e-05	9.42365
ENSMUSG00000020303	Stc2	-2.48181	4.24684	-16.0438	5.59872e-08	8.07624e-05	8.85685
ENSMUSG00000015882	Lcorl	-1.74803	4.68517	-15.8895	6.09604e-08	8.07624e-05	8.92739
ENSMUSG00000044393	Dsg2	-1.35218	6.204	-15.7239	6.68494e-08	8.07624e-05	8.95725
ENSMUSG00000015243	Abca1	-2.02504	4.18682	-15.495	7.6048e-08	8.07624e-05	8.61637
ENSMUSG00000036036	Zfp57	1.25071	7.44149	15.4399	7.84672e-08	8.07624e-05	8.80795
ENSMUSG00000033632	AW554918	-2.609	3.45074	-15.2228	8.88612e-08	8.4425e-05	8.22095
ENSMUSG00000040601	Nlrp4a	-2.81659	2.31738	-14.9025	1.07083e-07	8.89453e-05	7.60291
ENSMUSG00000043004	Gng2	-1.83125	4.1646	-14.8877	1.08022e-07	8.89453e-05	8.31773
ENSMUSG00000036782	Klhl13	-1.31809	6.23307	-14.6894	1.21484e-07	8.93143e-05	8.3764
ENSMUSG00000021510	Zfp729a	-1.64537	5.13647	-14.6696	1.22933e-07	8.93143e-05	8.33147
ENSMUSG00000000416	Cttnbp2	2.01327	3.45579	14.389	1.45559e-07	9.9878e-05	7.85542
ENSMUSG00000036242	Armh4	-1.93999	3.56983	-14.1838	1.6503e-07	0.000107278	7.79821
ENSMUSG00000070348	Ccnd1	-1.57237	4.97953	-14.0446	1.79868e-07	0.000107805	7.96213
ENSMUSG00000044349	Snhg11	1.68497	5.98386	14.0142	1.83297e-07	0.000107805	7.96856
ENSMUSG00000020176	Grb10	-1.18876	5.98246	-13.8411	2.04282e-07	0.000111827	7.86361
ENSMUSG00000051285	Pcmtd1	-1.60107	6.38988	-13.8106	2.08245e-07	0.000111827	7.84445
ENSMUSG00000022432	Smc1b	-1.92641	3.37966	-13.6699	2.27678e-07	0.000117169	7.47626
ENSMUSG00000040613	Apobec1	-1.60231	3.88451	-13.2038	3.07843e-07	0.000152087	7.34073
ENSMUSG00000003955	Fam162a	-1.51274	5.6416	-13.1092	3.27652e-07	0.000155647	7.39592
ENSMUSG00000074653	Lrrc31	-1.23706	5.24996	-13.0358	3.44011e-07	0.000157366	7.34649
ENSMUSG00000027794	Sohlh2	1.10318	6.882	12.7583	4.14492e-07	0.000157539	7.15214
ENSMUSG00000047878	A4galt	-1.80823	3.94947	-12.7467	4.17757e-07	0.000157539	7.06627
ENSMUSG00000091594	Gm17067	-1.15292	5.85579	-12.7432	4.18745e-07	0.000157539	7.14971
ENSMUSG00000008206	Cers4	1.61509	4.74848	12.73	4.22544e-07	0.000157539	7.12859
ENSMUSG00000048280	Zfp738	-1.4447	5.14292	-12.7096	4.28434e-07	0.000157539	7.12951
ENSMUSG00000026728	Vim	1.09437	6.87232	12.7026	4.30491e-07	0.000157539	7.11388
ENSMUSG00000042195	Slc35f2	-1.76262	4.95101	-12.6861	4.35335e-07	0.000157539	7.10891
ENSMUSG00000086454	Platr14	-2.19574	3.8106	-12.6446	4.47867e-07	0.000157539	6.96527
ENSMUSG00000070605	Zfp992	-1.06928	6.98806	-12.5779	4.68818e-07	0.000157539	7.02514
ENSMUSG00000034310	Tmem132d	-2.34113	3.01814	-12.5682	4.71941e-07	0.000157539	6.75023
ENSMUSG00000020572	Nampt	-1.19357	7.16323	-12.4272	5.20244e-07	0.000169093	6.91916
ENSMUSG00000066357	Wdr6	0.995499	7.0168	12.3093	5.64814e-07	0.000178424	6.83729
ENSMUSG00000066652	Lefty2	1.03785	7.94732	12.2348	5.9516e-07	0.000178424	6.7836
ENSMUSG00000025838	Pramel6	2.16072	3.87936	12.1507	6.31609e-07	0.000178424	6.66253
ENSMUSG00000000120	Ngfr	1.65709	4.87087	12.1486	6.32541e-07	0.000178424	6.7424
ENSMUSG00000028194	Ddah1	1.11533	5.84627	12.1221	6.44556e-07	0.000178424	6.71804
ENSMUSG00000021203	Otub2	-1.74336	3.29879	-12.1153	6.47694e-07	0.000178424	6.56406
ENSMUSG00000058240	Cryzl1	-1.46843	5.43255	-12.1078	6.51137e-07	0.000178424	6.71429
ENSMUSG00000075122	Cd80	1.87282	3.35023	12.0431	6.8188e-07	0.000178424	6.51886
ENSMUSG00000049396	Gemin4	1.16157	5.75759	12.0396	6.83557e-07	0.000178424	6.66067
ENSMUSG00000020423	Btg2	1.2365	4.90875	11.9961	7.05179e-07	0.000178424	6.63786
ENSMUSG00000043183	Simc1	1.67966	4.89587	11.9908	7.07858e-07	0.000178424	6.63255
ENSMUSG00000046311	Zfp62	-1.2998	5.84391	-11.9458	7.31136e-07	0.000180605	6.58965
ENSMUSG00000039910	Cited2	1.27165	5.41005	11.9175	7.4621e-07	0.000180714	6.57897
ENSMUSG00000030491	Tdrd12	-2.07887	3.14656	-11.8687	7.72949e-07	0.00018359	6.36739
ENSMUSG00000027698	Nceh1	-1.18392	5.47936	-11.8175	8.0219e-07	0.000185528	6.50318
ENSMUSG00000084350	NA	-2.64432	4.80396	-11.8022	8.11149e-07	0.000185528	6.49218
ENSMUSG00000015776	Med22	1.16532	4.91654	11.7005	8.7372e-07	0.000196206	6.42658
ENSMUSG00000058093	Zfp729b	-1.78789	5.63182	-11.5786	9.55764e-07	0.000210797	6.32727
ENSMUSG00000026674	Ddr2	2.37265	3.95335	11.2927	1.18367e-06	0.000256482	6.08304
ENSMUSG00000065251	NA	-1.91995	12.7546	-11.2506	1.22197e-06	0.000260216	6.09483
ENSMUSG00000028591	Pramef12	-1.2455	5.29877	-11.1926	1.2771e-06	0.00026392	6.03954
ENSMUSG00000027799	Nbea	1.47909	3.985	11.1862	1.28334e-06	0.00026392	6.02654
ENSMUSG00000069895	Atxn1l	1.1412	5.34586	11.1658	1.30347e-06	0.00026392	6.01925
ENSMUSG00000078899	Gm14430	-1.08278	6.88888	-11.0834	1.3884e-06	0.000276582	5.91509
ENSMUSG00000022679	Mpv17l	-1.32112	4.71998	-11.0373	1.43866e-06	0.000276674	5.93368
ENSMUSG00000043629	1700019D03Rik	-1.05608	5.4439	-11.037	1.43896e-06	0.000276674	5.91281
ENSMUSG00000020128	Vps54	-0.934011	7.45507	-11.0217	1.45606e-06	0.000276674	5.86377
ENSMUSG00000022545	Ercc4	1.20101	4.64444	10.9693	1.51638e-06	0.000280773	5.88261
ENSMUSG00000006494	Pdk1	-1.02687	6.5262	-10.9636	1.5231e-06	0.000280773	5.82398
ENSMUSG00000027233	Patl2	-1.94288	2.97849	-10.8703	1.63781e-06	0.000295806	5.68066
ENSMUSG00000066009	Zfp987	-1.58058	5.12544	-10.8589	1.65255e-06	0.000295806	5.78753
ENSMUSG00000065232	NA	-4.11351	7.80202	-10.8298	1.69071e-06	0.000298314	5.73095
ENSMUSG00000021559	Dapk1	1.0963	5.57128	10.7968	1.73499e-06	0.000298999	5.72144
ENSMUSG00000053198	Prx	1.3138	4.72598	10.7874	1.74787e-06	0.000298999	5.741
ENSMUSG00000017390	Aldoc	-2.07372	3.44874	-10.7735	1.76722e-06	0.000298999	5.67191
ENSMUSG00000100992	NA	-2.12763	2.68868	-10.7368	1.81918e-06	0.000300257	5.53196
ENSMUSG00000028249	Sdcbp	-0.949493	5.86205	-10.7248	1.8365e-06	0.000300257	5.64838
ENSMUSG00000028527	Ak4	-1.03251	8.38013	-10.7172	1.84759e-06	0.000300257	5.62327
ENSMUSG00000036499	Eea1	-1.28757	4.81513	-10.6889	1.8894e-06	0.000303065	5.65986
ENSMUSG00000032135	Mcam	1.18566	4.51551	10.6549	1.9412e-06	0.000304266	5.63917
ENSMUSG00000032494	Tdgf1	-0.953521	9.63669	-10.6517	1.94616e-06	0.000304266	5.58603
ENSMUSG00000003031	Cdkn1b	-1.0395	5.45439	-10.5915	2.04195e-06	0.000315251	5.55591
ENSMUSG00000106968	NA	-1.26286	4.21271	-10.5733	2.07186e-06	0.000315526	5.57546
ENSMUSG00000020328	Nudcd2	-1.07893	6.1302	-10.5595	2.09482e-06	0.000315526	5.50517
ENSMUSG00000019891	Dcbld1	1.04846	5.05164	10.5278	2.14887e-06	0.000319768	5.52302
ENSMUSG00000038677	Scube3	1.4258	4.69447	10.4825	2.22872e-06	0.000327702	5.50025
ENSMUSG00000066000	Zfp979	-1.02754	7.47916	-10.4576	2.27393e-06	0.000327867	5.40272
ENSMUSG00000020142	Slc1a4	-1.31148	6.83607	-10.4435	2.30008e-06	0.000327867	5.39505
ENSMUSG00000097993	Ptprv	1.93214	2.45023	10.4385	2.30949e-06	0.000327867	5.27701
ENSMUSG00000007812	Zfp655	-1.18467	6.85173	-10.384	2.41384e-06	0.000338787	5.34409
ENSMUSG00000044708	Kcnj10	2.3991	2.1147	10.3552	2.47127e-06	0.000339304	5.15247
ENSMUSG00000028109	Hormad1	-1.72005	3.36359	-10.3321	2.51822e-06	0.000339304	5.34182
ENSMUSG00000035133	Arhgap5	-0.951227	7.93477	-10.3318	2.51888e-06	0.000339304	5.2983
ENSMUSG00000073427	Gm4924	-1.34261	4.72583	-10.3276	2.5274e-06	0.000339304	5.37127
ENSMUSG00000005566	Trim28	0.921889	9.74692	10.2907	2.60505e-06	0.000345967	5.28851
ENSMUSG00000036672	Cenpt	1.18053	5.7422	10.2507	2.69194e-06	0.000353703	5.26654
ENSMUSG00000041193	Pla2g5	-1.96562	2.61026	-10.2031	2.79965e-06	0.000357989	5.14495
ENSMUSG00000027669	Gnb4	-1.30216	3.69171	-10.1994	2.8082e-06	0.000357989	5.26679
ENSMUSG00000027070	Lrp2	1.38737	5.92775	10.1815	2.85017e-06	0.000357989	5.20347
ENSMUSG00000022329	Stk3	-1.12251	4.65526	-10.1739	2.86809e-06	0.000357989	5.24514
ENSMUSG00000059552	Trp53	1.32892	7.63841	10.1733	2.86948e-06	0.000357989	5.16477
ENSMUSG00000042363	Lgalsl	-1.28809	4.86485	-10.1184	3.00337e-06	0.000366599	5.19175
ENSMUSG00000000275	Trim25	0.978759	6.86084	10.1134	3.01578e-06	0.000366599	5.11548
ENSMUSG00000019889	Ptprk	-0.888522	5.78249	-10.1087	3.02753e-06	0.000366599	5.13633
ENSMUSG00000100862	NA	-1.38745	12.2807	-10.0839	3.09085e-06	0.00036764	5.15856
ENSMUSG00000022750	Klhl22	-1.04725	6.12261	-10.082	3.09567e-06	0.00036764	5.10152
ENSMUSG00000001150	Mcm3ap	0.81913	6.53686	10.0619	3.14817e-06	0.000370315	5.07511
ENSMUSG00000086219	Srrm4os	-1.23309	3.86728	-10.027	3.24151e-06	0.000377698	5.13413
ENSMUSG00000032231	Anxa2	-1.94368	3.70259	-10.0028	3.30796e-06	0.000381016	5.10415
ENSMUSG00000073643	Wdfy1	-1.02632	5.81184	-9.98545	3.35655e-06	0.000381016	5.0297
ENSMUSG00000025915	Sgk3	-1.1241	4.62514	-9.96896	3.40345e-06	0.000381016	5.07417
ENSMUSG00000025326	Ube3a	-0.918887	8.02991	-9.9628	3.42118e-06	0.000381016	4.98066
ENSMUSG00000030647	Ndufc2	-0.973752	5.63184	-9.96173	3.42424e-06	0.000381016	5.01685
ENSMUSG00000003929	Zfp81	-1.13897	4.81657	-9.93243	3.50996e-06	0.000387068	5.03484
ENSMUSG00000030123	Plxnd1	1.96735	3.37687	9.87315	3.69075e-06	0.000399636	4.97769
ENSMUSG00000057836	Xlr3a	-1.04737	5.55269	-9.86457	3.71775e-06	0.000399636	4.93651
ENSMUSG00000023960	Enpp5	-2.41826	2.15087	-9.86354	3.721e-06	0.000399636	4.8033
ENSMUSG00000036309	Skp1a	-0.942156	7.65188	-9.85256	3.75589e-06	0.000399906	4.88103
ENSMUSG00000035158	Mitf	-0.845209	6.52655	-9.82502	3.84505e-06	0.000405899	4.86352
ENSMUSG00000028654	Mycl	1.07937	4.77616	9.80689	3.905e-06	0.000408735	4.93034
ENSMUSG00000006398	Cdc20	0.908373	6.19671	9.75233	4.09173e-06	0.00042468	4.81273
ENSMUSG00000066441	Rdh11	-0.898306	5.62211	-9.72684	4.1823e-06	0.000426673	4.8101
ENSMUSG00000024759	Atl3	-1.01404	6.46499	-9.71957	4.20855e-06	0.000426673	4.77192
ENSMUSG00000101111	NA	-1.50077	12.847	-9.68533	4.33461e-06	0.000426673	4.82435
ENSMUSG00000040640	Erc2	-1.50326	3.02789	-9.67663	4.36728e-06	0.000426673	4.80157
ENSMUSG00000048249	Crebrf	-0.97937	5.62641	-9.6655	4.40947e-06	0.000426673	4.75602
ENSMUSG00000025937	Lactb2	-0.847236	6.90458	-9.66487	4.4119e-06	0.000426673	4.71429
ENSMUSG00000030246	Ldhb	-1.02769	7.3577	-9.65286	4.45796e-06	0.000426673	4.70186
ENSMUSG00000055407	Map6	1.85933	3.49571	9.65036	4.46764e-06	0.000426673	4.80765
ENSMUSG00000100131	NA	-2.82442	6.94709	-9.62888	4.55156e-06	0.000426673	4.70241
ENSMUSG00000023902	Zscan10	1.13469	5.4902	9.6271	4.55861e-06	0.000426673	4.73564
ENSMUSG00000063663	Brwd3	-0.897624	6.61917	-9.62447	4.56902e-06	0.000426673	4.68204
ENSMUSG00000026959	Grin1	-1.55023	3.69682	-9.62408	4.57055e-06	0.000426673	4.79604
ENSMUSG00000020386	Sar1b	-1.40325	4.79909	-9.60851	4.63277e-06	0.000426673	4.75708
ENSMUSG00000064382	NA	-2.14222	6.78203	-9.60684	4.6395e-06	0.000426673	4.67532
ENSMUSG00000024501	Dpysl3	1.53801	3.62886	9.6013	4.66189e-06	0.000426673	4.77443
ENSMUSG00000039200	Atf7ip2	-1.27669	4.13456	-9.59878	4.67212e-06	0.000426673	4.77394
ENSMUSG00000067889	Sptbn2	1.71976	2.71054	9.59238	4.69821e-06	0.000426673	4.69485
ENSMUSG00000042677	Zc3h12a	1.83845	2.85179	9.58372	4.73377e-06	0.000426765	4.70149
ENSMUSG00000014226	Cacybp	-1.12189	7.02873	-9.56181	4.82503e-06	0.000430264	4.62089
ENSMUSG00000020189	Osbpl8	-0.998171	5.33861	-9.55474	4.85488e-06	0.000430264	4.67272
ENSMUSG00000021701	Plk2	1.68689	3.34687	9.54612	4.89158e-06	0.000430264	4.71472
ENSMUSG00000059146	Ntrk3	1.42828	2.97911	9.53011	4.96053e-06	0.000430264	4.67784
ENSMUSG00000027706	Sec62	-0.957088	5.66843	-9.52328	4.99024e-06	0.000430264	4.62548
ENSMUSG00000021831	Ero1l	-1.29739	7.21837	-9.52309	4.99107e-06	0.000430264	4.58523
ENSMUSG00000021112	Mpp5	-0.876814	5.72915	-9.51269	5.03677e-06	0.000430264	4.61205
ENSMUSG00000020311	Erlec1	-1.00943	4.84031	-9.50941	5.05127e-06	0.000430264	4.66212
ENSMUSG00000032737	Inppl1	1.01796	5.83369	9.49828	5.10081e-06	0.000431508	4.60005
ENSMUSG00000020330	Hmmr	-0.976323	7.69618	-9.42004	5.46453e-06	0.000459132	4.48967
ENSMUSG00000102070	NA	-1.34224	12.7052	-9.41176	5.50463e-06	0.000459377	4.57884
ENSMUSG00000072479	Xlr5b	-1.84598	2.99092	-9.40126	5.55602e-06	0.000460553	4.57025
ENSMUSG00000043439	Epop	1.05577	6.94315	9.36944	5.71488e-06	0.000468693	4.44861
ENSMUSG00000023951	Vegfa	-0.995064	5.92896	-9.35251	5.80144e-06	0.000468693	4.45653
ENSMUSG00000027708	Dcun1d1	-1.10499	5.37618	-9.34948	5.81713e-06	0.000468693	4.48528
ENSMUSG00000023883	Phf10	-0.864407	5.30778	-9.34856	5.82188e-06	0.000468693	4.48582
ENSMUSG00000063229	Ldha	-1.00689	8.89674	-9.34144	5.85887e-06	0.000468693	4.43078
ENSMUSG00000028773	Fabp3	-1.11121	6.77793	-9.33703	5.8819e-06	0.000468693	4.41669
ENSMUSG00000015354	Pcolce2	1.06569	5.43594	9.32139	5.96439e-06	0.000472219	4.45964
ENSMUSG00000042622	Maff	-1.85927	2.32851	-9.30852	6.0332e-06	0.000474625	4.42158
ENSMUSG00000031938	4931406C07Rik	-1.44901	3.82538	-9.28232	6.17608e-06	0.000482058	4.50336
ENSMUSG00000037855	Zfp365	1.98121	2.93453	9.2721	6.2328e-06	0.000482058	4.45364
ENSMUSG00000058006	Mdn1	0.838453	9.10574	9.26996	6.24478e-06	0.000482058	4.36875
ENSMUSG00000037578	Pkd2l1	1.437	3.51262	9.25581	6.32442e-06	0.000485174	4.47734
ENSMUSG00000029462	Vps29	-0.94285	6.03653	-9.21727	6.54708e-06	0.000497217	4.3253
ENSMUSG00000037679	Inf2	2.53303	2.37604	9.21476	6.56193e-06	0.000497217	4.33885
ENSMUSG00000095990	Zfp97	-1.77092	5.27214	-9.20439	6.62343e-06	0.000498817	4.36923
ENSMUSG00000022280	Rnf19a	-0.973955	5.01184	-9.17008	6.8316e-06	0.000510826	4.34165
ENSMUSG00000022034	Esco2	-0.775585	7.0462	-9.15894	6.90074e-06	0.000510826	4.2449
ENSMUSG00000117284	Gm7072	-1.03416	4.73996	-9.15794	6.90697e-06	0.000510826	4.34954
ENSMUSG00000039478	Micu3	-1.09801	4.46132	-9.1191	7.15432e-06	0.000525971	4.33167
ENSMUSG00000058230	Arhgap35	0.875716	7.29592	9.09803	7.29251e-06	0.000531145	4.18896
ENSMUSG00000027677	Ttc14	-0.743558	6.31351	-9.09529	7.31071e-06	0.000531145	4.19782
ENSMUSG00000021732	Fgf10	1.59004	3.43586	9.06834	7.49235e-06	0.000537944	4.311
ENSMUSG00000050912	Tmem123	-0.851269	5.15201	-9.0546	7.58685e-06	0.000537944	4.22252
ENSMUSG00000096403	NA	0.89028	5.3457	9.05246	7.60169e-06	0.000537944	4.21216
ENSMUSG00000029084	Cd38	-1.07826	4.31002	-9.04954	7.62195e-06	0.000537944	4.27583
ENSMUSG00000030435	U2af2	0.745688	7.90428	9.04952	7.62208e-06	0.000537944	4.14339
ENSMUSG00000017831	Rab5a	-0.936764	5.79437	-9.03107	7.75174e-06	0.000543502	4.1608
ENSMUSG00000074158	Zfp976	-1.18096	5.47281	-9.01973	7.83256e-06	0.000543502	4.17225
ENSMUSG00000038174	Fam126b	-1.10676	5.29407	-9.01652	7.85564e-06	0.000543502	4.17992
ENSMUSG00000006930	Hap1	0.822027	5.83992	9.01358	7.87685e-06	0.000543502	4.14499
ENSMUSG00000020280	Pus10	-1.04501	5.6301	-8.9997	7.97769e-06	0.000547403	4.14152
ENSMUSG00000028528	Dnajc6	-0.86902	5.75503	-8.98978	8.05066e-06	0.000549357	4.1228
ENSMUSG00000037280	Galnt6	1.58944	3.80109	8.96511	8.23524e-06	0.000558865	4.22132
ENSMUSG00000006456	Rbm14	1.04588	7.14982	8.95026	8.34864e-06	0.000561346	4.04929
ENSMUSG00000059991	Nptx2	-1.45301	3.15312	-8.94844	8.36269e-06	0.000561346	4.19807
ENSMUSG00000062933	NA	-0.762394	7.3624	-8.93092	8.49889e-06	0.000567404	4.02538
ENSMUSG00000028430	Nol6	1.04961	7.44033	8.89745	8.76598e-06	0.000580851	3.99659
ENSMUSG00000020788	Atp2a3	1.08885	5.44208	8.89396	8.79436e-06	0.000580851	4.05823
ENSMUSG00000027478	Dnmt3b	0.896312	5.28528	8.8882	8.84145e-06	0.000580855	4.05957
ENSMUSG00000052752	Traf7	0.798761	6.74824	8.86408	9.04149e-06	0.000588883	3.96905
ENSMUSG00000032788	Pdxk	1.01607	5.0527	8.862	9.059e-06	0.000588883	4.05289
ENSMUSG00000020593	Lpin1	1.26056	5.1379	8.85029	9.15811e-06	0.00058987	4.04076
ENSMUSG00000020283	Pex13	-1.01201	5.17325	-8.84893	9.16971e-06	0.00058987	4.0271
ENSMUSG00000073771	NA	1.17536	4.00209	8.83473	9.29169e-06	0.00059462	4.09412
ENSMUSG00000062901	Klhl24	-0.819923	6.75644	-8.79764	9.61874e-06	0.0006086	3.8998
ENSMUSG00000010025	Aldh3a2	-0.853	5.25961	-8.79373	9.65393e-06	0.0006086	3.96555
ENSMUSG00000027660	Skil	-0.973187	6.38676	-8.79329	9.65798e-06	0.0006086	3.90535
ENSMUSG00000009030	Pdcl	-0.986862	5.73594	-8.78314	9.7501e-06	0.000609427	3.92545
ENSMUSG00000027254	Map1a	1.5842	4.86574	8.77681	9.80799e-06	0.000609427	3.99604
ENSMUSG00000029234	Tmem165	-0.749353	6.45506	-8.7686	9.88369e-06	0.000609427	3.87754
ENSMUSG00000104031	NA	-1.45956	2.91268	-8.76725	9.89619e-06	0.000609427	4.02678
ENSMUSG00000030172	Erc1	0.753425	7.08114	8.76492	9.91781e-06	0.000609427	3.8668
ENSMUSG00000038777	Sema6c	1.19922	4.15863	8.72945	1.02536e-05	0.000626943	3.98893
ENSMUSG00000018166	Erbb3	0.980616	5.28018	8.72335	1.03126e-05	0.000627443	3.90231
ENSMUSG00000040850	Psme4	-0.81719	8.78618	-8.71705	1.0374e-05	0.000628084	3.83048
ENSMUSG00000050953	Gja1	1.90981	4.05818	8.69765	1.05653e-05	0.000628205	3.96953
ENSMUSG00000022385	Gtse1	0.820513	6.27412	8.69519	1.05899e-05	0.000628205	3.81651
ENSMUSG00000024924	Vldlr	-1.66299	4.32956	-8.68948	1.06471e-05	0.000628205	3.94329
ENSMUSG00000042428	Mgat3	1.01177	4.57187	8.68624	1.06797e-05	0.000628205	3.91892
ENSMUSG00000027835	Pdcd10	-0.963603	5.81115	-8.68586	1.06835e-05	0.000628205	3.82539
ENSMUSG00000002799	Jag2	1.27662	3.84711	8.68283	1.07142e-05	0.000628205	3.95836
ENSMUSG00000015869	Prpsap1	1.02924	5.99201	8.68106	1.0732e-05	0.000628205	3.81747
ENSMUSG00000019916	P4ha1	-1.22939	4.55464	-8.67209	1.08234e-05	0.000630563	3.90574
ENSMUSG00000046338	Gpat2	-1.37845	3.68966	-8.65834	1.09651e-05	0.000631071	3.93953
ENSMUSG00000078503	Zfp990	-0.84863	7.79443	-8.6508	1.10437e-05	0.000631071	3.75189
ENSMUSG00000029086	Prom1	-1.97883	2.20309	-8.65003	1.10517e-05	0.000631071	3.86093
ENSMUSG00000033272	Slc35a4	0.875709	5.80782	8.64614	1.10925e-05	0.000631071	3.79023
ENSMUSG00000032374	Plod2	-1.01446	6.28539	-8.64111	1.11456e-05	0.000631071	3.75904
ENSMUSG00000026796	Fam129b	0.821233	5.74287	8.63954	1.11622e-05	0.000631071	3.78645
ENSMUSG00000052837	Junb	1.40822	3.70726	8.63694	1.11897e-05	0.000631071	3.91971
ENSMUSG00000019558	Slc6a8	0.729254	6.48468	8.60875	1.14933e-05	0.000645247	3.72273
ENSMUSG00000066007	Zfp600	-0.779532	8.22522	-8.58057	1.18059e-05	0.000649676	3.68606
ENSMUSG00000018509	Cenpv	-0.907525	5.27226	-8.5764	1.18529e-05	0.000649676	3.75213
ENSMUSG00000059323	Tonsl	1.05683	4.98026	8.57511	1.18675e-05	0.000649676	3.78056
ENSMUSG00000001542	Ell2	-0.724169	6.09545	-8.57151	1.19083e-05	0.000649676	3.69505
ENSMUSG00000030695	Aldoa	-0.726491	10.046	-8.57101	1.1914e-05	0.000649676	3.71483
ENSMUSG00000027395	Polr1b	0.772429	7.11548	8.57059	1.19188e-05	0.000649676	3.67342
ENSMUSG00000032939	Nup93	0.73473	7.68655	8.56843	1.19434e-05	0.000649676	3.6703
ENSMUSG00000077391	NA	-1.60501	2.3633	-8.56408	1.19931e-05	0.000649676	3.80637
ENSMUSG00000028173	Wls	1.31156	3.033	8.55322	1.21182e-05	0.000653589	3.83913
ENSMUSG00000045039	Megf8	0.976535	5.87371	8.54734	1.21865e-05	0.000654415	3.69001
ENSMUSG00000025037	Maoa	-1.10226	4.94022	-8.5214	1.24929e-05	0.000655113	3.72666
ENSMUSG00000050211	Pla2g4e	1.42308	2.87714	8.52104	1.24972e-05	0.000655113	3.80326
ENSMUSG00000085917	NA	-1.73934	2.88358	-8.51899	1.25219e-05	0.000655113	3.8009
ENSMUSG00000031750	Il34	1.59985	2.36984	8.51166	1.26103e-05	0.000655113	3.75804
ENSMUSG00000098641	NA	-0.936678	11.2884	-8.51053	1.26238e-05	0.000655113	3.69023
ENSMUSG00000098925	Rnu3b2	-0.936678	11.2884	-8.51053	1.26238e-05	0.000655113	3.69023
ENSMUSG00000104856	Rnu3b3	-0.936678	11.2884	-8.51053	1.26238e-05	0.000655113	3.69023
ENSMUSG00000105025	Rnu3b1	-0.936678	11.2884	-8.51053	1.26238e-05	0.000655113	3.69023
ENSMUSG00000064061	Dzip3	-0.791878	6.50164	-8.49842	1.27715e-05	0.000657442	3.60723
ENSMUSG00000072244	Trim6	0.67454	7.35164	8.49812	1.27752e-05	0.000657442	3.59861
ENSMUSG00000020134	Peli1	-0.937812	5.45248	-8.4873	1.29088e-05	0.000659671	3.65047
ENSMUSG00000064945	Rny3	-5.1538	7.24597	-8.48597	1.29253e-05	0.000659671	3.6641
ENSMUSG00000029735	Tpk1	0.939473	4.79323	8.47216	1.30982e-05	0.000665746	3.69128
ENSMUSG00000049764	Zfp280b	0.828718	6.42152	8.45896	1.3266e-05	0.00067151	3.57516
ENSMUSG00000034205	Loxl2	-2.15793	3.47098	-8.45186	1.33572e-05	0.000673365	3.74982
ENSMUSG00000031805	Jak3	1.30427	5.34672	8.44556	1.34387e-05	0.000674719	3.62936
ENSMUSG00000020349	Ppp2ca	-0.790525	8.58834	-8.44029	1.35072e-05	0.000675417	3.5499
ENSMUSG00000020152	Actr2	-0.922126	8.35416	-8.43571	1.3567e-05	0.000675671	3.54184
ENSMUSG00000015837	Sqstm1	-0.790597	6.77148	-8.41412	1.38535e-05	0.000687168	3.51577
ENSMUSG00000057396	Zfp759	-1.45177	3.06146	-8.40805	1.39351e-05	0.000688449	3.70568
ENSMUSG00000027555	Car13	-0.981933	4.5929	-8.39874	1.40615e-05	0.000691925	3.63187
ENSMUSG00000039703	Nploc4	0.832915	6.83487	8.38188	1.42934e-05	0.000699746	3.48647
ENSMUSG00000033998	Kcnk1	-1.32335	3.10057	-8.37899	1.43337e-05	0.000699746	3.67955
ENSMUSG00000024773	Atg2a	1.19762	5.66785	8.35598	1.46581e-05	0.000711571	3.51398
ENSMUSG00000020737	Jpt1	0.732847	6.1785	8.35367	1.46912e-05	0.000711571	3.4755
ENSMUSG00000025034	Trim8	1.04452	5.38118	8.34705	1.47862e-05	0.00071302	3.52129
ENSMUSG00000058587	Tmod3	-0.880951	5.58936	-8.34356	1.48365e-05	0.00071302	3.49497
ENSMUSG00000025384	Faap100	1.12646	3.86027	8.33282	1.49929e-05	0.000715299	3.62144
ENSMUSG00000057530	Ece1	1.08842	4.75851	8.33234	1.49998e-05	0.000715299	3.55757
ENSMUSG00000025209	Twnk	0.982527	4.76639	8.32141	1.51607e-05	0.000720193	3.54327
ENSMUSG00000078498	NA	-1.10302	5.94899	-8.31483	1.52586e-05	0.000722065	3.44612
ENSMUSG00000018199	Ro60	-0.87396	5.60011	-8.30207	1.54502e-05	0.000726625	3.45169
ENSMUSG00000070643	Sox13	1.22121	4.38249	8.30059	1.54726e-05	0.000726625	3.55796
ENSMUSG00000028863	Meaf6	0.997009	4.07629	8.28741	1.56736e-05	0.000733277	3.56317
ENSMUSG00000051343	Rab11fip5	0.884832	6.33833	8.27021	1.59404e-05	0.000741696	3.38578
ENSMUSG00000027900	Dram2	-1.07512	4.20621	-8.26808	1.59737e-05	0.000741696	3.53315
ENSMUSG00000063954	Hist2h2aa2	2.1081	4.82973	8.26353	1.60452e-05	0.000742226	3.50295
ENSMUSG00000106147	NA	-1.09809	10.2921	-8.25926	1.61128e-05	0.000742572	3.40652
ENSMUSG00000031565	Fgfr1	1.04201	6.61695	8.25516	1.61778e-05	0.000742795	3.36348
ENSMUSG00000028572	Hook1	-0.776331	6.35304	-8.22552	1.66568e-05	0.000761957	3.33233
ENSMUSG00000025507	Pidd1	1.35126	4.59346	8.22021	1.67444e-05	0.000762554	3.46318
ENSMUSG00000011179	Odc1	0.701053	8.84009	8.21347	1.6856e-05	0.000762554	3.32186
ENSMUSG00000049659	Aftph	-0.886341	5.94313	-8.21068	1.69025e-05	0.000762554	3.33655
ENSMUSG00000030111	A2m	-1.44844	5.48214	-8.20982	1.69168e-05	0.000762554	3.37425
ENSMUSG00000042595	Fam199x	-1.07464	4.62409	-8.19917	1.70959e-05	0.000764445	3.42931
ENSMUSG00000030161	Gabarapl1	-1.12753	3.69258	-8.19857	1.71059e-05	0.000764445	3.49599
ENSMUSG00000032113	Chek1	-1.03896	6.37835	-8.1963	1.71445e-05	0.000764445	3.3033
ENSMUSG00000020650	Bcap29	-1.07109	4.40006	-8.1901	1.72499e-05	0.000765876	3.43947
ENSMUSG00000020407	Upp1	-0.926618	8.79499	-8.18713	1.73006e-05	0.000765876	3.29327
ENSMUSG00000042742	Bmt2	-1.00316	5.34354	-8.17438	1.75203e-05	0.000772835	3.34098
ENSMUSG00000014859	E2f4	0.768987	6.97552	8.162	1.77368e-05	0.000779599	3.25627
ENSMUSG00000114875	NA	1.43117	3.77242	8.14216	1.80896e-05	0.000792286	3.44109
ENSMUSG00000027227	Sord	1.16075	4.31417	8.12982	1.8313e-05	0.000798397	3.39063
ENSMUSG00000056724	Nbeal2	1.43377	4.02695	8.12561	1.83899e-05	0.000798397	3.41133
ENSMUSG00000027242	Wdr76	-0.712148	7.08919	-8.12094	1.84756e-05	0.000798397	3.20848
ENSMUSG00000028782	Adgrb2	1.48388	3.19745	8.12028	1.84877e-05	0.000798397	3.43319
ENSMUSG00000000037	Scml2	1.21865	4.05251	8.11455	1.85936e-05	0.000800171	3.39506
ENSMUSG00000049321	Zfp2	-1.30069	3.70244	-8.10271	1.88144e-05	0.000806862	3.40218
ENSMUSG00000026384	Ptpn4	-0.709274	6.05067	-8.09505	1.89586e-05	0.000809431	3.20866
ENSMUSG00000034647	Ankrd12	-1.00182	5.09499	-8.09016	1.90516e-05	0.000809431	3.27444
ENSMUSG00000028879	Stx12	-0.789946	5.55485	-8.08383	1.91724e-05	0.000809431	3.22792
ENSMUSG00000026883	Dab2ip	0.907399	5.90206	8.0828	1.91922e-05	0.000809431	3.21123
ENSMUSG00000020368	Canx	-0.731351	10.0465	-8.07575	1.93278e-05	0.000809431	3.20809
ENSMUSG00000021076	Actr10	-0.871091	5.7571	-8.07359	1.93698e-05	0.000809431	3.20444
ENSMUSG00000052353	Cemip	1.27523	3.8303	8.07299	1.93813e-05	0.000809431	3.36691
ENSMUSG00000039105	Atp6v1g1	-0.983745	5.29752	-8.0694	1.94511e-05	0.000809431	3.23542
ENSMUSG00000040520	Manea	-0.938418	4.81919	-8.06873	1.94641e-05	0.000809431	3.2758
ENSMUSG00000035840	Lysmd3	-1.13128	4.47884	-8.06486	1.95396e-05	0.000809845	3.30581
ENSMUSG00000052544	St6galnac3	-1.13569	4.14432	-8.06085	1.96182e-05	0.000810384	3.32902
ENSMUSG00000106106	NA	-4.44846	5.72178	-8.05228	1.97876e-05	0.000814656	3.29358
ENSMUSG00000039929	Urb1	0.820852	6.91095	8.0476	1.98807e-05	0.000815768	3.13734
ENSMUSG00000079845	Xlr4a	-1.30781	2.71237	-8.04348	1.9963e-05	0.000816433	3.35248
ENSMUSG00000037852	Cpe	-1.54833	2.94189	-8.03949	2.0043e-05	0.000817001	3.35339
ENSMUSG00000095260	NA	-2.32948	9.08768	-8.0317	2.02003e-05	0.000820706	3.1421
ENSMUSG00000061232	H2-K1	-1.57069	3.36869	-8.0089	2.06689e-05	0.000834747	3.32217
ENSMUSG00000032816	Igdcc4	1.4875	4.05986	8.00831	2.06811e-05	0.000834747	3.29101
ENSMUSG00000027122	Arl14ep	-0.840593	6.39597	-7.99674	2.09237e-05	0.000838519	3.09102
ENSMUSG00000038437	Mllt6	0.772516	6.75309	7.99565	2.09467e-05	0.000838519	3.0847
ENSMUSG00000007739	Cct4	-0.845677	8.69058	-7.99415	2.09783e-05	0.000838519	3.08815
ENSMUSG00000020273	Papolg	-0.811303	5.89318	-7.96932	2.15108e-05	0.000857031	3.08535
ENSMUSG00000021936	Mapk8	-0.737684	5.74493	-7.96507	2.16033e-05	0.000857949	3.08934
ENSMUSG00000058186	Zfp980	-0.696819	8.46855	-7.94598	2.20247e-05	0.000871441	3.03274
ENSMUSG00000026604	Ptpn14	1.49267	3.98418	7.93953	2.21692e-05	0.000871441	3.2257
ENSMUSG00000021646	Mccc2	-1.15038	3.45465	-7.93864	2.21892e-05	0.000871441	3.24751
ENSMUSG00000050122	Vwa3b	-1.87251	1.76238	-7.93678	2.22311e-05	0.000871441	3.18336
ENSMUSG00000024993	Fam45a	-0.994614	5.08084	-7.93335	2.23085e-05	0.000871441	3.11148
ENSMUSG00000020390	Ube2b	-0.778346	6.03968	-7.93005	2.23833e-05	0.000871441	3.03507
ENSMUSG00000095562	NA	-1.33468	6.67504	-7.92693	2.24542e-05	0.000871441	3.01299
ENSMUSG00000026389	Steap3	0.957631	5.00788	7.92187	2.25699e-05	0.000871441	3.11079
ENSMUSG00000037461	Ints7	0.662347	6.74369	7.92151	2.2578e-05	0.000871441	3.00472
ENSMUSG00000020235	Fzr1	0.809698	6.27645	7.90656	2.29238e-05	0.000882029	3.00446
ENSMUSG00000044807	Zfp354c	-1.16787	4.45849	-7.89448	2.32071e-05	0.000887911	3.13129
ENSMUSG00000069793	Slfn9	-0.771663	5.25633	-7.8928	2.32468e-05	0.000887911	3.04981
ENSMUSG00000024197	Plin3	-0.815228	5.77787	-7.89088	2.32923e-05	0.000887911	3.00883
ENSMUSG00000021033	Gstz1	-0.799449	4.92588	-7.88479	2.34373e-05	0.000890689	3.07153
ENSMUSG00000020392	Cdkn2aipnl	-0.765127	6.77265	-7.87658	2.36343e-05	0.000893471	2.95236
ENSMUSG00000023032	Slc4a8	1.31853	4.27404	7.87571	2.36552e-05	0.000893471	3.13572
ENSMUSG00000001910	Nacc1	0.720064	8.4783	7.86886	2.38211e-05	0.000896994	2.95067
ENSMUSG00000024663	Rab3il1	-1.55758	2.51076	-7.85943	2.40515e-05	0.00089974	3.16744
ENSMUSG00000017724	Etv4	-0.88711	4.85029	-7.85602	2.41354e-05	0.00089974	3.04925
ENSMUSG00000048578	Mlec	0.628215	8.10163	7.85174	2.42414e-05	0.00089974	2.92699
ENSMUSG00000038212	Mfsd14b	-0.772698	5.81251	-7.85037	2.42753e-05	0.00089974	2.96281
ENSMUSG00000059839	Zfp874b	-1.01955	4.29868	-7.84728	2.4352e-05	0.00089974	3.09443
ENSMUSG00000022391	Rangap1	0.757612	6.75981	7.84545	2.43978e-05	0.00089974	2.92342
ENSMUSG00000038612	Mcl1	-0.730605	7.15973	-7.8444	2.44239e-05	0.00089974	2.91347
ENSMUSG00000020413	Hus1	-0.695718	6.81642	-7.84229	2.44768e-05	0.00089974	2.91433
ENSMUSG00000068327	Tlx2	1.66361	2.7411	7.83461	2.467e-05	0.000903807	3.1495
ENSMUSG00000000708	Kat2b	-0.745869	6.44857	-7.83209	2.47338e-05	0.000903807	2.91216
ENSMUSG00000024425	Ndfip1	-1.08485	5.24655	-7.82451	2.49264e-05	0.000908159	2.98204
ENSMUSG00000044033	Ccdc141	0.932678	4.44185	7.81583	2.51494e-05	0.000913588	3.04977
ENSMUSG00000063894	Zkscan8	-0.970708	5.51913	-7.79103	2.57983e-05	0.000934413	2.92192
ENSMUSG00000025862	Stag2	-0.914615	6.1561	-7.78759	2.58895e-05	0.000934976	2.87725
ENSMUSG00000020366	Mapk9	-0.67942	5.75148	-7.77998	2.60931e-05	0.000938569	2.88996
ENSMUSG00000096210	H1f0	-1.05743	4.86425	-7.7782	2.6141e-05	0.000938569	2.9681
ENSMUSG00000022837	Iqcb1	-1.09368	4.83039	-7.7714	2.63247e-05	0.000939221	2.96476
ENSMUSG00000020463	Ppp4r3b	-0.793121	6.91391	-7.771	2.63355e-05	0.000939221	2.83607
ENSMUSG00000023988	Bysl	0.729959	5.75592	7.76453	2.65118e-05	0.000939221	2.8778
ENSMUSG00000033460	Armcx1	-1.23615	3.97653	-7.76313	2.655e-05	0.000939221	3.03661
ENSMUSG00000078919	Dpm1	0.992522	4.97922	7.76302	2.65531e-05	0.000939221	2.94452
ENSMUSG00000020590	Snx13	-0.837214	5.44708	-7.76075	2.66154e-05	0.000939221	2.8931
ENSMUSG00000020397	Med7	-0.843414	4.78954	-7.75714	2.67146e-05	0.000940035	2.94938
ENSMUSG00000041075	Fzd7	-1.19943	4.13896	-7.74409	2.70769e-05	0.000946853	3.00216
ENSMUSG00000025666	Tmem47	-1.21807	4.51113	-7.74284	2.71121e-05	0.000946853	2.9675
ENSMUSG00000021379	Id4	-1.53616	2.18684	-7.7419	2.71384e-05	0.000946853	3.03819
ENSMUSG00000023972	Ptk7	1.18977	6.342	7.73714	2.72721e-05	0.000948696	2.82526
ENSMUSG00000028042	Zbtb7b	1.08845	4.60388	7.73457	2.73448e-05	0.000948696	2.95159
ENSMUSG00000029994	Anxa4	-1.01541	4.29409	-7.73068	2.74549e-05	0.000949849	2.97187
ENSMUSG00000029121	Crmp1	-1.46891	2.01091	-7.72532	2.76076e-05	0.000952462	3.01127
ENSMUSG00000031548	Sfrp1	0.646491	7.04016	7.70913	2.80746e-05	0.000963621	2.76971
ENSMUSG00000041935	AW549877	-0.769607	7.23222	-7.7087	2.80871e-05	0.000963621	2.76561
ENSMUSG00000030319	Cand2	0.848152	5.7181	7.69624	2.84525e-05	0.000971738	2.80846
ENSMUSG00000063870	Chd4	0.714874	8.34694	7.69527	2.8481e-05	0.000971738	2.76003
ENSMUSG00000056383	AI987944	-0.919887	4.07092	-7.68715	2.87224e-05	0.000977273	2.94464
ENSMUSG00000034258	Flvcr2	1.37246	3.37188	7.64962	2.98666e-05	0.00100764	2.95807
ENSMUSG00000053012	Krcc1	-0.984832	4.3627	-7.6479	2.992e-05	0.00100764	2.87664
ENSMUSG00000068798	Rap1a	-1.13689	4.19724	-7.64366	3.00527e-05	0.00100764	2.8901
ENSMUSG00000068134	Zfp120	-1.08244	3.65553	-7.64282	3.00791e-05	0.00100764	2.93247
ENSMUSG00000039220	Ppp1r10	0.803753	5.63179	7.64195	3.01064e-05	0.00100764	2.75443
ENSMUSG00000000340	Dbt	-0.699396	5.50613	-7.63834	3.02199e-05	0.00100764	2.75359
ENSMUSG00000020387	Jade2	1.04504	3.84427	7.63788	3.02347e-05	0.00100764	2.91506
ENSMUSG00000015023	Ddx19a	0.707476	6.28289	7.63684	3.02675e-05	0.00100764	2.70993
ENSMUSG00000030689	Ino80e	0.852716	5.90559	7.63126	3.04444e-05	0.0010108	2.72521
ENSMUSG00000030605	Mfge8	-0.674089	7.09765	-7.6259	3.06152e-05	0.00101168	2.67478
ENSMUSG00000078502	Gm13212	-0.908766	4.07827	-7.62513	3.06399e-05	0.00101168	2.8777
ENSMUSG00000013833	Med16	1.05604	4.98107	7.62274	3.07164e-05	0.00101168	2.79459
ENSMUSG00000045665	Mfsd5	0.689758	5.78069	7.61953	3.08199e-05	0.00101238	2.71735
ENSMUSG00000029394	Cdk2ap1	0.874414	6.22447	7.61474	3.09748e-05	0.00101477	2.69064
ENSMUSG00000033581	Igf2bp2	-0.938695	6.14509	-7.60873	3.117e-05	0.00101847	2.6822
ENSMUSG00000032883	Acsl3	-0.965529	6.46391	-7.59778	3.15297e-05	0.0010275	2.65706
ENSMUSG00000031641	Cbr4	-0.932868	3.70118	-7.58293	3.20247e-05	0.0010333	2.86454
ENSMUSG00000002068	Ccne1	0.777208	6.32426	7.58123	3.20821e-05	0.0010333	2.64788
ENSMUSG00000018983	E2f2	1.07264	3.64813	7.58119	3.20834e-05	0.0010333	2.86971
ENSMUSG00000082082	NA	-0.97633	6.2794	-7.57975	3.21319e-05	0.0010333	2.6443
ENSMUSG00000056413	Adap1	-1.3141	3.10656	-7.57704	3.22235e-05	0.0010333	2.89039
ENSMUSG00000026502	Desi2	-0.760164	5.78108	-7.57427	3.23172e-05	0.0010333	2.66365
ENSMUSG00000078695	Cisd3	-1.01423	3.85297	-7.57412	3.23223e-05	0.0010333	2.84403
ENSMUSG00000074825	Itpripl1	1.05117	3.37852	7.57252	3.23769e-05	0.0010333	2.87528
ENSMUSG00000022754	Tmem45a	-1.69087	2.46642	-7.55596	3.29456e-05	0.00104874	2.86721
ENSMUSG00000024222	Fkbp5	0.634473	6.92347	7.55252	3.3065e-05	0.00104984	2.5982
ENSMUSG00000110444	Gm10033	-0.769862	5.50301	-7.53509	3.36779e-05	0.00105831	2.64085
ENSMUSG00000089764	NA	1.51421	3.74552	7.5336	3.37311e-05	0.00105831	2.81884
ENSMUSG00000006576	Slc4a3	1.34339	2.46875	7.53181	3.37947e-05	0.00105831	2.84307
ENSMUSG00000059897	Zfp930	-0.762686	5.74274	-7.53175	3.37969e-05	0.00105831	2.61919
ENSMUSG00000094377	NA	-2.96726	8.65735	-7.5297	3.38702e-05	0.00105831	2.59318
ENSMUSG00000037966	Ninj1	-0.960853	4.09758	-7.52637	3.39894e-05	0.00105831	2.7708
ENSMUSG00000013662	Atad1	-0.704806	6.47855	-7.52603	3.40016e-05	0.00105831	2.57485
ENSMUSG00000096243	NA	-3.11274	9.19224	-7.52361	3.40884e-05	0.00105831	2.5988
ENSMUSG00000019920	Lims1	-0.65744	6.38422	-7.52321	3.4103e-05	0.00105831	2.57462
ENSMUSG00000025272	Tro	-0.758059	4.7576	-7.51945	3.42388e-05	0.00105986	2.69378
ENSMUSG00000030674	Qprt	-1.50013	2.68623	-7.51649	3.4346e-05	0.00106052	2.83155
ENSMUSG00000020108	Ddit4	-0.732931	6.15999	-7.51149	3.45279e-05	0.00106342	2.57162
ENSMUSG00000030600	Lrfn1	0.997449	4.28066	7.50719	3.4685e-05	0.00106342	2.73698
ENSMUSG00000054808	Actn4	0.64793	7.90594	7.50683	3.46983e-05	0.00106342	2.54608
ENSMUSG00000071281	Zfp65	-1.15134	4.75223	-7.48477	3.55183e-05	0.00108422	2.66263
ENSMUSG00000047388	Atmin	0.642242	7.21267	7.48386	3.55526e-05	0.00108422	2.51852
ENSMUSG00000002325	Irf9	1.0606	3.82374	7.47398	3.59271e-05	0.00109081	2.74265
ENSMUSG00000040297	Suco	-0.743501	6.32031	-7.47026	3.60693e-05	0.00109081	2.5184
ENSMUSG00000022436	Sh3bp1	1.07716	4.69249	7.46977	3.60882e-05	0.00109081	2.65632
ENSMUSG00000001348	Acp5	-1.23527	2.81958	-7.46586	3.62383e-05	0.00109081	2.77969
ENSMUSG00000064354	COX2	1.60844	10.2502	7.46586	3.62385e-05	0.00109081	2.55757
ENSMUSG00000041225	Arhgap12	-0.687568	6.2953	-7.46177	3.63962e-05	0.00109081	2.50951
ENSMUSG00000002190	Clgn	1.12666	4.06243	7.46142	3.64096e-05	0.00109081	2.71026
ENSMUSG00000027933	Ints3	0.960215	6.47502	7.4594	3.64878e-05	0.00109081	2.50912
ENSMUSG00000028645	Slc2a1	-0.8317	8.11629	-7.45745	3.65634e-05	0.00109081	2.49207
ENSMUSG00000040359	Ufl1	-0.814135	5.50173	-7.45507	3.66561e-05	0.00109094	2.55251
ENSMUSG00000044098	Rsbn1	-0.87045	5.86134	-7.44949	3.68743e-05	0.00109479	2.52059
ENSMUSG00000025492	Ifitm3	-0.755205	5.9177	-7.44599	3.70118e-05	0.00109603	2.51197
ENSMUSG00000022178	Ajuba	0.859774	5.86364	7.44339	3.71146e-05	0.00109603	2.51892
ENSMUSG00000038736	Nudcd1	-0.667578	6.53555	-7.44168	3.71822e-05	0.00109603	2.47841
ENSMUSG00000064351	COX1	-1.12325	14.924	-7.43364	3.75018e-05	0.00110001	2.66095
ENSMUSG00000052852	Reep1	-0.842301	5.6885	-7.43197	3.75687e-05	0.00110001	2.51238
ENSMUSG00000036411	9530077C05Rik	-1.55285	1.44373	-7.43157	3.75845e-05	0.00110001	2.68435
ENSMUSG00000088948	NA	-2.78765	4.79659	-7.42182	3.79774e-05	0.00110866	2.63752
ENSMUSG00000090744	LOC102642386	-1.08804	3.67584	-7.4198	3.80594e-05	0.00110866	2.69409
ENSMUSG00000030313	Dennd5b	1.03643	5.25088	7.41095	3.84207e-05	0.00111647	2.5357
ENSMUSG00000009013	Dynll1	0.668947	7.05883	7.40881	3.85083e-05	0.00111647	2.43545
ENSMUSG00000026158	Ogfrl1	-1.00351	3.41074	-7.39933	3.89005e-05	0.0011252	2.68952
ENSMUSG00000026950	Neb	1.67972	2.05123	7.3903	3.92781e-05	0.00113347	2.68398
ENSMUSG00000020464	Pnpt1	-0.723081	6.66681	-7.38807	3.9372e-05	0.00113353	2.41475
ENSMUSG00000035873	Pawr	-0.791148	5.10099	-7.38118	3.96634e-05	0.00113858	2.50583
ENSMUSG00000033706	Smyd5	0.691029	6.98437	7.37958	3.97317e-05	0.00113858	2.40346
ENSMUSG00000021277	Traf3	0.95708	4.06968	7.36831	4.02144e-05	0.00114974	2.60489
ENSMUSG00000030386	Zfp606	-0.973431	4.30357	-7.3585	4.06398e-05	0.00115922	2.56702
ENSMUSG00000000325	Arvcf	0.726706	5.53935	7.35394	4.08393e-05	0.00116223	2.43952
ENSMUSG00000030760	Acer3	-0.95248	4.17773	-7.33432	4.171e-05	0.0011785	2.55275
ENSMUSG00000052656	Rnf103	-1.03908	3.25747	-7.33319	4.17609e-05	0.0011785	2.62735
ENSMUSG00000027313	Chac1	-0.73382	5.2498	-7.33259	4.17877e-05	0.0011785	2.43591
ENSMUSG00000063535	Zfp773	-1.24717	3.46287	-7.33037	4.18875e-05	0.0011785	2.61408
ENSMUSG00000075031	Hist1h2bb	-0.991232	8.12196	-7.32848	4.19732e-05	0.0011785	2.3465
ENSMUSG00000078915	NA	2.20579	3.09428	7.32825	4.19836e-05	0.0011785	2.63489
ENSMUSG00000016477	E2f3	0.731315	5.50613	7.32215	4.22601e-05	0.00117977	2.40671
ENSMUSG00000042388	Dlgap3	0.861621	6.01113	7.32159	4.22856e-05	0.00117977	2.3729
ENSMUSG00000015733	Capza2	-0.761774	7.11893	-7.32093	4.23156e-05	0.00117977	2.33238
ENSMUSG00000031557	Plekha2	-0.750403	6.07984	-7.3178	4.24588e-05	0.0011811	2.35762
ENSMUSG00000022686	B3gnt5	-0.783934	4.78145	-7.31315	4.26721e-05	0.00118353	2.46261
ENSMUSG00000095834	NA	-1.03197	6.17218	-7.31047	4.27955e-05	0.00118353	2.3474
ENSMUSG00000029201	Ugdh	-1.13543	4.08724	-7.30725	4.29445e-05	0.00118353	2.53507
ENSMUSG00000000149	Gna12	0.767404	5.67794	7.30553	4.30244e-05	0.00118353	2.37496
ENSMUSG00000079426	Arpc4	0.632766	7.10044	7.30551	4.30252e-05	0.00118353	2.31734
ENSMUSG00000098905	Zfp953	-1.2051	3.94105	-7.29657	4.34424e-05	0.00119195	2.53884
ENSMUSG00000034595	Ppp1r18	1.17429	4.06439	7.29483	4.35245e-05	0.00119195	2.52815
ENSMUSG00000100826	Ipw	-1.24003	3.8146	-7.28618	4.39334e-05	0.00119851	2.53875
ENSMUSG00000000056	Narf	-0.75841	4.66661	-7.28566	4.39581e-05	0.00119851	2.44378
ENSMUSG00000051065	Mb21d2	0.846347	4.61444	7.26892	4.47619e-05	0.00121448	2.43516
ENSMUSG00000053080	2700081O15Rik	0.79516	4.9565	7.26743	4.4834e-05	0.00121448	2.39664
ENSMUSG00000022033	Pbk	-0.8906	5.19817	-7.26734	4.48386e-05	0.00121448	2.3691
ENSMUSG00000032812	Arap1	0.879631	4.46633	7.26425	4.49888e-05	0.00121588	2.44732
ENSMUSG00000031591	Asah1	-0.660432	7.48112	-7.25711	4.53384e-05	0.00122265	2.25864
ENSMUSG00000031700	Gpt2	-0.769494	6.90159	-7.25385	4.54991e-05	0.00122269	2.25769
ENSMUSG00000035455	Fignl1	-0.714628	7.53215	-7.25248	4.55669e-05	0.00122269	2.2536
ENSMUSG00000019261	Map1s	0.987242	5.80877	7.25107	4.56367e-05	0.00122269	2.30778
ENSMUSG00000039976	Tbc1d16	1.162	4.2361	7.24598	4.58892e-05	0.00122679	2.45761
ENSMUSG00000068699	Flnc	1.49329	2.6941	7.24049	4.61639e-05	0.00123147	2.54573
ENSMUSG00000041801	Phlda3	1.24586	4.028	7.23564	4.64078e-05	0.00123531	2.46651
ENSMUSG00000066150	Slc31a1	-0.659183	6.48875	-7.23111	4.6637e-05	0.00123874	2.24004
ENSMUSG00000029385	Ccng2	-1.01457	4.36762	-7.22742	4.68245e-05	0.00123972	2.41465
ENSMUSG00000020267	Hint1	-0.981922	6.53102	-7.22483	4.69564e-05	0.00123972	2.23387
ENSMUSG00000056531	Ccdc18	-0.855693	4.03139	-7.22329	4.70351e-05	0.00123972	2.44333
ENSMUSG00000026039	Sgo2a	-0.763115	7.35472	-7.22251	4.70754e-05	0.00123972	2.21888
ENSMUSG00000055373	Fut9	-1.17096	5.60481	-7.22025	4.71913e-05	0.00124013	2.28359
ENSMUSG00000059895	Ptp4a3	0.843025	4.57903	7.21441	4.74923e-05	0.00124539	2.37793
ENSMUSG00000020925	Ccdc43	-0.896488	6.18767	-7.20681	4.78872e-05	0.00125308	2.22627
ENSMUSG00000023805	Synj2	1.28341	2.91684	7.20064	4.82104e-05	0.00125873	2.49977
ENSMUSG00000020649	Rrm2	0.703486	7.35877	7.19628	4.84405e-05	0.00125873	2.19086
ENSMUSG00000053560	Ier2	0.620637	5.92611	7.1958	4.84655e-05	0.00125873	2.23002
ENSMUSG00000020277	Pfkl	-0.764151	6.74599	-7.19351	4.85871e-05	0.00125873	2.19068
ENSMUSG00000038351	Sgsm2	1.00295	4.2746	7.19303	4.86124e-05	0.00125873	2.39065
ENSMUSG00000027506	Tpd52	-0.610882	6.74483	-7.18839	4.88596e-05	0.00126248	2.18412
ENSMUSG00000101249	NA	-1.18307	11.0739	-7.18637	4.89673e-05	0.00126262	2.26693
ENSMUSG00000006676	Usp19	0.684299	6.46077	7.17867	4.9381e-05	0.00127064	2.18583
ENSMUSG00000031652	N4bp1	0.8826	7.78951	7.17646	4.95006e-05	0.00127106	2.17003
ENSMUSG00000028899	Taf12	0.938386	4.20075	7.16234	5.02715e-05	0.00128531	2.36144
ENSMUSG00000020100	Slc29a3	0.777093	6.16687	7.16154	5.03155e-05	0.00128531	2.17971
ENSMUSG00000069114	Zbtb10	-0.921334	5.00423	-7.16059	5.03677e-05	0.00128531	2.26735
ENSMUSG00000080316	Spaca6	0.982659	3.82739	7.14827	5.10523e-05	0.0013001	2.38484
ENSMUSG00000042712	Tceal9	-0.78266	5.79191	-7.13853	5.16012e-05	0.00131137	2.17006
ENSMUSG00000020522	Mfap3	-0.722934	5.97661	-7.13378	5.18709e-05	0.00131496	2.1518
ENSMUSG00000035762	Tmem161b	-0.727752	5.61667	-7.1323	5.19553e-05	0.00131496	2.1752
ENSMUSG00000096206	NA	-2.86429	10.1657	-7.12828	5.21849e-05	0.00131538	2.17445
ENSMUSG00000096659	NA	-2.86429	10.1657	-7.12828	5.21849e-05	0.00131538	2.17445
ENSMUSG00000019731	Slc35e1	0.592676	6.58949	7.12049	5.26341e-05	0.001324	2.11316
ENSMUSG00000022094	Slc39a14	1.28318	3.06269	7.11285	5.3078e-05	0.00132902	2.40006
ENSMUSG00000022488	Nckap1l	0.618932	6.02412	7.11188	5.31349e-05	0.00132902	2.12702
ENSMUSG00000032423	Syncrip	-0.843521	7.2832	-7.11084	5.31961e-05	0.00132902	2.08966
ENSMUSG00000028675	Pnrc2	-1.10385	5.22375	-7.10968	5.3264e-05	0.00132902	2.19017
ENSMUSG00000032436	Cmtm7	0.691473	6.01838	7.10463	5.35606e-05	0.00133346	2.11993
ENSMUSG00000102555	NA	-0.776341	4.38707	-7.10298	5.36581e-05	0.00133346	2.2681
ENSMUSG00000045427	Hnrnph2	-0.7286	5.62724	-7.0996	5.38582e-05	0.00133505	2.13649
ENSMUSG00000058761	Rnf169	0.794791	5.50258	7.09826	5.39382e-05	0.00133505	2.15163
ENSMUSG00000032932	Hspa13	-0.811555	5.04029	-7.09125	5.43565e-05	0.00134272	2.18241
ENSMUSG00000034187	Nsf	0.624079	7.07834	7.08865	5.45128e-05	0.00134298	2.06691
ENSMUSG00000040483	Xaf1	0.740053	5.5941	7.08746	5.45845e-05	0.00134298	2.13009
ENSMUSG00000022390	Zc3h7b	0.795082	5.94234	7.07849	5.51273e-05	0.00135201	2.09604
ENSMUSG00000037926	Ssh2	1.12071	4.86863	7.07778	5.51708e-05	0.00135201	2.19787
ENSMUSG00000060090	Rp2	-0.708331	5.23865	-7.0752	5.53281e-05	0.00135308	2.14231
ENSMUSG00000022139	Mbnl2	-1.13961	5.2135	-7.07348	5.54333e-05	0.00135308	2.14904
ENSMUSG00000018906	P4ha2	-2.10915	2.63579	-7.06464	5.59777e-05	0.00136214	2.35951
ENSMUSG00000079316	Rab9	-0.787626	5.19639	-7.06388	5.60252e-05	0.00136214	2.13417
ENSMUSG00000027108	Ola1	-0.747625	6.17532	-7.05959	5.62918e-05	0.00136429	2.05453
ENSMUSG00000019139	Isyna1	0.726065	6.73374	7.0589	5.63343e-05	0.00136429	2.03892
ENSMUSG00000032501	Trib1	1.19399	2.89778	7.05533	5.65576e-05	0.00136652	2.34317
ENSMUSG00000027624	Epb41l1	0.705314	5.86451	7.05331	5.66845e-05	0.00136652	2.06988
ENSMUSG00000031201	Brcc3	-0.743654	4.97386	-7.05213	5.67584e-05	0.00136652	2.1433
ENSMUSG00000091549	NA	1.00248	3.56766	7.04824	5.70035e-05	0.00136975	2.29557
ENSMUSG00000032238	Rora	-1.31864	2.28345	-7.04569	5.71646e-05	0.00137095	2.33848
ENSMUSG00000066705	Fxyd6	-0.615237	7.25363	-7.04155	5.74277e-05	0.00137459	2.008
ENSMUSG00000026177	Slc11a1	-0.981051	4.2295	-7.03388	5.79185e-05	0.00138366	2.20987
ENSMUSG00000039209	Rpl39l	-0.949208	4.87938	-7.03139	5.80786e-05	0.0013848	2.13293
ENSMUSG00000075703	Selenoi	-0.725344	5.66798	-7.01855	5.89126e-05	0.00140198	2.03863
ENSMUSG00000053646	Plxnb1	1.19095	3.22943	7.01572	5.90979e-05	0.00140239	2.2845
ENSMUSG00000001229	Dpp9	0.878811	5.17312	7.01215	5.93333e-05	0.00140239	2.08403
ENSMUSG00000060260	Pwwp2b	1.49816	2.44792	7.01206	5.93394e-05	0.00140239	2.30351
ENSMUSG00000052135	Foxo6	1.16234	2.9712	7.01138	5.93838e-05	0.00140239	2.29225
ENSMUSG00000057842	Zfp595	-1.13841	3.4413	-7.00027	6.01228e-05	0.00141519	2.25173
ENSMUSG00000024382	Ercc3	0.662316	5.55226	6.99743	6.03129e-05	0.00141519	2.02738
ENSMUSG00000013418	B4galnt2	-1.59524	2.31246	-6.99625	6.03927e-05	0.00141519	2.28602
ENSMUSG00000041278	Ttc1	-0.888757	5.52652	-6.99565	6.04329e-05	0.00141519	2.02543
ENSMUSG00000029106	Add1	0.701135	6.84003	6.99367	6.05662e-05	0.00141519	1.95962
ENSMUSG00000040102	Klhl42	0.8104	4.92766	6.99207	6.06744e-05	0.00141519	2.08453
ENSMUSG00000020484	Xbp1	-0.660389	6.50596	-6.99128	6.0728e-05	0.00141519	1.96003
ENSMUSG00000074247	Dda1	0.687501	5.72724	6.98931	6.08615e-05	0.0014153	2.00427
ENSMUSG00000025531	Chm	-0.598925	6.02256	-6.98756	6.09802e-05	0.0014153	1.97713
ENSMUSG00000094443	Sgo2b	-1.23779	3.54263	-6.98379	6.12367e-05	0.0014153	2.22653
ENSMUSG00000038914	Dido1	0.607636	7.09936	6.98361	6.1249e-05	0.0014153	1.94309
ENSMUSG00000042208	0610010F05Rik	-1.02653	4.86667	-6.98126	6.14103e-05	0.0014153	2.07737
ENSMUSG00000086228	Ubap1l	-1.12446	3.52579	-6.98111	6.14202e-05	0.0014153	2.22303
ENSMUSG00000034807	Colgalt1	0.617276	7.13778	6.97303	6.19769e-05	0.00142547	1.9303
ENSMUSG00000045763	Basp1	1.17582	4.56822	6.96323	6.26592e-05	0.0014378	2.09847
ENSMUSG00000086841	2410006H16Rik	-1.37809	4.23667	-6.96199	6.2746e-05	0.0014378	2.13394
ENSMUSG00000020462	Cfap36	-1.05586	4.08734	-6.95389	6.3317e-05	0.00144609	2.13545
ENSMUSG00000026005	Rpe	-0.817124	4.95917	-6.95354	6.33416e-05	0.00144609	2.03108
ENSMUSG00000050106	Tmc8	1.60785	2.35057	6.94985	6.36033e-05	0.00144773	2.23633
ENSMUSG00000059142	Zfp945	-0.707892	5.54833	-6.94922	6.36482e-05	0.00144773	1.96664
ENSMUSG00000040506	Ambra1	0.696538	5.98538	6.94364	6.40471e-05	0.00145015	1.93331
ENSMUSG00000031838	Ifi30	-0.936072	5.24222	-6.94346	6.40599e-05	0.00145015	1.99084
ENSMUSG00000042569	Dhrs7b	-0.841144	5.27168	-6.94108	6.4231e-05	0.00145015	1.98413
ENSMUSG00000017386	Traf4	0.814649	5.31523	6.94054	6.42699e-05	0.00145015	1.98462
ENSMUSG00000021114	Atp6v1d	-0.680352	5.80213	-6.936	6.45977e-05	0.00145015	1.9312
ENSMUSG00000025132	Arhgdia	0.734531	8.03471	6.93595	6.46016e-05	0.00145015	1.88953
ENSMUSG00000021238	Aldh6a1	-0.762289	5.5497	-6.93573	6.46175e-05	0.00145015	1.95102
ENSMUSG00000019478	Rab4a	0.785992	4.18831	6.93467	6.46939e-05	0.00145015	2.10093
ENSMUSG00000113836	NA	-0.842799	5.2532	-6.93145	6.49281e-05	0.00145277	1.97469
ENSMUSG00000042207	Kdm5b	0.799969	9.07213	6.9276	6.52091e-05	0.00145641	1.89964
ENSMUSG00000034285	Nipsnap1	-0.688532	6.58259	-6.91927	6.58218e-05	0.00146745	1.87262
ENSMUSG00000072082	Ccnf	0.559171	7.75788	6.9118	6.63761e-05	0.00147587	1.85764
ENSMUSG00000077709	Snora64	-2.36521	2.47159	-6.90939	6.65558e-05	0.00147587	2.19295
ENSMUSG00000094338	Hist1h2bl	-1.37529	8.31055	-6.90936	6.65582e-05	0.00147587	1.86239
ENSMUSG00000105558	NA	-1.27628	4.23466	-6.90675	6.67538e-05	0.00147682	2.06824
ENSMUSG00000069053	Uba1y	0.768621	5.30977	6.90501	6.68848e-05	0.00147682	1.9417
ENSMUSG00000053730	Tmem39b	1.38546	3.90394	6.90284	6.70477e-05	0.00147682	2.10624
ENSMUSG00000114353	NA	-0.833925	4.18998	-6.90243	6.70791e-05	0.00147682	2.06071
ENSMUSG00000054519	Zfp867	-1.27951	2.76172	-6.90044	6.72293e-05	0.00147749	2.17726
ENSMUSG00000020184	Mdm2	0.584901	6.35875	6.89607	6.75605e-05	0.00148213	1.85668
ENSMUSG00000058331	Zfp85	-1.14931	2.40999	-6.89059	6.79785e-05	0.00148866	2.17238
ENSMUSG00000056300	Zfp981	-0.631303	6.77604	-6.88203	6.86374e-05	0.00150043	1.82349
ENSMUSG00000059273	Zc3h4	0.862958	6.01558	6.87575	6.9125e-05	0.00150842	1.85375
ENSMUSG00000042032	Mat2b	-0.934136	5.60626	-6.86515	6.99569e-05	0.00152388	1.86528
ENSMUSG00000032294	Pkm	-0.831675	10.8621	-6.86154	7.02427e-05	0.00152741	1.87956
ENSMUSG00000051650	B3gnt2	-0.667455	5.40118	-6.85841	7.04911e-05	0.00152833	1.87156
ENSMUSG00000002608	Ccdc97	0.968964	4.81308	6.85789	7.05328e-05	0.00152833	1.94394
ENSMUSG00000020149	Rab1a	-0.607856	8.29342	-6.85295	7.09272e-05	0.00153088	1.7928
ENSMUSG00000033545	Znrf1	0.978537	4.35584	6.85145	7.10477e-05	0.00153088	1.98892
ENSMUSG00000079260	Tmppe	0.949453	4.14197	6.85065	7.1112e-05	0.00153088	2.0125
ENSMUSG00000071652	Ints5	0.830505	6.16331	6.85023	7.11459e-05	0.00153088	1.81463
ENSMUSG00000020017	Hal	1.70229	2.58549	6.8473	7.13823e-05	0.00153329	2.12412
ENSMUSG00000051043	Gprc5c	1.44317	2.59472	6.8448	7.15843e-05	0.00153496	2.12068
ENSMUSG00000044080	S100a1	-1.41812	2.73904	-6.83914	7.20441e-05	0.00154089	2.11035
ENSMUSG00000027955	Gask1b	1.14529	2.79778	6.83833	7.21105e-05	0.00154089	2.10728
ENSMUSG00000115388	Eppk1	1.56884	3.56059	6.83376	7.24846e-05	0.00154621	2.06188
ENSMUSG00000116802	NA	-1.30774	3.76797	-6.82599	7.31254e-05	0.00155719	2.02683
ENSMUSG00000027589	Pcmtd2	-0.88026	4.32818	-6.82364	7.33205e-05	0.00155866	1.95311
ENSMUSG00000004151	Etv1	-1.1503	3.10925	-6.81867	7.37348e-05	0.00156477	2.07011
ENSMUSG00000024726	Carnmt1	-0.878915	5.19407	-6.81044	7.4427e-05	0.0015728	1.83755
ENSMUSG00000026437	Cdk18	0.905666	5.33737	6.80792	7.464e-05	0.0015728	1.82762
ENSMUSG00000057113	Npm1	-0.865715	11.3733	-6.80753	7.46729e-05	0.0015728	1.83443
ENSMUSG00000019971	Cep290	-0.918781	4.60528	-6.80633	7.47747e-05	0.0015728	1.9006
ENSMUSG00000001552	Jup	1.04073	6.55829	6.80526	7.48661e-05	0.0015728	1.74737
ENSMUSG00000097651	4930461G14Rik	-1.5938	2.53707	-6.80513	7.4877e-05	0.0015728	2.07781
ENSMUSG00000003934	Efnb3	1.48869	2.46136	6.79981	7.53305e-05	0.00157718	2.07311
ENSMUSG00000050812	Ecpas	-0.761246	5.55782	-6.79969	7.5341e-05	0.00157718	1.78853
ENSMUSG00000066232	Ipo7	-0.725319	9.03511	-6.79492	7.57506e-05	0.00158307	1.73832
ENSMUSG00000046753	Ccdc66	-0.800708	4.60245	-6.79046	7.61359e-05	0.00158824	1.88006
ENSMUSG00000006641	Slc5a6	0.912377	3.82516	6.78743	7.6399e-05	0.00158824	1.97242
ENSMUSG00000034930	Rtkn	1.3808	2.95762	6.78709	7.64285e-05	0.00158824	2.04454
ENSMUSG00000021830	Txndc16	-0.826591	3.99307	-6.78613	7.6512e-05	0.00158824	1.94755
ENSMUSG00000014074	Rnf168	-0.641709	5.69029	-6.78383	7.67128e-05	0.00158973	1.75771
ENSMUSG00000009207	Lnpk	-0.703643	5.27264	-6.78144	7.6922e-05	0.0015914	1.79254
ENSMUSG00000006010	Odr4	-0.822001	4.54943	-6.77744	7.72734e-05	0.00159599	1.8714
ENSMUSG00000065686	NA	-2.45261	2.86685	-6.77531	7.74607e-05	0.00159719	2.04011
ENSMUSG00000056267	Cep70	-0.747916	4.75651	-6.77194	7.77587e-05	0.00159819	1.83861
ENSMUSG00000035310	Lin54	-0.67886	5.61846	-6.77184	7.77678e-05	0.00159819	1.74926
ENSMUSG00000081752	NA	0.918694	4.90629	6.76702	7.81966e-05	0.00160433	1.82413
ENSMUSG00000031508	Ankrd10	0.639413	6.94935	6.75786	7.90175e-05	0.00161848	1.67527
ENSMUSG00000065226	NA	-2.33865	5.195	-6.75536	7.92434e-05	0.00162042	1.81498
ENSMUSG00000020321	Mdh1	-0.950061	7.24725	-6.75145	7.95985e-05	0.00162474	1.66293
ENSMUSG00000041974	Spidr	-0.614595	5.53613	-6.74983	7.97459e-05	0.00162474	1.72902
ENSMUSG00000065999	Zfp985	-0.853212	6.12558	-6.7487	7.9849e-05	0.00162474	1.68842
ENSMUSG00000041231	Ublcp1	-0.688335	5.43131	-6.74188	8.04736e-05	0.00163216	1.72966
ENSMUSG00000025059	Gk	-0.744399	4.71702	-6.74183	8.04783e-05	0.00163216	1.80737
ENSMUSG00000024251	Thada	0.652882	7.21426	6.73889	8.07495e-05	0.00163336	1.64955
ENSMUSG00000028397	Kdm4c	-0.615676	6.0924	-6.73793	8.08378e-05	0.00163336	1.67506
ENSMUSG00000099250	Rn7s2	-1.5524	13.1708	-6.73689	8.09342e-05	0.00163336	1.81679
ENSMUSG00000025153	Fasn	1.01266	8.71793	6.73161	8.14248e-05	0.00164058	1.65664
ENSMUSG00000026342	Slc35f5	-0.876583	3.90862	-6.72325	8.22078e-05	0.00165366	1.88382
ENSMUSG00000000148	Brat1	0.746219	4.74005	6.71843	8.26635e-05	0.00165662	1.78124
ENSMUSG00000040274	Cdk6	0.855252	5.31144	6.71735	8.27657e-05	0.00165662	1.72044
ENSMUSG00000057897	Camk2b	-1.20396	4.69594	-6.71717	8.27831e-05	0.00165662	1.78832
ENSMUSG00000029571	Tmem106b	-0.766218	5.89715	-6.71603	8.28912e-05	0.00165662	1.66191
ENSMUSG00000034612	Chst11	-1.31011	2.32608	-6.71074	8.33955e-05	0.001664	1.97551
ENSMUSG00000030768	Disp1	0.895282	3.77426	6.70624	8.38273e-05	0.00166831	1.88304
ENSMUSG00000018604	Tbx3	0.648343	7.99095	6.70568	8.38815e-05	0.00166831	1.61195
ENSMUSG00000078508	Gm13128	0.852772	4.89807	6.7017	8.42658e-05	0.00167326	1.74401
ENSMUSG00000095597	LOC102638448	-0.700587	8.70615	-6.69835	8.45899e-05	0.001677	1.61408
ENSMUSG00000027109	Sp3	-0.671412	7.31767	-6.69567	8.48514e-05	0.00167772	1.59411
ENSMUSG00000028179	Cth	-0.731856	6.35262	-6.69387	8.50268e-05	0.00167772	1.60966
ENSMUSG00000028670	Lypla2	0.915772	4.28818	6.69345	8.50678e-05	0.00167772	1.80862
ENSMUSG00000061633	1700029P11Rik	-0.887873	3.76692	-6.69241	8.51698e-05	0.00167772	1.86392
ENSMUSG00000001403	Ube2c	0.611026	7.12154	6.68562	8.58371e-05	0.00168818	1.58512
ENSMUSG00000003808	Farsa	0.596309	6.0651	6.67925	8.6469e-05	0.0016979	1.60975
ENSMUSG00000062101	Zfp119b	-1.08012	2.76862	-6.67609	8.67841e-05	0.00169905	1.92538
ENSMUSG00000099032	Tcf24	-1.70287	1.77869	-6.67485	8.69075e-05	0.00169905	1.93027
ENSMUSG00000031703	Itfg1	-0.592656	6.28924	-6.67452	8.69405e-05	0.00169905	1.58793
ENSMUSG00000030816	Rnf40	0.645781	5.50361	6.67225	8.71682e-05	0.00170081	1.64334
ENSMUSG00000020385	Clk4	-0.797873	5.13151	-6.67	8.73944e-05	0.00170254	1.67428
ENSMUSG00000003153	Slc2a3	-0.610272	11.1385	-6.66837	8.75586e-05	0.00170305	1.65804
ENSMUSG00000031832	Taf1c	0.866092	4.60348	6.66434	8.79666e-05	0.00170529	1.73421
ENSMUSG00000073294	AU022751	1.65355	1.9816	6.66319	8.80833e-05	0.00170529	1.9217
ENSMUSG00000025580	Eif4a3	0.717478	5.79874	6.66314	8.80881e-05	0.00170529	1.60922
ENSMUSG00000018547	Pip4k2b	0.580896	6.7313	6.64928	8.95077e-05	0.00173006	1.54686
ENSMUSG00000003119	Cdk12	0.751874	7.37749	6.64517	8.99334e-05	0.00173326	1.53531
ENSMUSG00000003033	Ap1m1	0.59923	6.26339	6.64291	9.01693e-05	0.00173326	1.5552
ENSMUSG00000070709	Zfp974	-1.07423	2.909	-6.64243	9.02194e-05	0.00173326	1.88036
ENSMUSG00000021832	Psmc6	-0.66379	7.15395	-6.64198	9.02662e-05	0.00173326	1.52891
ENSMUSG00000043154	Ppp2r3a	-0.844577	4.00714	-6.64094	9.03748e-05	0.00173326	1.77457
ENSMUSG00000071866	Ppia	-1.27453	10.2648	-6.63717	9.0769e-05	0.00173812	1.58781
ENSMUSG00000025964	Adam23	0.889542	5.52716	6.63337	9.11687e-05	0.0017423	1.59899
ENSMUSG00000029674	Limk1	0.709894	4.79837	6.63128	9.13893e-05	0.0017423	1.66837
ENSMUSG00000052133	Sema5b	-1.22003	3.39623	-6.63108	9.14105e-05	0.0017423	1.83326
ENSMUSG00000035049	Rrp12	0.657707	6.36505	6.62971	9.15556e-05	0.00174238	1.53552
ENSMUSG00000013622	Atraid	-0.962997	4.0958	-6.61998	9.25928e-05	0.00175832	1.74134
ENSMUSG00000112819	NA	1.49511	2.22832	6.61774	9.28331e-05	0.00175832	1.87299
ENSMUSG00000030584	Dpf1	1.0365	3.30271	6.61737	9.28733e-05	0.00175832	1.82437
ENSMUSG00000031197	Vbp1	-0.870648	6.24941	-6.61654	9.29627e-05	0.00175832	1.52106
ENSMUSG00000030870	Ubfd1	0.611971	7.44239	6.61501	9.31273e-05	0.00175873	1.49741
ENSMUSG00000042743	Sgtb	-1.1333	3.5376	-6.61369	9.32695e-05	0.00175873	1.79884
ENSMUSG00000020042	Btbd11	-1.05667	3.94542	-6.61138	9.35201e-05	0.00176077	1.74984
ENSMUSG00000030008	Pradc1	0.829686	3.93504	6.60772	9.39174e-05	0.00176408	1.74727
ENSMUSG00000041346	Wrap53	0.920626	4.26045	6.60621	9.40816e-05	0.00176408	1.70823
ENSMUSG00000026701	Prdx6	0.613994	7.14975	6.60439	9.42807e-05	0.00176408	1.48539
ENSMUSG00000008489	Elavl2	-0.736377	5.64466	-6.60207	9.45351e-05	0.00176408	1.54174
ENSMUSG00000061119	Prcp	-0.690123	4.84232	-6.60202	9.45399e-05	0.00176408	1.62346
ENSMUSG00000039804	Ncoa5	0.810402	4.54241	6.60191	9.45525e-05	0.00176408	1.66543
ENSMUSG00000032815	Fanca	0.876809	6.34123	6.60034	9.47251e-05	0.00176463	1.50405
ENSMUSG00000039329	Tex19.1	0.689342	4.92605	6.59811	9.49705e-05	0.00176654	1.61309
ENSMUSG00000032740	Ccdc88a	-0.674843	6.62955	-6.59648	9.51504e-05	0.00176722	1.48066
ENSMUSG00000021792	Prxl2a	-1.36099	3.45952	-6.59305	9.55295e-05	0.0017703	1.78543
ENSMUSG00000079259	Trim71	0.780189	8.39874	6.59153	9.56985e-05	0.0017703	1.47818
ENSMUSG00000039221	Rpl22l1	-0.842367	6.02855	-6.5911	9.5746e-05	0.0017703	1.50178
ENSMUSG00000032388	Spg21	-0.648216	6.17608	-6.58844	9.60433e-05	0.00177314	1.4883
ENSMUSG00000031865	Dctn1	0.874499	6.0156	6.5848	9.64498e-05	0.00177631	1.50199
ENSMUSG00000006471	Ndor1	0.752431	5.03609	6.58433	9.65029e-05	0.00177631	1.58499
ENSMUSG00000046567	4930430F08Rik	-1.01783	4.00567	-6.5794	9.70572e-05	0.00178386	1.70453
ENSMUSG00000031875	Cmtm3	1.18407	3.05119	6.57428	9.76377e-05	0.00178829	1.79458
ENSMUSG00000089756	Zfp966	-0.84245	4.31886	-6.57377	9.76956e-05	0.00178829	1.65599
ENSMUSG00000029726	Mepce	0.647231	5.09016	6.57344	9.77328e-05	0.00178829	1.56381
ENSMUSG00000040940	Arhgef1	0.859658	5.02941	6.57042	9.80764e-05	0.00179193	1.57168
ENSMUSG00000026718	Stam	-0.675676	6.15286	-6.55951	9.93312e-05	0.001812	1.45411
ENSMUSG00000021094	Dhrs7	-1.43454	2.32329	-6.55771	9.95394e-05	0.001812	1.80441
ENSMUSG00000035623	Rsf1	-0.755602	6.17211	-6.55706	9.96155e-05	0.001812	1.45074
ENSMUSG00000039704	Lmbrd2	-0.847684	5.43132	-6.55328	0.000100055	0.00181733	1.50191
ENSMUSG00000032902	Slc16a1	-0.579798	7.6006	-6.54914	0.00010054	0.00182344	1.41472
ENSMUSG00000050088	1600012H06Rik	-0.977127	4.20859	-6.54623	0.000100881	0.00182695	1.63917
ENSMUSG00000068250	Amn1	-0.611955	5.51961	-6.54485	0.000101044	0.00182722	1.48082
ENSMUSG00000028252	Ccnc	-0.733986	5.38625	-6.54343	0.000101211	0.00182757	1.49286
ENSMUSG00000022797	Tfrc	-0.751667	9.37481	-6.53724	0.000101946	0.00183815	1.43335
ENSMUSG00000024335	Brd2	0.730245	7.90703	6.53273	0.000102484	0.00184517	1.39899
ENSMUSG00000019432	Ddx39b	0.582455	7.16732	6.53068	0.00010273	0.0018469	1.39403
ENSMUSG00000064682	NA	-0.929336	5.51469	-6.52743	0.000103122	0.00185125	1.4639
ENSMUSG00000024769	Cdc42bpg	0.797048	4.95367	6.52209	0.000103768	0.00186014	1.51987
ENSMUSG00000024259	Slc25a46	-0.715076	5.54808	-6.52002	0.000104019	0.00186194	1.44875
ENSMUSG00000033773	Rpap2	-0.76742	4.49559	-6.51834	0.000104224	0.00186291	1.56523
ENSMUSG00000049755	Zfp672	-0.996455	3.97272	-6.51403	0.000104751	0.00186962	1.62958
ENSMUSG00000018293	Pfn1	0.640764	8.48745	6.50519	0.000105842	0.00188637	1.3725
ENSMUSG00000025651	Uqcrc1	0.607561	7.29275	6.50366	0.000106032	0.0018867	1.35993
ENSMUSG00000038252	Ncapd2	0.668564	8.37188	6.50258	0.000106166	0.0018867	1.36732
ENSMUSG00000001039	B9d1	-0.853822	3.71889	-6.49916	0.000106593	0.00189157	1.63953
ENSMUSG00000006056	Calcoco2	1.05652	6.78483	6.49696	0.000106868	0.00189372	1.36319
ENSMUSG00000036270	Edc4	0.713149	6.87539	6.48686	0.000108142	0.0019133	1.34458
ENSMUSG00000068522	Aard	-1.02742	3.62659	-6.48426	0.000108472	0.0019133	1.63465
ENSMUSG00000077563	NA	-1.63677	5.06116	-6.48146	0.000108831	0.0019133	1.47221
ENSMUSG00000039485	Tspyl4	-1.05505	2.97293	-6.48004	0.000109012	0.0019133	1.68821
ENSMUSG00000028161	Ppp3ca	-0.691879	4.86178	-6.47972	0.000109053	0.0019133	1.47155
ENSMUSG00000002307	Daxx	0.586674	5.39241	6.47762	0.000109322	0.0019133	1.41389
ENSMUSG00000041957	Pkp2	-1.0911	4.24226	-6.47715	0.000109383	0.0019133	1.55336
ENSMUSG00000077323	NA	-1.86189	3.45349	-6.47709	0.00010939	0.0019133	1.65791
ENSMUSG00000113911	NA	-1.16866	2.54859	-6.47626	0.000109497	0.0019133	1.70527
ENSMUSG00000004565	Pnpla6	0.623327	6.85213	6.47534	0.000109616	0.0019133	1.32975
ENSMUSG00000028514	Usp24	0.579982	7.59631	6.47487	0.000109677	0.0019133	1.32417
ENSMUSG00000045948	Mrps12	0.859617	3.50814	6.46818	0.000110544	0.00192571	1.62775
ENSMUSG00000039914	Coq10a	-1.29568	2.9682	-6.4579	0.00011189	0.00193614	1.66391
ENSMUSG00000031545	Gpat4	0.621223	5.49632	6.45765	0.000111923	0.00193614	1.37981
ENSMUSG00000007603	Dus3l	0.717542	4.33921	6.4571	0.000111995	0.00193614	1.51305
ENSMUSG00000037885	Stk35	0.643338	7.0923	6.45698	0.00011201	0.00193614	1.30341
ENSMUSG00000074796	Slc4a11	1.27213	3.8629	6.45691	0.000112019	0.00193614	1.58478
ENSMUSG00000024193	Phf1	1.61115	3.32406	6.45643	0.000112083	0.00193614	1.64204
ENSMUSG00000019179	Mdh2	0.553491	7.27561	6.44875	0.000113102	0.00195101	1.2912
ENSMUSG00000081485	NA	-0.779421	4.91367	-6.4434	0.000113818	0.00196062	1.42166
ENSMUSG00000018774	Cd68	-1.4167	2.87642	-6.44196	0.000114012	0.00196123	1.65118
ENSMUSG00000023990	Tfeb	0.983942	5.01409	6.43955	0.000114337	0.00196408	1.41431
ENSMUSG00000067736	NA	-2.13458	8.85975	-6.43778	0.000114575	0.00196544	1.30217
ENSMUSG00000072066	6720489N17Rik	-1.34669	2.16259	-6.4358	0.000114843	0.0019673	1.66817
ENSMUSG00000067714	Lpar5	1.00539	3.3046	6.43349	0.000115157	0.00196753	1.60745
ENSMUSG00000003348	Mob3a	1.02031	4.41382	6.43271	0.000115263	0.00196753	1.4808
ENSMUSG00000030528	Blm	-0.581443	7.07397	-6.43219	0.000115334	0.00196753	1.26918
ENSMUSG00000037364	Srrt	0.593481	6.74506	6.42973	0.00011567	0.0019697	1.27478
ENSMUSG00000027206	Cops2	-0.738654	8.12711	-6.42892	0.00011578	0.0019697	1.27079
ENSMUSG00000031489	Adrb3	0.703297	4.83304	6.42671	0.000116083	0.00197214	1.41403
ENSMUSG00000040007	Bahd1	1.15417	4.3476	6.42475	0.000116353	0.00197401	1.48413
ENSMUSG00000078495	Zfp984	-0.794549	6.55617	-6.42299	0.000116595	0.00197419	1.268
ENSMUSG00000010342	Tex14	-0.728994	5.25439	-6.42235	0.000116683	0.00197419	1.35614
ENSMUSG00000032531	Amotl2	0.741965	5.57246	6.41907	0.000117136	0.00197914	1.32748
ENSMUSG00000037001	Zfp39	-1.26305	3.24779	-6.41678	0.000117454	0.0019813	1.59456
ENSMUSG00000021149	Gtpbp4	-0.712423	7.5107	-6.41584	0.000117585	0.0019813	1.24838
ENSMUSG00000020376	Rnf130	-0.737038	4.42971	-6.41431	0.000117798	0.00198219	1.44597
ENSMUSG00000060314	Zfp941	-1.00301	4.14176	-6.40851	0.000118609	0.00199079	1.48058
ENSMUSG00000096696	Zfp960	-1.39022	4.7606	-6.40734	0.000118774	0.00199079	1.41001
ENSMUSG00000095041	NA	0.729128	7.14349	6.40707	0.000118812	0.00199079	1.24106
ENSMUSG00000027162	Lin7c	-0.685007	6.80773	-6.40606	0.000118954	0.00199079	1.24003
ENSMUSG00000049295	Zfp219	0.662097	5.43477	6.39972	0.000119851	0.00200061	1.31393
ENSMUSG00000020561	Twistnb	-0.721271	5.77867	-6.39853	0.00012002	0.00200061	1.27884
ENSMUSG00000025665	Rps6ka6	-0.666091	6.78591	-6.39848	0.000120027	0.00200061	1.2308
ENSMUSG00000032103	Pus3	-0.913807	4.46549	-6.39662	0.000120292	0.00200233	1.42245
ENSMUSG00000050424	Pnma5	-0.699728	4.4544	-6.39242	0.000120893	0.00200962	1.41511
ENSMUSG00000025809	Itgb1	-0.648577	7.65138	-6.3909	0.000121111	0.00201054	1.21763
ENSMUSG00000029267	Mtf2	-0.71327	8.58021	-6.38783	0.000121552	0.00201371	1.22734
ENSMUSG00000051705	Senp8	-0.95736	3.93862	-6.38731	0.000121628	0.00201371	1.47938
ENSMUSG00000030795	Fus	0.582487	7.86604	6.37923	0.0001228	0.00202733	1.20624
ENSMUSG00000029312	Klhl8	-0.812046	4.37398	-6.37853	0.000122903	0.00202733	1.41038
ENSMUSG00000027702	Lrrc34	-0.927919	5.12168	-6.37825	0.000122943	0.00202733	1.31918
ENSMUSG00000065176	Rnu12	-1.7291	5.89747	-6.37516	0.000123396	0.00203038	1.25984
ENSMUSG00000027550	Lrrcc1	-0.858119	4.4688	-6.37373	0.000123604	0.00203038	1.39246
ENSMUSG00000031862	Atp13a1	0.739021	6.77532	6.37298	0.000123716	0.00203038	1.20437
ENSMUSG00000027326	Knl1	-0.615	7.6884	-6.37203	0.000123855	0.00203038	1.19408
ENSMUSG00000049600	Zbtb45	1.28767	4.3584	6.37139	0.00012395	0.00203038	1.42073
ENSMUSG00000024560	Cxxc1	0.617405	5.04052	6.36889	0.000124319	0.00203117	1.31621
ENSMUSG00000002900	Lamb1	1.50272	3.49013	6.36883	0.000124327	0.00203117	1.52078
ENSMUSG00000064267	Hvcn1	-0.990422	5.14799	-6.36749	0.000124526	0.00203173	1.30378
ENSMUSG00000027810	Eif2a	-0.76469	7.2224	-6.36544	0.000124829	0.00203398	1.185
ENSMUSG00000012405	Rpl15	-0.749939	8.61427	-6.36129	0.000125447	0.00203929	1.19467
ENSMUSG00000027195	Hsd17b12	-0.553261	6.218	-6.36104	0.000125484	0.00203929	1.20233
ENSMUSG00000056671	Prelid2	-1.61011	2.64055	-6.35734	0.000126038	0.0020456	1.5652
ENSMUSG00000063052	Lrrc40	-0.646154	6.7078	-6.35465	0.000126443	0.00204933	1.17716
ENSMUSG00000093843	NA	-2.15981	6.14302	-6.3536	0.0001266	0.00204933	1.22771
ENSMUSG00000036180	Gatad2a	0.641172	7.58394	6.34843	0.000127383	0.00205194	1.16562
ENSMUSG00000028578	Caap1	-1.01629	3.56425	-6.34826	0.000127409	0.00205194	1.47742
ENSMUSG00000079037	Prnp	-1.24628	2.50034	-6.34818	0.000127421	0.00205194	1.55847
ENSMUSG00000035105	Egln3	-1.38547	3.35351	-6.34815	0.000127426	0.00205194	1.50324
ENSMUSG00000003500	Impdh1	0.767021	5.06841	6.3462	0.000127721	0.00205402	1.28788
ENSMUSG00000064090	Vrk2	-0.99501	3.18398	-6.34494	0.000127915	0.00205445	1.51125
ENSMUSG00000042851	Zc3h6	-1.39316	3.67495	-6.3428	0.000128241	0.00205565	1.4636
ENSMUSG00000020876	Snx11	0.997385	3.74502	6.34227	0.000128322	0.00205565	1.45124
ENSMUSG00000074165	Zfp788	-0.673798	4.59463	-6.34092	0.000128528	0.00205628	1.33285
ENSMUSG00000045983	Eif4g1	0.523929	9.07236	6.3364	0.000129223	0.00206473	1.1746
ENSMUSG00000049092	Gpr137c	-1.69211	1.48463	-6.33287	0.000129769	0.00207077	1.54677
ENSMUSG00000027680	Fxr1	-0.756618	8.3334	-6.32932	0.00013032	0.00207431	1.14883
ENSMUSG00000022055	Nefl	-1.45533	3.30228	-6.32927	0.000130327	0.00207431	1.48783
ENSMUSG00000028098	Rnf115	-0.64716	5.29568	-6.32613	0.000130816	0.0020748	1.23064
ENSMUSG00000007721	Ccdc124	1.12017	4.21562	6.32601	0.000130835	0.0020748	1.37568
ENSMUSG00000068245	Phf11d	-0.551432	6.48909	-6.32541	0.00013093	0.0020748	1.14592
ENSMUSG00000036427	Gpi1	-0.572743	8.60606	-6.32477	0.00013103	0.0020748	1.14804
ENSMUSG00000011254	Thg1l	-0.934492	4.50339	-6.32124	0.000131583	0.0020809	1.32457
ENSMUSG00000040836	Gpr161	1.25396	1.96032	6.31678	0.000132287	0.00208762	1.53379
ENSMUSG00000032714	Syde1	1.32615	1.93202	6.3164	0.000132346	0.00208762	1.53341
ENSMUSG00000037904	Ankrd9	0.978998	3.2479	6.3134	0.000132823	0.00209181	1.46812
ENSMUSG00000022003	Slc25a30	-0.765194	5.2206	-6.3126	0.00013295	0.00209181	1.22274
ENSMUSG00000042810	Krba1	0.581738	6.04922	6.30894	0.000133533	0.00209723	1.15067
ENSMUSG00000096780	NA	0.693729	6.03834	6.30641	0.000133938	0.00209723	1.14991
ENSMUSG00000002052	Supt6	0.612282	6.66375	6.30574	0.000134046	0.00209723	1.12075
ENSMUSG00000042439	Zfp532	0.594482	5.66771	6.3056	0.000134069	0.00209723	1.17379
ENSMUSG00000020948	Klhl28	-0.649211	4.4942	-6.30513	0.000134144	0.00209723	1.30092
ENSMUSG00000003282	Plag1	-0.670665	4.91287	-6.30193	0.000134659	0.00210262	1.24377
ENSMUSG00000037400	Atp11b	-0.651465	7.01489	-6.2963	0.000135569	0.00211415	1.09837
ENSMUSG00000026484	Rnf2	-0.674484	6.69565	-6.29297	0.000136111	0.00211993	1.0994
ENSMUSG00000000561	Wdr77	0.745518	7.39559	6.28973	0.000136642	0.00212397	1.09153
ENSMUSG00000017969	Ptgis	-1.77362	1.75736	-6.28929	0.000136714	0.00212397	1.50169
ENSMUSG00000054452	Tle5	0.595757	7.59932	6.28702	0.000137086	0.00212689	1.08759
ENSMUSG00000006575	Rundc3a	-1.00238	3.35276	-6.28564	0.000137313	0.00212689	1.42355
ENSMUSG00000087342	Gm12238	-2.03021	3.58263	-6.285	0.000137419	0.00212689	1.41915
ENSMUSG00000045333	Zfp423	1.21752	3.03771	6.27949	0.00013833	0.00213629	1.44763
ENSMUSG00000022791	Tnk2	0.711886	5.81098	6.27924	0.000138372	0.00213629	1.13115
ENSMUSG00000055675	Kbtbd11	0.615252	5.18565	6.27795	0.000138585	0.00213691	1.18589
ENSMUSG00000021482	Prxl2c	-0.770115	4.11473	-6.27273	0.000139457	0.00214031	1.31227
ENSMUSG00000003992	Ssbp2	-1.47739	1.41813	-6.27226	0.000139536	0.00214031	1.47733
ENSMUSG00000033763	Mtss2	1.04866	4.2717	6.27109	0.000139732	0.00214031	1.30049
ENSMUSG00000024039	Cbs	-0.772075	4.4399	-6.27092	0.000139762	0.00214031	1.267
ENSMUSG00000033411	Ctdspl2	-0.626255	6.63488	-6.27067	0.000139803	0.00214031	1.07227
ENSMUSG00000004319	Clcn3	-0.590896	7.31711	-6.26738	0.000140357	0.00214031	1.05996
ENSMUSG00000062518	Zfp534	-0.735215	6.06978	-6.26733	0.000140366	0.00214031	1.09327
ENSMUSG00000031774	Fam192a	0.659883	5.58855	6.26732	0.000140366	0.00214031	1.13319
ENSMUSG00000004558	Ndrg2	-0.850661	4.60015	-6.26641	0.00014052	0.00214031	1.2413
ENSMUSG00000033596	Rfwd3	0.557166	8.02066	6.26608	0.000140576	0.00214031	1.06441
ENSMUSG00000047242	Taf9b	-1.15834	2.00548	-6.26528	0.000140712	0.00214031	1.47395
ENSMUSG00000040479	Dgkz	0.738535	5.51717	6.26411	0.000140909	0.00214067	1.13723
ENSMUSG00000056501	Cebpb	1.49518	2.07833	6.25976	0.000141649	0.00214873	1.46739
ENSMUSG00000030134	Rasgef1a	-0.966786	2.92596	-6.25895	0.000141787	0.00214873	1.42856
ENSMUSG00000037995	Igsf9	1.78708	2.84637	6.25579	0.000142326	0.00215155	1.43763
ENSMUSG00000046785	Epm2aip1	-0.663373	5.98178	-6.25497	0.000142468	0.00215155	1.08244
ENSMUSG00000001891	Ugp2	-0.752142	5.2551	-6.25468	0.000142517	0.00215155	1.14596
ENSMUSG00000038279	Nop2	0.60068	7.14478	6.25288	0.000142826	0.00215155	1.04472
ENSMUSG00000031007	Atp6ap2	-0.643795	5.60826	-6.25241	0.000142906	0.00215155	1.10738
ENSMUSG00000024790	Sac3d1	1.05348	3.13989	6.25125	0.000143106	0.00215155	1.40254
ENSMUSG00000036022	Fam122b	0.639378	5.5657	6.25075	0.000143193	0.00215155	1.11387
ENSMUSG00000040693	Slco4c1	-0.75381	4.18351	-6.24746	0.00014376	0.00215592	1.27152
ENSMUSG00000030302	Atp2b2	-1.72061	2.20801	-6.24656	0.000143917	0.00215592	1.4495
ENSMUSG00000026288	Inpp5d	0.861838	7.08591	6.24497	0.000144192	0.00215592	1.03756
ENSMUSG00000058638	Zfp110	-0.788658	6.18714	-6.24407	0.00014435	0.00215592	1.05742
ENSMUSG00000053693	Mast1	1.3746	2.06201	6.24403	0.000144356	0.00215592	1.44923
ENSMUSG00000023348	Trip6	-0.967938	3.45264	-6.2369	0.000145601	0.00217189	1.35313
ENSMUSG00000020460	Rps27a	-0.807578	8.26355	-6.22902	0.000146992	0.00218573	1.02
ENSMUSG00000027452	Acss1	-0.624521	4.77053	-6.22866	0.000147056	0.00218573	1.16853
ENSMUSG00000004085	Map3k20	1.03754	4.21821	6.22845	0.000147094	0.00218573	1.25429
ENSMUSG00000026094	Stk17b	-1.04365	4.32939	-6.22743	0.000147275	0.00218573	1.23189
ENSMUSG00000035958	Tdp2	-0.695829	5.28266	-6.22664	0.000147414	0.00218573	1.10662
ENSMUSG00000030095	Tmem43	0.605418	5.23137	6.22561	0.000147599	0.00218584	1.11459
ENSMUSG00000074867	Zfp808	-1.08048	5.21851	-6.22413	0.000147862	0.00218683	1.1173
ENSMUSG00000042599	Kdm7a	-0.800015	5.53212	-6.22107	0.00014841	0.00218683	1.07595
ENSMUSG00000020806	Rhbdf2	0.994629	5.42842	6.22007	0.00014859	0.00218683	1.09613
ENSMUSG00000023963	Cyp39a1	-1.30548	2.80899	-6.21984	0.00014863	0.00218683	1.39116
ENSMUSG00000047534	Mis18bp1	-0.67572	7.11564	-6.21885	0.000148808	0.00218683	0.998782
ENSMUSG00000091474	2610021A01Rik	-0.639473	6.38741	-6.21778	0.000149001	0.00218683	1.01308
ENSMUSG00000022419	Deptor	-0.638503	6.30174	-6.21707	0.000149129	0.00218683	1.01585
ENSMUSG00000023991	Foxp4	1.22341	5.60863	6.21683	0.000149172	0.00218683	1.08145
ENSMUSG00000003604	Aven	0.676592	4.75094	6.21609	0.000149305	0.00218683	1.16011
ENSMUSG00000020305	Asb3	-0.690976	4.15506	-6.21537	0.000149436	0.00218683	1.2343
ENSMUSG00000030350	Prmt8	-1.40908	2.59363	-6.21036	0.000150343	0.00219558	1.39214
ENSMUSG00000026960	Arl6ip6	-0.529329	5.73478	-6.20954	0.000150492	0.00219558	1.04128
ENSMUSG00000033022	Cdo1	-0.953071	3.4153	-6.20865	0.000150654	0.00219558	1.32256
ENSMUSG00000031976	Urb2	0.555703	7.56721	6.20815	0.000150745	0.00219558	0.986493
ENSMUSG00000009566	Fpgs	0.720932	5.47179	6.2038	0.00015154	0.00220457	1.06406
ENSMUSG00000028282	Casp8ap2	-0.661978	6.91181	-6.19506	0.000153153	0.0022254	0.970161
ENSMUSG00000036529	Sbf1	0.755621	6.42144	6.18614	0.000154817	0.00224525	0.978292
ENSMUSG00000027315	Spint1	0.638877	5.59043	6.18519	0.000154994	0.00224525	1.02789
ENSMUSG00000036478	Btg1	-0.630457	5.41594	-6.18447	0.000155131	0.00224525	1.03843
ENSMUSG00000027341	Tmem230	-0.652422	5.86617	-6.18385	0.000155246	0.00224525	0.999423
ENSMUSG00000054662	Ano9	-0.717718	4.62988	-6.18103	0.000155779	0.00224796	1.1276
ENSMUSG00000020477	Mrps24	-0.759588	5.4292	-6.18083	0.000155816	0.00224796	1.03406
ENSMUSG00000071054	Safb	0.679294	5.53062	6.17997	0.000155979	0.00224796	1.02758
ENSMUSG00000022912	Pros1	0.61629	4.98977	6.17728	0.000156488	0.00225048	1.08031
ENSMUSG00000031827	Cotl1	0.652669	5.42993	6.17702	0.000156538	0.00225048	1.03292
ENSMUSG00000001833	2021-09-07	-0.685052	7.17926	-6.17617	0.000156701	0.00225048	0.943618
ENSMUSG00000022940	Pigp	-1.04235	3.57825	-6.17303	0.000157299	0.00225498	1.26088
ENSMUSG00000020457	Drg1	-0.575874	7.87193	-6.17261	0.000157379	0.00225498	0.94155
ENSMUSG00000036995	Asap3	1.37455	2.96096	6.16826	0.000158211	0.00226427	1.3199
ENSMUSG00000038280	Ostm1	-0.629631	4.79114	-6.16073	0.000159666	0.00228244	1.07991
ENSMUSG00000027957	Slc35a3	-0.825556	4.96595	-6.15734	0.000160325	0.00228921	1.05618
ENSMUSG00000023921	Mmut	-0.832539	6.01183	-6.1547	0.00016084	0.00229392	0.953853
ENSMUSG00000074221	Zfp568	0.499849	7.81279	6.15223	0.000161325	0.00229675	0.915981
ENSMUSG00000036106	Prr5	0.83673	3.48406	6.1518	0.00016141	0.00229675	1.24453
ENSMUSG00000035561	Aldh1b1	1.11134	3.45693	6.15038	0.000161688	0.00229805	1.24928
ENSMUSG00000024927	Rela	0.901788	3.54646	6.14762	0.000162233	0.0023024	1.23365
ENSMUSG00000074212	Dnajb14	-0.843593	3.91347	-6.14694	0.000162366	0.0023024	1.18238
ENSMUSG00000070283	Ndufaf3	-1.22771	3.03252	-6.14457	0.000162837	0.00230642	1.2836
ENSMUSG00000057880	Abat	-1.64738	1.95784	-6.14063	0.00016362	0.00231485	1.32977
ENSMUSG00000035181	Heatr5a	0.555158	6.70142	6.13761	0.000164222	0.00232072	0.90384
ENSMUSG00000032328	Tmem30a	-0.554707	5.93709	-6.1355	0.000164644	0.00232402	0.931462
ENSMUSG00000020988	L2hgdh	-0.676296	5.18998	-6.1331	0.000165127	0.00232818	0.99689
ENSMUSG00000029714	Gigyf1	0.783856	5.46925	6.13052	0.000165646	0.00233284	0.972285
ENSMUSG00000060862	Zbtb40	0.802795	4.58025	6.12793	0.00016617	0.00233755	1.07301
ENSMUSG00000029223	Uchl1	0.854057	3.91633	6.12666	0.000166429	0.00233852	1.16075
ENSMUSG00000032612	Usp4	0.634546	6.7857	6.12513	0.00016674	0.00233934	0.886398
ENSMUSG00000030471	Zdhhc13	-0.571853	5.45599	-6.12451	0.000166866	0.00233934	0.956987
ENSMUSG00000040006	Ginm1	-0.868111	3.80159	-6.12257	0.000167262	0.00234223	1.16699
ENSMUSG00000037563	Rps16	-0.882587	8.53863	-6.11961	0.000167866	0.00234804	0.88459
ENSMUSG00000031634	Ufsp2	-0.723171	5.303	-6.11773	0.000168252	0.00235077	0.965658
ENSMUSG00000022241	Tars	-0.766636	8.03798	-6.11614	0.000168579	0.00235268	0.871009
ENSMUSG00000021716	Srek1ip1	-0.872509	3.92952	-6.11357	0.000169111	0.00235743	1.13916
ENSMUSG00000030663	1110004F10Rik	-0.594727	6.05407	-6.10568	0.000170748	0.00237514	0.885525
ENSMUSG00000042414	Prdm14	0.591581	4.94283	6.10499	0.000170892	0.00237514	0.993248
ENSMUSG00000019813	Cep57l1	-0.623665	4.88973	-6.10468	0.000170958	0.00237514	0.995635
ENSMUSG00000022218	Tgm1	0.915091	4.96356	6.09941	0.000172062	0.00238763	0.990064
ENSMUSG00000040033	Stat2	0.760285	5.39748	6.0978	0.000172401	0.00238763	0.936838
ENSMUSG00000030867	Plk1	0.57033	6.53097	6.09763	0.000172437	0.00238763	0.857318
ENSMUSG00000035027	Map2k2	0.560889	5.29855	6.0948	0.000173036	0.00239156	0.938978
ENSMUSG00000027309	4930402H24Rik	0.687857	5.28057	6.09446	0.000173108	0.00239156	0.943219
ENSMUSG00000020099	Unc5b	1.09773	4.53996	6.09207	0.000173615	0.00239425	1.04115
ENSMUSG00000032018	Sc5d	-0.616865	5.57605	-6.09171	0.000173691	0.00239425	0.903999
ENSMUSG00000020527	Myo19	0.762195	4.89366	6.09058	0.000173932	0.00239491	0.984502
ENSMUSG00000035933	Cog5	-0.548854	6.39922	-6.08801	0.000174481	0.00239725	0.844767
ENSMUSG00000024764	Naa40	0.623707	6.84487	6.08796	0.00017449	0.00239725	0.83685
ENSMUSG00000028886	Eya3	0.557531	5.92255	6.08565	0.000174985	0.00239915	0.87221
ENSMUSG00000069045	Ddx3y	-0.703943	5.94226	-6.0855	0.000175017	0.00239915	0.867719
ENSMUSG00000054051	Ercc6	0.572898	5.22581	6.08437	0.000175261	0.00239983	0.933536
ENSMUSG00000017548	Suz12	-0.688056	8.41034	-6.08301	0.000175553	0.00240116	0.834187
ENSMUSG00000031711	Zfp330	-0.511821	5.81462	-6.08039	0.000176117	0.00240622	0.868717
ENSMUSG00000030759	Far1	-0.750436	6.64267	-6.07561	0.000177153	0.00241559	0.821641
ENSMUSG00000017478	Zc3h18	0.605252	6.49009	6.07438	0.00017742	0.00241559	0.828952
ENSMUSG00000005125	Ndrg1	-1.34955	3.71236	-6.07421	0.000177457	0.00241559	1.12622
ENSMUSG00000036606	Plxnb2	0.78353	6.45919	6.07362	0.000177585	0.00241559	0.831766
ENSMUSG00000047648	Fbxo30	-0.545381	6.19207	-6.07265	0.000177797	0.00241581	0.834432
ENSMUSG00000028232	Tmem68	-1.03963	3.34987	-6.06956	0.000178473	0.00241758	1.15813
ENSMUSG00000022884	Eif4a2	-0.599997	9.46221	-6.06943	0.000178501	0.00241758	0.84298
ENSMUSG00000049553	Polr1a	0.667395	8.05874	6.06878	0.000178643	0.00241758	0.811012
ENSMUSG00000061028	Clasrp	0.664416	4.79899	6.06824	0.000178761	0.00241758	0.965078
ENSMUSG00000066306	Numa1	0.560112	7.04125	6.06758	0.000178906	0.00241758	0.806558
ENSMUSG00000031506	Ptpn7	1.37257	1.78983	6.06521	0.000179427	0.00242197	1.24266
ENSMUSG00000024812	Tjp2	0.583788	6.50033	6.06179	0.000180183	0.00242927	0.811877
ENSMUSG00000018846	Pank3	-0.723979	6.69095	-6.06084	0.000180393	0.00242927	0.800953
ENSMUSG00000042520	Ubap2l	0.577895	8.1898	6.0601	0.000180558	0.00242927	0.801161
ENSMUSG00000097768	NA	1.2116	2.84749	6.05861	0.000180889	0.00243108	1.19282
ENSMUSG00000023025	Larp4	-0.586466	8.10137	-6.05461	0.00018178	0.0024404	0.791678
ENSMUSG00000028833	Ncdn	0.771626	4.50431	6.05275	0.000182195	0.00244112	0.9865
ENSMUSG00000049532	Sall2	1.30194	2.72545	6.0526	0.000182229	0.00244112	1.1952
ENSMUSG00000024843	Chka	0.734625	6.19552	6.05025	0.000182756	0.00244553	0.812632
ENSMUSG00000039323	Igfbp2	-0.819455	6.57005	-6.04841	0.000183171	0.00244669	0.788741
ENSMUSG00000004798	Ulk2	-0.998834	3.37702	-6.04727	0.000183427	0.00244669	1.12674
ENSMUSG00000024248	Cox7a2l	-0.749421	6.54461	-6.04723	0.000183437	0.00244669	0.78752
ENSMUSG00000032796	Lama1	0.775913	7.11379	6.04319	0.00018435	0.00245621	0.775782
ENSMUSG00000041649	Klf8	0.520741	6.77437	6.04015	0.000185043	0.00246278	0.775071
ENSMUSG00000033065	Pfkm	-0.954936	3.76668	-6.03799	0.000185535	0.00246667	1.06619
ENSMUSG00000034902	Pip5k1c	0.658409	5.75095	6.03519	0.000186176	0.00247126	0.821187
ENSMUSG00000046027	Stard5	-1.05629	3.56866	-6.03389	0.000186475	0.00247126	1.08796
ENSMUSG00000046808	Atp10d	0.678378	5.12036	6.03355	0.000186553	0.00247126	0.881815
ENSMUSG00000004018	Fancl	-0.796452	4.87771	-6.03249	0.000186796	0.00247126	0.906834
ENSMUSG00000088059	NA	-1.91725	4.42797	-6.03197	0.000186917	0.00247126	0.998282
ENSMUSG00000036503	Rnf13	-0.747436	5.56093	-6.03043	0.000187271	0.00247126	0.82727
ENSMUSG00000037674	Rfx7	0.551175	7.17745	6.03009	0.000187349	0.00247126	0.756262
ENSMUSG00000020116	Pno1	-0.755235	6.69108	-6.02924	0.000187545	0.00247126	0.759873
ENSMUSG00000033186	Mzt1	-0.669629	5.49587	-6.02855	0.000187706	0.00247126	0.829728
ENSMUSG00000020358	Hnrnpab	-0.521657	7.82994	-6.02779	0.00018788	0.00247126	0.753093
ENSMUSG00000025577	Cbx2	0.629426	5.28572	6.02313	0.000188965	0.00248288	0.849077
ENSMUSG00000029718	Pcolce	0.516926	6.27207	6.01874	0.000189991	0.0024937	0.764395
ENSMUSG00000033542	Arhgef5	1.27513	1.65338	6.01709	0.000190377	0.00249612	1.18658
ENSMUSG00000039530	Tusc3	-0.889686	5.06573	-6.01376	0.000191161	0.00250375	0.860909
ENSMUSG00000029547	Ints1	1.00925	6.72565	6.01182	0.000191619	0.00250708	0.745545
ENSMUSG00000030861	Acadsb	-0.74605	4.97085	-6.01	0.00019205	0.00251007	0.865004
ENSMUSG00000042099	Kank3	-0.774539	4.39578	-6.00885	0.000192323	0.00251097	0.940515
ENSMUSG00000037169	Mycn	-0.60517	5.54098	-6.00658	0.000192864	0.00251211	0.796314
ENSMUSG00000000594	Gm2a	-0.817819	5.81053	-6.00558	0.000193102	0.00251211	0.774298
ENSMUSG00000038633	Degs1	-0.495769	7.26257	-6.00515	0.000193206	0.00251211	0.720742
ENSMUSG00000074832	2410141K09Rik	-0.697669	6.62004	-6.00507	0.000193223	0.00251211	0.729846
ENSMUSG00000067764	Xlr5c	-0.916116	3.75235	-6.00268	0.000193796	0.00251377	1.02306
ENSMUSG00000057143	Trim12c	-0.843535	3.26155	-6.00207	0.000193942	0.00251377	1.08154
ENSMUSG00000000078	Klf6	-0.588396	5.6997	-6.00121	0.000194147	0.00251377	0.775313
ENSMUSG00000027189	Trim44	0.576652	5.86202	6.00037	0.00019435	0.00251377	0.765583
ENSMUSG00000038664	Herc1	0.522831	7.64199	5.9999	0.000194463	0.00251377	0.716524
ENSMUSG00000039770	Ypel5	-0.585454	4.90855	-5.99944	0.000194573	0.00251377	0.856984
ENSMUSG00000022394	L3mbtl2	0.5251	6.32958	5.99837	0.000194831	0.00251447	0.735169
ENSMUSG00000025979	Mob4	-0.607088	5.60888	-5.99713	0.000195129	0.0025157	0.777911
ENSMUSG00000026463	Atp2b4	1.08314	4.99931	5.99413	0.000195854	0.00252242	0.856161
ENSMUSG00000025899	Alkbh8	-0.601142	5.5925	-5.9925	0.00019625	0.00252488	0.773246
ENSMUSG00000030718	Ppme1	-0.653929	5.84338	-5.99073	0.000196681	0.00252779	0.750884
ENSMUSG00000054894	Dmac2l	-1.20938	2.2512	-5.98968	0.000196936	0.00252811	1.14152
ENSMUSG00000039157	Fam102a	0.776468	5.27391	5.98895	0.000197115	0.00252811	0.809139
ENSMUSG00000022051	Bnip3l	-0.668208	6.3601	-5.98674	0.000197655	0.00253241	0.714819
ENSMUSG00000039967	Zfp292	-0.658184	8.28312	-5.98104	0.000199055	0.00254738	0.698521
ENSMUSG00000004937	Sgta	0.64904	5.67354	5.98031	0.000199236	0.00254738	0.755573
ENSMUSG00000031119	Gpc4	1.0695	4.80443	5.97579	0.000200353	0.00255809	0.856299
ENSMUSG00000060904	Arl1	-0.775845	5.53199	-5.97525	0.000200488	0.00255809	0.758239
ENSMUSG00000026096	Osgepl1	-0.688575	4.37805	-5.97308	0.000201028	0.00256233	0.895322
ENSMUSG00000024143	Rhoq	-0.847794	4.01034	-5.97091	0.000201571	0.0025666	0.945522
ENSMUSG00000087207	NA	-0.584603	5.22673	-5.96927	0.000201982	0.00256919	0.779608
ENSMUSG00000079225	NA	-0.863576	7.76445	-5.96723	0.000202492	0.00257302	0.673595
ENSMUSG00000034520	Gjc1	0.52724	6.1235	5.96519	0.000203005	0.00257574	0.701986
ENSMUSG00000022568	Scrib	0.799238	5.85134	5.96414	0.000203271	0.00257574	0.723131
ENSMUSG00000031792	Usb1	0.714498	5.57665	5.9639	0.000203332	0.00257574	0.744212
ENSMUSG00000022265	Ank	0.841019	4.54081	5.96184	0.000203853	0.00257917	0.865599
ENSMUSG00000033126	Ybey	1.21985	2.76168	5.96118	0.00020402	0.00257917	1.07934
ENSMUSG00000033813	Tcea1	-0.625222	7.16178	-5.95948	0.000204449	0.00258196	0.661307
ENSMUSG00000012123	Crybg2	1.19999	3.24805	5.95574	0.000205401	0.00259116	1.02991
ENSMUSG00000028399	Ptprd	-1.41126	1.68532	-5.95448	0.000205724	0.00259116	1.11256
ENSMUSG00000046727	Cystm1	-0.734996	4.09075	-5.95415	0.000205807	0.00259116	0.911637
ENSMUSG00000031386	Hcfc1	1.01362	8.80584	5.95236	0.000206267	0.0025933	0.673878
ENSMUSG00000051747	Ttn	0.814693	7.31966	5.95185	0.000206397	0.0025933	0.654677
ENSMUSG00000059900	Tmem40	1.3419	2.24674	5.95057	0.000206725	0.00259477	1.09574
ENSMUSG00000038023	Atp6v0a2	0.521624	5.60862	5.94733	0.00020756	0.00260173	0.716
ENSMUSG00000060336	Zfp937	-0.998459	3.32151	-5.9465	0.000207773	0.00260173	1.00634
ENSMUSG00000016984	Etaa1	-0.744419	6.24055	-5.94597	0.000207911	0.00260173	0.667569
ENSMUSG00000041817	Fam169a	-0.673704	6.83627	-5.94373	0.000208491	0.0026039	0.64419
ENSMUSG00000024308	Tapbp	0.682785	4.87673	5.94367	0.000208506	0.0026039	0.794459
ENSMUSG00000042010	Acacb	0.961419	4.90015	5.93914	0.000209684	0.00261597	0.792674
ENSMUSG00000033644	Piwil2	0.836018	3.22445	5.93683	0.00021029	0.00261963	1.00351
ENSMUSG00000037161	Mgarp	-1.21786	2.37149	-5.93565	0.000210597	0.00261963	1.07035
ENSMUSG00000030359	Pzp	1.24574	1.89312	5.93559	0.000210614	0.00261963	1.08763
ENSMUSG00000055069	Rab39	-1.37054	2.04371	-5.93472	0.000210842	0.00261983	1.08255
ENSMUSG00000038453	Srcin1	1.0247	3.99467	5.93312	0.000211262	0.00262241	0.908959
ENSMUSG00000001924	Uba1	0.595331	9.33046	5.92804	0.000212603	0.00263638	0.655248
ENSMUSG00000005698	Ctcf	0.500736	7.26841	5.92724	0.000212814	0.00263638	0.620242
ENSMUSG00000001082	Mfsd10	0.595942	5.94256	5.92618	0.000213097	0.00263724	0.662891
ENSMUSG00000008129	4930432K21Rik	-1.23618	1.53861	-5.92192	0.000214232	0.00264863	1.0744
ENSMUSG00000041426	Hibch	-0.757677	3.95966	-5.91954	0.000214867	0.00264936	0.885518
ENSMUSG00000062169	Cnih4	-0.564561	5.70515	-5.91923	0.000214951	0.00264936	0.667102
ENSMUSG00000061778	Mospd2	-0.725276	4.51922	-5.918	0.000215281	0.00264936	0.804702
ENSMUSG00000022040	Ephx2	-1.87747	2.25186	-5.91739	0.000215443	0.00264936	1.05577
ENSMUSG00000042271	Nxt2	-0.667107	5.50876	-5.91725	0.000215482	0.00264936	0.682843
ENSMUSG00000020232	Hmg20b	0.738161	4.0966	5.91689	0.000215578	0.00264936	0.866772
ENSMUSG00000024587	Nars	-0.575404	8.45711	-5.91266	0.000216721	0.00266075	0.611536
ENSMUSG00000048537	Phldb1	1.03466	2.70489	5.91165	0.000216992	0.00266144	1.02076
ENSMUSG00000053754	Chd8	0.588567	7.33555	5.91031	0.000217358	0.00266231	0.598148
ENSMUSG00000066900	Suds3	0.527211	5.93429	5.9098	0.000217495	0.00266231	0.640678
ENSMUSG00000038406	Scaf1	0.753421	5.99496	5.90867	0.000217801	0.00266342	0.639247
ENSMUSG00000026842	Abl1	0.573613	6.92024	5.90688	0.000218288	0.00266674	0.59743
ENSMUSG00000094942	Gm3604	-1.26425	3.63918	-5.90519	0.00021875	0.00266692	0.920782
ENSMUSG00000065145	NA	-2.52234	3.34616	-5.90461	0.000218908	0.00266692	0.979009
ENSMUSG00000041966	Dcaf17	-0.556721	5.35655	-5.90379	0.000219134	0.00266692	0.679292
ENSMUSG00000031532	Saraf	-0.648679	4.48667	-5.90367	0.000219167	0.00266692	0.789521
ENSMUSG00000000916	Nsun5	0.670261	4.24934	5.90205	0.000219611	0.0026697	0.824457
ENSMUSG00000037415	Ranbp10	0.763588	5.28733	5.89808	0.000220702	0.00267697	0.688272
ENSMUSG00000025196	Cpn1	1.36824	2.54629	5.89769	0.000220811	0.00267697	1.01617
ENSMUSG00000042216	Sgsm1	-0.922298	3.92794	-5.89751	0.000220859	0.00267697	0.863372
ENSMUSG00000046434	Hnrnpa1	-0.631855	8.78817	-5.89562	0.000221382	0.00267975	0.596137
ENSMUSG00000028347	Tmeff1	-0.589271	6.24121	-5.89511	0.000221522	0.00267975	0.599176
ENSMUSG00000002319	Ipo4	0.929255	6.21292	5.89216	0.000222341	0.00268079	0.607698
ENSMUSG00000018761	Mpdu1	0.60531	6.43985	5.89195	0.000222399	0.00268079	0.591275
ENSMUSG00000015672	Mrpl32	-0.835405	4.93456	-5.89194	0.000222404	0.00268079	0.717168
ENSMUSG00000023994	Nfya	0.575106	5.8205	5.89092	0.000222688	0.00268079	0.624896
ENSMUSG00000037818	Abhd18	-1.08845	2.68834	-5.89089	0.000222694	0.00268079	0.995622
ENSMUSG00000049807	Arhgap23	1.0456	5.20242	5.88881	0.000223277	0.00268519	0.693055
ENSMUSG00000037820	Tgm2	-0.86611	4.62962	-5.88516	0.000224297	0.00269484	0.748543
ENSMUSG00000058328	Xlr5a	-0.97232	3.80919	-5.88403	0.000224616	0.00269604	0.864378
ENSMUSG00000097545	Mir124a-1hg	0.756505	4.9065	5.8817	0.000225271	0.00270128	0.711104
ENSMUSG00000021868	Ppif	0.550303	5.40385	5.88088	0.000225502	0.00270143	0.648805
ENSMUSG00000031299	Pdha1	-0.711732	7.38584	-5.86923	0.000228818	0.00273823	0.541661
ENSMUSG00000057637	Prdm2	0.753885	6.5569	5.86822	0.000229109	0.00273823	0.557753
ENSMUSG00000047284	Neurl4	0.550767	5.9036	5.86776	0.000229239	0.00273823	0.587704
ENSMUSG00000003657	Calb2	1.10053	3.66322	5.86457	0.000230158	0.00274656	0.863965
ENSMUSG00000049904	Tmem17	-1.23098	2.09964	-5.86352	0.000230464	0.00274755	0.993862
ENSMUSG00000006784	Ttc25	-1.28503	2.31083	-5.85981	0.000231537	0.00275768	0.980594
ENSMUSG00000028954	Nub1	-0.773883	5.33615	-5.85782	0.000232118	0.00276031	0.623617
ENSMUSG00000070063	Snora33	-2.04467	2.5445	-5.85752	0.000232205	0.00276031	0.969873
ENSMUSG00000039936	Pik3cd	0.817052	4.12138	5.85631	0.000232557	0.00276184	0.786667
ENSMUSG00000111942	NA	0.810748	3.78763	5.85544	0.00023281	0.00276219	0.831712
ENSMUSG00000020472	Zkscan17	-0.759701	5.7724	-5.85395	0.000233248	0.00276473	0.576952
ENSMUSG00000033712	Ccar2	0.575731	4.89843	5.85	0.000234407	0.0027758	0.666624
ENSMUSG00000003316	Glg1	0.788466	8.04017	5.84795	0.000235013	0.00278009	0.520338
ENSMUSG00000024383	Map3k2	-0.761653	5.04805	-5.84725	0.000235219	0.00278009	0.642265
ENSMUSG00000046687	Gm5424	0.90391	4.64985	5.84379	0.000236243	0.00278952	0.699023
ENSMUSG00000006219	Fblim1	0.682152	7.70688	5.83628	0.000238487	0.00281036	0.501181
ENSMUSG00000036138	Acaa1a	0.683946	4.01603	5.83531	0.000238776	0.00281036	0.771226
ENSMUSG00000020528	Prpsap2	-0.736243	5.16675	-5.83493	0.000238892	0.00281036	0.611574
ENSMUSG00000003585	Sec14l2	-1.32432	1.83356	-5.83484	0.000238918	0.00281036	0.966869
ENSMUSG00000107145	NA	1.23414	2.70001	5.83144	0.000239944	0.00281587	0.922363
ENSMUSG00000030717	Nupr1	-0.899576	3.92748	-5.83132	0.000239981	0.00281587	0.778577
ENSMUSG00000078902	NA	-0.76318	4.04646	-5.83102	0.000240071	0.00281587	0.758864
ENSMUSG00000044894	Uqcrq	-0.628465	6.3511	-5.82679	0.000241351	0.00282821	0.503281
ENSMUSG00000039985	Sinhcaf	-0.57886	7.50087	-5.82104	0.000243108	0.00284589	0.477403
ENSMUSG00000040463	Mybbp1a	0.579544	8.94851	5.82034	0.000243321	0.00284589	0.500832
ENSMUSG00000026142	Rhbdd1	-0.565338	5.46388	-5.81852	0.000243881	0.00284974	0.555538
ENSMUSG00000013736	Trnt1	-0.765444	6.25713	-5.81707	0.000244326	0.00285224	0.495858
ENSMUSG00000049164	Zfp518a	-0.637682	7.29796	-5.81133	0.0002461	0.00287024	0.464243
ENSMUSG00000064220	Hist2h2aa1	-0.903462	7.3467	-5.80951	0.000246668	0.00287415	0.462558
ENSMUSG00000031511	Arhgef7	0.599623	6.18177	5.80775	0.000247216	0.00287535	0.491304
ENSMUSG00000001018	Snapin	-0.665244	5.3341	-5.80707	0.000247429	0.00287535	0.554769
ENSMUSG00000011267	Zfp296	0.726225	4.92089	5.80673	0.000247535	0.00287535	0.610063
ENSMUSG00000075054	Yae1d1	-0.603339	6.00402	-5.80619	0.000247703	0.00287535	0.494946
ENSMUSG00000046351	Zfp322a	-0.534549	5.56036	-5.80429	0.000248298	0.00287956	0.527151
ENSMUSG00000072980	Oip5	-0.699588	4.72573	-5.79956	0.000249785	0.00289167	0.620484
ENSMUSG00000028581	Laptm5	2.00067	5.59036	5.79948	0.000249811	0.00289167	0.570792
ENSMUSG00000025240	Sacm1l	-0.586038	5.38326	-5.79612	0.000250874	0.00290125	0.534208
ENSMUSG00000036860	Mrpl55	-0.852589	3.65501	-5.79385	0.000251594	0.00290686	0.766735
ENSMUSG00000035407	Kank4	-0.836549	3.24422	-5.79065	0.000252612	0.0029159	0.81502
ENSMUSG00000066842	Hmcn1	1.2043	1.97642	5.78421	0.000254678	0.00293439	0.901882
ENSMUSG00000026189	Pecr	-0.730678	4.20846	-5.78418	0.000254689	0.00293439	0.673491
ENSMUSG00000101678	NA	1.46518	3.14402	5.78247	0.000255241	0.00293801	0.825258
ENSMUSG00000030421	Uri1	-0.620586	6.37975	-5.77475	0.000257748	0.0029641	0.432352
ENSMUSG00000029816	Gpnmb	1.11997	3.05368	5.76969	0.000259405	0.00297834	0.8122
ENSMUSG00000022253	Nadk2	-0.638742	6.08394	-5.7695	0.000259468	0.00297834	0.440948
ENSMUSG00000038502	Ptov1	0.64758	6.09931	5.76802	0.000259954	0.00297844	0.443598
ENSMUSG00000028467	Gba2	0.781779	3.8579	5.768	0.00025996	0.00297844	0.707447
ENSMUSG00000017493	Igfbp4	-2.01119	2.27681	-5.76584	0.000260675	0.00298387	0.868431
ENSMUSG00000074513	Arfip1	-0.651406	4.66977	-5.76297	0.000261623	0.00299195	0.578927
ENSMUSG00000002458	Rgs19	0.813498	4.00242	5.76211	0.000261908	0.00299223	0.679122
ENSMUSG00000072476	NA	1.44351	3.5778	5.76079	0.000262348	0.00299223	0.747645
ENSMUSG00000016534	Lamp2	-0.628227	7.20697	-5.76004	0.000262597	0.00299223	0.395572
ENSMUSG00000028403	Zdhhc21	-0.576281	5.77297	-5.75998	0.000262616	0.00299223	0.449776
ENSMUSG00000031922	Cep57	-0.582275	6.06807	-5.75735	0.000263494	0.00299866	0.425158
ENSMUSG00000014956	Ppp1cb	-0.753167	7.87071	-5.75684	0.000263666	0.00299866	0.394409
ENSMUSG00000028039	Efna3	0.826241	3.44422	5.7551	0.00026425	0.00299983	0.746172
ENSMUSG00000027651	Rprd1b	0.738509	5.60103	5.75508	0.000264255	0.00299983	0.465931
ENSMUSG00000086965	NA	1.27329	2.21851	5.7532	0.000264888	0.00300425	0.85443
ENSMUSG00000031823	Zdhhc7	0.632092	4.35478	5.7511	0.000265593	0.00300949	0.611056
ENSMUSG00000022095	Fam160b2	0.848715	4.4033	5.75033	0.000265853	0.00300967	0.607471
ENSMUSG00000039531	Zup1	-0.753084	4.75985	-5.74836	0.000266519	0.00301445	0.548284
ENSMUSG00000033953	Ppp3r1	-0.950129	6.42698	-5.74616	0.000267264	0.0030199	0.394729
ENSMUSG00000069008	NA	-1.31665	5.21017	-5.7455	0.00026749	0.0030199	0.5001
ENSMUSG00000034168	Irf2bpl	0.625009	5.93121	5.7439	0.000268035	0.00302328	0.421541
ENSMUSG00000028465	Tln1	0.722744	7.11653	5.74232	0.000268571	0.00302657	0.37615
ENSMUSG00000018848	Rars	-0.711089	7.57826	-5.73964	0.00026949	0.00303416	0.368721
ENSMUSG00000039515	Ptpa	0.510746	6.36784	5.73727	0.000270301	0.00304052	0.386457
ENSMUSG00000009535	Rnmt	-0.583753	6.80033	-5.73505	0.000271066	0.00304635	0.366104
ENSMUSG00000115092	NA	-0.830849	3.07384	-5.73347	0.000271611	0.0030497	0.760644
ENSMUSG00000062949	Atp11c	-0.724728	5.03257	-5.73212	0.000272079	0.00305179	0.490667
ENSMUSG00000044433	Camsap3	1.03766	5.45939	5.7315	0.000272291	0.00305179	0.455783
ENSMUSG00000029833	Trim24	-0.460594	7.90045	-5.72735	0.000273736	0.00306279	0.354639
ENSMUSG00000096910	Zfp955b	-0.786576	5.11188	-5.72725	0.000273769	0.00306279	0.475623
ENSMUSG00000038323	1700066M21Rik	-0.815884	3.86779	-5.72636	0.000274079	0.00306348	0.648342
ENSMUSG00000038534	Osbpl7	0.891517	3.96655	5.72165	0.000275727	0.00307912	0.634365
ENSMUSG00000071424	Grid2	-1.05238	2.7714	-5.71964	0.000276436	0.00308425	0.772936
ENSMUSG00000008999	Bmp7	-0.897103	3.10638	-5.7134	0.000278641	0.00310604	0.731834
ENSMUSG00000033837	Foxh1	0.756633	4.67449	5.71084	0.000279554	0.00311341	0.515109
ENSMUSG00000071636	Rimbp3	1.09846	2.83366	5.70956	0.00028001	0.00311568	0.755539
ENSMUSG00000025894	Aasdhppt	-0.667044	5.34676	-5.70722	0.000280846	0.00312217	0.419963
ENSMUSG00000059456	Ptk2b	1.57908	1.65525	5.70334	0.000282239	0.00313484	0.809276
ENSMUSG00000046591	Ticrr	0.835791	7.22763	5.69991	0.00028348	0.00314386	0.318852
ENSMUSG00000022789	Dnm1l	-0.507833	7.80095	-5.69948	0.000283634	0.00314386	0.315891
ENSMUSG00000024539	Ptpn2	-0.572285	5.26806	-5.69898	0.000283815	0.00314386	0.416497
ENSMUSG00000068328	Aup1	0.544171	6.34089	5.69539	0.000285118	0.00315477	0.331452
ENSMUSG00000026436	Elk4	0.685314	4.8135	5.69419	0.000285557	0.00315477	0.473042
ENSMUSG00000030189	Ybx3	0.625481	7.40769	5.69416	0.000285566	0.00315477	0.308752
ENSMUSG00000021007	Spata7	-0.627105	4.39842	-5.6915	0.000286538	0.00316267	0.522122
ENSMUSG00000058881	Zfp516	-0.620759	6.45505	-5.6892	0.000287382	0.00316916	0.313954
ENSMUSG00000030208	Emp1	0.607268	5.67928	5.6884	0.000287675	0.00316956	0.365983
ENSMUSG00000004530	Coro1c	0.468488	7.18066	5.68722	0.000288111	0.00317129	0.299177
ENSMUSG00000097412	1810014B01Rik	-1.21465	1.5006	-5.68658	0.000288346	0.00317129	0.791686
ENSMUSG00000039738	Slx4	0.71619	4.95415	5.68296	0.000289685	0.00318319	0.440236
ENSMUSG00000048960	Prex2	0.547064	6.3331	5.68152	0.000290217	0.00318462	0.312984
ENSMUSG00000022404	Slc25a17	-0.617216	5.04788	-5.68122	0.000290331	0.00318462	0.419124
ENSMUSG00000048899	Rimkla	1.33555	1.86285	5.67936	0.000291022	0.00318884	0.775865
ENSMUSG00000047945	Marcksl1	0.487294	8.12187	5.6788	0.000291232	0.00318884	0.293019
ENSMUSG00000064127	Med14	0.614884	6.31121	5.67469	0.000292768	0.00320085	0.305912
ENSMUSG00000078684	NA	0.535899	7.03362	5.67447	0.000292848	0.00320085	0.283787
ENSMUSG00000032527	Pccb	0.720163	4.04151	5.67375	0.00029312	0.003201	0.555443
ENSMUSG00000041205	Map6d1	-1.35425	1.59665	-5.6707	0.000294265	0.00321066	0.771044
ENSMUSG00000026977	2021-03-07	-0.616224	7.53824	-5.66944	0.000294743	0.00321303	0.273356
ENSMUSG00000020664	Dld	-0.794456	5.46706	-5.66831	0.00029517	0.00321485	0.35671
ENSMUSG00000041263	Rusc1	0.825987	3.63162	5.6674	0.000295513	0.00321549	0.607888
ENSMUSG00000013629	Cad	1.17002	8.27055	5.66638	0.000295899	0.00321549	0.280994
ENSMUSG00000028820	Sfpq	0.668991	8.10824	5.66609	0.000296009	0.00321549	0.276112
ENSMUSG00000034349	Smc4	-0.544483	7.89834	-5.66529	0.000296311	0.00321594	0.27064
ENSMUSG00000113691	NA	-0.796103	3.93934	-5.66378	0.000296884	0.00321933	0.554335
ENSMUSG00000053654	Krt42	1.14583	3.9526	5.66212	0.000297518	0.00322338	0.563691
ENSMUSG00000081640	NA	-0.622483	4.61667	-5.6597	0.000298444	0.00322932	0.448043
ENSMUSG00000047022	Mipol1	-0.945435	3.51807	-5.65857	0.000298874	0.00322932	0.610768
ENSMUSG00000031755	Bbs2	0.823321	3.61008	5.65761	0.000299242	0.00322932	0.59704
ENSMUSG00000053801	Grwd1	0.72719	5.37446	5.65733	0.000299353	0.00322932	0.355984
ENSMUSG00000040550	Otud6b	-0.561126	5.96385	-5.65727	0.000299374	0.00322932	0.296851
ENSMUSG00000020523	Fam114a2	-0.480523	5.88476	-5.65513	0.000300197	0.00323314	0.299094
ENSMUSG00000006498	Ptbp1	0.517869	9.28951	5.65499	0.000300252	0.00323314	0.288238
ENSMUSG00000001248	Gramd1a	0.666251	5.30965	5.65274	0.00030112	0.00323491	0.355904
ENSMUSG00000039701	Usp53	-0.65341	4.91596	-5.65257	0.000301183	0.00323491	0.397811
ENSMUSG00000048668	Rhno1	0.518957	5.56911	5.65252	0.000301202	0.00323491	0.32645
ENSMUSG00000025491	Ifitm1	-0.7654	6.01143	-5.65084	0.000301855	0.00323911	0.286614
ENSMUSG00000014778	Fhod1	1.09243	3.25808	5.64963	0.000302324	0.00324132	0.635409
ENSMUSG00000027828	Ssr3	-0.557319	7.98305	-5.64879	0.000302647	0.00324198	0.249295
ENSMUSG00000018583	G3bp1	-0.488264	8.76888	-5.64725	0.00030325	0.00324561	0.262041
ENSMUSG00000038582	Pptc7	-0.511652	5.40095	-5.64141	0.000305532	0.0032672	0.323564
ENSMUSG00000058291	Zfp68	-0.660584	4.85759	-5.64001	0.000306081	0.00327019	0.388884
ENSMUSG00000059355	Wdr83os	0.721642	4.52123	5.63935	0.000306341	0.00327019	0.440295
ENSMUSG00000052298	Cdc42se2	-0.47317	6.13396	-5.63796	0.000306889	0.00327322	0.259049
ENSMUSG00000025041	Nt5c2	0.575738	4.96541	5.63234	0.000309112	0.00329167	0.36732
ENSMUSG00000058147	Xlr3c	-0.722624	4.77634	-5.63224	0.000309152	0.00329167	0.390396
ENSMUSG00000031453	Rasa3	0.604182	4.63154	5.6311	0.000309606	0.00329333	0.410747
ENSMUSG00000077192	Snora17	-1.47622	2.90028	-5.62916	0.00031038	0.00329333	0.649048
ENSMUSG00000071267	Zfp942	-0.700722	4.53873	-5.62905	0.000310424	0.00329333	0.419181
ENSMUSG00000000581	C1d	-1.21895	4.34218	-5.62857	0.000310617	0.00329333	0.458344
ENSMUSG00000113260	NA	-0.723114	4.37051	-5.6285	0.000310641	0.00329333	0.443107
ENSMUSG00000063406	Tmed5	-0.748257	4.4061	-5.62759	0.000311007	0.00329438	0.437398
ENSMUSG00000022503	Nubp1	0.535148	5.62357	5.62377	0.00031254	0.00330778	0.282621
ENSMUSG00000031617	Tmem184c	0.639516	5.14606	5.62152	0.000313446	0.00331199	0.331742
ENSMUSG00000039795	Zfand1	-0.691432	5.05312	-5.62145	0.000313474	0.00331199	0.338742
ENSMUSG00000007379	Dennd2c	-0.462726	6.32603	-5.61997	0.000314072	0.00331548	0.224623
ENSMUSG00000022019	Tdrd3	-0.79603	4.07727	-5.61764	0.000315015	0.00332259	0.473084
ENSMUSG00000030096	Slc6a6	0.809644	8.53329	5.61513	0.000316034	0.00332902	0.21438
ENSMUSG00000044252	Osbpl1a	-0.567567	6.01663	-5.61481	0.000316164	0.00332902	0.235488
ENSMUSG00000025869	Nop16	0.689244	4.18011	5.612	0.000317314	0.00333707	0.451998
ENSMUSG00000064899	Snord118	-1.86896	4.41369	-5.61162	0.000317469	0.00333707	0.447662
ENSMUSG00000021495	Fam193b	0.741651	5.90847	5.6095	0.000318337	0.00334217	0.243502
ENSMUSG00000047824	Pygo2	0.711569	5.05819	5.60911	0.000318495	0.00334217	0.3271
ENSMUSG00000074269	Rec114	-1.02342	2.15502	-5.60334	0.000320876	0.00336395	0.666981
ENSMUSG00000015711	Prune1	0.488628	6.21615	5.60276	0.000321115	0.00336395	0.210804
ENSMUSG00000068917	Clk2	0.611986	5.19325	5.60027	0.00032215	0.00336914	0.297183
ENSMUSG00000026816	Gtf3c5	0.743505	4.55031	5.60025	0.000322156	0.00336914	0.38396
ENSMUSG00000030592	Ryr1	1.12186	3.47172	5.59836	0.000322943	0.00337451	0.543079
ENSMUSG00000090150	Acad11	-0.661053	4.73864	-5.59613	0.000323875	0.00338092	0.345905
ENSMUSG00000026103	Gls	-0.629682	6.18085	-5.59558	0.000324104	0.00338092	0.199507
ENSMUSG00000025733	Rhot2	0.68602	5.26403	5.5942	0.000324682	0.00338409	0.282515
ENSMUSG00000108414	Snhg1	-0.592953	7.1321	-5.59239	0.000325442	0.00338916	0.168312
ENSMUSG00000017221	Psmd3	0.459802	7.02238	5.59141	0.000325853	0.00339058	0.170116
ENSMUSG00000067919	Rex2	-0.765306	8.67787	-5.59043	0.000326266	0.00339201	0.182973
ENSMUSG00000044017	Adgrd1	-1.02786	3.07293	-5.58942	0.000326693	0.0033936	0.575429
ENSMUSG00000005299	Letm1	0.563418	5.30835	5.58816	0.000327223	0.00339625	0.266444
ENSMUSG00000026775	Yme1l1	-0.699569	8.09241	-5.58689	0.000327762	0.00339899	0.166582
ENSMUSG00000029095	Ablim2	-0.842971	3.90029	-5.58396	0.000329008	0.00340518	0.454402
ENSMUSG00000095580	Rnu1b1	-3.56091	5.94104	-5.58373	0.000329102	0.00340518	0.29959
ENSMUSG00000031352	Hccs	-0.605119	4.93634	-5.58339	0.000329249	0.00340518	0.300937
ENSMUSG00000040721	Zfhx2	1.18055	7.22702	5.5822	0.000329756	0.00340518	0.162297
ENSMUSG00000067916	Zfp991	-1.08996	5.4457	-5.58186	0.000329898	0.00340518	0.246885
ENSMUSG00000046204	Pnma2	0.772734	3.63922	5.58159	0.000330014	0.00340518	0.491597
ENSMUSG00000026687	Aldh9a1	0.529211	5.55943	5.57878	0.000331217	0.00341338	0.227147
ENSMUSG00000047417	Rexo1	0.575851	5.53757	5.57844	0.000331362	0.00341338	0.229731
ENSMUSG00000052609	Plekhg3	0.578401	5.42465	5.57496	0.000332858	0.00342594	0.236312
ENSMUSG00000024056	Ndc80	-0.590198	5.71448	-5.57355	0.000333466	0.00342934	0.202403
ENSMUSG00000070708	Gtsf1l	-1.16826	3.59068	-5.57201	0.000334128	0.00343329	0.490949
ENSMUSG00000024072	Yipf4	-0.842013	4.32411	-5.57071	0.000334693	0.00343623	0.374111
ENSMUSG00000056234	Ncoa4	-0.73196	6.89715	-5.56951	0.000335215	0.00343874	0.139855
ENSMUSG00000021127	Zfp36l1	0.940795	5.64375	5.56412	0.000337561	0.00345863	0.208663
ENSMUSG00000058600	Rpl30	-0.68514	7.75939	-5.56377	0.000337714	0.00345863	0.130679
ENSMUSG00000045658	Pid1	0.789406	3.63744	5.56252	0.00033826	0.00346135	0.467407
ENSMUSG00000024614	Tmx3	-0.731862	6.11468	-5.5611	0.000338884	0.00346486	0.157192
ENSMUSG00000030403	Vasp	0.512421	6.62116	5.55867	0.000339952	0.00347068	0.134225
ENSMUSG00000100141	Gm6445	-0.671974	4.56799	-5.55853	0.000340014	0.00347068	0.319293
ENSMUSG00000027425	Kat14	0.61389	5.53264	5.55677	0.000340791	0.00347402	0.201494
ENSMUSG00000032407	U2surp	-0.553044	8.13291	-5.55617	0.000341054	0.00347402	0.124887
ENSMUSG00000031826	Usp10	0.475796	7.53119	5.55588	0.000341186	0.00347402	0.119552
ENSMUSG00000035621	Midn	0.855659	6.21784	5.55369	0.000342154	0.00348101	0.149819
ENSMUSG00000027247	Arhgap1	0.551614	6.22837	5.55283	0.000342536	0.00348203	0.142837
ENSMUSG00000047141	Zfp654	-0.681544	5.78478	-5.54907	0.000344212	0.00349619	0.163798
ENSMUSG00000065911	NA	1.80688	6.92169	5.54815	0.000344622	0.00349672	0.131672
ENSMUSG00000024691	Fam111a	-0.727646	5.53981	-5.54768	0.000344831	0.00349672	0.184361
ENSMUSG00000045519	Zfp560	1.21984	1.84863	5.54679	0.000345232	0.00349791	0.610666
ENSMUSG00000026496	Parp1	0.490922	8.33441	5.54559	0.000345768	0.00350048	0.114348
ENSMUSG00000064410	NA	-2.04818	3.4011	-5.54465	0.00034619	0.00350188	0.498084
ENSMUSG00000022336	Eif3e	-0.536265	8.52342	-5.54238	0.000347212	0.00350574	0.113293
ENSMUSG00000074656	Eif2s2	-0.74927	9.70686	-5.54151	0.000347605	0.00350574	0.146705
ENSMUSG00000069910	Spdl1	-0.618406	5.18446	-5.54132	0.000347689	0.00350574	0.212798
ENSMUSG00000032548	Slco2a1	1.156	1.87999	5.54128	0.000347707	0.00350574	0.602749
ENSMUSG00000020937	Plcd3	0.801216	3.40361	5.53835	0.000349032	0.00351623	0.466418
ENSMUSG00000022656	Nectin3	-0.536097	5.46538	-5.53535	0.000350395	0.00352708	0.172738
ENSMUSG00000031916	Cog8	0.511352	5.97813	5.53296	0.000351485	0.00353128	0.12974
ENSMUSG00000018661	Cog1	0.673466	4.86147	5.53054	0.000352594	0.00353128	0.245192
ENSMUSG00000071748	NA	-2.14605	2.90229	-5.53032	0.000352696	0.00353128	0.527136
ENSMUSG00000032540	Abhd5	0.951801	2.6898	5.52993	0.000352874	0.00353128	0.536114
ENSMUSG00000010048	Ifrd2	0.543201	5.71785	5.5298	0.000352934	0.00353128	0.1459
ENSMUSG00000092225	Gm2381	-0.499517	6.13266	-5.52854	0.000353511	0.00353128	0.10956
ENSMUSG00000039716	Dock3	0.930169	3.5316	5.52851	0.000353526	0.00353128	0.43824
ENSMUSG00000024795	Kif20b	-0.51067	7.29975	-5.5278	0.000353852	0.00353128	0.0788787
ENSMUSG00000007777	0610009B22Rik	-0.854639	4.16559	-5.52773	0.000353885	0.00353128	0.340533
ENSMUSG00000043964	Orai3	-0.838174	3.41586	-5.52761	0.000353939	0.00353128	0.44907
ENSMUSG00000004040	Stat3	0.631987	6.31537	5.52757	0.000353957	0.00353128	0.105013
ENSMUSG00000026098	Pms1	-0.754525	5.17572	-5.52682	0.000354303	0.00353188	0.195907
ENSMUSG00000038489	Polr2l	0.862593	4.307	5.52385	0.000355675	0.00354147	0.318361
ENSMUSG00000018363	Smurf2	-0.466713	6.18928	-5.52349	0.000355839	0.00354147	0.0992937
ENSMUSG00000020458	Rtn4	-0.521784	8.50481	-5.52226	0.000356411	0.00354431	0.0851841
ENSMUSG00000017929	B4galt5	0.512202	6.09501	5.52127	0.000356869	0.003546	0.106351
ENSMUSG00000026017	Carf	-0.739692	3.76502	-5.51977	0.000357568	0.0035501	0.387052
ENSMUSG00000032419	Tbx18	-0.982777	2.10595	-5.51717	0.000358778	0.00355925	0.559913
ENSMUSG00000015806	Qdpr	-0.534814	5.6325	-5.51334	0.000360571	0.00357062	0.126488
ENSMUSG00000032515	Csrnp1	0.657584	4.30118	5.51326	0.000360612	0.00357062	0.300353
ENSMUSG00000040883	Tmem205	-1.1211	2.41562	-5.51219	0.000361112	0.00357062	0.534419
ENSMUSG00000027160	Ccdc34	-0.613942	4.60306	-5.51166	0.000361364	0.00357062	0.249601
ENSMUSG00000024121	Atp6v0c	0.536499	7.40539	5.51165	0.00036137	0.00357062	0.0586685
ENSMUSG00000022421	Nptxr	-1.26732	2.90375	-5.51052	0.000361902	0.00357302	0.491366
ENSMUSG00000005103	Wdr1	0.436539	6.96063	5.5099	0.000362193	0.00357304	0.0587464
ENSMUSG00000027834	Serpini1	-0.967685	2.13751	-5.50331	0.000365315	0.00360096	0.540343
ENSMUSG00000028435	Aqp3	0.550141	7.88696	5.50194	0.000365971	0.00360249	0.0481864
ENSMUSG00000051391	Ywhag	0.629174	8.51167	5.50176	0.000366054	0.00360249	0.0576043
ENSMUSG00000040715	Rsc1a1	1.76028	3.503	5.49787	0.000367915	0.00361655	0.420508
ENSMUSG00000049047	Armcx3	-1.24446	2.05286	-5.49756	0.000368068	0.00361655	0.538216
ENSMUSG00000026927	Entr1	0.577592	5.53993	5.49566	0.000368981	0.00362264	0.116178
ENSMUSG00000070000	Fcho1	0.758069	4.69341	5.49422	0.000369675	0.00362657	0.220427
ENSMUSG00000033769	Exoc6b	0.459957	7.13424	5.49219	0.000370652	0.0036283	0.0324357
ENSMUSG00000092622	Khdc3	-0.847358	4.25291	-5.49209	0.000370702	0.0036283	0.278521
ENSMUSG00000025188	Hps1	0.668026	4.5528	5.49203	0.000370732	0.0036283	0.234927
ENSMUSG00000029594	Rbm19	0.723194	5.25621	5.49023	0.000371602	0.00363241	0.140787
ENSMUSG00000026781	Acbd5	-0.649525	4.80102	-5.48902	0.000372188	0.00363241	0.191255
ENSMUSG00000017485	Top2b	-0.575302	5.86511	-5.48894	0.000372229	0.00363241	0.0737285
ENSMUSG00000039501	Znfx1	0.891598	4.56988	5.48874	0.000372328	0.00363241	0.233519
ENSMUSG00000027601	Mtfr1	-0.458529	6.53468	-5.48742	0.00037297	0.00363479	0.0342747
ENSMUSG00000028949	Smarcd3	0.93303	3.46611	5.48703	0.000373161	0.00363479	0.391781
ENSMUSG00000049470	Aff4	-0.503063	8.25497	-5.48339	0.000374937	0.00364847	0.0265635
ENSMUSG00000008604	Ubqln4	0.648558	7.55002	5.48294	0.000375157	0.00364847	0.0198499
ENSMUSG00000020290	Xpo1	-0.694459	9.14921	-5.47975	0.000376723	0.00366083	0.0424733
ENSMUSG00000066640	Fbxl18	0.677984	5.41492	5.47707	0.000378046	0.00366945	0.105286
ENSMUSG00000052825	NA	-1.37717	5.04024	-5.47666	0.000378252	0.00366945	0.15822
ENSMUSG00000049932	H2afx	0.777914	8.06201	5.47615	0.000378502	0.00366945	0.0153716
ENSMUSG00000088252	Snord13	-3.56463	4.78888	-5.47441	0.000379366	0.00367495	0.296957
ENSMUSG00000078636	NA	1.02874	5.55816	5.47101	0.000381057	0.00368843	0.0890882
ENSMUSG00000022186	Oxct1	-0.500475	5.97564	-5.46939	0.000381862	0.00369332	0.03809
ENSMUSG00000025407	Gli1	0.935406	3.00168	5.46835	0.000382385	0.00369549	0.423657
ENSMUSG00000035754	Wdr18	0.626761	6.04921	5.46759	0.000382765	0.00369627	0.0366447
ENSMUSG00000020859	Spag9	-0.543079	5.79605	-5.46571	0.000383707	0.00370247	0.0468201
ENSMUSG00000029020	Mfn2	0.703911	4.15181	5.46289	0.000385124	0.00371097	0.255942
ENSMUSG00000059482	2610301B20Rik	-0.824363	3.75872	-5.46277	0.000385189	0.00371097	0.311999
ENSMUSG00000078877	Gm14295	-0.700997	4.98121	-5.45944	0.000386868	0.00372066	0.127114
ENSMUSG00000027803	Wwtr1	-0.584301	5.79352	-5.45908	0.000387052	0.00372066	0.0381005
ENSMUSG00000083405	NA	0.963774	4.08414	5.45899	0.000387099	0.00372066	0.267357
ENSMUSG00000061136	Prpf40a	-0.520619	7.4886	-5.45816	0.000387521	0.00372183	-0.0171422
ENSMUSG00000097589	Dleu2	-0.596176	5.91376	-5.45441	0.000389426	0.00373668	0.0225076
ENSMUSG00000072568	Lratd2	-1.29606	1.50042	-5.45393	0.000389673	0.00373668	0.503587
ENSMUSG00000025162	Csnk1d	0.467236	6.56064	5.4525	0.000390403	0.00373874	-0.0108527
ENSMUSG00000047187	Rab2a	-0.639577	5.7371	-5.4518	0.000390763	0.00373874	0.0333663
ENSMUSG00000022464	Slc38a4	-0.510153	8.17659	-5.45173	0.000390796	0.00373874	-0.0186912
ENSMUSG00000004936	Map2k1	-0.522621	6.4031	-5.44796	0.000392734	0.00375351	-0.0153023
ENSMUSG00000018648	Dusp14	1.09486	2.91278	5.44755	0.000392947	0.00375351	0.406841
ENSMUSG00000028251	Tstd3	-0.642478	4.27163	-5.44623	0.000393626	0.00375709	0.209993
ENSMUSG00000083844	Ube2d-ps	-0.727785	3.59554	-5.44435	0.000394596	0.00376344	0.310314
ENSMUSG00000071497	Nutf2	0.695625	6.83003	5.43987	0.000396925	0.00378273	-0.0333252
ENSMUSG00000022407	Adsl	0.532593	5.58784	5.43905	0.000397352	0.00378388	0.0321477
ENSMUSG00000037730	Mynn	-0.59121	5.75671	-5.43759	0.000398116	0.00378612	0.011476
ENSMUSG00000020009	Ifngr1	-1.16615	2.30874	-5.43743	0.0003982	0.00378612	0.445129
ENSMUSG00000002489	Tiam1	1.03528	6.15786	5.43392	0.000400037	0.00379645	-0.00808972
ENSMUSG00000024617	Camk2a	0.907386	3.31702	5.43385	0.000400074	0.00379645	0.339204
ENSMUSG00000056228	Cars2	0.565131	4.99925	5.43339	0.000400317	0.00379645	0.0909316
ENSMUSG00000054199	Gon4l	0.564489	6.89041	5.43301	0.000400516	0.00379645	-0.045526
ENSMUSG00000045205	Dpy19l4	-0.604571	5.76328	-5.42916	0.000402548	0.00381278	-0.000652915
ENSMUSG00000033268	Duox1	0.936003	2.38838	5.42792	0.000403205	0.00381608	0.428246
ENSMUSG00000019979	Apaf1	0.665988	6.12909	5.42484	0.000404842	0.00382632	-0.026709
ENSMUSG00000026335	Pam	0.91122	3.2785	5.42471	0.000404907	0.00382632	0.332441
ENSMUSG00000085438	1700020I14Rik	-0.480525	6.70372	-5.4241	0.000405233	0.00382648	-0.0583471
ENSMUSG00000033972	Zfp944	-0.894157	3.21378	-5.41951	0.000407688	0.00384672	0.332825
ENSMUSG00000026248	Mrpl44	-0.713381	3.96939	-5.41786	0.000408572	0.00385037	0.217965
ENSMUSG00000035578	Iqcg	-1.04327	2.89713	-5.4173	0.000408876	0.00385037	0.367748
ENSMUSG00000021477	Ctsl	-0.685756	6.71102	-5.41705	0.00040901	0.00385037	-0.0675603
ENSMUSG00000031765	Mt1	-0.76961	6.48744	-5.41505	0.000410087	0.00385757	-0.0629165
ENSMUSG00000021824	Ap3m1	-0.569387	6.52769	-5.41161	0.000411948	0.00387213	-0.0703677
ENSMUSG00000094411	Snord16a	-1.46214	4.9325	-5.40857	0.0004136	0.0038847	0.0825358
ENSMUSG00000040828	Catsperd	-1.31102	1.2562	-5.40716	0.000414366	0.00388894	0.448713
ENSMUSG00000029439	Sfswap	0.643783	6.07317	5.40656	0.000414694	0.00388906	-0.0490034
ENSMUSG00000042757	Tmem108	1.53111	2.53818	5.40369	0.000416266	0.00390084	0.389037
ENSMUSG00000034931	Dhx8	0.490356	6.14051	5.40168	0.000417368	0.00390559	-0.0624288
ENSMUSG00000006717	Acot13	-0.862632	3.53221	-5.40162	0.000417406	0.00390559	0.263643
ENSMUSG00000026393	Nek7	-0.643464	5.11624	-5.40013	0.000418222	0.00391026	0.0267488
ENSMUSG00000086429	Gt(ROSA)26Sor	-1.3698	2.06967	-5.39802	0.000419391	0.00391803	0.409866
ENSMUSG00000020471	Pold2	-0.472279	6.66738	-5.39747	0.000419691	0.00391803	-0.0945711
ENSMUSG00000113450	Zfp935	-1.01355	3.46927	-5.39625	0.00042037	0.00391803	0.26826
ENSMUSG00000097451	NA	-0.467767	9.61825	-5.39614	0.000420431	0.00391803	-0.0580483
ENSMUSG00000078889	Gm14288	-0.990146	4.10835	-5.39576	0.000420639	0.00391803	0.172216
ENSMUSG00000072501	Phf20l1	-0.68698	4.66809	-5.39484	0.00042115	0.00391983	0.0807516
ENSMUSG00000036955	Kif1bp	-0.6295	4.05986	-5.392	0.000422732	0.00393159	0.167806
ENSMUSG00000094483	Purb	-0.62465	6.95889	-5.39028	0.000423694	0.00393758	-0.109684
ENSMUSG00000078906	LOC105244402	-0.808342	3.08517	-5.38907	0.000424368	0.00393903	0.306902
ENSMUSG00000059995	Atxn7l3	0.487899	6.31178	5.38886	0.000424488	0.00393903	-0.0893251
ENSMUSG00000040760	Appl1	-0.458221	6.92085	-5.38784	0.000425057	0.00394135	-0.112988
ENSMUSG00000015961	Adss	-0.502342	7.37659	-5.38682	0.000425631	0.00394136	-0.116867
ENSMUSG00000041879	Ipo9	0.523919	7.71624	5.3867	0.000425696	0.00394136	-0.113691
ENSMUSG00000085412	Halr1	-0.934562	3.46001	-5.38592	0.000426137	0.00394248	0.254861
ENSMUSG00000025332	Kdm5c	0.630254	7.5637	5.38277	0.00042791	0.00395593	-0.119613
ENSMUSG00000079710	Gm3448	-0.815312	4.05529	-5.37969	0.000429657	0.0039683	0.154759
ENSMUSG00000004591	Pkn2	-0.468146	7.2229	-5.37928	0.000429891	0.0039683	-0.127336
ENSMUSG00000050390	C77080	1.01425	6.72008	5.37854	0.000430313	0.00396923	-0.111336
ENSMUSG00000106864	Gtf3c2	0.675294	6.91831	5.37423	0.000432769	0.0039889	-0.126955
ENSMUSG00000069743	Zfp820	-0.732928	4.59283	-5.37285	0.00043356	0.00399321	0.0623065
ENSMUSG00000038121	Fam210a	-0.586406	6.17784	-5.37208	0.000434001	0.00399358	-0.109628
ENSMUSG00000096349	NA	-1.56855	7.17082	-5.37165	0.000434246	0.00399358	-0.131383
ENSMUSG00000039568	Ubald1	0.579395	5.02324	5.37023	0.000435064	0.00399812	0.00120599
ENSMUSG00000035206	Sppl2b	0.904076	3.70043	5.36949	0.000435491	0.00399907	0.199084
ENSMUSG00000004768	Rab23	0.599566	5.02389	5.36706	0.000436891	0.0040082	-0.00300448
ENSMUSG00000029522	Pla2g1b	0.965242	3.99847	5.36664	0.000437134	0.0040082	0.1545
ENSMUSG00000029480	Dhx37	0.928095	5.30315	5.36522	0.000437953	0.00401273	-0.0308639
ENSMUSG00000020521	Rnft1	-0.720157	4.25793	-5.36429	0.000438493	0.0040147	0.100746
ENSMUSG00000020381	Mrnip	-0.830383	3.02847	-5.36195	0.000439852	0.00402416	0.277553
ENSMUSG00000016921	Srsf6	0.684656	7.45588	5.35817	0.000442059	0.00404135	-0.154013
ENSMUSG00000039994	Timeless	0.473007	6.49042	5.35732	0.000442559	0.00404294	-0.141169
ENSMUSG00000039963	Ccdc40	1.15186	1.691	5.3566	0.00044298	0.00404379	0.373758
ENSMUSG00000040183	Ankrd6	0.721346	3.79486	5.35343	0.000444842	0.00405393	0.160981
ENSMUSG00000037139	Myom3	0.990514	2.25854	5.35313	0.000445024	0.00405393	0.340103
ENSMUSG00000035139	Secisbp2	0.579009	4.65162	5.35298	0.000445111	0.00405393	0.0275924
ENSMUSG00000031706	Rfx1	1.08196	4.47891	5.35248	0.000445403	0.00405393	0.0662792
ENSMUSG00000027889	Ampd2	0.979035	5.33179	5.3518	0.000445808	0.00405462	-0.0512423
ENSMUSG00000027115	Kif18a	-0.546251	6.49842	-5.34979	0.000446994	0.00406242	-0.155894
ENSMUSG00000047694	Yipf6	-0.715832	4.85134	-5.34759	0.000448299	0.00407017	-0.00991571
ENSMUSG00000035173	Ccdc186	-0.564249	5.22123	-5.34724	0.000448506	0.00407017	-0.0604219
ENSMUSG00000064367	ND5	-0.683709	12.2906	-5.34487	0.000449919	0.00407999	-0.0157396
ENSMUSG00000098112	Bin2	1.04118	3.03748	5.34308	0.000450991	0.00408671	0.254002
ENSMUSG00000000957	Mmp14	0.810763	4.01752	5.34217	0.000451531	0.00408799	0.113307
ENSMUSG00000031563	Wwc2	0.440069	6.89412	5.34173	0.000451793	0.00408799	-0.174358
ENSMUSG00000027304	Rtf1	0.496815	5.97737	5.34043	0.000452575	0.00409206	-0.137666
ENSMUSG00000015461	Atf6b	0.492858	5.35554	5.33948	0.000453149	0.00409426	-0.0829054
ENSMUSG00000022673	Mcm4	0.579071	8.10168	5.3386	0.000453674	0.004096	-0.176698
ENSMUSG00000024581	Napg	-0.666785	5.12527	-5.3371	0.000454582	0.0041005	-0.0617382
ENSMUSG00000024026	Glo1	-0.646526	7.5026	-5.33667	0.000454836	0.0041005	-0.186617
ENSMUSG00000022111	Uchl3	-0.698919	5.48422	-5.33047	0.000458598	0.0041314	-0.111187
ENSMUSG00000069727	Zfp975	-0.930727	5.61975	-5.32906	0.000459455	0.0041361	-0.123086
ENSMUSG00000019214	Chtf18	0.466976	6.11258	5.3255	0.000461637	0.00415271	-0.167735
ENSMUSG00000003200	Sh3gl1	0.640821	5.72328	5.32487	0.000462023	0.00415317	-0.137349
ENSMUSG00000006169	Clint1	-0.439126	6.42705	-5.32387	0.000462638	0.00415566	-0.190008
ENSMUSG00000021282	Eif5	0.530399	7.98126	5.32282	0.000463284	0.00415703	-0.20059
ENSMUSG00000030493	Faap24	0.873968	2.95624	5.32253	0.000463463	0.00415703	0.233746
ENSMUSG00000072946	Ptgr2	-0.635852	4.13333	-5.31979	0.000465155	0.00416918	0.0569496
ENSMUSG00000032177	Pde4a	1.66266	4.14654	5.31734	0.000466669	0.00417972	0.0906398
ENSMUSG00000078452	Raet1a	-1.35001	1.90645	-5.31391	0.000468806	0.00419581	0.309512
ENSMUSG00000078784	Rbis	-0.510971	5.74571	-5.31194	0.000470034	0.00420256	-0.163651
ENSMUSG00000018900	Slc22a5	-0.764497	3.38841	-5.31056	0.0004709	0.00420256	0.159589
ENSMUSG00000028228	Cpne3	-0.536048	7.0123	-5.31033	0.00047104	0.00420256	-0.222747
ENSMUSG00000096768	Erdr1	-0.584627	8.30277	-5.31027	0.000471081	0.00420256	-0.214213
ENSMUSG00000000948	NA	-0.638953	5.13349	-5.30998	0.000471261	0.00420256	-0.100924
ENSMUSG00000047547	Cltb	0.79417	4.07142	5.30934	0.000471664	0.00420312	0.0592353
ENSMUSG00000047986	Palm3	0.898926	4.19589	5.30778	0.00047264	0.00420878	0.0386948
ENSMUSG00000034118	Tpst1	0.499502	5.37941	5.30721	0.000473002	0.00420897	-0.130674
ENSMUSG00000000976	Heatr6	0.776754	4.64755	5.30459	0.000474652	0.00422061	-0.0346374
ENSMUSG00000031834	Pik3r2	0.666765	4.96745	5.30285	0.000475753	0.00422187	-0.084264
ENSMUSG00000001173	Ocrl	0.458452	6.48527	5.30271	0.000475846	0.00422187	-0.21784
ENSMUSG00000052296	Ppp6r1	0.466236	6.249	5.30238	0.000476054	0.00422187	-0.207748
ENSMUSG00000028948	Nol9	0.476651	7.12516	5.30137	0.000476697	0.00422187	-0.233947
ENSMUSG00000029221	Slc30a9	-0.475152	6.24601	-5.30094	0.000476966	0.00422187	-0.213807
ENSMUSG00000041658	Rragb	0.752513	3.45156	5.30065	0.000477149	0.00422187	0.138906
ENSMUSG00000031266	Gla	-0.834863	4.44096	-5.30051	0.000477242	0.00422187	-0.0130724
ENSMUSG00000049323	Smcr8	-0.442128	6.97297	-5.30006	0.000477529	0.00422187	-0.236987
ENSMUSG00000046711	Hmga1	0.657034	6.69278	5.29781	0.000478963	0.00423153	-0.229249
ENSMUSG00000021696	Elovl7	0.598903	4.72587	5.29617	0.000480006	0.00423378	-0.0618261
ENSMUSG00000117694	NA	-1.57259	3.75926	-5.2959	0.000480182	0.00423378	0.101556
ENSMUSG00000021057	Akap5	-1.09299	1.94009	-5.2958	0.000480247	0.00423378	0.283285
ENSMUSG00000064356	ATP8	-2.96671	9.06717	-5.29485	0.000480851	0.00423535	-0.203849
ENSMUSG00000020935	Dcakd	0.776192	6.13875	5.29438	0.000481153	0.00423535	-0.207769
ENSMUSG00000117869	Snhg4	0.469231	6.85354	5.29391	0.000481454	0.00423535	-0.240625
ENSMUSG00000037035	Inhbb	-0.870308	2.88632	-5.2913	0.000483137	0.00424713	0.199427
ENSMUSG00000031740	Mmp2	0.959292	2.65314	5.28515	0.000487113	0.0042777	0.216703
ENSMUSG00000062054	Iah1	-0.782638	3.94916	-5.28481	0.000487336	0.0042777	0.039028
ENSMUSG00000015880	Ncapg	-0.480312	7.60628	-5.28432	0.000487653	0.0042777	-0.260097
ENSMUSG00000043091	Tuba1c	0.585341	8.80534	5.28318	0.000488394	0.00428028	-0.240832
ENSMUSG00000034863	Ano8	1.17346	3.0094	5.28273	0.000488693	0.00428028	0.176979
ENSMUSG00000078851	Hist3h2a	-0.81974	6.74171	-5.28228	0.000488987	0.00428028	-0.256681
ENSMUSG00000027699	Ect2	-0.455387	8.0512	-5.28072	0.000490003	0.00428614	-0.260366
ENSMUSG00000005683	Cs	0.456889	8.55951	5.27714	0.000492349	0.00429931	-0.255692
ENSMUSG00000046862	Pramef8	0.746596	5.02835	5.27711	0.000492371	0.00429931	-0.126978
ENSMUSG00000034640	Tiparp	-0.563054	5.32973	-5.27683	0.000492553	0.00429931	-0.171598
ENSMUSG00000038241	Cep250	0.648271	4.18215	5.27587	0.000493186	0.00430179	-0.00709115
ENSMUSG00000005142	Man2b1	0.844734	5.64731	5.27361	0.000494677	0.00431175	-0.197631
ENSMUSG00000053436	Mapk14	0.468273	6.55525	5.27239	0.000495488	0.00431335	-0.263011
ENSMUSG00000057969	Sema3b	0.797358	3.07704	5.27228	0.000495559	0.00431335	0.150199
ENSMUSG00000049791	Fzd4	-1.05788	2.38724	-5.269	0.000497735	0.00432924	0.217401
ENSMUSG00000034645	Zyg11a	0.896598	5.61855	5.26668	0.000499283	0.00433966	-0.203358
ENSMUSG00000022749	Tbc1d23	-0.500964	5.69968	-5.26301	0.000501734	0.00435789	-0.228752
ENSMUSG00000072944	Nup62cl	-0.658663	4.78072	-5.26107	0.00050304	0.00436605	-0.121656
ENSMUSG00000062866	Phactr2	0.856049	3.21219	5.26052	0.000503414	0.00436605	0.117728
ENSMUSG00000009555	Cdk9	0.533072	5.4858	5.26004	0.000503735	0.00436605	-0.207942
ENSMUSG00000045005	Fzd5	0.482305	7.64096	5.25631	0.000506257	0.00438419	-0.297992
ENSMUSG00000066553	NA	-1.11121	4.11129	-5.25589	0.000506537	0.00438419	-0.0183976
ENSMUSG00000018965	Ywhah	0.493752	7.12847	5.25391	0.000507884	0.00439277	-0.300989
ENSMUSG00000028567	Txndc12	-0.573719	5.29864	-5.25299	0.000508507	0.00439508	-0.201473
ENSMUSG00000022704	Qtrt2	0.581086	5.56502	5.2523	0.000508979	0.00439608	-0.225711
ENSMUSG00000032641	Gpr19	-0.615548	4.71122	-5.24965	0.000510789	0.00440863	-0.128784
ENSMUSG00000018171	Vmp1	-0.732326	5.03211	-5.24858	0.000511524	0.00441105	-0.172789
ENSMUSG00000020952	Scfd1	-0.648268	5.95134	-5.2482	0.000511783	0.00441105	-0.268584
ENSMUSG00000026641	Usf1	0.590952	4.65211	5.24757	0.000512213	0.00441168	-0.119325
ENSMUSG00000019948	Actr6	-0.669995	4.41535	-5.24522	0.00051383	0.00442252	-0.0896914
ENSMUSG00000025730	Rab40c	0.65038	4.57822	5.24394	0.000514712	0.00442702	-0.111979
ENSMUSG00000012114	Med15	0.760939	5.7838	5.24171	0.00051625	0.00443717	-0.256763
ENSMUSG00000032412	Atp1b3	-0.542007	6.97416	-5.23871	0.000518331	0.00445195	-0.323639
ENSMUSG00000031696	Vps35	-0.62819	8.47636	-5.23794	0.000518869	0.00445348	-0.312925
ENSMUSG00000049739	Zfp646	0.48699	6.28063	5.2374	0.000519245	0.0044536	-0.30093
ENSMUSG00000033883	Zfp267	-0.638659	5.95597	-5.23456	0.000521223	0.00446511	-0.28834
ENSMUSG00000020728	Cep112	-1.10958	1.53269	-5.23444	0.000521309	0.00446511	0.222218
ENSMUSG00000021866	Anxa11	0.554825	5.33421	5.2338	0.000521757	0.00446585	-0.228128
ENSMUSG00000074217	2210011C24Rik	-0.992162	2.23915	-5.22785	0.000525939	0.00449853	0.17389
ENSMUSG00000078496	Zfp982	-0.59093	4.84115	-5.22688	0.000526624	0.00449993	-0.179575
ENSMUSG00000048078	Tenm4	0.970797	6.30888	5.22659	0.000526831	0.00449993	-0.309272
ENSMUSG00000099689	Zfp383	-0.68127	3.85622	-5.22477	0.00052812	0.00450782	-0.0305573
ENSMUSG00000045435	Tmem60	-0.65122	4.43041	-5.22363	0.00052893	0.00450935	-0.122269
ENSMUSG00000009894	Snap47	-0.677922	5.73877	-5.22349	0.00052903	0.00450935	-0.286441
ENSMUSG00000117775	NA	1.22579	2.17155	5.22286	0.000529474	0.00451002	0.175511
ENSMUSG00000070047	Fat1	1.3771	8.16194	5.21612	0.000534292	0.00454757	-0.34522
ENSMUSG00000034889	Cactin	0.880378	4.04091	5.21567	0.000534619	0.00454757	-0.065356
ENSMUSG00000020515	Cnot8	-0.462119	5.88945	-5.21485	0.000535207	0.00454945	-0.312712
ENSMUSG00000001089	Luzp1	0.441895	7.35644	5.21381	0.000535953	0.00455265	-0.359376
ENSMUSG00000021587	Pcsk1	-1.17203	1.50789	-5.213	0.000536539	0.00455449	0.195508
ENSMUSG00000035478	Mbd3	0.530399	5.59441	5.21196	0.000537291	0.00455636	-0.286725
ENSMUSG00000073000	Gm10451	-0.679548	4.03087	-5.21143	0.000537674	0.00455636	-0.07669
ENSMUSG00000020308	Tpgs1	-0.954027	3.35687	-5.21116	0.000537865	0.00455636	0.0312043
ENSMUSG00000022779	Top3b	0.537345	6.27733	5.21057	0.000538294	0.00455686	-0.338107
ENSMUSG00000015468	Notch4	0.964648	4.15614	5.20925	0.00053925	0.00455889	-0.0870435
ENSMUSG00000027291	Vps39	-0.460637	5.68138	-5.20913	0.000539337	0.00455889	-0.303647
ENSMUSG00000028180	Zranb2	-0.458578	6.85332	-5.20871	0.00053964	0.00455889	-0.364803
ENSMUSG00000089542	NA	-1.34185	4.80608	-5.20722	0.000540728	0.00456495	-0.184348
ENSMUSG00000069237	Fam8a1	-0.567464	5.82391	-5.2064	0.000541324	0.00456687	-0.318775
ENSMUSG00000030083	Abtb1	-0.768397	4.54689	-5.20561	0.000541899	0.00456859	-0.163452
ENSMUSG00000072763	NA	-1.45035	1.8054	-5.20397	0.000543097	0.0045732	0.171513
ENSMUSG00000039616	Mocos	-1.17116	1.32553	-5.20343	0.000543489	0.0045732	0.188435
ENSMUSG00000091183	Gm5141	-0.977281	2.62472	-5.20334	0.000543556	0.0045732	0.108244
ENSMUSG00000032577	Mapkapk3	0.907693	4.35503	5.20199	0.000544548	0.00457843	-0.129431
ENSMUSG00000032507	Fbxl2	-0.956719	2.71678	-5.19997	0.000546026	0.00458539	0.0942607
ENSMUSG00000031167	Rbm3	-0.599266	6.96212	-5.19985	0.000546119	0.00458539	-0.378614
ENSMUSG00000019539	Rcn3	-1.20573	2.64413	-5.19828	0.000547275	0.00458903	0.100324
ENSMUSG00000049422	Chchd10	0.722144	7.30173	5.19825	0.000547296	0.00458903	-0.379592
ENSMUSG00000039458	Mtmr12	0.433597	6.86878	5.19694	0.000548262	0.00459401	-0.378816
ENSMUSG00000024083	Pja2	-0.480115	5.80702	-5.18988	0.000553503	0.00463479	-0.341556
ENSMUSG00000069833	Ahnak	0.428472	8.77637	5.18857	0.000554482	0.00463683	-0.376325
ENSMUSG00000078653	Cntd1	-1.34607	1.68212	-5.18832	0.000554668	0.00463683	0.156743
ENSMUSG00000090136	NA	-0.915469	5.71597	-5.18804	0.000554872	0.00463683	-0.33135
ENSMUSG00000030341	Tnfrsf1a	1.0396	3.38771	5.18746	0.000555307	0.00463732	-0.00167687
ENSMUSG00000014496	Ankrd28	-0.431234	7.18319	-5.18676	0.000555831	0.00463856	-0.399372
ENSMUSG00000028140	Mrpl9	-0.577141	4.53973	-5.18456	0.000557482	0.0046492	-0.19494
ENSMUSG00000057762	NA	1.38542	2.68501	5.1819	0.000559487	0.00466277	0.0785867
ENSMUSG00000032449	Slc25a36	-0.518332	8.63557	-5.17844	0.000562106	0.00468143	-0.394308
ENSMUSG00000022898	Vps26c	-0.49244	5.98873	-5.17741	0.000562888	0.00468479	-0.37313
ENSMUSG00000009731	Kcnd1	1.16276	2.96397	5.17634	0.000563704	0.00468842	0.0382878
ENSMUSG00000027379	Bub1	-0.429813	8.3857	-5.17483	0.000564853	0.00469482	-0.40492
ENSMUSG00000092035	Peg10	1.15537	7.26418	5.17398	0.000565502	0.00469625	-0.409655
ENSMUSG00000035575	Utp6	-0.508531	6.67578	-5.17354	0.000565834	0.00469625	-0.411046
ENSMUSG00000005054	Cstb	-0.500995	6.08323	-5.17311	0.000566166	0.00469625	-0.385519
ENSMUSG00000032777	Gtf3c1	0.484111	6.68177	5.17117	0.000567654	0.00470543	-0.410648
ENSMUSG00000001151	Pcnt	0.685571	6.68268	5.16981	0.000568697	0.00471091	-0.410283
ENSMUSG00000027339	Rassf2	-0.651449	3.63719	-5.16636	0.000571348	0.00472136	-0.0780304
ENSMUSG00000026767	Mindy3	-0.576029	5.04035	-5.16621	0.000571465	0.00472136	-0.292692
ENSMUSG00000021028	Mbip	-0.715645	3.9788	-5.16596	0.000571658	0.00472136	-0.131323
ENSMUSG00000045414	Dipk2a	-0.725002	5.13635	-5.16595	0.000571669	0.00472136	-0.303422
ENSMUSG00000040713	Creg1	-0.653533	3.84231	-5.16529	0.000572176	0.00472136	-0.111984
ENSMUSG00000008153	Clstn3	0.596658	4.39086	5.16519	0.000572252	0.00472136	-0.195601
ENSMUSG00000030556	Lrrc28	0.825558	4.44674	5.164	0.000573173	0.00472581	-0.201648
ENSMUSG00000051378	Kif18b	0.678609	5.95984	5.16225	0.000574532	0.00473385	-0.385311
ENSMUSG00000001604	Tcea3	0.829863	3.06809	5.15976	0.000576473	0.0047466	-0.0017807
ENSMUSG00000073647	NA	-1.0587	3.22776	-5.15928	0.000576848	0.0047466	-0.0204136
ENSMUSG00000103901	NA	-1.25622	1.65243	-5.1545	0.000580586	0.00477418	0.113438
ENSMUSG00000029346	Srrd	0.972481	2.76343	5.1531	0.000581687	0.00478005	0.0269208
ENSMUSG00000021302	Ggps1	-0.625131	5.56342	-5.15116	0.000583213	0.00478035	-0.373789
ENSMUSG00000022323	Rida	-0.964151	3.1909	-5.15088	0.000583438	0.00478035	-0.0280158
ENSMUSG00000025609	Mkln1	-0.425076	7.00968	-5.15011	0.000584046	0.00478035	-0.450578
ENSMUSG00000037845	Fdxacb1	0.643227	3.77958	5.14969	0.000584378	0.00478035	-0.119594
ENSMUSG00000104814	NA	0.928417	3.28166	5.14947	0.000584548	0.00478035	-0.0420776
ENSMUSG00000009628	Tex15	-0.536998	5.55322	-5.14917	0.000584789	0.00478035	-0.376459
ENSMUSG00000031433	Rbm41	-0.79351	3.69326	-5.14884	0.000585052	0.00478035	-0.108566
ENSMUSG00000038346	Zfp384	0.582769	6.34544	5.14871	0.000585155	0.00478035	-0.429035
ENSMUSG00000029545	Acads	0.505769	5.69887	5.14847	0.000585344	0.00478035	-0.387115
ENSMUSG00000021072	Tmx1	-0.671706	4.8662	-5.14775	0.000585914	0.00478035	-0.29365
ENSMUSG00000006585	Cdt1	0.672077	7.07828	5.14767	0.000585981	0.00478035	-0.450424
ENSMUSG00000029723	Tsc22d4	0.802291	4.4296	5.14643	0.000586966	0.00478523	-0.223927
ENSMUSG00000030283	St8sia1	-0.519027	6.53126	-5.14491	0.000588171	0.00479189	-0.447684
ENSMUSG00000022978	Mis18a	-0.654186	4.30462	-5.14253	0.000590073	0.00480219	-0.216831
ENSMUSG00000027534	Snx16	-0.710734	4.09111	-5.1423	0.000590257	0.00480219	-0.1827
ENSMUSG00000095180	Rhox5	0.957823	3.78405	5.14187	0.000590602	0.00480219	-0.126557
ENSMUSG00000024558	Mapk4	0.974237	3.21228	5.14083	0.000591433	0.00480229	-0.0445037
ENSMUSG00000032648	Pygm	-1.09814	1.64766	-5.14043	0.000591754	0.00480229	0.0946732
ENSMUSG00000032409	Atr	-0.533284	7.55726	-5.14039	0.000591781	0.00480229	-0.465247
ENSMUSG00000090641	Zfp712	-1.23097	2.35498	-5.13861	0.000593211	0.00481074	0.0465592
ENSMUSG00000056692	Ilrun	0.418165	6.78217	5.13787	0.000593809	0.00481242	-0.461538
ENSMUSG00000028312	Smc2	-0.55669	7.69043	-5.13659	0.00059484	0.00481762	-0.469767
ENSMUSG00000069184	Zfp72	-0.715008	3.3112	-5.13481	0.000596276	0.0048233	-0.0709062
ENSMUSG00000107749	NA	-0.942124	2.9747	-5.13459	0.000596456	0.0048233	-0.0234787
ENSMUSG00000022322	Shcbp1	-0.716131	5.858	-5.13427	0.000596712	0.0048233	-0.422958
ENSMUSG00000051853	Arf3	0.438425	7.18198	5.13376	0.000597125	0.00482348	-0.473137
ENSMUSG00000029599	Ddx54	0.5203	6.58947	5.13116	0.000599236	0.00483629	-0.464827
ENSMUSG00000030376	Slc8a2	-1.19648	1.84563	-5.13084	0.000599495	0.00483629	0.0718862
ENSMUSG00000047554	Tmem41b	-0.453353	6.52336	-5.12973	0.000600398	0.00484042	-0.469365
ENSMUSG00000050107	Haspin	0.639723	5.18863	5.12912	0.000600896	0.00484124	-0.357461
ENSMUSG00000020576	Nbas	0.455201	5.63402	5.12864	0.000601285	0.00484124	-0.410419
ENSMUSG00000041936	Agrn	0.913716	7.96962	5.12679	0.000602796	0.00484876	-0.477864
ENSMUSG00000002249	Tead3	1.13212	2.54924	5.12654	0.000603004	0.00484876	0.014619
ENSMUSG00000023175	Bsg	-0.604584	7.59332	-5.1252	0.0006041	0.00485368	-0.486739
ENSMUSG00000039218	Srrm2	1.20417	9.96344	5.1248	0.000604424	0.00485368	-0.424741
ENSMUSG00000060600	Eno3	-1.156	2.85024	-5.12435	0.000604794	0.00485368	-0.0212299
ENSMUSG00000015937	H2afy	-0.420287	6.9746	-5.12219	0.000606575	0.00486481	-0.490263
ENSMUSG00000099998	NA	1.16138	2.49742	5.12151	0.00060713	0.00486611	0.0123767
ENSMUSG00000026615	Eprs	-0.488431	9.05292	-5.11982	0.000608531	0.00487021	-0.467851
ENSMUSG00000020986	Sec23a	-0.418215	7.3159	-5.11954	0.000608761	0.00487021	-0.495942
ENSMUSG00000039382	Wdr45	0.847844	3.79457	5.11946	0.000608826	0.00487021	-0.160562
ENSMUSG00000032905	Atg12	-0.44481	5.56957	-5.11756	0.000610402	0.00487966	-0.423958
ENSMUSG00000046806	Cyren	0.92583	2.76408	5.11684	0.000610992	0.00488122	-0.0227767
ENSMUSG00000029426	Scarb2	-0.546223	4.63621	-5.11022	0.000616514	0.00492215	-0.315343
ENSMUSG00000031955	Bcar1	0.509168	5.02086	5.10683	0.000619366	0.00493884	-0.370959
ENSMUSG00000087403	Kantr	-0.901322	4.26923	-5.10678	0.000619404	0.00493884	-0.258726
ENSMUSG00000028389	Zfp37	-1.10431	3.20922	-5.10363	0.000622066	0.00495686	-0.093797
ENSMUSG00000057262	NA	-0.652292	8.02244	-5.10129	0.000624052	0.0049674	-0.516539
ENSMUSG00000069206	Zfp874a	-1.00259	3.06401	-5.10083	0.000624437	0.0049674	-0.0802027
ENSMUSG00000019988	Nedd1	-0.588603	5.09687	-5.10038	0.00062482	0.0049674	-0.393439
ENSMUSG00000025557	Slc15a1	-0.561077	5.02167	-5.10017	0.000624998	0.0049674	-0.384326
ENSMUSG00000108713	NA	0.576072	4.67935	5.09738	0.000627381	0.00498314	-0.336149
ENSMUSG00000020514	Mrpl22	-0.680824	4.747	-5.09672	0.000627943	0.0049844	-0.349079
ENSMUSG00000052026	Slc6a7	1.10596	2.67604	5.09556	0.000628931	0.00498903	-0.0405797
ENSMUSG00000034681	Rnps1	0.489441	6.79616	5.09485	0.000629541	0.00499067	-0.523019
ENSMUSG00000109645	NA	1.118	2.24343	5.09396	0.000630304	0.00499352	-0.00284504
ENSMUSG00000072640	Lyrm9	-0.700798	3.86785	-5.09019	0.00063355	0.00501601	-0.221123
ENSMUSG00000037949	Ano10	-1.10358	2.58848	-5.08962	0.000634042	0.00501669	-0.0424494
ENSMUSG00000028911	Srsf4	0.587614	5.59393	5.08838	0.000635114	0.00502195	-0.462015
ENSMUSG00000096916	Zfp850	-0.727234	5.84108	-5.08767	0.000635731	0.00502362	-0.488343
ENSMUSG00000038611	Phrf1	0.788169	6.40777	5.08668	0.000636586	0.00502716	-0.517553
ENSMUSG00000041488	Stx3	-0.579344	4.66734	-5.08338	0.000639458	0.00504661	-0.357953
ENSMUSG00000103968	NA	-0.920791	3.16623	-5.08064	0.000641846	0.00506223	-0.123462
ENSMUSG00000016382	Pls3	-0.572493	4.47131	-5.08015	0.00064228	0.00506241	-0.332769
ENSMUSG00000068566	Myadm	0.579116	8.09035	5.0767	0.000645309	0.00508293	-0.549768
ENSMUSG00000040511	Pvr	-0.787061	5.22701	-5.07625	0.000645706	0.00508293	-0.442127
ENSMUSG00000074064	Mlycd	-1.06389	2.40688	-5.07508	0.000646738	0.00508781	-0.0452062
ENSMUSG00000026429	Ube2t	-0.658661	4.77679	-5.07435	0.000647378	0.0050896	-0.385941
ENSMUSG00000105987	AI506816	0.55887	4.59691	5.07379	0.000647876	0.00509028	-0.3575
ENSMUSG00000023087	Noct	0.907673	5.12981	5.07328	0.000648329	0.0050906	-0.423076
ENSMUSG00000026773	Pfkfb3	-0.91966	3.68189	-5.06989	0.00065133	0.00511092	-0.216463
ENSMUSG00000020741	Cluh	1.18315	6.5882	5.06456	0.000656088	0.00514498	-0.549583
ENSMUSG00000000131	Xpo6	0.798982	7.58701	5.06179	0.000658572	0.00516073	-0.574952
ENSMUSG00000037822	Smim14	-0.548711	5.58194	-5.0614	0.000658932	0.00516073	-0.505052
ENSMUSG00000068735	Trp53i11	1.37182	4.77315	5.06027	0.000659949	0.00516454	-0.375665
ENSMUSG00000067713	Prkag1	-0.506923	4.95253	-5.05993	0.000660254	0.00516454	-0.43311
ENSMUSG00000033444	Specc1l	0.45771	6.34588	5.05904	0.000661054	0.00516752	-0.559737
ENSMUSG00000007050	Lsm2	0.730298	5.27534	5.05694	0.00066296	0.00517914	-0.46925
ENSMUSG00000073155	1810058I24Rik	0.720676	5.58057	5.05522	0.000664519	0.00518804	-0.505106
ENSMUSG00000002233	Rhoc	-0.700945	3.51718	-5.05168	0.00066774	0.00520989	-0.218532
ENSMUSG00000052488	Cherp	1.16712	6.85661	5.04917	0.000670037	0.00522438	-0.581231
ENSMUSG00000041840	Haus1	-0.643934	4.40818	-5.04873	0.000670443	0.00522438	-0.366319
ENSMUSG00000022442	Ttll1	0.769915	3.52273	5.04793	0.000671173	0.00522677	-0.22102
ENSMUSG00000054611	Kdm2a	0.560365	6.96343	5.04681	0.000672203	0.00522924	-0.595015
ENSMUSG00000022871	Fetub	-1.18034	2.3817	-5.04667	0.000672336	0.00522924	-0.0812402
ENSMUSG00000035898	Uba6	-0.443513	7.39025	-5.04206	0.000676591	0.00525902	-0.607647
ENSMUSG00000027357	Crls1	-0.605868	5.87648	-5.04052	0.000678018	0.00526679	-0.560356
ENSMUSG00000031672	Got2	0.459545	8.48584	5.03911	0.000679327	0.00527365	-0.597752
ENSMUSG00000003813	Rad23a	0.643388	5.89016	5.03846	0.000679933	0.00527503	-0.558783
ENSMUSG00000010051	Hyal1	0.577162	4.09974	5.03747	0.00068086	0.00527795	-0.330916
ENSMUSG00000037236	Matr3	-0.57115	8.58606	-5.03667	0.000681602	0.00527795	-0.599163
ENSMUSG00000046636	NA	-1.5414	2.74009	-5.03665	0.000681623	0.00527795	-0.125755
ENSMUSG00000074024	4632427E13Rik	-0.558127	5.66162	-5.03612	0.000682114	0.00527795	-0.548848
ENSMUSG00000061981	Flot2	0.470311	6.10755	5.03539	0.000682801	0.00527795	-0.580969
ENSMUSG00000093904	Tomm20	-0.443364	8.3278	-5.03531	0.000682873	0.00527795	-0.606727
ENSMUSG00000078954	Arhgap8	0.915526	3.26795	5.03445	0.00068368	0.00527821	-0.200318
ENSMUSG00000090935	Synj2bp	-0.638524	4.10676	-5.03436	0.000683761	0.00527821	-0.339277
ENSMUSG00000049916	2610318N02Rik	0.683953	3.84898	5.03241	0.000685593	0.00528904	-0.295552
ENSMUSG00000040694	Apobec2	0.954707	3.72129	5.02643	0.000691232	0.00532881	-0.279506
ENSMUSG00000062014	Gmfb	-0.615977	6.3332	-5.02603	0.00069161	0.00532881	-0.610414
ENSMUSG00000040703	Cyp2s1	-1.20342	2.50454	-5.02462	0.000692952	0.00533387	-0.122619
ENSMUSG00000035021	Baz1a	0.552005	4.88527	5.02443	0.000693131	0.00533387	-0.470507
ENSMUSG00000022962	Gart	0.426164	8.01506	5.02195	0.0006955	0.00534877	-0.630437
ENSMUSG00000102496	NA	-1.1554	3.47676	-5.01865	0.00069865	0.00536965	-0.251146
ENSMUSG00000073639	Rab18	-0.638716	6.43953	-5.0167	0.000700526	0.00537569	-0.628484
ENSMUSG00000040482	Dxo	0.772143	3.74385	5.01656	0.000700663	0.00537569	-0.300003
ENSMUSG00000050966	Lin28a	0.465012	6.10265	5.01647	0.000700742	0.00537569	-0.608167
ENSMUSG00000020059	Sycp3	-1.37595	2.25017	-5.01359	0.00070352	0.00539365	-0.113359
ENSMUSG00000020629	Adi1	0.596108	5.1909	5.0128	0.000704281	0.00539614	-0.525664
ENSMUSG00000044783	A730008H23Rik	0.826226	7.79208	5.0105	0.00070651	0.00540986	-0.647891
ENSMUSG00000025235	Bbs4	-0.68617	3.75898	-5.00869	0.000708269	0.00541973	-0.318825
ENSMUSG00000103697	NA	1.12649	2.17309	5.00795	0.000708989	0.00541973	-0.113594
ENSMUSG00000030315	Vgll4	1.11344	3.28475	5.00782	0.000709116	0.00541973	-0.237277
ENSMUSG00000062248	Cks2	-0.610194	5.27401	-5.00707	0.000709855	0.00542119	-0.549394
ENSMUSG00000000134	Tfe3	0.648269	5.68594	5.00673	0.000710185	0.00542119	-0.587064
ENSMUSG00000047409	Ctdspl	1.16995	3.31178	5.00486	0.000712014	0.00543048	-0.242341
ENSMUSG00000025047	Pdcd11	0.435626	7.06806	5.00458	0.00071228	0.00543048	-0.658688
ENSMUSG00000073609	D2hgdh	0.958277	2.47462	5.00343	0.000713408	0.00543572	-0.147919
ENSMUSG00000029655	N4bp2l2	-0.533154	7.15617	-5.0029	0.000713931	0.00543635	-0.663968
ENSMUSG00000024837	Dmrt1	-1.29462	2.80009	-5.00167	0.000715141	0.00544221	-0.184404
ENSMUSG00000031422	Morf4l2	-0.486082	8.08975	-4.99966	0.000717115	0.00545387	-0.662702
ENSMUSG00000019851	Perp	1.22535	2.10559	4.99884	0.000717931	0.00545672	-0.12011
ENSMUSG00000110277	Gm45871	-0.955723	3.4873	-4.99766	0.000719091	0.00546217	-0.285124
ENSMUSG00000024960	Plcb3	0.548463	6.21762	4.99543	0.000721302	0.00546913	-0.644137
ENSMUSG00000027327	1700037H04Rik	0.549018	5.93182	4.99516	0.000721574	0.00546913	-0.626236
ENSMUSG00000021408	Ripk1	0.738354	3.84504	4.99495	0.000721776	0.00546913	-0.347107
ENSMUSG00000029361	Nos1	0.91271	5.36604	4.99477	0.000721954	0.00546913	-0.564331
ENSMUSG00000021550	2210016F16Rik	0.677344	4.15835	4.99451	0.000722221	0.00546913	-0.400286
ENSMUSG00000004100	Ppan	0.571955	6.295	4.99208	0.000724633	0.00548403	-0.652881
ENSMUSG00000039623	Ap5z1	0.669443	3.91538	4.99013	0.000726583	0.00549543	-0.366133
ENSMUSG00000060301	2610008E11Rik	-0.801647	3.55073	-4.98922	0.00072749	0.00549891	-0.311381
ENSMUSG00000056758	Hmga2	-0.633645	4.67872	-4.98728	0.000729442	0.0055103	-0.497032
ENSMUSG00000074863	Gm45951	-0.668738	4.71743	-4.98544	0.000731288	0.00552087	-0.5043
ENSMUSG00000044501	Zfp758	-0.984222	3.46884	-4.98382	0.000732922	0.00552982	-0.302141
ENSMUSG00000027654	Fam83d	0.599803	4.68689	4.98316	0.000733588	0.00553147	-0.499796
ENSMUSG00000024472	Dcp2	0.50355	8.19945	4.97947	0.000737332	0.00555631	-0.689338
ENSMUSG00000054752	Fsd1l	0.454419	5.44358	4.97835	0.000738464	0.00555998	-0.607753
ENSMUSG00000024287	Thoc1	-0.534941	6.19702	-4.9781	0.000738719	0.00555998	-0.673286
ENSMUSG00000036863	Syde2	0.543311	4.44808	4.97729	0.000739544	0.0055628	-0.473591
ENSMUSG00000028051	Hcn3	1.0609	2.44701	4.97654	0.000740311	0.00556518	-0.181279
ENSMUSG00000052533	Nup188	0.570991	8.58316	4.97426	0.000742643	0.00557931	-0.689546
ENSMUSG00000029364	Wsb2	0.416204	5.95528	4.97345	0.000743474	0.00558215	-0.661576
ENSMUSG00000032116	Stt3a	-0.448963	8.62449	-4.97034	0.000746666	0.00560272	-0.694832
ENSMUSG00000061244	Exoc5	-0.497117	5.57834	-4.96849	0.000748577	0.00561257	-0.63958
ENSMUSG00000040650	Cyp2b23	0.872694	3.81681	4.96819	0.000748888	0.00561257	-0.378843
ENSMUSG00000022021	Diaph3	-0.477366	5.81447	-4.96675	0.000750379	0.00562033	-0.663398
ENSMUSG00000045394	Epcam	-1.08256	2.99885	-4.96598	0.000751172	0.00562133	-0.259641
ENSMUSG00000027439	Gzf1	-0.583298	5.64628	-4.96574	0.000751422	0.00562133	-0.649251
ENSMUSG00000029475	Kdm2b	0.904271	6.08039	4.96486	0.000752337	0.00562477	-0.673499
ENSMUSG00000037416	Dmxl1	-0.427168	8.24298	-4.9635	0.000753754	0.00563195	-0.712762
ENSMUSG00000027546	Atp9a	0.557857	5.10884	4.96163	0.000755696	0.00564305	-0.590775
ENSMUSG00000053841	Txlna	0.449234	6.32151	4.96085	0.000756518	0.00564577	-0.701167
ENSMUSG00000006281	Tep1	0.976556	4.66052	4.9595	0.000757924	0.00564707	-0.519792
ENSMUSG00000023330	Dtwd1	-0.844631	3.49098	-4.95916	0.000758281	0.00564707	-0.342514
ENSMUSG00000059005	Hnrnpa3	-0.559062	8.42835	-4.95899	0.000758458	0.00564707	-0.715504
ENSMUSG00000024732	Ccdc86	0.596003	4.56178	4.95868	0.000758781	0.00564707	-0.51643
ENSMUSG00000025647	Shisa5	0.706382	4.30428	4.95819	0.000759293	0.00564707	-0.473789
ENSMUSG00000031561	Tenm3	0.755128	6.76758	4.95806	0.000759435	0.00564707	-0.717557
ENSMUSG00000050271	Prag1	0.738614	4.17799	4.95708	0.000760461	0.00564793	-0.455214
ENSMUSG00000028212	Ccne2	-0.686863	4.23698	-4.95708	0.000760466	0.00564793	-0.469695
ENSMUSG00000032519	Slc25a38	0.576166	4.21378	4.95247	0.000765326	0.00567824	-0.4709
ENSMUSG00000032783	Troap	0.573143	4.35099	4.95233	0.000765465	0.00567824	-0.493495
ENSMUSG00000021785	Ngly1	-1.06465	2.22745	-4.95019	0.000767738	0.00569168	-0.199955
ENSMUSG00000003644	Rps6ka1	0.511889	6.58945	4.94939	0.000768587	0.00569425	-0.727891
ENSMUSG00000042121	Ssh1	0.893348	5.56419	4.94891	0.000769099	0.00569425	-0.653056
ENSMUSG00000021846	Peli2	-0.925272	2.80876	-4.94838	0.000769658	0.00569425	-0.262078
ENSMUSG00000026788	Zbtb43	0.431026	5.56697	4.94813	0.00076993	0.00569425	-0.664869
ENSMUSG00000054889	Dsp	0.821791	5.55332	4.94723	0.00077089	0.00569794	-0.656228
ENSMUSG00000002015	Bcap31	-0.472935	6.43543	-4.94652	0.000771644	0.0057001	-0.731299
ENSMUSG00000037072	Selenof	-0.530313	7.10495	-4.9458	0.000772416	0.0057024	-0.746912
ENSMUSG00000021715	Cwc27	-0.750392	4.72296	-4.94313	0.000775273	0.00571811	-0.564723
ENSMUSG00000030788	Rnf141	-0.714996	5.029	-4.94294	0.000775471	0.00571811	-0.609823
ENSMUSG00000031488	Rab11fip1	0.546923	5.75244	4.94147	0.000777049	0.00572532	-0.689894
ENSMUSG00000032363	Adamts7	1.48717	2.14203	4.9404	0.000778201	0.00572532	-0.201505
ENSMUSG00000012609	Ttll5	0.5527	4.92272	4.94033	0.000778279	0.00572532	-0.596924
ENSMUSG00000072762	4930522L14Rik	-0.898992	2.92301	-4.94031	0.000778303	0.00572532	-0.287108
ENSMUSG00000039419	Cntnap2	-0.624497	4.10718	-4.93821	0.000780566	0.00573758	-0.477073
ENSMUSG00000031788	Kifc3	0.766971	3.23506	4.9379	0.000780898	0.00573758	-0.334655
ENSMUSG00000034484	Snx2	-0.570385	6.767	-4.93548	0.000783517	0.0057534	-0.757247
ENSMUSG00000067148	Polr1c	-0.663941	6.42289	-4.93322	0.000785976	0.00576755	-0.749183
ENSMUSG00000038500	Prr3	0.656587	4.45738	4.93285	0.000786377	0.00576755	-0.536326
ENSMUSG00000001763	Tspan33	0.87063	2.50603	4.93232	0.000786956	0.00576782	-0.249465
ENSMUSG00000036752	Tubb4b	0.70661	8.51606	4.93196	0.000787348	0.00576782	-0.752303
ENSMUSG00000030084	Plxna1	1.06003	7.73518	4.92785	0.000791847	0.00579539	-0.767373
ENSMUSG00000032485	Scap	0.657462	5.60168	4.92724	0.000792518	0.00579539	-0.694324
ENSMUSG00000048264	Dip2c	-0.561216	4.98906	-4.92723	0.00079252	0.00579539	-0.629451
ENSMUSG00000016757	Ttll12	0.613116	6.14818	4.92551	0.000794414	0.0058058	-0.74105
ENSMUSG00000063334	Krr1	-0.48817	6.37459	-4.92202	0.000798268	0.00583052	-0.764414
ENSMUSG00000049339	Retreg2	0.623868	4.2824	4.9198	0.000800723	0.00583751	-0.52799
ENSMUSG00000038756	Ttll6	1.08355	2.4274	4.9195	0.000801059	0.00583751	-0.257863
ENSMUSG00000094655	NA	-1.45945	8.59245	-4.91945	0.000801116	0.00583751	-0.767144
ENSMUSG00000028626	Col9a2	1.04456	2.62923	4.91911	0.000801495	0.00583751	-0.28059
ENSMUSG00000041124	Msantd4	-0.554432	5.68935	-4.91903	0.000801588	0.00583751	-0.72156
ENSMUSG00000022683	Pla2g10	0.74505	3.6141	4.91816	0.000802555	0.00584111	-0.420286
ENSMUSG00000004221	Ikbkg	-0.561596	4.55473	-4.91737	0.000803427	0.00584401	-0.579628
ENSMUSG00000095661	NA	-0.701209	5.8649	-4.91586	0.000805121	0.00585288	-0.739826
ENSMUSG00000043991	Pura	-0.560642	5.765	-4.91356	0.000807685	0.00586807	-0.736249
ENSMUSG00000023791	Pigx	-0.607813	5.16272	-4.91228	0.00080912	0.00587504	-0.673231
ENSMUSG00000026965	Anapc2	0.459829	5.97568	4.91103	0.000810532	0.00588068	-0.753614
ENSMUSG00000020482	Ccdc117	-0.512017	5.53304	-4.91062	0.00081099	0.00588068	-0.719308
ENSMUSG00000036678	Aaas	0.475806	6.59971	4.91032	0.000811325	0.00588068	-0.78585
ENSMUSG00000021218	Gdi2	-0.556754	8.8568	-4.9083	0.00081361	0.00589378	-0.779815
ENSMUSG00000030122	Ptms	1.01586	7.73942	4.9054	0.000816896	0.00590762	-0.800561
ENSMUSG00000053898	Ech1	-0.696176	5.37844	-4.90522	0.000817098	0.00590762	-0.708482
ENSMUSG00000020914	Top2a	-0.488092	9.52515	-4.90501	0.000817332	0.00590762	-0.763672
ENSMUSG00000022270	Retreg1	-0.953233	3.53327	-4.90474	0.000817639	0.00590762	-0.4258
ENSMUSG00000050197	Rhox13	1.14652	1.77529	4.9045	0.000817911	0.00590762	-0.227303
ENSMUSG00000042460	C1galt1	-0.540922	6.12062	-4.90389	0.000818606	0.00590918	-0.777121
ENSMUSG00000075327	Zbtb2	0.633123	3.79876	4.90101	0.000821893	0.00592065	-0.475309
ENSMUSG00000078126	NA	1.59455	4.41481	4.90099	0.000821916	0.00592065	-0.538929
ENSMUSG00000068739	Sars	-0.513405	7.78696	-4.9009	0.000822018	0.00592065	-0.810983
ENSMUSG00000003360	Ddx23	0.461801	6.3916	4.90081	0.000822113	0.00592065	-0.792102
ENSMUSG00000007029	Vars	0.520207	7.7446	4.9001	0.000822927	0.00592306	-0.810954
ENSMUSG00000029147	Ppm1g	0.479118	6.54514	4.89778	0.000825581	0.0059387	-0.802433
ENSMUSG00000090919	Pabpc4l	-0.8806	2.26726	-4.89529	0.000828443	0.00595582	-0.280079
ENSMUSG00000027858	Tspan2	-1.45573	2.04279	-4.8948	0.000829014	0.00595646	-0.259084
ENSMUSG00000021116	Eif2s1	-0.54964	7.86614	-4.89386	0.000830095	0.00596076	-0.820403
ENSMUSG00000097375	NA	-0.632048	4.56986	-4.88995	0.000834617	0.00598975	-0.620861
ENSMUSG00000081309	NA	1.01945	2.7999	4.88936	0.000835303	0.00599119	-0.341333
ENSMUSG00000027641	Rbl1	-0.511826	5.69495	-4.88871	0.000836061	0.00599314	-0.766908
ENSMUSG00000043510	Hscb	-1.04625	2.93517	-4.88795	0.000836943	0.00599599	-0.3612
ENSMUSG00000053128	Rnf26	0.858171	5.99264	4.88606	0.000839156	0.00600836	-0.783462
ENSMUSG00000028277	Ube2j1	-0.661833	3.78164	-4.88528	0.00084006	0.00601134	-0.499135
ENSMUSG00000026730	Pter	-1.09983	2.55914	-4.88427	0.000841247	0.00601636	-0.322764
ENSMUSG00000029512	Ulk1	1.1005	7.71453	4.88279	0.000842979	0.0060199	-0.833278
ENSMUSG00000049676	Catsperg1	0.987591	2.37439	4.88259	0.000843216	0.0060199	-0.304554
ENSMUSG00000042138	Msantd2	0.493736	4.88664	4.88253	0.00084329	0.0060199	-0.676922
ENSMUSG00000018865	Sult4a1	-0.614302	3.98417	-4.88218	0.000843692	0.0060199	-0.537439
ENSMUSG00000002835	Chaf1a	0.470334	6.36381	4.87975	0.000846552	0.00603682	-0.821749
ENSMUSG00000024065	Ehd3	0.883359	2.05952	4.87876	0.000847725	0.00604169	-0.282641
ENSMUSG00000018736	Ndel1	-0.519036	5.34177	-4.87277	0.000854827	0.00608775	-0.753825
ENSMUSG00000029657	Hsph1	0.593437	6.34923	4.87248	0.000855174	0.00608775	-0.830161
ENSMUSG00000024654	Asrgl1	-0.65322	3.64753	-4.87106	0.000856862	0.00609626	-0.497169
ENSMUSG00000037315	Jade3	-0.465714	5.58766	-4.86858	0.000859836	0.0061139	-0.786641
ENSMUSG00000019989	Enpp3	-1.37707	1.60154	-4.8678	0.000860769	0.00611701	-0.2666
ENSMUSG00000071856	Mcc	0.787536	3.3911	4.86648	0.000862356	0.00612476	-0.458505
ENSMUSG00000000278	Scpep1	-0.507903	7.08905	-4.86487	0.000864292	0.00613498	-0.865598
ENSMUSG00000027703	Lrriq4	-0.836164	2.77615	-4.8644	0.000864858	0.00613547	-0.376667
ENSMUSG00000106676	NA	0.829281	3.02163	4.863	0.000866556	0.00613827	-0.409622
ENSMUSG00000025403	Shmt2	-0.480718	7.71043	-4.8628	0.000866787	0.00613827	-0.867788
ENSMUSG00000052593	Adam17	0.428098	5.79968	4.8625	0.000867159	0.00613827	-0.811707
ENSMUSG00000062861	Zfp28	0.962334	2.77983	4.86225	0.000867456	0.00613827	-0.378211
ENSMUSG00000017210	Med24	0.49491	5.93205	4.86177	0.000868033	0.00613827	-0.82209
ENSMUSG00000118216	NA	1.14505	2.17461	4.86161	0.000868234	0.00613827	-0.314204
ENSMUSG00000107092	NA	0.736501	4.88241	4.85988	0.000870333	0.00614757	-0.704822
ENSMUSG00000090290	Tarbp1	0.639507	5.6415	4.8597	0.000870546	0.00614757	-0.79741
ENSMUSG00000032251	Irak1bp1	-1.08404	2.25044	-4.85785	0.000872797	0.00615794	-0.329596
ENSMUSG00000027751	Supt20	0.543029	6.30538	4.85768	0.00087301	0.00615794	-0.850248
ENSMUSG00000001632	Brpf1	0.492719	5.98975	4.85678	0.000874105	0.00615885	-0.833512
ENSMUSG00000030019	Fbxl14	0.454155	6.07587	4.85653	0.000874414	0.00615885	-0.84036
ENSMUSG00000046133	C130073F10Rik	-1.11137	1.73211	-4.85634	0.000874635	0.00615885	-0.291104
ENSMUSG00000038718	Pbx3	-0.8713	3.22151	-4.8556	0.000875551	0.00616178	-0.448905
ENSMUSG00000033184	Tmed7	-0.531777	7.24513	-4.85454	0.000876845	0.00616738	-0.881536
ENSMUSG00000032076	Cadm1	-0.51011	5.59141	-4.85331	0.000878354	0.00617447	-0.809214
ENSMUSG00000025140	Pycr1	-0.566016	5.59042	-4.85191	0.000880065	0.00618298	-0.810756
ENSMUSG00000036372	Tmem258	-0.408958	6.27802	-4.8507	0.000881558	0.00618995	-0.864841
ENSMUSG00000027175	Tcp11l1	1.18087	3.48361	4.84958	0.000882938	0.00619612	-0.486496
ENSMUSG00000108526	NA	0.829397	2.68078	4.849	0.000883649	0.00619758	-0.385855
ENSMUSG00000033253	Szt2	1.08262	5.34606	4.84808	0.00088479	0.00620206	-0.770625
ENSMUSG00000079056	Kcnip3	-1.25185	2.10893	-4.84767	0.000885291	0.00620206	-0.330196
ENSMUSG00000029580	Actb	0.588855	11.3401	4.84596	0.000887419	0.00621344	-0.771252
ENSMUSG00000076431	Sox4	0.54798	4.5168	4.84365	0.000890282	0.00622668	-0.677445
ENSMUSG00000037993	Dhx38	0.572848	5.58198	4.84362	0.000890318	0.00622668	-0.817162
ENSMUSG00000051695	Pcbp1	0.434248	8.04299	4.84245	0.000891777	0.00623081	-0.892725
ENSMUSG00000092274	Neat1	-0.938258	8.02012	-4.84234	0.000891918	0.00623081	-0.89338
ENSMUSG00000021930	Spryd7	-0.679367	4.21351	-4.84104	0.000893541	0.00623863	-0.6345
ENSMUSG00000041959	S100a10	0.834043	4.16428	4.83722	0.000898318	0.00626779	-0.624734
ENSMUSG00000020220	Vps13d	0.480508	7.23851	4.83689	0.000898734	0.00626779	-0.905462
ENSMUSG00000024976	Shoc2	-0.442503	6.57406	-4.83568	0.000900261	0.00627346	-0.8992
ENSMUSG00000022206	Npr3	-1.52836	2.00143	-4.83544	0.000900562	0.00627346	-0.336722
ENSMUSG00000059851	Kmt5c	0.577469	6.02867	4.83357	0.000902916	0.00628244	-0.869116
ENSMUSG00000103509	NA	-0.728709	4.72623	-4.83347	0.000903042	0.00628244	-0.725961
ENSMUSG00000041028	Ghitm	-0.596388	7.25074	-4.83321	0.000903377	0.00628244	-0.912898
ENSMUSG00000036281	Snapc4	0.541272	4.8593	4.83152	0.000905512	0.00629374	-0.746518
ENSMUSG00000024038	Ndufv3	-0.568881	5.67512	-4.83073	0.000906511	0.00629714	-0.849745
ENSMUSG00000035235	Trim13	-0.74232	4.83744	-4.82825	0.000909669	0.00631552	-0.749452
ENSMUSG00000055560	Zfp459	-0.583406	4.67551	-4.82714	0.00091108	0.00632177	-0.729356
ENSMUSG00000061689	Dlgap4	0.815654	5.16878	4.82443	0.000914545	0.00634225	-0.791774
ENSMUSG00000039224	D1Pas1	0.633348	4.31515	4.82315	0.000916188	0.00634436	-0.674191
ENSMUSG00000033952	Aspm	-0.471787	7.87579	-4.82284	0.000916587	0.00634436	-0.925043
ENSMUSG00000040236	Trappc5	0.586855	4.09581	4.82271	0.000916749	0.00634436	-0.639343
ENSMUSG00000055322	Tns1	0.654522	6.50316	4.82259	0.000916904	0.00634436	-0.9091
ENSMUSG00000049038	Mterf2	-1.08565	2.58976	-4.82106	0.000918876	0.00635445	-0.414895
ENSMUSG00000027628	Aar2	0.511491	4.43438	4.82044	0.00091967	0.00635638	-0.699428
ENSMUSG00000033295	Ptprf	0.686881	7.53097	4.81852	0.000922155	0.00636998	-0.93163
ENSMUSG00000052151	Plpp2	-0.861933	2.7588	-4.81709	0.000924003	0.00637908	-0.441338
ENSMUSG00000029022	Miip	-1.28366	1.80999	-4.8167	0.000924504	0.00637908	-0.34981
ENSMUSG00000040562	Gstm2	-0.867674	3.04786	-4.81575	0.000925737	0.00638168	-0.480252
ENSMUSG00000084762	NA	-1.06591	2.17619	-4.81531	0.000926312	0.00638168	-0.381918
ENSMUSG00000060671	Atp8b2	0.412515	6.40764	4.81522	0.000926431	0.00638168	-0.919485
ENSMUSG00000039201	Tbc1d25	0.647949	4.30671	4.81324	0.000929002	0.00639125	-0.686763
ENSMUSG00000037020	Wdr62	0.830428	5.16235	4.81298	0.000929341	0.00639125	-0.80732
ENSMUSG00000053907	Mat2a	0.495644	8.6239	4.81296	0.000929373	0.00639125	-0.925655
ENSMUSG00000030087	Klf15	-0.749909	4.48318	-4.81187	0.000930784	0.0063974	-0.719053
ENSMUSG00000039477	Tnrc18	0.828181	5.52435	4.81132	0.000931508	0.00639881	-0.852631
ENSMUSG00000020430	Pes1	-0.69714	8.12753	-4.80994	0.000933317	0.00640553	-0.940179
ENSMUSG00000074736	Syndig1	1.08706	1.97415	4.80978	0.000933524	0.00640553	-0.370337
ENSMUSG00000031714	Gab1	0.602964	8.07241	4.80836	0.000935384	0.00641473	-0.942222
ENSMUSG00000066571	4931406P16Rik	0.542969	6.2805	4.80679	0.000937442	0.00642528	-0.924195
ENSMUSG00000025579	Gaa	1.05513	5.67365	4.80546	0.000939202	0.00643377	-0.869411
ENSMUSG00000032394	Igdcc3	1.42641	3.91228	4.80498	0.000939825	0.00643447	-0.608339
ENSMUSG00000038379	Ttk	-0.501635	6.83417	-4.80363	0.000941612	0.00644313	-0.95298
ENSMUSG00000022191	Drosha	0.738475	7.39332	4.80017	0.000946201	0.00647094	-0.958539
ENSMUSG00000053113	Socs3	0.46421	6.11693	4.79692	0.000950526	0.00649693	-0.930797
ENSMUSG00000002372	Ranbp3	0.508611	6.08596	4.79604	0.000951702	0.00650137	-0.929601
ENSMUSG00000022300	Dcaf13	-0.572273	5.96078	-4.79456	0.000953675	0.00651124	-0.926925
ENSMUSG00000114310	NA	1.09116	2.20427	4.79333	0.000955325	0.00651476	-0.411926
ENSMUSG00000017774	Myo1c	0.413298	5.98366	4.79309	0.000955647	0.00651476	-0.928381
ENSMUSG00000036632	Alg5	-0.85346	3.67038	-4.793	0.000955772	0.00651476	-0.61035
ENSMUSG00000048612	Myof	0.401675	7.54698	4.79218	0.000956873	0.00651866	-0.972065
ENSMUSG00000032589	Bsn	1.21246	1.62222	4.79145	0.000957851	0.00652173	-0.373793
ENSMUSG00000028884	Rpa2	0.474412	6.01159	4.78772	0.00096289	0.00655125	-0.937609
ENSMUSG00000032898	Fbxo21	0.467692	5.75058	4.78746	0.000963247	0.00655125	-0.917596
ENSMUSG00000044465	Fam160a2	0.494004	6.34627	4.78637	0.000964717	0.00655763	-0.958367
ENSMUSG00000023235	Ccl25	0.628956	4.36733	4.78482	0.000966822	0.00656833	-0.738038
ENSMUSG00000117786	NA	0.898711	2.5505	4.78441	0.000967387	0.00656855	-0.461265
ENSMUSG00000021363	Mak	-1.25408	1.68957	-4.78245	0.000970053	0.00658304	-0.38908
ENSMUSG00000060427	Zfp868	-0.5824	4.23044	-4.78031	0.000972985	0.00659579	-0.726797
ENSMUSG00000021635	Rad17	-0.496654	5.57289	-4.78028	0.000973025	0.00659579	-0.915151
ENSMUSG00000037313	Tacc3	0.458994	6.33966	4.77979	0.000973688	0.00659579	-0.96835
ENSMUSG00000022263	Trio	0.65432	4.83826	4.77951	0.000974069	0.00659579	-0.81719
ENSMUSG00000026779	Mastl	-0.536439	6.16769	-4.77742	0.000976949	0.00661167	-0.966577
ENSMUSG00000021796	Bmpr1a	-0.510676	6.86336	-4.77613	0.000978726	0.00661429	-0.99427
ENSMUSG00000030091	Nup210	0.97943	7.83556	4.77564	0.000979397	0.00661429	-0.991703
ENSMUSG00000028063	Lmna	0.776724	3.18431	4.77563	0.000979411	0.00661429	-0.558819
ENSMUSG00000061524	Zic2	0.684024	4.48752	4.77548	0.000979617	0.00661429	-0.7695
ENSMUSG00000006442	Srm	0.393288	6.77964	4.77519	0.000980013	0.00661429	-0.991163
ENSMUSG00000095082	Gm15091	-1.04159	1.16506	-4.77471	0.000980676	0.00661515	-0.373694
ENSMUSG00000028843	Sh3bgrl3	0.640476	5.16063	4.77379	0.000981945	0.00662009	-0.869955
ENSMUSG00000072774	Zfp951	-0.586375	4.82399	-4.77274	0.000983395	0.00662625	-0.831695
ENSMUSG00000001729	Akt1	0.470616	4.92226	4.77047	0.000986549	0.00664387	-0.847216
ENSMUSG00000028300	C9orf72	-0.527277	4.42248	-4.76975	0.000987548	0.00664497	-0.774687
ENSMUSG00000037640	Zfp60	-0.573573	5.5565	-4.76958	0.000987788	0.00664497	-0.928572
ENSMUSG00000035640	Cbarp	1.25627	2.80035	4.76877	0.000988919	0.00664896	-0.509153
ENSMUSG00000022197	Pdzd2	0.993419	3.49288	4.76729	0.00099098	0.00665919	-0.611585
ENSMUSG00000044149	Nkrf	0.622394	4.88471	4.76583	0.000993024	0.0066693	-0.8449
ENSMUSG00000024589	Nedd4l	0.725296	4.89252	4.76412	0.000995409	0.00668168	-0.845789
ENSMUSG00000075702	Selenom	-1.13437	2.27626	-4.76358	0.00099617	0.00668316	-0.462996
ENSMUSG00000086147	NA	-0.962116	4.08202	-4.7626	0.000997557	0.00668883	-0.722011
ENSMUSG00000026027	Stradb	-0.646602	3.29846	-4.76152	0.000999073	0.00669518	-0.59783
ENSMUSG00000029780	Nt5c3	-0.690373	4.16127	-4.76092	0.000999909	0.00669518	-0.742364
ENSMUSG00000045328	Cenpe	-0.537246	7.36871	-4.76077	0.00100013	0.00669518	-1.02053
ENSMUSG00000085180	NA	1.26278	1.91662	4.75943	0.00100202	0.00670408	-0.434876
ENSMUSG00000022185	Acin1	0.431273	7.5721	4.75906	0.00100255	0.00670408	-1.02104
ENSMUSG00000025224	Gbf1	0.640211	6.27776	4.75695	0.00100553	0.00671808	-0.996436
ENSMUSG00000020372	Rack1	-0.579537	11.3648	-4.75681	0.00100573	0.00671808	-0.901947
ENSMUSG00000022024	Sugt1	-0.522794	6.60862	-4.75528	0.00100791	0.00672722	-1.01923
ENSMUSG00000040661	Rad54l2	0.551118	6.87465	4.75508	0.00100818	0.00672722	-1.02165
ENSMUSG00000026519	Tmem63a	0.736134	3.07738	4.75305	0.00101108	0.00674291	-0.57558
ENSMUSG00000078869	NA	-0.905841	2.76589	-4.75235	0.00101208	0.0067459	-0.533416
ENSMUSG00000073664	Nbeal1	-0.405654	7.50553	-4.75147	0.00101333	0.00675063	-1.03416
ENSMUSG00000064513	NA	-1.4799	2.43728	-4.75054	0.00101466	0.00675585	-0.494267
ENSMUSG00000027463	Slc52a3	0.70962	3.87014	4.74962	0.00101597	0.00676094	-0.704651
ENSMUSG00000027238	Frmd5	-0.795185	2.43686	-4.74921	0.00101657	0.00676126	-0.501387
ENSMUSG00000044647	Csrnp3	0.795965	3.82271	4.74807	0.00101821	0.00676853	-0.699094
ENSMUSG00000020402	Vdac1	-0.454563	8.94865	-4.74571	0.00102161	0.00678748	-1.01778
ENSMUSG00000045410	Akr1e1	-0.866973	3.19667	-4.74434	0.00102358	0.00679687	-0.60388
ENSMUSG00000067768	Xlr4b	-0.909001	3.33638	-4.74376	0.00102442	0.00679881	-0.625795
ENSMUSG00000002076	Hsf2bp	-0.402151	5.99021	-4.74242	0.00102636	0.00680806	-1.00761
ENSMUSG00000020246	Hcfc2	-0.583245	4.20943	-4.74179	0.00102728	0.00680943	-0.78029
ENSMUSG00000047030	Spata2	0.743178	4.74142	4.74152	0.00102767	0.00680943	-0.857066
ENSMUSG00000011158	Brf1	0.683974	4.03023	4.74036	0.00102935	0.0068169	-0.745937
ENSMUSG00000020530	Ggnbp2	-0.47081	5.89821	-4.73802	0.00103276	0.00683584	-1.00685
ENSMUSG00000020364	Zfp354a	-0.949431	3.11853	-4.73599	0.00103573	0.00684317	-0.603318
ENSMUSG00000093956	NA	-1.88952	10.0712	-4.73557	0.00103635	0.00684317	-0.988239
ENSMUSG00000114816	NA	-0.652543	6.22776	-4.73529	0.00103676	0.00684317	-1.03194
ENSMUSG00000039834	Zfp335	0.813387	4.84267	4.73485	0.0010374	0.00684317	-0.879282
ENSMUSG00000020687	Cdc27	-0.462389	7.39023	-4.73482	0.00103744	0.00684317	-1.05929
ENSMUSG00000114550	Gm46426	-0.658317	4.43391	-4.7348	0.00103747	0.00684317	-0.825663
ENSMUSG00000068101	Cenpm	0.605844	4.52441	4.73426	0.00103827	0.00684317	-0.838851
ENSMUSG00000025217	Btrc	0.474255	5.66663	4.73423	0.0010383	0.00684317	-0.988822
ENSMUSG00000063802	Hspbp1	0.501724	4.73407	4.73381	0.00103892	0.00684358	-0.873513
ENSMUSG00000007617	Homer1	-0.459982	5.22118	-4.73296	0.00104017	0.00684472	-0.946113
ENSMUSG00000023923	Tbc1d5	0.575079	4.01468	4.73288	0.0010403	0.00684472	-0.756401
ENSMUSG00000009741	Ubp1	0.636744	6.63494	4.73256	0.00104076	0.00684472	-1.04779
ENSMUSG00000038545	Cul7	0.425724	5.66864	4.72991	0.00104468	0.00686684	-0.996201
ENSMUSG00000021660	Btf3	-0.534264	8.30276	-4.72909	0.00104589	0.00687114	-1.05737
ENSMUSG00000034663	Bmp2k	0.784083	3.97074	4.72805	0.00104742	0.00687758	-0.750984
ENSMUSG00000036850	Mrpl41	-0.833146	4.0877	-4.72655	0.00104964	0.00688848	-0.777398
ENSMUSG00000053950	Adnp2	0.470894	6.61199	4.72523	0.00105161	0.00689326	-1.06013
ENSMUSG00000041143	Tmco4	-1.12064	2.43244	-4.72491	0.00105209	0.00689326	-0.533727
ENSMUSG00000027599	Armc1	-0.567016	5.95935	-4.72458	0.00105257	0.00689326	-1.03086
ENSMUSG00000027993	Trim2	0.662631	5.34186	4.72456	0.0010526	0.00689326	-0.965015
ENSMUSG00000027284	Cdan1	0.505731	5.38892	4.72395	0.00105352	0.0068956	-0.974305
ENSMUSG00000010936	Vac14	0.71351	6.47457	4.72281	0.00105521	0.00690305	-1.05529
ENSMUSG00000021687	Scamp1	-0.68042	4.63047	-4.72174	0.00105682	0.00690989	-0.876823
ENSMUSG00000007458	M6pr	-0.454778	8.14433	-4.72091	0.00105806	0.00691433	-1.07259
ENSMUSG00000031592	Pcm1	-0.422522	8.12505	-4.71832	0.00106195	0.0069361	-1.07683
ENSMUSG00000030409	Dmpk	0.753033	3.0285	4.71692	0.00106406	0.00694375	-0.620845
ENSMUSG00000025366	Esyt1	0.547268	6.25928	4.71679	0.00106425	0.00694375	-1.05674
ENSMUSG00000038644	Pold1	0.399337	6.38763	4.71507	0.00106684	0.00695698	-1.06759
ENSMUSG00000036061	Smug1	-0.4811	4.64617	-4.71343	0.00106933	0.00696899	-0.893765
ENSMUSG00000022674	Ube2v2	-0.467645	5.93915	-4.71311	0.00106981	0.00696899	-1.04715
ENSMUSG00000022292	Rrm2b	-0.75297	3.44955	-4.71123	0.00107266	0.0069839	-0.693707
ENSMUSG00000019777	Hdac2	-0.497343	6.82186	-4.7096	0.00107514	0.00699637	-1.09272
ENSMUSG00000021661	Ankra2	-0.602853	3.49544	-4.70897	0.00107611	0.00699897	-0.707073
ENSMUSG00000078868	NA	-0.552833	4.01717	-4.70822	0.00107726	0.00700273	-0.7974
ENSMUSG00000037486	Asxl2	0.440186	7.2814	4.70591	0.00108079	0.007022	-1.10063
ENSMUSG00000054484	Tmem62	0.880554	2.10281	4.70527	0.00108176	0.00702462	-0.527483
ENSMUSG00000088990	NA	-1.29338	4.25001	-4.70465	0.00108271	0.00702708	-0.823661
ENSMUSG00000021728	Emb	-0.671988	3.64205	-4.70273	0.00108567	0.00704259	-0.740135
ENSMUSG00000019947	Arid5b	0.832286	7.35313	4.7021	0.00108664	0.00704355	-1.10375
ENSMUSG00000050855	Zfp940	-0.858608	3.49129	-4.70157	0.00108746	0.00704355	-0.713005
ENSMUSG00000010362	Rdm1	-0.498733	4.60544	-4.70152	0.00108753	0.00704355	-0.904761
ENSMUSG00000019189	Rnf145	-0.431467	5.86612	-4.70087	0.00108854	0.00704639	-1.05999
ENSMUSG00000062825	Actg1	0.446709	10.3685	4.70033	0.00108936	0.00704805	-1.03076
ENSMUSG00000027203	Dut	0.457213	6.34189	4.69956	0.00109056	0.0070521	-1.08804
ENSMUSG00000028868	Wasf2	0.772896	7.24677	4.69447	0.00109847	0.00709951	-1.11509
ENSMUSG00000037326	Capn15	0.898829	4.58939	4.69386	0.00109941	0.00710189	-0.899749
ENSMUSG00000020899	Pfas	0.393367	8.08559	4.69216	0.00110207	0.00711538	-1.11569
ENSMUSG00000029119	Man2b2	0.648503	4.68663	4.69106	0.0011038	0.00712281	-0.925737
ENSMUSG00000059493	Nhs	1.02651	2.53921	4.69064	0.00110445	0.00712325	-0.591913
ENSMUSG00000034730	Adgrb1	0.891257	2.90149	4.68868	0.00110753	0.00713941	-0.641983
ENSMUSG00000061665	Cd2ap	-0.410385	7.37301	-4.68655	0.0011109	0.00715737	-1.13153
ENSMUSG00000033361	Prrg3	0.810872	2.91049	4.6836	0.00111555	0.00718362	-0.651005
ENSMUSG00000078249	Hmga1b	0.453901	8.81825	4.68154	0.00111883	0.00720095	-1.11643
ENSMUSG00000062312	Erbb2	0.796966	3.34784	4.67782	0.00112475	0.00723531	-0.723504
ENSMUSG00000045252	Zfp574	0.700548	5.02844	4.67682	0.00112635	0.00723672	-0.994833
ENSMUSG00000036257	Pnpla8	-0.468654	5.6042	-4.67668	0.00112658	0.00723672	-1.07257
ENSMUSG00000046230	Vps13a	-0.420885	6.87389	-4.67659	0.00112673	0.00723672	-1.14317
ENSMUSG00000049643	2310022A10Rik	0.637614	5.51647	4.67377	0.00113125	0.00725648	-1.06044
ENSMUSG00000034675	Dbn1	0.967483	2.73636	4.67365	0.00113145	0.00725648	-0.641103
ENSMUSG00000030660	Pik3c2a	-0.452888	6.83787	-4.67358	0.00113157	0.00725648	-1.14706
ENSMUSG00000071528	Atp5md	-0.647162	4.8486	-4.67316	0.00113224	0.00725704	-0.981834
ENSMUSG00000004056	Akt2	0.47275	6.19232	4.67137	0.00113513	0.00726487	-1.12228
ENSMUSG00000063362	Alg11	-0.465566	6.42847	-4.67102	0.00113569	0.00726487	-1.1389
ENSMUSG00000040565	Btaf1	0.451672	7.61206	4.671	0.00113572	0.00726487	-1.15233
ENSMUSG00000026179	Pnkd	0.499625	4.84374	4.67063	0.00113632	0.00726487	-0.983076
ENSMUSG00000032458	Copb2	-0.538321	7.69288	-4.67058	0.0011364	0.00726487	-1.15377
ENSMUSG00000032769	Trpa1	0.981493	3.03787	4.66991	0.00113749	0.00726805	-0.687502
ENSMUSG00000078517	Emc1	0.59376	6.55927	4.66631	0.00114332	0.00730153	-1.14492
ENSMUSG00000050288	Fzd2	-1.13523	1.86799	-4.6648	0.00114579	0.0073135	-0.566095
ENSMUSG00000039450	Dcxr	0.781054	3.00618	4.66375	0.00114751	0.00731806	-0.693546
ENSMUSG00000021470	Ercc6l2	-0.382094	6.28312	-4.66364	0.00114769	0.00731806	-1.14338
ENSMUSG00000051306	Usp42	0.539995	5.08569	4.66042	0.00115295	0.00734782	-1.03092
ENSMUSG00000017550	Atad5	-0.43215	6.46664	-4.65933	0.00115475	0.0073555	-1.15805
ENSMUSG00000071604	Fam189a2	0.927076	2.83488	4.65875	0.0011557	0.00735699	-0.674929
ENSMUSG00000096617	NA	1.69704	4.43341	4.65846	0.00115617	0.00735699	-0.895874
ENSMUSG00000035011	Zbtb7a	0.473287	4.95365	4.65615	0.00115999	0.00737747	-1.02098
ENSMUSG00000021714	Cenpk	-0.886379	3.38089	-4.65427	0.0011631	0.00739153	-0.762847
ENSMUSG00000037999	Arap2	0.745341	3.82757	4.65409	0.0011634	0.00739153	-0.83737
ENSMUSG00000079003	Samd1	0.453224	6.01556	4.65367	0.0011641	0.00739216	-1.13781
ENSMUSG00000017417	Plxdc1	0.90481	4.47131	4.65207	0.00116676	0.00740528	-0.942645
ENSMUSG00000003435	Supt5	0.426261	7.162	4.65046	0.00116944	0.00741781	-1.1832
ENSMUSG00000047751	Utf1	0.709042	4.67051	4.65016	0.00116994	0.00741781	-0.983799
ENSMUSG00000022911	Arl13b	-0.801314	3.51046	-4.64811	0.00117337	0.00743574	-0.794929
ENSMUSG00000046909	Tefm	-0.642872	3.73874	-4.64678	0.00117559	0.00744598	-0.838935
ENSMUSG00000032834	Pwp2	0.422768	5.56347	4.64609	0.00117675	0.00744796	-1.11108
ENSMUSG00000069208	Zfp825	-0.935314	3.0886	-4.64588	0.0011771	0.00744796	-0.729075
ENSMUSG00000005899	Smpd4	0.621046	6.73211	4.64547	0.00117779	0.00744849	-1.1814
ENSMUSG00000032936	Camkv	0.841823	2.24023	4.64217	0.00118334	0.00747977	-0.629809
ENSMUSG00000018740	Slc25a35	0.86294	2.5055	4.64023	0.00118663	0.00749669	-0.661039
ENSMUSG00000029247	Paics	-0.460133	9.19657	-4.63982	0.00118732	0.00749722	-1.16886
ENSMUSG00000029202	Pds5a	-0.392446	8.74242	-4.63894	0.00118882	0.00750004	-1.1829
ENSMUSG00000047965	NA	1.44768	3.32326	4.63884	0.00118898	0.00750004	-0.761463
ENSMUSG00000025545	Clybl	-0.635529	3.77394	-4.63689	0.00119231	0.0075172	-0.85969
ENSMUSG00000032727	Mier3	-0.496463	6.08902	-4.63459	0.00119622	0.00753804	-1.17527
ENSMUSG00000014355	Anapc1	0.448849	8.61698	4.63399	0.00119725	0.00754065	-1.19304
ENSMUSG00000033863	Klf9	-0.437147	7.35106	-4.63193	0.00120078	0.0075549	-1.21358
ENSMUSG00000022074	Tnfrsf10b	0.625896	4.2859	4.63165	0.00120126	0.0075549	-0.950892
ENSMUSG00000035212	Leprot	-0.52056	5.68863	-4.63145	0.00120159	0.0075549	-1.14806
ENSMUSG00000034751	Mast4	0.60266	4.45755	4.63124	0.00120196	0.0075549	-0.979997
ENSMUSG00000019338	Zfp687	0.397196	6.44646	4.62969	0.00120463	0.00756787	-1.19814
ENSMUSG00000051412	Vamp7	-0.78183	4.06577	-4.62933	0.00120525	0.0075679	-0.918325
ENSMUSG00000005069	Pex5	0.470548	5.41463	4.62865	0.00120643	0.00757142	-1.12021
ENSMUSG00000029012	Orc5	-0.522012	6.66927	-4.62813	0.00120732	0.00757173	-1.21136
ENSMUSG00000034245	Hdac11	-0.922985	2.00757	-4.62759	0.00120824	0.00757173	-0.631124
ENSMUSG00000016503	Gtf3a	0.489058	4.64329	4.62755	0.00120831	0.00757173	-1.01768
ENSMUSG00000040717	Il17rd	0.406477	5.71357	4.6266	0.00120996	0.00757822	-1.15522
ENSMUSG00000027244	Atg13	0.436881	5.5943	4.62609	0.00121084	0.00757976	-1.14388
ENSMUSG00000062931	Zfp938	-1.08914	2.76158	-4.6257	0.00121151	0.00757976	-0.713345
ENSMUSG00000032562	Gnai2	0.414885	7.93667	4.62537	0.00121209	0.00757976	-1.21796
ENSMUSG00000049624	Slc17a5	-0.791273	3.21816	-4.62504	0.00121266	0.00757976	-0.781339
ENSMUSG00000014601	Strip1	0.460754	5.65964	4.62446	0.00121366	0.00758044	-1.15266
ENSMUSG00000039599	Fam149b	-0.47788	4.87448	-4.62418	0.00121414	0.00758044	-1.06116
ENSMUSG00000021540	Smad5	0.434914	5.61383	4.62368	0.00121502	0.00758044	-1.14953
ENSMUSG00000020048	Hsp90b1	-0.432448	9.51897	-4.62348	0.00121537	0.00758044	-1.18203
ENSMUSG00000031246	Sh3bgrl	-0.881075	2.37509	-4.62321	0.00121584	0.00758044	-0.673735
ENSMUSG00000041777	Cir1	-0.936589	2.65171	-4.62163	0.00121858	0.00759038	-0.706926
ENSMUSG00000027618	Nfs1	0.493774	5.13382	4.62158	0.00121866	0.00759038	-1.09665
ENSMUSG00000086537	Nespas	0.573923	4.43934	4.61727	0.00122621	0.00763019	-0.998911
ENSMUSG00000049327	Kmt5a	0.460025	6.58605	4.61653	0.00122751	0.00763019	-1.22241
ENSMUSG00000000441	Raf1	0.38702	7.49055	4.61645	0.00122764	0.00763019	-1.23521
ENSMUSG00000026150	Mff	-0.460194	6.22429	-4.61587	0.00122867	0.00763019	-1.21181
ENSMUSG00000031327	Chic1	-0.535805	5.42814	-4.61581	0.00122876	0.00763019	-1.14507
ENSMUSG00000025271	Pfkfb1	-0.619884	3.88716	-4.6151	0.00123003	0.00763019	-0.911559
ENSMUSG00000003198	Zfp959	-0.899058	2.58854	-4.61487	0.00123042	0.00763019	-0.709587
ENSMUSG00000069601	Ank3	-0.758521	4.69375	-4.61486	0.00123044	0.00763019	-1.04456
ENSMUSG00000039396	Neil3	-0.848556	3.42609	-4.61476	0.00123062	0.00763019	-0.829547
ENSMUSG00000055228	NA	1.38203	1.78221	4.61385	0.00123223	0.00763634	-0.62968
ENSMUSG00000027210	Meis2	-0.747753	3.56474	-4.61329	0.0012332	0.00763856	-0.857287
ENSMUSG00000014303	Glis2	1.23327	5.22022	4.61234	0.00123489	0.00764009	-1.09871
ENSMUSG00000030541	Idh2	-0.406232	6.85455	-4.61218	0.00123517	0.00764009	-1.23975
ENSMUSG00000021835	Bmp4	0.97859	2.40833	4.6121	0.00123531	0.00764009	-0.690094
ENSMUSG00000024998	Plce1	0.72913	3.59702	4.60639	0.00124546	0.00769904	-0.868762
[truncated: 10,353 more rows]

## Sheet: RNAseq_DHDvsWT
edgeR analysis results for ADNP delta HD vs WT gene expression.
ENSEMBL ID	Gene Symbol	Log2 FC (DHD vs WT)	Average Expression	t	P-value	Adjusted P-value	B
ENSMUSG00000057836	Xlr3a	-3.8148	4.13069	-20.6725	9.90387e-09	8.11525e-05	10.204
ENSMUSG00000069049	Eif2s3y	-5.52248	3.46934	-18.3034	2.81062e-08	8.11525e-05	9.04229
ENSMUSG00000028773	Fabp3	-2.43368	6.07711	-17.823	3.52742e-08	8.11525e-05	9.54586
ENSMUSG00000027313	Chac1	-2.88916	4.13011	-17.6436	3.84543e-08	8.11525e-05	9.22686
ENSMUSG00000031762	Mt2	-2.2538	6.3348	-17.6353	3.86091e-08	8.11525e-05	9.47418
ENSMUSG00000020303	Stc2	-4.36848	3.26438	-17.5797	3.9664e-08	8.11525e-05	8.86506
ENSMUSG00000101249	NA	-3.09139	10.0822	-16.3712	7.27404e-08	0.000127566	8.85081
ENSMUSG00000020176	Grb10	-1.9305	5.57496	-15.4987	1.15761e-07	0.000130205	8.42797
ENSMUSG00000025161	Slc16a3	-2.09781	5.46126	-15.2968	1.29352e-07	0.000130205	8.31714
ENSMUSG00000066705	Fxyd6	-1.94092	6.55258	-15.2142	1.35419e-07	0.000130205	8.2918
ENSMUSG00000058147	Xlr3c	-2.73513	3.74133	-15.1602	1.39551e-07	0.000130205	8.06967
ENSMUSG00000023951	Vegfa	-1.8126	5.48114	-15.043	1.49019e-07	0.000130205	8.18582
ENSMUSG00000024924	Vldlr	-3.13639	3.54923	-14.975	1.54837e-07	0.000130205	7.93097
ENSMUSG00000051855	Mest	1.74497	7.16295	14.9326	1.58591e-07	0.000130205	8.13894
ENSMUSG00000078566	Bnip3	-2.95982	5.99999	-14.927	1.59097e-07	0.000130205	8.12272
ENSMUSG00000036782	Klhl13	-1.75835	5.97648	-14.7985	1.71147e-07	0.000131312	8.06132
ENSMUSG00000040601	Nlrp4a	-2.96776	2.20206	-14.5973	1.92112e-07	0.000138728	7.47175
ENSMUSG00000073125	Xlr3b	-2.8614	3.55258	-14.4792	2.05731e-07	0.000140309	7.69811
ENSMUSG00000025791	Pgm2	-2.40667	4.79046	-13.9349	2.84052e-07	0.00017511	7.54068
ENSMUSG00000075122	Cd80	2.37379	3.56575	13.8326	3.02203e-07	0.00017511	7.36662
ENSMUSG00000020108	Ddit4	-2.83594	5.06678	-13.8043	3.07439e-07	0.00017511	7.4695
ENSMUSG00000050424	Pnma5	-2.3261	3.60031	-13.7432	3.19109e-07	0.00017511	7.33412
ENSMUSG00000036036	Zfp57	1.5523	7.55508	13.6781	3.32087e-07	0.00017511	7.41332
ENSMUSG00000062070	Pgk1	-1.68724	9.36113	-13.6286	3.42345e-07	0.00017511	7.38213
ENSMUSG00000036242	Armh4	-2.20953	3.39395	-13.3947	3.95845e-07	0.000194376	7.11887
ENSMUSG00000032231	Anxa2	-2.66013	3.3146	-13.2477	4.34174e-07	0.000204997	7.01461
ENSMUSG00000086454	Platr14	-2.34277	3.70944	-12.8891	5.46172e-07	0.000244864	6.85567
ENSMUSG00000025408	Ddit3	-2.48993	3.05073	-12.8315	5.66982e-07	0.000244864	6.74789
ENSMUSG00000081752	NA	1.97295	5.39213	12.782	5.85549e-07	0.000244864	6.85171
ENSMUSG00000021136	Smoc1	-2.48911	3.35585	-12.7488	5.98396e-07	0.000244864	6.73527
ENSMUSG00000081344	NA	-2.39615	4.33976	-12.6342	6.45232e-07	0.000251068	6.73889
ENSMUSG00000023456	Tpi1	-1.75787	8.85058	-12.6012	6.59457e-07	0.000251068	6.73124
ENSMUSG00000100992	NA	-2.47576	2.48017	-12.5662	6.74915e-07	0.000251068	6.51209
ENSMUSG00000037966	Ninj1	-2.37771	3.35817	-12.3996	7.54207e-07	0.000271038	6.5267
ENSMUSG00000072774	Zfp951	-3.09279	3.53562	-12.3635	7.72753e-07	0.000271038	6.50424
ENSMUSG00000038793	Lefty1	-1.68572	4.18614	-12.1477	8.94519e-07	0.000305031	6.42589
ENSMUSG00000047878	A4galt	-2.01849	3.80598	-11.9795	1.00431e-06	0.000326717	6.29674
ENSMUSG00000094405	NA	-4.45076	4.53541	-11.9554	1.02122e-06	0.000326717	6.27468
ENSMUSG00000037820	Tgm2	-1.93221	4.05242	-11.9072	1.05597e-06	0.000326717	6.26005
ENSMUSG00000093843	NA	-3.15877	5.61274	-11.8955	1.06457e-06	0.000326717	6.25954
ENSMUSG00000052353	Cemip	1.99328	4.15495	11.7873	1.1483e-06	0.000341639	6.17858
ENSMUSG00000034271	Jdp2	-2.27249	2.97825	-11.7621	1.16885e-06	0.000341639	6.09189
ENSMUSG00000037855	Zfp365	2.55005	3.17426	11.6574	1.25859e-06	0.000348547	6.02905
ENSMUSG00000042622	Maff	-2.25196	2.09968	-11.6365	1.27734e-06	0.000348547	5.90464
ENSMUSG00000040618	Pck2	-1.91319	5.89828	-11.6351	1.27866e-06	0.000348547	6.06535
ENSMUSG00000022750	Klhl22	-1.45316	5.88408	-11.6053	1.30606e-06	0.000348547	6.04158
ENSMUSG00000074653	Lrrc31	-1.46641	5.09758	-11.5748	1.33476e-06	0.000348627	6.0318
ENSMUSG00000086841	2410006H16Rik	-2.54969	3.61283	-11.4068	1.506e-06	0.000385161	5.89608
ENSMUSG00000050966	Lin28a	1.38908	6.52671	11.3706	1.54598e-06	0.000387315	5.86671
ENSMUSG00000085180	NA	2.71307	2.60848	11.3216	1.60198e-06	0.000393319	5.75271
ENSMUSG00000030246	Ldhb	-1.25258	7.20778	-11.2092	1.73927e-06	0.000418653	5.74154
ENSMUSG00000039910	Cited2	1.4298	5.45016	11.1319	1.84112e-06	0.000434646	5.70341
ENSMUSG00000088948	NA	-3.13562	4.60516	-10.9977	2.03412e-06	0.000471147	5.6227
ENSMUSG00000020415	Pttg1	-1.36933	5.30012	-10.9253	2.14756e-06	0.000480041	5.54675
ENSMUSG00000039116	Adgrg6	-2.57805	1.98324	-10.9233	2.15072e-06	0.000480041	5.42789
ENSMUSG00000000594	Gm2a	-1.77453	5.29154	-10.8486	2.27532e-06	0.000498783	5.49085
ENSMUSG00000031700	Gpt2	-1.54578	6.47462	-10.7936	2.37208e-06	0.000509612	5.42516
ENSMUSG00000064382	NA	-2.72206	6.4551	-10.7437	2.46379e-06	0.000509612	5.39545
ENSMUSG00000065701	Rny1	-6.8251	5.92847	-10.7215	2.50584e-06	0.000509612	5.41556
ENSMUSG00000029095	Ablim2	-1.97934	3.28684	-10.7042	2.53924e-06	0.000509612	5.3902
ENSMUSG00000020267	Hint1	-1.66421	6.15462	-10.7023	2.543e-06	0.000509612	5.35825
ENSMUSG00000058240	Cryzl1	-1.77115	5.24846	-10.6865	2.5738e-06	0.000509612	5.36662
ENSMUSG00000022545	Ercc4	1.43571	4.72224	10.6566	2.6336e-06	0.000513175	5.35786
ENSMUSG00000020477	Mrps24	-1.64682	4.95034	-10.449	3.09292e-06	0.000586201	5.18721
ENSMUSG00000020376	Rnf130	-1.84981	3.83986	-10.4217	3.15952e-06	0.000586201	5.18926
ENSMUSG00000096349	NA	-3.18435	6.3245	-10.4212	3.16069e-06	0.000586201	5.1473
ENSMUSG00000041773	Enc1	1.35482	5.95947	10.4057	3.19937e-06	0.000586201	5.12883
ENSMUSG00000031765	Mt1	-1.65095	6.00637	-10.1977	3.77118e-06	0.000680808	4.95501
ENSMUSG00000030111	A2m	-2.04007	5.14493	-10.0995	4.0799e-06	0.000725868	4.90242
ENSMUSG00000019891	Dcbld1	1.26309	5.12093	10.0588	4.21585e-06	0.00073934	4.86647
ENSMUSG00000032715	Trib3	-2.07476	4.49152	-10.0352	4.29698e-06	0.000742954	4.87202
ENSMUSG00000045763	Basp1	1.86617	4.87751	9.98948	4.45897e-06	0.000760254	4.82439
ENSMUSG00000049396	Gemin4	1.31697	5.7967	9.94849	4.6101e-06	0.000775255	4.75537
ENSMUSG00000031838	Ifi30	-1.38804	4.97137	-9.91218	4.74873e-06	0.000787775	4.74703
ENSMUSG00000068739	Sars	-1.24011	7.38621	-9.88947	4.83777e-06	0.000790124	4.68665
ENSMUSG00000003955	Fam162a	-1.24022	5.74363	-9.87334	4.90212e-06	0.000790124	4.68696
ENSMUSG00000020017	Hal	1.87791	2.62626	9.86002	4.95597e-06	0.000790124	4.72477
ENSMUSG00000065226	NA	-3.67891	4.49175	-9.81921	5.1251e-06	0.000801994	4.71
ENSMUSG00000020142	Slc1a4	-1.85357	6.52558	-9.81072	5.16109e-06	0.000801994	4.62352
ENSMUSG00000039323	Igfbp2	-1.49475	6.19563	-9.76823	5.34539e-06	0.000805305	4.58879
ENSMUSG00000052544	St6galnac3	-1.43763	3.94942	-9.76263	5.3702e-06	0.000805305	4.6596
ENSMUSG00000027070	Lrp2	1.56149	5.97323	9.76061	5.3792e-06	0.000805305	4.5952
ENSMUSG00000026142	Rhbdd1	-1.20291	5.10773	-9.68338	5.73563e-06	0.000834024	4.54634
ENSMUSG00000031520	Vegfc	1.62328	3.70352	9.68159	5.7442e-06	0.000834024	4.60007
ENSMUSG00000027233	Patl2	-1.9771	2.92352	-9.66736	5.81279e-06	0.000834024	4.58476
ENSMUSG00000046794	Ppp1r3b	-1.80869	2.89931	-9.66119	5.84279e-06	0.000834024	4.5798
ENSMUSG00000021701	Plk2	1.63884	3.28292	9.62494	6.02264e-06	0.000842509	4.55548
ENSMUSG00000049502	Dtx3l	1.4072	4.22339	9.62161	6.03949e-06	0.000842509	4.53573
ENSMUSG00000026604	Ptpn14	1.92291	4.15745	9.57771	6.26624e-06	0.000859034	4.50511
ENSMUSG00000039209	Rpl39l	-1.35754	4.64603	-9.57172	6.2979e-06	0.000859034	4.47121
ENSMUSG00000034336	Ina	1.61568	3.88946	9.55619	6.38081e-06	0.000860779	4.49176
ENSMUSG00000071424	Grid2	1.75644	4.13607	9.52876	6.53025e-06	0.000864263	4.46278
ENSMUSG00000040274	Cdk6	1.4853	5.58375	9.52565	6.54745e-06	0.000864263	4.40107
ENSMUSG00000077563	NA	-2.79858	4.43916	-9.48299	6.78825e-06	0.000886516	4.42059
ENSMUSG00000030605	Mfge8	-1.26598	6.76405	-9.45286	6.96422e-06	0.000899923	4.3059
ENSMUSG00000029084	Cd38	-1.51221	4.05844	-9.42865	7.10932e-06	0.000907566	4.37426
ENSMUSG00000020100	Slc29a3	1.36854	6.42264	9.40082	7.28019e-06	0.000907566	4.26979
ENSMUSG00000063535	Zfp773	-1.95031	3.08101	-9.38643	7.37029e-06	0.000907566	4.3573
ENSMUSG00000018906	P4ha2	-2.21247	2.53303	-9.38321	7.39062e-06	0.000907566	4.34238
ENSMUSG00000038155	Gstp2	-1.65837	4.846	-9.38284	7.39301e-06	0.000907566	4.30082
ENSMUSG00000097545	Mir124a-1hg	1.29159	5.13317	9.34819	7.61588e-06	0.000925669	4.25861
ENSMUSG00000027452	Acss1	-1.23218	4.42744	-9.32883	7.74366e-06	0.000931972	4.26893
ENSMUSG00000053398	Phgdh	-1.44541	6.47309	-9.30017	7.9371e-06	0.000945979	4.17258
ENSMUSG00000003119	Cdk12	1.27523	7.60115	9.28673	8.02974e-06	0.000947818	4.16077
ENSMUSG00000089542	NA	-2.71969	4.09287	-9.25926	8.22263e-06	0.00095715	4.23826
ENSMUSG00000033059	Pygb	-1.21169	4.67266	-9.23204	8.41892e-06	0.00095715	4.17126
ENSMUSG00000030134	Rasgef1a	-1.72973	2.50906	-9.22792	8.44903e-06	0.00095715	4.21557
ENSMUSG00000020277	Pfkl	-1.41846	6.38026	-9.21748	8.52596e-06	0.00095715	4.09891
ENSMUSG00000065208	NA	-3.47658	6.03082	-9.20983	8.58281e-06	0.00095715	4.13025
ENSMUSG00000040659	Efhd2	-1.7288	3.37065	-9.20654	8.60743e-06	0.00095715	4.20366
ENSMUSG00000024084	Qpct	-2.1795	2.76512	-9.20026	8.65459e-06	0.00095715	4.19734
ENSMUSG00000112819	NA	2.40782	2.64656	9.15332	9.01615e-06	0.00098061	4.15348
ENSMUSG00000016526	Dyrk3	1.22794	5.37592	9.14261	9.10093e-06	0.00098061	4.06303
ENSMUSG00000025964	Adam23	1.40351	5.74266	9.14193	9.10635e-06	0.00098061	4.0529
ENSMUSG00000037161	Mgarp	-2.0289	1.92362	-9.11371	9.33425e-06	0.000993302	4.09484
ENSMUSG00000051747	Ttn	1.78255	7.7653	9.1074	9.38604e-06	0.000993302	4.00043
ENSMUSG00000094338	Hist1h2bl	-2.01475	7.95384	-9.0508	9.86514e-06	0.00102854	3.9497
ENSMUSG00000069008	NA	-2.40899	4.62574	-9.04835	9.88654e-06	0.00102854	4.02414
ENSMUSG00000094411	Snord16a	-4.189	3.5267	-9.02644	1.00797e-05	0.00103981	4.05125
ENSMUSG00000020407	Upp1	-1.21361	8.61425	-9.00189	1.0301e-05	0.00105114	3.90944
ENSMUSG00000015652	Steap1	1.45903	3.80204	8.99129	1.03982e-05	0.00105114	4.00344
ENSMUSG00000030541	Idh2	-1.10808	6.46557	-8.98609	1.04463e-05	0.00105114	3.88311
ENSMUSG00000065176	Rnu12	-2.81011	5.32343	-8.96274	1.06652e-05	0.00106381	3.91957
ENSMUSG00000044149	Nkrf	1.32386	5.1928	8.9543	1.07456e-05	0.00106381	3.90054
ENSMUSG00000028164	Manba	1.34355	6.42656	8.88344	1.14473e-05	0.00112421	3.79697
ENSMUSG00000075014	NA	3.05076	2.44101	8.84798	1.18172e-05	0.00113111	3.88754
ENSMUSG00000019916	P4ha1	-1.24244	4.51	-8.84551	1.18435e-05	0.00113111	3.82898
ENSMUSG00000095260	NA	-3.54675	8.4415	-8.84407	1.18589e-05	0.00113111	3.77129
ENSMUSG00000097052	Snora43	-1.74509	4.88831	-8.84152	1.1886e-05	0.00113111	3.81059
ENSMUSG00000030088	Aldh1l1	-1.29323	3.6897	-8.82953	1.20149e-05	0.00113458	3.85857
ENSMUSG00000027799	Nbea	1.4968	3.95644	8.79831	1.23578e-05	0.00115805	3.82327
ENSMUSG00000031617	Tmem184c	1.25862	5.41984	8.78793	1.24743e-05	0.00116011	3.73425
ENSMUSG00000061232	H2-K1	-1.82159	3.21181	-8.77278	1.26462e-05	0.00116726	3.82548
ENSMUSG00000044017	Adgrd1	-2.43083	2.33015	-8.76076	1.27846e-05	0.00116935	3.81244
ENSMUSG00000026956	Uap1l1	-1.73692	3.25878	-8.75433	1.28594e-05	0.00116935	3.80754
ENSMUSG00000064410	NA	-2.5508	3.11879	-8.72641	1.31893e-05	0.00119053	3.78717
ENSMUSG00000022218	Tgm1	1.26687	5.10122	8.67642	1.38039e-05	0.00123691	3.64382
ENSMUSG00000031709	Tbc1d9	-2.09721	2.23522	-8.64516	1.4204e-05	0.00126354	3.7104
ENSMUSG00000015937	H2afy	-0.949687	6.67259	-8.6368	1.43133e-05	0.0012641	3.55091
ENSMUSG00000088254	NA	-1.79004	3.12767	-8.62159	1.45144e-05	0.0012727	3.69039
ENSMUSG00000070713	NA	1.24079	5.32859	8.61053	1.46624e-05	0.00127657	3.56942
ENSMUSG00000060639	Hist1h4i	-2.03378	7.24841	-8.60127	1.47878e-05	0.00127841	3.52007
ENSMUSG00000034187	Nsf	1.01311	7.23509	8.56455	1.52965e-05	0.00131314	3.48393
ENSMUSG00000011256	Adam19	-1.82046	5.971	-8.54952	1.55102e-05	0.0013203	3.48686
ENSMUSG00000028179	Cth	-1.18514	6.09148	-8.54152	1.56254e-05	0.0013203	3.46837
ENSMUSG00000065637	NA	-2.59114	6.38852	-8.53107	1.57771e-05	0.0013203	3.46939
ENSMUSG00000021203	Otub2	-1.47692	3.39082	-8.52511	1.58644e-05	0.0013203	3.59267
ENSMUSG00000027478	Dnmt3b	1.02374	5.31194	8.52026	1.59358e-05	0.0013203	3.48045
ENSMUSG00000044894	Uqcrq	-1.13041	6.06372	-8.50523	1.61595e-05	0.0013203	3.4334
ENSMUSG00000069833	Ahnak	0.948235	8.99892	8.49449	1.63214e-05	0.0013203	3.4356
ENSMUSG00000036181	Hist1h1c	-2.53593	7.64948	-8.49383	1.63313e-05	0.0013203	3.4202
ENSMUSG00000094443	Sgo2b	-2.2572	3.00217	-8.49274	1.63479e-05	0.0013203	3.57613
ENSMUSG00000024663	Rab3il1	-2.13798	2.18069	-8.484	1.64813e-05	0.00132238	3.56651
ENSMUSG00000030717	Nupr1	-2.03227	3.32826	-8.43152	1.73074e-05	0.00136829	3.51088
ENSMUSG00000025140	Pycr1	-1.28065	5.19135	-8.42955	1.73393e-05	0.00136829	3.39613
ENSMUSG00000040466	Blvrb	-1.84429	3.3159	-8.42656	1.73879e-05	0.00136829	3.50557
ENSMUSG00000095834	NA	-1.31974	5.99308	-8.38831	1.80219e-05	0.00140742	3.32259
ENSMUSG00000066553	NA	-1.84062	3.71342	-8.37826	1.81928e-05	0.00140742	3.44317
ENSMUSG00000029446	Psph	-1.65356	4.65271	-8.37614	1.8229e-05	0.00140742	3.38035
ENSMUSG00000034006	Pqlc1	2.3572	2.27401	8.35194	1.86487e-05	0.00143082	3.44854
ENSMUSG00000052151	Plpp2	-1.73972	2.27633	-8.33623	1.89268e-05	0.00143246	3.43533
ENSMUSG00000011179	Odc1	0.958415	8.93112	8.33186	1.9005e-05	0.00143246	3.27469
ENSMUSG00000020227	Irak3	1.17603	4.19634	8.32615	1.91076e-05	0.00143246	3.36087
ENSMUSG00000078851	Hist3h2a	-1.69175	6.27106	-8.32453	1.91369e-05	0.00143246	3.25665
ENSMUSG00000038508	Gdf15	-1.9734	3.32289	-8.30259	1.95377e-05	0.00144122	3.38926
ENSMUSG00000067860	Zic3	1.23346	5.03063	8.30089	1.95692e-05	0.00144122	3.28463
ENSMUSG00000035992	Fnip1	-1.30889	6.53425	-8.29216	1.97316e-05	0.00144122	3.2161
ENSMUSG00000078952	Lncenc1	-0.943872	8.99485	-8.29017	1.97687e-05	0.00144122	3.23237
ENSMUSG00000035246	Pcyt1b	1.02444	5.259	8.28241	1.99146e-05	0.00144122	3.25058
ENSMUSG00000042851	Zc3h6	-2.03786	3.30805	-8.2801	1.99583e-05	0.00144122	3.36858
ENSMUSG00000027395	Polr1b	1.09797	7.24082	8.27132	2.01252e-05	0.00144173	3.19586
ENSMUSG00000024248	Cox7a2l	-1.07423	6.34629	-8.2591	2.036e-05	0.00144173	3.18385
ENSMUSG00000023147	Wrb	0.978197	5.78579	8.2556	2.04279e-05	0.00144173	3.20052
ENSMUSG00000058230	Arhgap35	1.07938	7.35954	8.25522	2.04351e-05	0.00144173	3.17986
ENSMUSG00000006575	Rundc3a	-1.42863	3.09936	-8.23913	2.07502e-05	0.00144603	3.33413
ENSMUSG00000117748	Chtf8	0.938666	6.42963	8.23511	2.08299e-05	0.00144603	3.16521
ENSMUSG00000042216	Sgsm1	-1.43086	3.62708	-8.23072	2.09171e-05	0.00144603	3.30149
ENSMUSG00000072419	Dppa2	1.15167	6.6858	8.22821	2.09672e-05	0.00144603	3.1565
ENSMUSG00000043004	Gng2	-1.4583	4.31514	-8.21904	2.11512e-05	0.00145057	3.2457
ENSMUSG00000075031	Hist1h2bb	-1.33252	7.9137	-8.20542	2.1428e-05	0.00145419	3.13347
ENSMUSG00000096243	NA	-3.59666	8.91282	-8.20478	2.1441e-05	0.00145419	3.16024
ENSMUSG00000023022	Lima1	-1.09262	5.69442	-8.19348	2.16739e-05	0.00146191	3.13716
ENSMUSG00000105434	NA	1.60453	3.66419	8.18087	2.19367e-05	0.00147156	3.25663
ENSMUSG00000037833	Sh2d4b	1.34618	3.70108	8.16498	2.22732e-05	0.00148601	3.23646
ENSMUSG00000101599	NA	0.990101	5.06122	8.15706	2.2443e-05	0.00148924	3.13623
ENSMUSG00000027189	Trim44	0.994319	6.03464	8.13072	2.30182e-05	0.0015192	3.06825
ENSMUSG00000025930	Msc	1.88712	2.45798	8.09416	2.38434e-05	0.0015515	3.21095
ENSMUSG00000037674	Rfx7	0.927671	7.32789	8.08997	2.39401e-05	0.0015515	3.01252
ENSMUSG00000024376	Epb41l4a	1.15735	6.17971	8.08569	2.40391e-05	0.0015515	3.02166
ENSMUSG00000046338	Gpat2	-1.46727	3.61257	-8.07312	2.43331e-05	0.0015515	3.14946
ENSMUSG00000034120	Srsf2	0.932488	8.23187	8.06636	2.44928e-05	0.0015515	2.99628
ENSMUSG00000052180	Serpinb6c	-1.9793	2.09535	-8.06632	2.44936e-05	0.0015515	3.18432
ENSMUSG00000010592	Dazl	-1.51479	5.5279	-8.06556	2.45117e-05	0.0015515	3.02008
ENSMUSG00000062901	Klhl24	-1.10384	6.57831	-8.06388	2.45515e-05	0.0015515	2.98415
ENSMUSG00000072244	Trim6	0.893716	7.42392	8.05995	2.46451e-05	0.0015515	2.98225
ENSMUSG00000015837	Sqstm1	-1.02472	6.61696	-8.0257	2.54777e-05	0.00159315	2.94447
ENSMUSG00000064666	Snora52	-2.48341	4.86278	-8.01994	2.56209e-05	0.00159315	3.02996
ENSMUSG00000024725	Ostf1	-1.02379	4.50633	-8.01693	2.56959e-05	0.00159315	3.02647
ENSMUSG00000021835	Bmp4	1.78666	2.77754	7.99957	2.61337e-05	0.00161215	3.11583
ENSMUSG00000074652	Myh7b	-1.97159	2.34151	-7.99132	2.63448e-05	0.00161265	3.11395
ENSMUSG00000070436	Serpinh1	-1.02082	5.27251	-7.98614	2.64782e-05	0.00161265	2.94641
ENSMUSG00000025969	Nrp2	-1.2431	4.07297	-7.98391	2.65359e-05	0.00161265	3.02656
ENSMUSG00000048899	Rimkla	1.79418	2.06337	7.9785	2.66762e-05	0.00161319	3.10152
ENSMUSG00000030310	Slc6a1	1.49518	2.7832	7.96468	2.70388e-05	0.00162299	3.08104
ENSMUSG00000080916	NA	-1.90362	3.38962	-7.96227	2.71027e-05	0.00162299	3.05662
ENSMUSG00000031557	Plekha2	-0.984791	5.92648	-7.95118	2.73981e-05	0.00163272	2.88124
ENSMUSG00000064127	Med14	1.06633	6.49738	7.92949	2.79869e-05	0.00165974	2.85442
ENSMUSG00000064220	Hist2h2aa1	-1.61404	6.95371	-7.91654	2.83448e-05	0.00166424	2.83358
ENSMUSG00000002900	Lamb1	1.95049	3.66447	7.9121	2.84688e-05	0.00166424	2.99669
ENSMUSG00000041193	Pla2g5	-1.39848	2.84819	-7.91172	2.84793e-05	0.00166424	3.02639
ENSMUSG00000013766	Ly6g6e	-1.45911	2.95308	-7.90724	2.8605e-05	0.00166424	3.01853
ENSMUSG00000033998	Kcnk1	-1.40578	3.02372	-7.8976	2.88775e-05	0.00167217	3.00613
ENSMUSG00000064604	Snora44	-3.31334	3.74484	-7.8832	2.92898e-05	0.00167786	2.97832
ENSMUSG00000005103	Wdr1	0.870908	7.1404	7.8778	2.94462e-05	0.00167786	2.79381
ENSMUSG00000026479	Lamc2	0.939184	5.10876	7.87687	2.9473e-05	0.00167786	2.84786
ENSMUSG00000040613	Apobec1	-1.33231	3.98225	-7.87517	2.95225e-05	0.00167786	2.9244
ENSMUSG00000046204	Pnma2	1.17726	3.80633	7.86464	2.98309e-05	0.00168758	2.92951
ENSMUSG00000105558	NA	-1.59629	4.0404	-7.85857	3.00102e-05	0.00168821	2.90704
ENSMUSG00000034205	Loxl2	-2.07171	3.47246	-7.85002	3.02651e-05	0.00168821	2.94199
ENSMUSG00000033379	Atp6v0b	-0.935573	5.64085	-7.84836	3.03145e-05	0.00168821	2.78538
ENSMUSG00000000568	Hnrnpd	1.23023	6.91578	7.84578	3.03922e-05	0.00168821	2.76363
ENSMUSG00000094377	NA	-3.62066	8.29355	-7.83768	3.06365e-05	0.00169411	2.77411
ENSMUSG00000027122	Arl14ep	-1.07624	6.24288	-7.81563	3.13133e-05	0.00172024	2.73224
ENSMUSG00000103697	NA	1.53504	2.34082	7.81172	3.1435e-05	0.00172024	2.94113
ENSMUSG00000007039	Ddah2	-1.14819	3.79794	-7.80535	3.16344e-05	0.00172024	2.86508
ENSMUSG00000021282	Eif5	0.966033	8.16151	7.799	3.18347e-05	0.00172024	2.71926
ENSMUSG00000020460	Rps27a	-1.32155	7.96879	-7.79447	3.19783e-05	0.00172024	2.71209
ENSMUSG00000022450	Ndufa6	-1.55997	4.00861	-7.79216	3.20518e-05	0.00172024	2.84142
ENSMUSG00000058385	Hist1h2bg	-1.7934	8.41483	-7.79097	3.20898e-05	0.00172024	2.7157
ENSMUSG00000040715	Rsc1a1	2.01372	3.57783	7.76876	3.28071e-05	0.00173743	2.85799
ENSMUSG00000031976	Urb2	0.893255	7.69826	7.76853	3.28148e-05	0.00173743	2.68226
ENSMUSG00000022453	Naga	-1.5598	3.45806	-7.76239	3.30161e-05	0.00173743	2.8492
ENSMUSG00000020184	Mdm2	0.870932	6.46375	7.75823	3.31534e-05	0.00173743	2.67441
ENSMUSG00000021374	Nup153	0.915224	8.4445	7.75108	3.33907e-05	0.00173743	2.67267
ENSMUSG00000071478	Hist1h2ad	-2.1778	3.13027	-7.75096	3.33947e-05	0.00173743	2.86033
ENSMUSG00000042002	Foxn4	1.69863	2.16922	7.75077	3.34013e-05	0.00173743	2.88343
ENSMUSG00000063694	Cycs	1.06829	6.97769	7.72718	3.41982e-05	0.00176827	2.6375
ENSMUSG00000029657	Hsph1	1.21956	6.62691	7.72473	3.42822e-05	0.00176827	2.6397
ENSMUSG00000063229	Ldha	-1.04533	8.84045	-7.68354	3.57282e-05	0.00182947	2.60715
ENSMUSG00000027203	Dut	0.927482	6.54077	7.68247	3.57668e-05	0.00182947	2.59373
ENSMUSG00000040102	Klhl42	1.02825	4.99657	7.66596	3.63656e-05	0.0018455	2.63635
ENSMUSG00000038914	Dido1	0.880861	7.19837	7.66048	3.65671e-05	0.0018455	2.56516
ENSMUSG00000060461	Dppa5a	-1.09018	9.07556	-7.65589	3.67364e-05	0.0018455	2.58275
ENSMUSG00000031750	Il34	1.59591	2.32587	7.65378	3.68146e-05	0.0018455	2.78638
ENSMUSG00000079685	Ulbp1	-1.94257	2.39897	-7.65332	3.68319e-05	0.0018455	2.78442
ENSMUSG00000064563	Snora7a	-3.34395	2.54047	-7.6421	3.72511e-05	0.00185892	2.77495
ENSMUSG00000004891	Nes	-1.19368	4.37897	-7.62744	3.78065e-05	0.00187646	2.63624
ENSMUSG00000031751	Amfr	-0.909268	5.1113	-7.62034	3.8079e-05	0.00187646	2.57362
ENSMUSG00000063457	Rps15	-1.22103	7.74712	-7.61951	3.81109e-05	0.00187646	2.52461
ENSMUSG00000055653	Gpc3	-1.84319	3.83791	-7.61676	3.82173e-05	0.00187646	2.67705
ENSMUSG00000024038	Ndufv3	-1.03064	5.40739	-7.61173	3.84123e-05	0.00187646	2.54848
ENSMUSG00000031548	Sfrp1	0.838325	7.09831	7.60897	3.85197e-05	0.00187646	2.51009
ENSMUSG00000053907	Mat2a	1.0183	8.84698	7.59863	3.89256e-05	0.00188201	2.51911
ENSMUSG00000105970	NA	1.64929	3.07361	7.59825	3.89403e-05	0.00188201	2.70663
ENSMUSG00000024526	Cidea	-1.90868	1.94552	-7.55817	4.05584e-05	0.00194969	2.69535
ENSMUSG00000058603	NA	-1.18702	6.91762	-7.55466	4.07036e-05	0.00194969	2.45003
ENSMUSG00000040483	Xaf1	0.907546	5.64117	7.5516	4.08309e-05	0.00194969	2.47673
ENSMUSG00000021477	Ctsl	-1.11382	6.46162	-7.54811	4.09759e-05	0.00194969	2.44459
ENSMUSG00000092035	Peg10	2.29163	7.79202	7.53503	4.15262e-05	0.00196688	2.4412
ENSMUSG00000024837	Dmrt1	-1.51849	2.64386	-7.52902	4.17817e-05	0.00196688	2.65153
ENSMUSG00000052656	Rnf103	-1.57566	2.94841	-7.52817	4.18179e-05	0.00196688	2.63827
ENSMUSG00000024190	Dusp1	-1.35144	4.05623	-7.52301	4.20389e-05	0.00196973	2.55405
ENSMUSG00000041654	Slc39a11	-1.21022	4.54775	-7.51249	4.24933e-05	0.00198345	2.50169
ENSMUSG00000029848	Stra8	-1.66199	2.80801	-7.49221	4.33848e-05	0.00201193	2.60818
ENSMUSG00000037001	Zfp39	-1.39531	3.14732	-7.49015	4.34765e-05	0.00201193	2.58777
ENSMUSG00000027955	Gask1b	1.37475	2.87955	7.48337	4.37794e-05	0.00201193	2.59578
ENSMUSG00000020186	Csrp2	-1.10249	4.90978	-7.47347	4.42264e-05	0.00201193	2.43209
ENSMUSG00000037035	Inhbb	1.26427	3.92005	7.46163	4.47677e-05	0.00201193	2.5051
ENSMUSG00000009013	Dynll1	0.917524	7.1464	7.45983	4.48506e-05	0.00201193	2.3495
ENSMUSG00000020484	Xbp1	-0.886248	6.35562	-7.45964	4.48593e-05	0.00201193	2.349
ENSMUSG00000025915	Sgk3	-1.24503	4.531	-7.45952	4.4865e-05	0.00201193	2.44651
ENSMUSG00000002043	Trappc6a	-1.71249	2.58241	-7.45748	4.49592e-05	0.00201193	2.58134
ENSMUSG00000096206	NA	-3.58827	9.76619	-7.45556	4.50481e-05	0.00201193	2.39871
ENSMUSG00000096659	NA	-3.58827	9.76619	-7.45556	4.50481e-05	0.00201193	2.39871
ENSMUSG00000028480	Glipr2	-0.929963	4.90035	-7.44919	4.5344e-05	0.00201193	2.40484
ENSMUSG00000027605	Acss2	-0.913429	4.93846	-7.44592	4.54972e-05	0.00201193	2.39843
ENSMUSG00000030795	Fus	0.890377	7.98256	7.44547	4.55179e-05	0.00201193	2.33945
ENSMUSG00000071497	Nutf2	1.22586	7.056	7.44454	4.55617e-05	0.00201193	2.33499
ENSMUSG00000064945	Rny3	-3.69808	7.94255	-7.43463	4.60292e-05	0.00202528	2.34052
ENSMUSG00000028982	Slc25a33	-1.07964	3.77629	-7.43107	4.61982e-05	0.00202546	2.47658
ENSMUSG00000026483	Fam129a	-1.02671	4.82087	-7.41874	4.67899e-05	0.00204259	2.37849
ENSMUSG00000024617	Camk2a	1.42488	3.53361	7.41582	4.69313e-05	0.00204259	2.48732
ENSMUSG00000021646	Mccc2	-1.16024	3.41424	-7.4098	4.72239e-05	0.00204259	2.48391
ENSMUSG00000020372	Rack1	-1.05006	11.0926	-7.40917	4.72544e-05	0.00204259	2.3787
ENSMUSG00000031362	Xlr4c	-2.32663	1.65894	-7.40202	4.76052e-05	0.00204774	2.54023
ENSMUSG00000023186	Vwa5a	-1.54909	2.85184	-7.39995	4.77072e-05	0.00204774	2.51019
ENSMUSG00000110282	NA	1.1235	4.60644	7.38808	4.82966e-05	0.00206187	2.36984
ENSMUSG00000021196	Pfkp	-0.923821	8.96456	-7.38657	4.83722e-05	0.00206187	2.28972
ENSMUSG00000020381	Mrnip	-1.34215	2.73051	-7.38072	4.86666e-05	0.00206724	2.49507
ENSMUSG00000030083	Abtb1	-1.2708	4.25714	-7.36859	4.92824e-05	0.00208617	2.37158
ENSMUSG00000074269	Rec114	-1.57616	1.84158	-7.36456	4.94888e-05	0.00208632	2.5022
ENSMUSG00000056671	Prelid2	-1.96401	2.43962	-7.36051	4.96977e-05	0.00208632	2.48738
ENSMUSG00000030491	Tdrd12	-1.19724	3.5583	-7.35547	4.99586e-05	0.00208632	2.41549
ENSMUSG00000064901	Snora21	-2.5461	1.71044	-7.35533	4.99656e-05	0.00208632	2.49355
ENSMUSG00000065145	NA	-2.98733	3.08879	-7.34127	5.07015e-05	0.00210987	2.4498
ENSMUSG00000022816	Fstl1	0.950608	4.67997	7.33613	5.09731e-05	0.00211401	2.30447
ENSMUSG00000021482	Prxl2c	-1.09992	3.91505	-7.31866	5.19096e-05	0.00213119	2.34451
ENSMUSG00000027698	Nceh1	-0.904832	5.58421	-7.3149	5.21137e-05	0.00213119	2.21673
ENSMUSG00000017760	Ctsa	-1.02861	6.005	-7.3131	5.22115e-05	0.00213119	2.19852
ENSMUSG00000002233	Rhoc	-1.19686	3.23262	-7.31184	5.22805e-05	0.00213119	2.39373
ENSMUSG00000024197	Plin3	-0.956322	5.66992	-7.31029	5.2365e-05	0.00213119	2.20804
ENSMUSG00000054715	Zscan22	1.04553	4.56915	7.30912	5.24292e-05	0.00213119	2.2856
ENSMUSG00000040296	Ddx58	1.53949	3.41532	7.30571	5.26158e-05	0.00213172	2.37986
ENSMUSG00000069972	NA	-2.77215	3.18209	-7.29204	5.33729e-05	0.00214877	2.3912
ENSMUSG00000086219	Srrm4os	-1.06282	3.91553	-7.2907	5.34481e-05	0.00214877	2.31384
ENSMUSG00000060096	NA	1.29888	4.60714	7.28712	5.36484e-05	0.00214877	2.26268
ENSMUSG00000031770	Herpud1	-1.14322	4.52979	-7.28208	5.3932e-05	0.00214877	2.25334
ENSMUSG00000060548	Tnfrsf19	-1.31647	3.73912	-7.27989	5.40556e-05	0.00214877	2.32029
ENSMUSG00000047242	Taf9b	-1.91506	1.58374	-7.27934	5.40867e-05	0.00214877	2.4169
ENSMUSG00000005667	Mthfd2	-0.876467	7.05824	-7.27194	5.4508e-05	0.00215212	2.14135
ENSMUSG00000007892	Rplp1	-1.80584	8.13195	-7.2717	5.45217e-05	0.00215212	2.15218
ENSMUSG00000083757	NA	-2.31712	5.22248	-7.25943	5.52278e-05	0.002173	2.19998
ENSMUSG00000029613	Eif2ak1	0.887593	6.02469	7.25451	5.55135e-05	0.00217726	2.13883
ENSMUSG00000023175	Bsg	-0.991855	7.36216	-7.24339	5.61657e-05	0.00219583	2.11153
ENSMUSG00000026409	Pfkfb2	-1.13417	3.73879	-7.21658	5.77726e-05	0.00224699	2.24976
ENSMUSG00000110841	NA	-1.07722	5.12558	-7.21486	5.78774e-05	0.00224699	2.13442
ENSMUSG00000106147	NA	-1.4364	10.0843	-7.2119	5.80584e-05	0.00224699	2.13024
ENSMUSG00000075706	Gpx4	-1.14596	7.40164	-7.20949	5.82065e-05	0.00224699	2.07412
ENSMUSG00000078508	Gm13128	1.12844	5.006	7.20307	5.86021e-05	0.00224848	2.13639
ENSMUSG00000030087	Klf15	-1.18099	4.22874	-7.20292	5.86113e-05	0.00224848	2.19235
ENSMUSG00000059070	Rpl18	-1.635	7.51095	-7.19305	5.92251e-05	0.00226494	2.05726
ENSMUSG00000020423	Btg2	0.926239	4.71469	7.1774	6.02132e-05	0.00229558	2.12683
ENSMUSG00000020766	Galk1	-1.33497	4.4357	-7.17134	6.06009e-05	0.00230321	2.1421
ENSMUSG00000069273	Hist1h3e	-1.86026	8.18726	-7.16019	6.13207e-05	0.00231329	2.02885
ENSMUSG00000028640	Tfap2c	-0.961063	4.45566	-7.15982	6.1345e-05	0.00231329	2.1229
ENSMUSG00000005125	Ndrg1	-1.70167	3.49812	-7.15772	6.14815e-05	0.00231329	2.21341
ENSMUSG00000003038	Hmgn2	1.20067	6.19176	7.15391	6.17306e-05	0.00231329	2.02701
ENSMUSG00000081051	NA	1.09447	4.91541	7.15076	6.19372e-05	0.00231329	2.08426
ENSMUSG00000063953	Amd2	1.12744	4.89938	7.14976	6.20028e-05	0.00231329	2.08539
ENSMUSG00000030695	Aldoa	-1.04923	9.84817	-7.14596	6.22534e-05	0.00231329	2.04845
ENSMUSG00000116947	NA	-1.45096	2.15904	-7.14164	6.25397e-05	0.00231329	2.26657
ENSMUSG00000006641	Slc5a6	1.15316	3.90531	7.1388	6.27286e-05	0.00231329	2.15651
ENSMUSG00000022094	Slc39a14	1.43978	3.10271	7.13833	6.276e-05	0.00231329	2.2202
ENSMUSG00000064288	Hist1h4k	-3.43488	5.6396	-7.13565	6.29389e-05	0.00231329	2.0693
ENSMUSG00000073423	Zfp414	-1.48467	2.80804	-7.12621	6.35734e-05	0.00232963	2.22318
ENSMUSG00000031939	Taf1d	1.09831	8.91352	7.12234	6.38363e-05	0.0023323	1.9989
ENSMUSG00000088059	NA	-2.71114	4.00333	-7.11239	6.45159e-05	0.00235014	2.14527
ENSMUSG00000029394	Cdk2ap1	1.08626	6.29083	7.10143	6.52741e-05	0.00236685	1.9641
ENSMUSG00000030793	Pycard	-1.2479	3.33239	-7.1001	6.53668e-05	0.00236685	2.1588
ENSMUSG00000007216	Zfp775	-1.25304	3.0495	-7.09743	6.55531e-05	0.00236685	2.17649
ENSMUSG00000024493	Lars	-1.05301	8.01236	-7.09068	6.60268e-05	0.00236847	1.94549
ENSMUSG00000111942	NA	1.18492	3.93549	7.09066	6.60283e-05	0.00236847	2.10168
ENSMUSG00000018672	Copz2	-2.15397	2.25604	-7.08856	6.61768e-05	0.00236847	2.20932
ENSMUSG00000022864	D16Ertd472e	1.34627	4.44849	7.08441	6.64704e-05	0.00237207	2.05357
ENSMUSG00000034101	Ctnnd1	0.883298	7.97312	7.07902	6.68542e-05	0.00237802	1.93265
ENSMUSG00000029405	G3bp2	1.13377	8.86045	7.07664	6.70247e-05	0.00237802	1.94632
ENSMUSG00000067455	Hist1h4j	-1.70611	5.33873	-7.07195	6.73615e-05	0.00238308	1.97074
ENSMUSG00000043964	Orai3	-1.13349	3.22596	-7.06697	6.77217e-05	0.00238707	2.12977
ENSMUSG00000032058	Ppp2r1b	0.802923	6.48327	7.06502	6.7863e-05	0.00238707	1.91619
ENSMUSG00000099583	Hist1h3d	-1.60457	6.88831	-7.05352	6.87042e-05	0.00240975	1.89746
ENSMUSG00000069682	NA	-1.15267	9.10647	-7.04775	6.91304e-05	0.00241667	1.91647
ENSMUSG00000066652	Lefty2	-0.806378	6.98808	-7.04528	6.93137e-05	0.00241667	1.88638
ENSMUSG00000052565	Hist1h1d	-1.65615	8.21761	-7.04076	6.96512e-05	0.00241667	1.89353
ENSMUSG00000064380	NA	-2.43887	6.39154	-7.04025	6.9689e-05	0.00241667	1.90237
ENSMUSG00000057036	NA	-1.56249	7.21431	-7.03651	6.99695e-05	0.00241957	1.8783
ENSMUSG00000090733	Rps27	-1.2853	7.42299	-7.02492	7.08461e-05	0.002443	1.86625
ENSMUSG00000021242	Npc2	-0.796076	7.01998	-7.01983	7.12347e-05	0.00244598	1.8576
ENSMUSG00000058881	Zfp516	-0.946558	6.25275	-7.01857	7.1331e-05	0.00244598	1.86044
ENSMUSG00000088990	NA	-1.89629	3.92902	-7.01545	7.15708e-05	0.00244736	2.02521
ENSMUSG00000025232	Hexa	-1.12466	5.10732	-7.00714	7.22143e-05	0.0024544	1.90316
ENSMUSG00000004558	Ndrg2	-1.07184	4.45145	-7.00549	7.2343e-05	0.0024544	1.95175
ENSMUSG00000062328	Rpl17	-1.08522	8.20892	-7.00506	7.23763e-05	0.0024544	1.85087
ENSMUSG00000016921	Srsf6	1.04463	7.59738	6.99378	7.32614e-05	0.00247439	1.83221
ENSMUSG00000034931	Dhx8	0.839081	6.27831	6.99195	7.34065e-05	0.00247439	1.83672
ENSMUSG00000019558	Slc6a8	0.985891	6.57502	6.9865	7.38388e-05	0.00247439	1.82717
ENSMUSG00000040918	Slc19a2	0.857068	6.01902	6.98619	7.38638e-05	0.00247439	1.83655
ENSMUSG00000065862	NA	-2.83052	6.00244	-6.98481	7.39737e-05	0.00247439	1.86285
ENSMUSG00000030870	Ubfd1	0.884535	7.54098	6.98202	7.41974e-05	0.00247513	1.81793
ENSMUSG00000036904	Fzd8	-1.52838	2.13951	-6.97861	7.44709e-05	0.00247752	2.09456
ENSMUSG00000016477	E2f3	0.991153	5.59603	6.97503	7.47598e-05	0.00247787	1.84227
ENSMUSG00000090290	Tarbp1	1.03613	5.7975	6.97239	7.49731e-05	0.00247787	1.83149
ENSMUSG00000031965	Tbx20	1.52086	2.41404	6.97098	7.50871e-05	0.00247787	2.07717
ENSMUSG00000007038	Neu1	-1.37554	3.70132	-6.96359	7.56897e-05	0.00249106	1.97764
ENSMUSG00000048249	Crebrf	-1.12233	5.52163	-6.95759	7.61826e-05	0.00249488	1.82123
ENSMUSG00000057098	Ebf1	-1.81899	1.8169	-6.95471	7.64208e-05	0.00249488	2.07812
ENSMUSG00000070837	Aurkc	-1.91318	2.47328	-6.95195	7.66499e-05	0.00249488	2.05405
ENSMUSG00000028140	Mrpl9	-0.941268	4.32428	-6.95099	7.6729e-05	0.00249488	1.90015
ENSMUSG00000031532	Saraf	-0.923964	4.31483	-6.94988	7.68219e-05	0.00249488	1.89943
ENSMUSG00000092819	NA	-2.69535	3.17713	-6.94504	7.72253e-05	0.00250044	2.01645
ENSMUSG00000022679	Mpv17l	-1.09408	4.7955	-6.9419	7.74889e-05	0.00250044	1.85168
ENSMUSG00000024691	Fam111a	-1.03653	5.35319	-6.94032	7.76214e-05	0.00250044	1.81008
ENSMUSG00000025838	Pramel6	1.34715	3.44372	6.93811	7.78079e-05	0.00250044	1.97465
ENSMUSG00000030376	Slc8a2	-1.53548	1.62886	-6.92951	7.85379e-05	0.00251296	2.05433
ENSMUSG00000031688	Pou4f2	1.88572	1.58137	6.9287	7.86069e-05	0.00251296	2.05301
ENSMUSG00000018965	Ywhah	0.806305	7.24808	6.92126	7.92445e-05	0.00252465	1.74639
ENSMUSG00000048814	Lonrf2	1.8952	2.86747	6.91964	7.93837e-05	0.00252465	2.00112
ENSMUSG00000042363	Lgalsl	-1.12867	4.91534	-6.90969	8.02473e-05	0.00254552	1.80611
ENSMUSG00000023883	Phf10	-0.825141	5.28929	-6.90476	8.0679e-05	0.00254636	1.77112
ENSMUSG00000105419	NA	1.93981	2.42527	6.90465	8.06886e-05	0.00254636	2.00671
ENSMUSG00000030744	Rps3	-1.12134	9.42336	-6.89191	8.18161e-05	0.0025748	1.74684
ENSMUSG00000069310	Hist1h3c	-1.83988	7.23957	-6.88665	8.2287e-05	0.0025748	1.70725
ENSMUSG00000070709	Zfp974	-1.30717	2.76028	-6.88538	8.24011e-05	0.0025748	1.96322
ENSMUSG00000018648	Dusp14	1.37951	3.01853	6.88507	8.24289e-05	0.0025748	1.94768
ENSMUSG00000058006	Mdn1	0.816714	9.05776	6.87397	8.34335e-05	0.00259957	1.71805
ENSMUSG00000022178	Ajuba	0.97633	5.88556	6.86734	8.40395e-05	0.00261182	1.70594
ENSMUSG00000022890	Atp5j	-0.949953	5.08795	-6.85189	8.54717e-05	0.00264688	1.72502
ENSMUSG00000027291	Vps39	-0.772759	5.48877	-6.85054	8.55987e-05	0.00264688	1.69639
ENSMUSG00000038143	Stox2	1.24705	4.52669	6.84768	8.58669e-05	0.0026485	1.77739
ENSMUSG00000029385	Ccng2	-1.08078	4.30385	-6.83999	8.65932e-05	0.00266421	1.77689
ENSMUSG00000000730	Dnmt3l	1.00298	5.44225	6.83615	8.69585e-05	0.00266876	1.69069
ENSMUSG00000070063	Snora33	-2.43104	2.32194	-6.83127	8.74247e-05	0.00267637	1.93191
ENSMUSG00000040640	Erc2	-1.10329	3.19146	-6.82746	8.77914e-05	0.00268091	1.86709
ENSMUSG00000013622	Atraid	-1.17537	3.95996	-6.82408	8.81174e-05	0.00268419	1.7927
ENSMUSG00000003380	Rabac1	-1.17507	5.25301	-6.81713	8.87921e-05	0.00269805	1.67623
ENSMUSG00000002068	Ccne1	1.06024	6.42646	6.79949	9.05314e-05	0.00273517	1.61462
ENSMUSG00000032186	Tmod2	1.08528	4.31369	6.79638	9.08424e-05	0.00273517	1.73402
ENSMUSG00000053730	Tmem39b	1.34736	3.84229	6.79585	9.08949e-05	0.00273517	1.78123
ENSMUSG00000040713	Creg1	-1.11594	3.57485	-6.79575	9.0905e-05	0.00273517	1.7966
ENSMUSG00000073481	2021-03-02	-1.02866	4.77368	-6.78761	9.17234e-05	0.00275305	1.67571
ENSMUSG00000109314	NA	1.45271	2.85094	6.7849	9.19978e-05	0.00275455	1.84832
ENSMUSG00000040624	Plekhg1	1.06694	5.8176	6.782	9.22926e-05	0.00275665	1.61148
ENSMUSG00000031490	Eif4ebp1	-1.00567	7.99348	-6.77759	9.27422e-05	0.00276336	1.5852
ENSMUSG00000039105	Atp6v1g1	-0.970451	5.26881	-6.77141	9.33775e-05	0.00277551	1.6196
ENSMUSG00000027900	Dram2	-0.961175	4.23076	-6.76903	9.36232e-05	0.00277551	1.70089
ENSMUSG00000005698	Ctcf	0.84758	7.40474	6.76593	9.39443e-05	0.00277551	1.56675
ENSMUSG00000051627	Hist1h1e	-2.25296	6.61496	-6.76486	9.40545e-05	0.00277551	1.57565
ENSMUSG00000002731	Prkra	-1.51208	2.76591	-6.75804	9.47666e-05	0.00278982	1.8224
ENSMUSG00000040620	Dhx33	0.791221	6.24046	6.75477	9.51098e-05	0.00279323	1.56253
ENSMUSG00000077222	NA	-2.49656	2.74701	-6.74998	9.56146e-05	0.00280135	1.82239
ENSMUSG00000045658	Pid1	1.11842	3.76159	6.74478	9.61661e-05	0.0028108	1.7266
ENSMUSG00000108738	NA	1.41131	2.9263	6.74144	9.65229e-05	0.00281452	1.7947
ENSMUSG00000023963	Cyp39a1	-1.49715	2.68706	-6.72052	9.87869e-05	0.00286388	1.78512
ENSMUSG00000021559	Dapk1	0.984839	5.47644	6.72011	9.88328e-05	0.00286388	1.55334
ENSMUSG00000020311	Erlec1	-0.942253	4.83836	-6.71298	9.96174e-05	0.00286388	1.5825
ENSMUSG00000039001	Rps21	-1.31395	6.75529	-6.71259	9.96611e-05	0.00286388	1.50205
ENSMUSG00000073411	H2-D1	-1.37457	2.55158	-6.71122	9.98127e-05	0.00286388	1.78239
ENSMUSG00000026701	Prdx6	0.796716	7.20435	6.70935	0.00010002	0.00286388	1.49939
ENSMUSG00000000037	Scml2	-1.4729	2.66662	-6.70911	0.000100047	0.00286388	1.77336
ENSMUSG00000096966	NA	-1.41008	2.52468	-6.7088	0.000100082	0.00286388	1.78133
ENSMUSG00000044317	Gpr4	1.72414	3.02321	6.7026	0.000100773	0.00287501	1.7471
ENSMUSG00000081485	NA	-0.978591	4.77487	-6.69943	0.000101129	0.00287501	1.57236
ENSMUSG00000032017	Grik4	-1.62926	1.46211	-6.69904	0.000101173	0.00287501	1.80985
ENSMUSG00000038368	Focad	-0.825078	5.62492	-6.69512	0.000101616	0.00288091	1.5082
ENSMUSG00000021557	Agtpbp1	1.11752	4.93726	6.69169	0.000102004	0.00288526	1.55928
ENSMUSG00000001150	Mcm3ap	0.762694	6.47093	6.68752	0.000102479	0.00289202	1.47924
ENSMUSG00000049764	Zfp280b	0.806353	6.37198	6.68546	0.000102714	0.00289202	1.47885
ENSMUSG00000017499	Cdc6	0.823283	6.31065	6.67985	0.000103358	0.00290348	1.47343
ENSMUSG00000018166	Erbb3	0.983918	5.23983	6.67334	0.00010411	0.00291794	1.51325
ENSMUSG00000030693	Klk10	1.48806	1.26481	6.66141	0.000105507	0.00295034	1.76954
ENSMUSG00000027447	Cst3	-1.08404	5.49069	-6.65284	0.000106522	0.00297195	1.46824
ENSMUSG00000030888	Rrp8	0.775234	5.41456	6.64876	0.000107008	0.00297876	1.46967
ENSMUSG00000050737	Ptges	0.964526	4.59275	6.64386	0.000107597	0.0029877	1.52895
ENSMUSG00000072704	Smim10l1	1.28964	3.97412	6.64124	0.000107912	0.0029877	1.59097
ENSMUSG00000026676	Ccdc3	1.43134	2.62603	6.64002	0.000108059	0.0029877	1.6999
ENSMUSG00000079641	Rpl39	-1.17742	7.87916	-6.63734	0.000108385	0.00298995	1.41913
ENSMUSG00000073158	9030624G23Rik	-2.16753	2.28858	-6.63472	0.000108703	0.00299201	1.71415
ENSMUSG00000032769	Trpa1	1.56453	3.30192	6.63043	0.000109227	0.00299949	1.64127
ENSMUSG00000043831	Lysmd4	-1.35696	2.34548	-6.6285	0.000109463	0.00299949	1.70085
ENSMUSG00000001348	Acp5	-1.40045	2.70269	-6.61975	0.000110541	0.00302229	1.66981
ENSMUSG00000081221	NA	-2.96352	4.79935	-6.60795	0.000112016	0.00305579	1.51083
ENSMUSG00000032294	Pkm	-0.9773	10.7524	-6.60189	0.00011278	0.00306539	1.45384
ENSMUSG00000037926	Ssh2	1.18033	4.85431	6.5993	0.000113109	0.00306539	1.45875
ENSMUSG00000053801	Grwd1	0.866426	5.40815	6.59773	0.000113309	0.00306539	1.41071
ENSMUSG00000053754	Chd8	0.869843	7.43806	6.59728	0.000113366	0.00306539	1.36767
ENSMUSG00000069272	Hist1h2ae	-2.16529	5.27386	-6.59392	0.000113796	0.00307024	1.43212
ENSMUSG00000095590	NA	-2.81632	7.99525	-6.58933	0.000114386	0.00307314	1.37088
ENSMUSG00000020523	Fam114a2	-0.740598	5.71819	-6.58918	0.000114404	0.00307314	1.37755
ENSMUSG00000030281	Il17rc	-1.48605	2.12443	-6.58552	0.000114876	0.00307908	1.66395
ENSMUSG00000022003	Slc25a30	-1.10362	5.01498	-6.58005	0.000115587	0.00309138	1.41363
ENSMUSG00000117786	NA	1.3111	2.7236	6.57625	0.000116082	0.00309787	1.62015
ENSMUSG00000022718	Dgcr8	0.73094	6.34125	6.56238	0.000117912	0.00313684	1.33218
ENSMUSG00000074403	Hist2h3b	-1.32678	7.47843	-6.55639	0.000118713	0.00313684	1.31942
ENSMUSG00000063021	Hist1h2ak	-2.24449	4.49103	-6.55314	0.000119149	0.00313684	1.45084
ENSMUSG00000080465	NA	-2.67056	3.92429	-6.55224	0.00011927	0.00313684	1.51614
ENSMUSG00000031353	Rbbp7	0.856278	7.44144	6.55218	0.000119278	0.00313684	1.31372
ENSMUSG00000040562	Gstm2	-1.32693	2.77093	-6.55198	0.000119305	0.00313684	1.58749
ENSMUSG00000064387	Snora73a	-1.89137	8.46327	-6.55179	0.000119331	0.00313684	1.32833
ENSMUSG00000107092	NA	0.853519	4.90348	6.54813	0.000119825	0.00314311	1.38745
ENSMUSG00000039914	Coq10a	-1.65136	2.75138	-6.54545	0.000120189	0.00314592	1.58336
ENSMUSG00000078970	Wdr92	-1.29319	4.68893	-6.54333	0.000120477	0.00314676	1.39969
ENSMUSG00000021569	Trip13	0.798253	5.99246	6.54002	0.000120929	0.00315106	1.31428
ENSMUSG00000020528	Prpsap2	-0.964516	5.02076	-6.5356	0.000121535	0.00315106	1.35888
ENSMUSG00000024277	Mapre2	0.925608	4.62692	6.53506	0.000121609	0.00315106	1.39696
ENSMUSG00000066724	NA	-1.17536	5.46095	-6.53463	0.000121669	0.00315106	1.33057
ENSMUSG00000004798	Ulk2	-1.19378	3.24019	-6.53251	0.000121961	0.00315198	1.52636
ENSMUSG00000019960	Dusp6	1.18138	2.87426	6.52869	0.000122489	0.00315627	1.5536
ENSMUSG00000004356	Utp20	0.920689	8.1775	6.5276	0.000122641	0.00315627	1.29238
ENSMUSG00000028820	Sfpq	0.920359	8.1966	6.52002	0.000123698	0.00317504	1.28355
ENSMUSG00000065232	NA	-1.99761	8.82521	-6.51867	0.000123888	0.00317504	1.29692
ENSMUSG00000051243	Islr2	1.64912	2.31808	6.51542	0.000124345	0.00318013	1.57718
ENSMUSG00000029862	Clcn1	-1.33266	2.37443	-6.50841	0.000125339	0.00319887	1.56305
ENSMUSG00000024459	H2-M5	0.931595	6.30887	6.49489	0.000127277	0.00324161	1.25404
ENSMUSG00000010554	Mettl16	0.829671	6.69239	6.49032	0.000127941	0.00324978	1.24138
ENSMUSG00000004768	Rab23	0.945211	5.1582	6.48514	0.000128697	0.00324978	1.29439
ENSMUSG00000004451	Ralb	-0.922193	4.94846	-6.48498	0.000128721	0.00324978	1.30359
ENSMUSG00000026189	Pecr	-0.955606	4.05524	-6.4843	0.00012882	0.00324978	1.38439
ENSMUSG00000088088	Rmrp	-1.68762	12.2837	-6.48361	0.000128922	0.00324978	1.36926
ENSMUSG00000020875	Hoxb9	1.3282	2.78234	6.47073	0.000130827	0.00329104	1.49487
ENSMUSG00000034612	Chst11	-1.79266	2.03929	-6.45769	0.000132785	0.00333348	1.52412
ENSMUSG00000033126	Ybey	1.2567	2.73977	6.45414	0.000133325	0.00333625	1.47792
ENSMUSG00000028583	Pdpn	-1.16112	3.73995	-6.45339	0.000133439	0.00333625	1.38293
ENSMUSG00000024594	Prrc1	-1.07436	5.9349	-6.44664	0.000134472	0.00335523	1.1997
ENSMUSG00000028109	Hormad1	-1.04651	3.66374	-6.44189	0.000135204	0.00335828	1.37583
ENSMUSG00000028527	Ak4	-0.763886	8.47681	-6.43987	0.000135516	0.00335828	1.18973
ENSMUSG00000005054	Cstb	-0.792152	5.90049	-6.43728	0.000135918	0.00335828	1.1873
ENSMUSG00000044857	Lemd2	-1.05795	4.01362	-6.43683	0.000135988	0.00335828	1.33362
ENSMUSG00000069307	Hist1h2bq	-1.43842	5.46839	-6.43544	0.000136205	0.00335828	1.21465
ENSMUSG00000062170	Fmr1nb	-1.21502	3.69713	-6.43524	0.000136235	0.00335828	1.36744
ENSMUSG00000081766	2210409E12Rik	-1.50118	1.40756	-6.43078	0.000136932	0.0033687	1.51501
ENSMUSG00000056427	Slit3	-1.66485	1.73488	-6.42666	0.00013758	0.00337786	1.50084
ENSMUSG00000026104	Stat1	1.09856	3.6937	6.4229	0.000138173	0.00338566	1.35718
ENSMUSG00000097906	NA	-0.851664	6.32742	-6.41648	0.000139194	0.00340388	1.14922
ENSMUSG00000005892	Trh	1.15634	6.42519	6.41157	0.000139979	0.00341627	1.15351
ENSMUSG00000029467	Atp2a2	0.825775	9.08436	6.39598	0.000142507	0.00346787	1.1522
ENSMUSG00000024201	Kdm4b	-0.863077	4.65509	-6.39398	0.000142835	0.00346787	1.21817
ENSMUSG00000061787	Rps17	-1.0927	8.53744	-6.3928	0.000143029	0.00346787	1.13441
ENSMUSG00000039703	Nploc4	0.880441	6.82	6.39161	0.000143223	0.00346787	1.12062
ENSMUSG00000040650	Cyp2b23	-1.5149	2.59424	-6.38635	0.000144092	0.00347734	1.40934
ENSMUSG00000046727	Cystm1	-1.04633	3.89578	-6.38582	0.000144181	0.00347734	1.28459
ENSMUSG00000066441	Rdh11	-0.811125	5.62935	-6.37976	0.000145189	0.00349479	1.13001
ENSMUSG00000097651	4930461G14Rik	-1.47115	2.57033	-6.37707	0.000145639	0.00349877	1.39998
ENSMUSG00000065822	Snord15a	-2.01523	4.85779	-6.37396	0.000146162	0.00350364	1.19661
ENSMUSG00000022040	Ephx2	-2.14422	2.07573	-6.37247	0.000146413	0.00350364	1.42627
ENSMUSG00000074825	Itpripl1	1.00515	3.31708	6.36122	0.000148323	0.00354243	1.31774
ENSMUSG00000056952	Tatdn2	0.788939	5.50145	6.3583	0.000148824	0.0035475	1.11579
ENSMUSG00000020375	Rufy1	-1.24426	2.56878	-6.35058	0.000150155	0.0035709	1.36796
ENSMUSG00000026374	Tsn	0.798381	6.99194	6.34908	0.000150415	0.0035709	1.06675
ENSMUSG00000020844	Nxn	-0.919479	4.51625	-6.34757	0.000150678	0.0035709	1.17508
ENSMUSG00000029426	Scarb2	-0.883239	4.43077	-6.34374	0.000151346	0.00357227	1.17809
ENSMUSG00000023960	Enpp5	-2.07347	2.29316	-6.34332	0.000151418	0.00357227	1.38093
ENSMUSG00000096751	NA	1.23788	2.91854	6.34099	0.000151828	0.00357227	1.33168
ENSMUSG00000069267	Hist1h3b	-1.74905	6.95338	-6.34057	0.0001519	0.00357227	1.05645
ENSMUSG00000065353	Snora73b	-1.87713	8.33251	-6.337	0.000152529	0.00357487	1.06574
ENSMUSG00000006056	Calcoco2	1.12303	6.78365	6.33605	0.000152696	0.00357487	1.05492
ENSMUSG00000006717	Acot13	-0.993683	3.42385	-6.33499	0.000152884	0.00357487	1.27326
ENSMUSG00000015243	Abca1	0.789065	5.55899	6.33209	0.000153397	0.00358005	1.08062
ENSMUSG00000037455	Slc18b1	1.52896	2.66034	6.32733	0.000154244	0.00358618	1.33797
ENSMUSG00000038578	Susd1	-0.919324	3.79527	-6.3265	0.000154393	0.00358618	1.22238
ENSMUSG00000036368	Rmdn2	1.77835	1.56607	6.32569	0.000154537	0.00358618	1.38909
ENSMUSG00000034300	Fam53c	0.813519	5.33991	6.32289	0.000155039	0.00358757	1.08304
ENSMUSG00000110057	NA	-2.02333	1.68173	-6.32074	0.000155426	0.00358757	1.38309
ENSMUSG00000083669	NA	-1.46596	2.27655	-6.31983	0.00015559	0.00358757	1.3518
ENSMUSG00000021591	Glrx	-0.970301	5.21123	-6.31867	0.000155798	0.00358757	1.08264
ENSMUSG00000022385	Gtse1	1.02754	6.33988	6.31724	0.000156058	0.00358757	1.03861
ENSMUSG00000067870	NA	-0.883627	7.91929	-6.31484	0.000156491	0.00358976	1.02916
ENSMUSG00000007891	Ctsd	-0.701399	6.92101	-6.31106	0.000157178	0.00358976	1.0173
ENSMUSG00000038291	Snx25	-0.93044	4.32659	-6.30781	0.000157772	0.00358976	1.14499
ENSMUSG00000033022	Cdo1	-1.22883	3.24607	-6.30755	0.000157819	0.00358976	1.26133
ENSMUSG00000022113	Trim52	-1.52554	2.12901	-6.30732	0.000157861	0.00358976	1.34566
ENSMUSG00000071866	Ppia	-1.28426	10.222	-6.30638	0.000158034	0.00358976	1.07891
ENSMUSG00000047751	Utf1	0.893192	4.72254	6.30547	0.0001582	0.00358976	1.11077
ENSMUSG00000061458	Nol10	0.858341	5.66853	6.30262	0.000158725	0.00359504	1.04
ENSMUSG00000026192	Atic	0.832126	7.52651	6.29287	0.000160532	0.00361609	0.999087
ENSMUSG00000074129	Rpl13a	-1.0722	9.17418	-6.2914	0.000160806	0.00361609	1.02455
ENSMUSG00000011382	Dhdh	1.06357	3.39931	6.29021	0.000161029	0.00361609	1.22609
ENSMUSG00000100210	Hist1h3f	-1.82755	7.74223	-6.28937	0.000161185	0.00361609	0.998863
ENSMUSG00000044026	Slc35g1	-0.702481	5.68081	-6.28569	0.000161876	0.00361609	1.01131
ENSMUSG00000035105	Egln3	-1.75617	3.1189	-6.28476	0.000162051	0.00361609	1.25055
ENSMUSG00000029470	P2rx4	-1.13144	3.18477	-6.28386	0.000162221	0.00361609	1.23759
ENSMUSG00000066150	Slc31a1	-0.772001	6.39528	-6.28282	0.000162416	0.00361609	0.983836
ENSMUSG00000049680	Urgcp	-1.60115	2.68591	-6.28255	0.000162468	0.00361609	1.28124
ENSMUSG00000057897	Camk2b	-1.47957	4.51156	-6.28028	0.000162897	0.00361609	1.10135
ENSMUSG00000057863	Rpl36	-1.64034	6.59322	-6.28021	0.000162911	0.00361609	0.985176
ENSMUSG00000069301	Hist1h2ag	-2.33135	4.14252	-6.27874	0.00016319	0.00361609	1.16004
ENSMUSG00000024835	Coro1b	-0.99108	6.01094	-6.27712	0.000163497	0.00361638	0.988738
ENSMUSG00000079584	Gm364	-1.74292	2.23875	-6.27296	0.00016429	0.00362162	1.30029
ENSMUSG00000062727	Hist1h2bk	-0.96322	7.81852	-6.27266	0.000164348	0.00362162	0.976287
ENSMUSG00000037685	Atp8a1	-0.950201	4.77527	-6.27124	0.000164619	0.00362162	1.0588
ENSMUSG00000028936	Rpl22	-0.965259	7.68308	-6.26664	0.000165505	0.00363459	0.967674
ENSMUSG00000032346	Ooep	-0.760985	5.84474	-6.26288	0.00016623	0.003644	0.97599
ENSMUSG00000044349	Snhg11	0.913421	5.55639	6.24724	0.00016929	0.0037032	0.978734
ENSMUSG00000042569	Dhrs7b	-0.788708	5.26388	-6.2451	0.000169714	0.0037032	0.986719
ENSMUSG00000000958	Slc7a7	-0.816737	4.81057	-6.24449	0.000169835	0.0037032	1.02175
ENSMUSG00000070708	Gtsf1l	-1.32025	3.49007	-6.23923	0.000170882	0.00371941	1.15608
ENSMUSG00000024472	Dcp2	0.832611	8.3258	6.23677	0.000171373	0.00372351	0.939413
ENSMUSG00000029622	Arpc1b	-0.870045	5.14344	-6.23418	0.000171892	0.00372817	0.982631
ENSMUSG00000010607	Pigyl	-1.80495	2.63946	-6.22775	0.000173189	0.00374428	1.22168
ENSMUSG00000052146	Rps10	-0.915193	8.65101	-6.22517	0.000173713	0.00374428	0.930011
ENSMUSG00000090136	NA	-1.11667	5.58368	-6.22291	0.000174173	0.00374428	0.942962
ENSMUSG00000093846	Gm4425	-1.15926	2.60727	-6.22088	0.000174587	0.00374428	1.2118
ENSMUSG00000003199	Mpnd	-0.898072	5.09427	-6.22029	0.000174708	0.00374428	0.969445
ENSMUSG00000035547	Capn5	-1.23296	5.23176	-6.21883	0.000175007	0.00374428	0.961639
ENSMUSG00000045128	Rpl18a	-1.03955	10.1512	-6.2187	0.000175033	0.00374428	0.968048
ENSMUSG00000031633	Slc25a4	-1.16083	6.88744	-6.2185	0.000175075	0.00374428	0.90326
ENSMUSG00000024491	Rbm27	0.705333	7.33685	6.21309	0.000176187	0.00375567	0.898663
ENSMUSG00000030145	Zfp248	1.07217	3.29042	6.21293	0.000176219	0.00375567	1.14355
ENSMUSG00000106717	NA	1.18321	2.94249	6.20852	0.000177134	0.00376862	1.17127
ENSMUSG00000031714	Gab1	1.01447	8.2415	6.2035	0.00017818	0.00378431	0.897497
ENSMUSG00000004085	Map3k20	0.996144	4.15095	6.19939	0.00017904	0.00379602	1.03956
ENSMUSG00000070343	NA	-1.31363	6.01221	-6.19448	0.000180075	0.00381139	0.889712
ENSMUSG00000029616	Erp29	-0.946047	4.49085	-6.19058	0.000180901	0.00381655	0.985771
ENSMUSG00000074218	Cox7a1	-1.40865	2.17377	-6.19039	0.000180941	0.00381655	1.20573
ENSMUSG00000034245	Hdac11	-1.35751	1.75295	-6.18614	0.000181847	0.00382465	1.22285
ENSMUSG00000037960	Card19	-1.4396	1.83309	-6.18473	0.000182147	0.00382465	1.21762
ENSMUSG00000028863	Meaf6	0.942267	4.01087	6.18421	0.00018226	0.00382465	1.03387
ENSMUSG00000062054	Iah1	-1.03043	3.78594	-6.1814	0.000182862	0.00383074	1.04833
ENSMUSG00000036644	Tbc1d9b	-1.03924	4.85091	-6.16483	0.000186461	0.00389676	0.922071
ENSMUSG00000038903	Ccdc68	-1.50448	1.25284	-6.16398	0.000186649	0.00389676	1.21508
ENSMUSG00000097993	Ptprv	1.57133	2.2222	6.15547	0.00018853	0.00392627	1.16448
ENSMUSG00000017404	Rpl19	-1.14507	9.27012	-6.15384	0.000188892	0.00392627	0.857023
ENSMUSG00000041697	Cox6a1	-0.936842	4.92817	-6.15236	0.000189222	0.00392627	0.898986
ENSMUSG00000024862	Klc2	-1.04506	3.56477	-6.15183	0.000189341	0.00392627	1.03743
ENSMUSG00000038539	Atf5	-1.17792	3.49975	-6.14191	0.000191569	0.00396578	1.03394
ENSMUSG00000007041	Clic1	-0.87369	5.02447	-6.13754	0.000192561	0.00397804	0.872008
ENSMUSG00000006456	Rbm14	1.01861	7.09718	6.13645	0.00019281	0.00397804	0.804016
ENSMUSG00000079259	Trim71	0.909525	8.42637	6.13132	0.000193981	0.00399391	0.81005
ENSMUSG00000063245	NA	-1.2294	3.60936	-6.12784	0.000194781	0.00399391	1.00596
ENSMUSG00000117775	NA	1.5007	2.26607	6.12715	0.00019494	0.00399391	1.12754
ENSMUSG00000021094	Dhrs7	-1.34063	2.33226	-6.12677	0.000195027	0.00399391	1.11969
ENSMUSG00000079426	Arpc4	0.73808	7.11611	6.12477	0.00019549	0.00399391	0.787807
ENSMUSG00000026880	Stom	-1.41552	2.80148	-6.12325	0.000195842	0.00399391	1.08052
ENSMUSG00000024587	Nars	-0.884822	8.2648	-6.12304	0.00019589	0.00399391	0.795588
ENSMUSG00000101355	Hist1h3h	-1.63781	9.48867	-6.12178	0.000196182	0.00399391	0.825698
ENSMUSG00000035919	Bbs9	-0.827235	4.67637	-6.11242	0.000198367	0.00401911	0.870219
ENSMUSG00000024065	Ehd3	1.24018	2.20006	6.11156	0.00019857	0.00401911	1.11224
ENSMUSG00000057143	Trim12c	-1.4349	2.93494	-6.11147	0.00019859	0.00401911	1.05521
ENSMUSG00000027347	Rasgrp1	-0.992243	3.82524	-6.11088	0.000198729	0.00401911	0.957116
ENSMUSG00000039220	Ppp1r10	1.19618	5.7882	6.09962	0.000201398	0.00405904	0.788981
ENSMUSG00000107227	NA	1.32775	2.37548	6.0985	0.000201667	0.00405904	1.08529
ENSMUSG00000039716	Dock3	1.18255	3.61969	6.09838	0.000201696	0.00405904	0.972846
ENSMUSG00000104503	NA	1.47531	3.67798	6.09568	0.000202344	0.00406506	0.970473
ENSMUSG00000033307	Mif	-1.06261	8.17053	-6.09186	0.000203261	0.00406506	0.755369
ENSMUSG00000101972	Hist1h3i	-1.66145	8.81136	-6.09059	0.000203569	0.00406506	0.768242
ENSMUSG00000029762	Akr1b8	1.21016	2.87964	6.08988	0.000203741	0.00406506	1.03353
ENSMUSG00000104814	NA	1.22691	3.38227	6.08889	0.000203979	0.00406506	0.986236
ENSMUSG00000019579	Mydgf	-0.9788	4.62701	-6.08888	0.000203981	0.00406506	0.847
ENSMUSG00000010025	Aldh3a2	-0.74525	5.27713	-6.08503	0.000204918	0.00407537	0.786001
ENSMUSG00000065649	Snora74a	-1.84899	6.27155	-6.08402	0.000205163	0.00407537	0.751079
ENSMUSG00000028278	Rragd	-0.993239	4.35247	-6.07263	0.000207958	0.00412423	0.853234
ENSMUSG00000031887	Tradd	-1.49726	1.93183	-6.0665	0.000209482	0.0041363	1.07319
ENSMUSG00000062997	Rpl35	-1.31293	6.76773	-6.06613	0.000209575	0.0041363	0.712964
ENSMUSG00000038387	Rras	-1.12132	3.31287	-6.06611	0.000209578	0.0041363	0.96081
ENSMUSG00000057262	NA	-0.839733	7.89094	-6.06183	0.00021065	0.00414781	0.713312
ENSMUSG00000006378	Gcat	-0.795642	5.48718	-6.06088	0.000210887	0.00414781	0.742437
ENSMUSG00000054855	Rnd1	1.30874	2.75572	6.05974	0.000211175	0.00414781	1.00882
ENSMUSG00000042743	Sgtb	-1.06035	3.53811	-6.05136	0.000213295	0.00418275	0.916738
ENSMUSG00000024640	Psat1	-0.855188	8.99915	-6.03909	0.000216439	0.00423764	0.704417
ENSMUSG00000074365	Crxos	-0.908745	5.43663	-6.02138	0.000221066	0.00432135	0.696757
ENSMUSG00000069305	Hist1h4n	-2.09084	8.17102	-5.99982	0.000226848	0.00442731	0.643362
ENSMUSG00000030161	Gabarapl1	-0.893811	3.7694	-5.99786	0.000227381	0.00443069	0.821547
ENSMUSG00000064966	Snord15b	-3.38297	3.36273	-5.99503	0.000228154	0.0044387	0.909663
ENSMUSG00000019970	Sgk1	0.752441	8.32346	5.98603	0.000230632	0.00447981	0.623981
ENSMUSG00000031591	Asah1	-0.930867	7.30836	-5.98328	0.000231394	0.00448036	0.60931
ENSMUSG00000051367	Six1	-1.24931	2.09636	-5.98146	0.000231903	0.00448036	0.960349
ENSMUSG00000049832	NA	-1.40358	1.74554	-5.98124	0.000231964	0.00448036	0.981
ENSMUSG00000007812	Zfp655	-0.844207	6.98575	-5.98068	0.000232121	0.00448036	0.603738
ENSMUSG00000032850	Rnft2	-1.32524	2.41086	-5.97731	0.000233061	0.00449146	0.933629
ENSMUSG00000030435	U2af2	0.817572	7.90316	5.96895	0.000235415	0.0045106	0.596628
ENSMUSG00000041846	Ppp4r3a	0.844681	7.635	5.96622	0.00023619	0.0045106	0.590179
ENSMUSG00000098641	NA	-1.19212	11.1223	-5.96444	0.000236697	0.0045106	0.687088
ENSMUSG00000098925	Rnu3b2	-1.19212	11.1223	-5.96444	0.000236697	0.0045106	0.687088
ENSMUSG00000104856	Rnu3b3	-1.19212	11.1223	-5.96444	0.000236697	0.0045106	0.687088
ENSMUSG00000105025	Rnu3b1	-1.19212	11.1223	-5.96444	0.000236697	0.0045106	0.687088
ENSMUSG00000022682	Rrn3	0.716907	8.10937	5.96221	0.000237332	0.0045106	0.590352
ENSMUSG00000091449	NA	2.93158	2.67424	5.96167	0.000237487	0.0045106	0.91589
ENSMUSG00000025911	Adhfe1	-1.50299	1.70518	-5.96095	0.000237691	0.0045106	0.959002
ENSMUSG00000021830	Txndc16	-1.08916	3.82885	-5.96082	0.000237729	0.0045106	0.771087
ENSMUSG00000056204	Pgpep1	-0.688013	5.91949	-5.9566	0.000238941	0.00452014	0.587443
ENSMUSG00000099764	NA	-1.90585	1.87012	-5.95651	0.000238968	0.00452014	0.946541
ENSMUSG00000087342	Gm12238	-2.13329	3.51403	-5.95423	0.000239624	0.004522	0.818745
ENSMUSG00000000275	Trim25	0.98114	6.82325	5.95361	0.000239803	0.004522	0.574196
ENSMUSG00000059734	Ndufs8	-1.13998	4.54816	-5.95178	0.000240334	0.00452506	0.683954
ENSMUSG00000046447	Camk2n1	-1.10616	4.41296	-5.93883	0.000244114	0.00458848	0.679936
ENSMUSG00000000295	Hddc2	-1.02444	3.56117	-5.93769	0.00024445	0.00458848	0.772417
ENSMUSG00000044927	H1fx	-1.09454	3.40842	-5.93543	0.000245119	0.00459144	0.788077
ENSMUSG00000026730	Pter	-1.18932	2.48632	-5.93463	0.000245356	0.00459144	0.875211
ENSMUSG00000073422	H2-Ke6	-1.31645	2.51329	-5.9318	0.000246195	0.00459954	0.870378
ENSMUSG00000002458	Rgs19	0.969771	4.04685	5.93065	0.000246538	0.00459954	0.714173
ENSMUSG00000003970	Rpl8	-0.98844	8.18466	-5.92819	0.000247272	0.00460146	0.547377
ENSMUSG00000025545	Clybl	-1.19507	3.46579	-5.92779	0.00024739	0.00460146	0.77306
ENSMUSG00000033577	Myo6	-1.10839	4.37686	-5.91958	0.000249858	0.00463938	0.659075
ENSMUSG00000079056	Kcnip3	-1.30636	2.04992	-5.91749	0.000250492	0.00463938	0.88605
ENSMUSG00000030729	Pgm2l1	0.957417	3.98526	5.91725	0.000250563	0.00463938	0.704381
ENSMUSG00000027246	Ell3	-1.58159	2.3427	-5.91586	0.000250984	0.00464019	0.865089
ENSMUSG00000069601	Ank3	-1.01637	4.51714	-5.91359	0.000251674	0.00464054	0.636327
ENSMUSG00000000740	Rpl13	-1.20949	8.78842	-5.91331	0.00025176	0.00464054	0.540335
ENSMUSG00000095677	Dynlt1f	-0.841995	5.95561	-5.91187	0.0002522	0.00464169	0.529754
ENSMUSG00000050621	Rps27rt	-1.38878	3.68478	-5.90666	0.000253796	0.00466407	0.725417
ENSMUSG00000063550	Nup98	0.745128	8.7556	5.89994	0.000255869	0.00469514	0.522701
ENSMUSG00000064899	Snord118	-2.16591	4.23859	-5.8961	0.000257065	0.00471004	0.669956
ENSMUSG00000034354	Mtmr3	-0.68177	6.10928	-5.88832	0.000259502	0.0047476	0.492803
ENSMUSG00000000561	Wdr77	0.949524	7.459	5.88618	0.000260177	0.00475241	0.486203
ENSMUSG00000039648	Kyat1	-1.2069	2.20558	-5.88503	0.000260539	0.00475241	0.835376
ENSMUSG00000088252	Snord13	-3.49955	4.79683	-5.88182	0.000261556	0.00476053	0.644304
ENSMUSG00000089824	Rbm12	0.884211	6.55675	5.88118	0.000261759	0.00476053	0.484109
ENSMUSG00000027479	Mapre1	0.737465	7.66582	5.87688	0.000263129	0.00477836	0.475641
ENSMUSG00000025403	Shmt2	-0.983346	7.42203	-5.87384	0.000264104	0.00478898	0.469725
ENSMUSG00000022474	Pmm1	-0.822808	6.15651	-5.87024	0.000265261	0.00480229	0.468834
ENSMUSG00000054662	Ano9	-0.93715	4.47638	-5.86913	0.00026562	0.00480229	0.582901
ENSMUSG00000029726	Mepce	0.752662	5.10652	5.8676	0.000266114	0.00480414	0.52767
ENSMUSG00000024427	Spry4	1.62588	3.67375	5.85996	0.0002686	0.00484189	0.679991
ENSMUSG00000118559	NA	1.22874	3.53411	5.85402	0.000270548	0.00485794	0.67844
ENSMUSG00000032531	Amotl2	0.785317	5.55283	5.85383	0.000270613	0.00485794	0.479853
ENSMUSG00000020321	Mdh1	-0.850896	7.25958	-5.85315	0.000270836	0.00485794	0.441809
ENSMUSG00000078578	Ube2d3	0.887962	8.86452	5.85243	0.000271073	0.00485794	0.465062
ENSMUSG00000079037	Prnp	-1.35617	2.40816	-5.84763	0.000272665	0.00487935	0.774685
ENSMUSG00000020387	Jade2	1.14198	3.85848	5.83678	0.000276296	0.00492967	0.618983
ENSMUSG00000083992	Gm11478	-1.07675	4.62352	-5.83565	0.000276676	0.00492967	0.527541
ENSMUSG00000028698	Pik3r3	1.30156	4.31429	5.83564	0.000276681	0.00492967	0.571881
ENSMUSG00000040952	Rps19	-0.908607	8.44039	-5.83177	0.000277992	0.00494584	0.427208
ENSMUSG00000066595	Flvcr1	1.01715	3.91359	5.82142	0.000281526	0.00500147	0.591851
ENSMUSG00000097042	NA	0.817443	4.77734	5.8189	0.000282396	0.00500387	0.494536
ENSMUSG00000020532	Acaca	0.726431	7.1809	5.81867	0.000282476	0.00500387	0.396945
ENSMUSG00000032966	Fkbp1a	0.767551	6.78434	5.81616	0.000283344	0.00501201	0.395876
ENSMUSG00000067702	Tuba3a	-0.749811	5.80984	-5.8045	0.000287415	0.00506478	0.396745
ENSMUSG00000067561	Dmrtc1c1	-1.37757	2.1445	-5.80446	0.00028743	0.00506478	0.741243
ENSMUSG00000027339	Rassf2	-0.91585	3.46538	-5.80407	0.000287565	0.00506478	0.613191
ENSMUSG00000040354	Mars	-0.712617	6.96351	-5.8014	0.000288509	0.00507413	0.372572
ENSMUSG00000037860	Aim2	-1.10754	3.57194	-5.79977	0.000289085	0.00507698	0.597462
ENSMUSG00000020287	Mpg	-1.1157	3.01694	-5.79673	0.000290165	0.00508296	0.655874
ENSMUSG00000064354	COX2	1.46358	10.1399	5.79648	0.000290254	0.00508296	0.436249
ENSMUSG00000062846	NA	1.6357	4.44931	5.78401	0.000294725	0.00515391	0.501194
ENSMUSG00000021417	Eci2	-0.931673	4.11623	-5.78105	0.000295799	0.00516532	0.50768
ENSMUSG00000038807	Rap1gap2	-1.03153	3.50064	-5.77863	0.000296679	0.00517334	0.578214
ENSMUSG00000022100	Xpo7	0.674059	7.61731	5.77548	0.000297831	0.00518605	0.343517
ENSMUSG00000042770	Hebp1	-1.23247	4.03437	-5.76223	0.000302722	0.00524782	0.497984
ENSMUSG00000075703	Selenoi	-0.791099	5.59817	-5.76212	0.000302762	0.00524782	0.352676
ENSMUSG00000052852	Reep1	-0.709138	5.71727	-5.76201	0.000302802	0.00524782	0.345571
ENSMUSG00000085101	NA	-1.48938	3.55274	-5.76124	0.000303088	0.00524782	0.557727
ENSMUSG00000068566	Myadm	0.914751	8.22144	5.75834	0.000304174	0.00525921	0.329301
ENSMUSG00000021831	Ero1l	-0.860273	7.4002	-5.75572	0.000305157	0.00526878	0.31606
ENSMUSG00000034412	Tbc1d10a	-0.943211	3.8148	-5.75312	0.000306133	0.00527349	0.50701
ENSMUSG00000102953	NA	1.17496	2.75938	5.75271	0.000306289	0.00527349	0.627172
ENSMUSG00000020462	Cfap36	-1.10396	4.03666	-5.74774	0.00030817	0.00529537	0.476447
ENSMUSG00000032238	Rora	-1.32007	2.24946	-5.74707	0.000308422	0.00529537	0.661894
ENSMUSG00000029580	Actb	1.02563	11.5227	5.74381	0.000309665	0.00530928	0.420341
ENSMUSG00000069274	Hist1h4f	-1.73161	7.85885	-5.74006	0.000311099	0.00531918	0.302069
ENSMUSG00000038594	Cep85l	-1.29558	2.31086	-5.73916	0.000311445	0.00531918	0.647264
ENSMUSG00000014907	Naf1	0.883357	6.13185	5.73891	0.000311542	0.00531918	0.308238
ENSMUSG00000033272	Slc35a4	0.888516	5.77559	5.73388	0.000313481	0.00533793	0.314239
ENSMUSG00000020392	Cdkn2aipnl	-0.686246	6.77554	-5.7338	0.00031351	0.00533793	0.283306
ENSMUSG00000060981	Hist1h4h	-1.45574	7.32861	-5.72863	0.00031552	0.00536471	0.280557
ENSMUSG00000063954	Hist2h2aa2	-2.54984	2.48678	-5.72744	0.000315982	0.00536515	0.629367
ENSMUSG00000037824	Tspan14	-0.759079	5.89868	-5.72108	0.000318473	0.00539997	0.28394
ENSMUSG00000073650	Catip	1.35612	1.51961	5.71946	0.000319114	0.00540337	0.672222
ENSMUSG00000050229	Pigm	0.637414	6.43416	5.71665	0.000320224	0.0054147	0.269405
ENSMUSG00000046449	Nexmif	0.955856	5.89046	5.71303	0.00032166	0.00541938	0.283186
ENSMUSG00000054793	Cadm4	-1.66066	2.00714	-5.71272	0.000321782	0.00541938	0.637927
ENSMUSG00000024608	Rps14	-1.4224	8.13741	-5.71261	0.000321825	0.00541938	0.268395
ENSMUSG00000021763	BC067074	-1.36694	3.55061	-5.70819	0.000323592	0.00544167	0.48731
ENSMUSG00000061482	Hist1h4d	-1.56045	8.74431	-5.69981	0.000326966	0.0054763	0.263758
ENSMUSG00000024014	Pim1	-0.698919	6.85454	-5.69958	0.000327057	0.0054763	0.238725
ENSMUSG00000020419	Hormad2	-0.967223	3.01494	-5.69881	0.00032737	0.0054763	0.530648
ENSMUSG00000059810	Rgs3	-1.34608	4.04347	-5.69865	0.000327436	0.0054763	0.416336
ENSMUSG00000028494	Plin2	-0.855212	4.99324	-5.69386	0.000329386	0.00550142	0.307198
ENSMUSG00000022853	Ehhadh	-0.998474	2.99181	-5.69211	0.0003301	0.00550153	0.524727
ENSMUSG00000000416	Cttnbp2	0.962387	2.89168	5.69089	0.0003306	0.00550153	0.533986
ENSMUSG00000020400	Tnip1	-1.24258	4.19919	-5.69055	0.000330737	0.00550153	0.386213
ENSMUSG00000107470	NA	-1.21153	3.58351	-5.68919	0.000331296	0.00550337	0.456835
ENSMUSG00000018567	Gabarap	-0.711228	6.30567	-5.68663	0.000332349	0.00550611	0.224932
ENSMUSG00000028184	Adgrl2	0.995833	3.14782	5.68631	0.000332483	0.00550611	0.501676
ENSMUSG00000082082	NA	-1.47337	5.99746	-5.68553	0.000332806	0.00550611	0.241063
ENSMUSG00000033596	Rfwd3	0.69966	8.05425	5.67782	0.000336003	0.00553864	0.220616
ENSMUSG00000044986	Tst	-1.54183	2.85927	-5.67709	0.000336309	0.00553864	0.523229
ENSMUSG00000054519	Zfp867	-0.999187	2.87296	-5.67706	0.00033632	0.00553864	0.517638
ENSMUSG00000022898	Vps26c	-0.706975	5.84587	-5.67645	0.000336577	0.00553864	0.227294
ENSMUSG00000097180	2700038G22Rik	1.13073	3.69257	5.67321	0.000337933	0.00555351	0.427929
ENSMUSG00000022849	Hspbap1	0.661469	6.76506	5.67201	0.000338437	0.00555434	0.206698
ENSMUSG00000020432	Tcn2	-1.25254	4.46129	-5.6688	0.000339789	0.0055691	0.329282
ENSMUSG00000062110	Scfd2	0.825744	4.15722	5.665	0.000341397	0.00558355	0.359047
ENSMUSG00000031328	Flna	0.711942	8.59041	5.66414	0.000341764	0.00558355	0.211698
ENSMUSG00000047881	Rell1	-0.68497	5.85773	-5.6635	0.000342035	0.00558355	0.209557
ENSMUSG00000041126	H2afv	-0.793843	4.9574	-5.65463	0.000345832	0.00561499	0.258305
ENSMUSG00000057886	NA	2.01146	3.87765	5.65449	0.000345891	0.00561499	0.400829
ENSMUSG00000002767	Mrpl2	-1.10833	4.50548	-5.65355	0.000346296	0.00561499	0.303412
ENSMUSG00000083844	Ube2d-ps	-1.02569	3.40621	-5.65343	0.000346347	0.00561499	0.428467
ENSMUSG00000052915	Msl1	0.696821	5.15108	5.65214	0.000346906	0.00561499	0.243348
ENSMUSG00000094499	NA	-1.24678	1.81193	-5.65198	0.000346972	0.00561499	0.573558
ENSMUSG00000073771	NA	1.24486	3.9956	5.65154	0.000347163	0.00561499	0.367729
ENSMUSG00000059534	Uqcr10	-0.787842	5.9026	-5.64927	0.000348147	0.00561782	0.189489
ENSMUSG00000027171	Prrg4	0.951978	3.36267	5.64892	0.0003483	0.00561782	0.429515
ENSMUSG00000028495	Rps6	-1.27565	7.70355	-5.64797	0.000348711	0.00561782	0.17752
ENSMUSG00000018740	Slc25a35	1.13897	2.60314	5.64647	0.000349362	0.00562092	0.507039
ENSMUSG00000094655	NA	-1.63386	8.46719	-5.64414	0.000350377	0.00562584	0.184886
ENSMUSG00000040410	Fbxl4	-0.8748	4.21363	-5.64367	0.000350584	0.00562584	0.318076
ENSMUSG00000031950	Gabarapl2	0.713325	7.76823	5.64247	0.000351108	0.00562689	0.170526
ENSMUSG00000020646	Mboat2	-0.854415	4.26037	-5.639	0.00035263	0.00564392	0.306469
ENSMUSG00000020649	Rrm2	0.74581	7.34173	5.63337	0.000355114	0.00567602	0.154606
ENSMUSG00000039678	Tbc1d13	-0.634853	6.72446	-5.63237	0.00035556	0.00567602	0.149452
ENSMUSG00000113948	NA	1.35839	5.22804	5.62896	0.000357075	0.00568748	0.220341
ENSMUSG00000045665	Mfsd5	0.903167	5.8491	5.62848	0.000357286	0.00568748	0.172672
ENSMUSG00000033460	Armcx1	-0.852234	4.12848	-5.62734	0.000357798	0.00568748	0.306021
ENSMUSG00000074748	Atxn7l3b	0.63172	6.61709	5.62659	0.000358131	0.00568748	0.148095
ENSMUSG00000113346	Eprn	1.43194	2.5364	5.62344	0.000359546	0.00570256	0.485497
ENSMUSG00000004626	Stxbp2	-0.778268	5.22032	-5.61467	0.000363504	0.00574914	0.18395
ENSMUSG00000032501	Trib1	1.10719	2.81161	5.61358	0.000364001	0.00574914	0.44469
ENSMUSG00000036528	Ppfibp2	-1.11858	2.90548	-5.6106	0.00036536	0.00574914	0.429866
ENSMUSG00000001555	Fkbp10	1.20887	2.36554	5.61056	0.000365381	0.00574914	0.482425
ENSMUSG00000076431	Sox4	0.93837	4.67319	5.61018	0.000365552	0.00574914	0.234768
ENSMUSG00000010342	Tex14	-0.790046	5.18542	-5.60981	0.000365721	0.00574914	0.180182
ENSMUSG00000008575	Nfib	0.950496	5.63402	5.60972	0.000365761	0.00574914	0.159117
ENSMUSG00000038393	Txnip	-1.04894	7.72037	-5.603	0.000368849	0.00579026	0.117482
ENSMUSG00000074358	Ccdc61	-0.93145	3.12312	-5.60157	0.000369514	0.00579234	0.393729
ENSMUSG00000021127	Zfp36l1	1.45418	5.85632	5.60068	0.000369924	0.00579234	0.14843
ENSMUSG00000021408	Ripk1	1.06035	3.97555	5.59643	0.0003719	0.00581585	0.294528
ENSMUSG00000104369	NA	1.22881	3.84304	5.59384	0.000373105	0.00582728	0.311097
ENSMUSG00000096528	NA	1.09311	2.76521	5.591	0.000374434	0.00584061	0.420147
ENSMUSG00000041143	Tmco4	-1.60894	2.1375	-5.58723	0.000376209	0.00586084	0.470661
ENSMUSG00000034892	Rps29	-1.22719	7.77689	-5.58597	0.000376807	0.00586272	0.0958521
ENSMUSG00000036087	Slain2	0.656328	6.43519	5.5842	0.000377645	0.00586831	0.094532
ENSMUSG00000048758	Rpl29	-1.41991	6.5271	-5.58164	0.000378857	0.00587971	0.0877323
ENSMUSG00000062444	Ap3b2	-1.38574	2.43465	-5.58022	0.000379533	0.00588021	0.436458
ENSMUSG00000069114	Zbtb10	-0.942534	4.95903	-5.57882	0.000380198	0.00588021	0.15928
ENSMUSG00000046027	Stard5	-1.06905	3.52417	-5.57856	0.000380326	0.00588021	0.317498
ENSMUSG00000066357	Wdr6	0.754543	6.85941	5.57568	0.000381702	0.00589405	0.0787271
ENSMUSG00000025019	Lcor	0.694968	6.09196	5.5729	0.000383034	0.00590719	0.0871248
ENSMUSG00000049539	Hist1h1a	-1.30708	8.22597	-5.57096	0.000383968	0.00591417	0.0820353
ENSMUSG00000045969	Ing1	0.790842	5.21405	5.56883	0.000385	0.00592263	0.129356
ENSMUSG00000055850	Rnf181	-0.735366	6.98139	-5.56677	0.000386	0.00593058	0.063606
ENSMUSG00000027439	Gzf1	-0.773709	5.51613	-5.56414	0.000387273	0.0059427	0.096649
ENSMUSG00000050751	Pgbd5	-1.15502	3.13043	-5.56093	0.000388843	0.005945	0.342055
ENSMUSG00000051853	Arf3	0.717349	7.2836	5.56062	0.000388993	0.005945	0.0575026
ENSMUSG00000099250	Rn7s2	-1.59676	13.1102	-5.55933	0.000389625	0.005945	0.243361
ENSMUSG00000059363	Fxn	1.12166	3.00813	5.55933	0.000389625	0.005945	0.353969
ENSMUSG00000020775	Mrpl38	-0.663057	4.93747	-5.55888	0.000389844	0.005945	0.132402
ENSMUSG00000072872	Rybp	0.656479	8.42409	5.55737	0.000390585	0.00594891	0.0664619
ENSMUSG00000050211	Pla2g4e	1.0989	2.68218	5.55501	0.00039175	0.00595925	0.381726
ENSMUSG00000024073	Birc6	0.735665	9.03334	5.55332	0.000392581	0.00596451	0.076477
ENSMUSG00000084708	NA	-2.49391	5.14209	-5.55231	0.000393079	0.00596469	0.144065
ENSMUSG00000021532	Fastkd3	0.660548	5.56173	5.55082	0.000393818	0.00596852	0.0799722
ENSMUSG00000028124	Gclm	0.705584	5.79152	5.54899	0.000394728	0.00596937	0.0660832
ENSMUSG00000025423	Pias2	0.680964	8.04216	5.54875	0.000394846	0.00596937	0.0491799
ENSMUSG00000055319	Sec23ip	0.679834	6.28743	5.54662	0.000395907	0.00597804	0.0473231
ENSMUSG00000057841	Rpl32	-0.989639	9.1176	-5.54486	0.000396787	0.00597954	0.0655735
ENSMUSG00000020629	Adi1	0.808409	5.25543	5.54447	0.00039698	0.00597954	0.0945078
ENSMUSG00000027533	Fabp5	-0.967851	3.05148	-5.54105	0.000398696	0.00599803	0.323475
ENSMUSG00000003355	Fkbp11	-1.07687	2.58127	-5.53801	0.000400225	0.00601366	0.367606
ENSMUSG00000077575	NA	-2.07824	2.26608	-5.53608	0.0004012	0.00602094	0.399499
ENSMUSG00000042439	Zfp532	0.723994	5.69355	5.5346	0.000401952	0.00602486	0.0519181
ENSMUSG00000058546	Rpl23a	-0.835917	9.46448	-5.52628	0.000406191	0.00608097	0.051485
ENSMUSG00000022951	Rcan1	-0.699591	4.82605	-5.52498	0.000406859	0.00608356	0.0977242
ENSMUSG00000079470	Utp14b	0.827505	5.68567	5.52356	0.000407586	0.0060839	0.0393395
ENSMUSG00000079043	Fastkd5	0.798886	5.55521	5.52301	0.000407873	0.0060839	0.0452379
ENSMUSG00000030934	Oat	-0.86113	6.15561	-5.51654	0.00041122	0.00611916	0.0038181
ENSMUSG00000038126	Mphosph9	0.680599	5.43366	5.51651	0.000411234	0.00611916	0.0423586
ENSMUSG00000005447	Pafah1b3	-1.03714	3.99104	-5.51358	0.00041276	0.00613272	0.175037
ENSMUSG00000017493	Igfbp4	-2.13633	2.16328	-5.51257	0.000413287	0.00613272	0.376318
ENSMUSG00000044502	Bod1	-0.925676	4.41041	-5.51189	0.000413644	0.00613272	0.123752
ENSMUSG00000032114	Slc37a4	-1.21294	2.76485	-5.51014	0.000414557	0.0061375	0.31484
ENSMUSG00000055436	Srsf11	0.748812	7.38317	5.50936	0.000414966	0.0061375	-0.0104818
ENSMUSG00000007034	Slc44a4	-0.916867	3.05483	-5.50703	0.000416193	0.00614823	0.278258
ENSMUSG00000036885	Arhgef26	1.2938	2.64485	5.50005	0.000419883	0.0061953	0.315656
ENSMUSG00000038007	Acer2	0.798555	3.82964	5.48939	0.00042559	0.00626845	0.165611
ENSMUSG00000045414	Dipk2a	0.733985	5.83214	5.48889	0.000425862	0.00626845	-0.0156454
ENSMUSG00000058809	NA	0.972469	3.54021	5.48645	0.00042718	0.00628031	0.197818
ENSMUSG00000037465	Klf10	-0.748385	6.64566	-5.48196	0.000429618	0.00630861	-0.0513082
ENSMUSG00000118406	NA	-1.6716	5.5225	-5.47625	0.000432743	0.00634116	-0.00787092
ENSMUSG00000041168	Lonp1	-0.709902	6.2302	-5.47528	0.000433274	0.00634116	-0.0547209
ENSMUSG00000020514	Mrpl22	-0.853748	4.62469	-5.47508	0.000433385	0.00634116	0.051883
ENSMUSG00000024471	Myot	1.31179	1.20436	5.47341	0.000434304	0.00634212	0.376461
ENSMUSG00000027940	Tpm3	0.932793	8.66139	5.47309	0.000434484	0.00634212	-0.0400652
ENSMUSG00000036534	Slc38a7	-0.661991	6.35631	-5.46877	0.000436874	0.00636134	-0.0664866
ENSMUSG00000087590	Epb41l4aos	-1.16503	1.89715	-5.46817	0.000437204	0.00636134	0.334875
ENSMUSG00000059890	Ube4a	0.745572	6.25588	5.4679	0.000437355	0.00636134	-0.056865
ENSMUSG00000094777	Hist1h2ap	-2.16079	6.20932	-5.46468	0.00043915	0.00637863	-0.0477494
ENSMUSG00000101878	NA	-1.50816	5.83837	-5.46378	0.000439651	0.00637863	-0.0460892
ENSMUSG00000053062	Jam2	0.625726	8.99668	5.46297	0.000440103	0.00637863	-0.0462048
ENSMUSG00000058267	Mrps14	-1.03519	4.40222	-5.45964	0.000441973	0.00639818	0.0564882
ENSMUSG00000051223	Bzw1	0.988336	8.519	5.4579	0.000442952	0.0064048	-0.0634704
ENSMUSG00000038312	Edem2	-0.840921	3.50898	-5.45486	0.000444667	0.00642204	0.153886
ENSMUSG00000044303	Cdkn2a	-1.48199	2.53179	-5.45285	0.000445803	0.00643053	0.264504
ENSMUSG00000032015	Pou2f3	0.9188	6.17868	5.45197	0.000446303	0.00643053	-0.0737788
ENSMUSG00000041881	Ndufa7	-0.804336	5.99339	-5.45097	0.000446873	0.00643119	-0.078898
ENSMUSG00000037949	Ano10	-1.15075	2.51734	-5.44815	0.000448477	0.00644672	0.257253
ENSMUSG00000077714	Snord17	-1.17483	5.52152	-5.44655	0.00044939	0.0064523	-0.0565545
ENSMUSG00000070605	Zfp992	-1.82221	6.57668	-5.44094	0.000452614	0.00649099	-0.0966545
ENSMUSG00000048528	Nkx1-2	1.29545	2.9661	5.43922	0.000453607	0.00649764	0.203584
ENSMUSG00000108042	NA	1.35238	2.4714	5.4366	0.000455127	0.00651182	0.250736
ENSMUSG00000033365	Ipo13	0.926249	4.58621	5.43551	0.000455758	0.00651325	0.0108581
ENSMUSG00000037826	Ppm1k	-1.10469	3.23061	-5.43372	0.000456798	0.00652052	0.163313
ENSMUSG00000031818	Cox4i1	-0.694701	6.56804	-5.42683	0.000460832	0.00656355	-0.12557
ENSMUSG00000003992	Ssbp2	-1.39863	1.42303	-5.42675	0.000460881	0.00656355	0.313687
ENSMUSG00000065990	Aurkaip1	-0.92648	5.47429	-5.42531	0.000461725	0.00656794	-0.0853236
ENSMUSG00000033847	Pla2g4c	1.1484	1.75201	5.42437	0.000462283	0.00656827	0.290572
ENSMUSG00000031788	Kifc3	1.10266	3.36542	5.42273	0.000463249	0.00657438	0.135654
ENSMUSG00000015766	Eps8	0.670748	6.15745	5.41786	0.000466138	0.00660775	-0.123253
ENSMUSG00000046862	Pramef8	0.759947	5.00393	5.41585	0.000467336	0.00661709	-0.0588381
ENSMUSG00000052812	Atad2b	0.783226	7.38954	5.41345	0.000468774	0.00662465	-0.139721
ENSMUSG00000003847	Nfat5	1.16158	7.42544	5.41315	0.00046895	0.00662465	-0.138485
ENSMUSG00000116537	NA	-1.58448	1.85384	-5.40718	0.000472547	0.00664507	0.261224
ENSMUSG00000062006	Rpl34	-0.90592	7.20353	-5.40709	0.0004726	0.00664507	-0.149564
ENSMUSG00000057236	Rbbp4	0.635768	8.58819	5.40492	0.000473913	0.00664507	-0.135311
ENSMUSG00000021379	Id4	-1.15789	2.34166	-5.40481	0.00047398	0.00664507	0.216886
ENSMUSG00000064853	NA	-1.98697	2.6964	-5.40459	0.000474111	0.00664507	0.191062
ENSMUSG00000064949	NA	-2.22853	2.55704	-5.40427	0.000474307	0.00664507	0.205866
ENSMUSG00000044647	Csrnp3	1.12934	3.96173	5.40215	0.000475595	0.00664507	0.0393529
ENSMUSG00000022505	Emp2	-1.21336	2.05545	-5.40145	0.00047602	0.00664507	0.236868
ENSMUSG00000078653	Cntd1	-1.51892	1.56546	-5.40132	0.000476097	0.00664507	0.273015
ENSMUSG00000021540	Smad5	0.656956	5.6867	5.40114	0.00047621	0.00664507	-0.128372
ENSMUSG00000034285	Nipsnap1	-0.686316	6.54632	-5.39968	0.0004771	0.00664507	-0.162276
ENSMUSG00000014668	Chfr	-0.711223	5.32805	-5.39967	0.000477105	0.00664507	-0.11229
ENSMUSG00000037578	Pkd2l1	-1.21643	2.14511	-5.3972	0.000478617	0.00664507	0.224097
ENSMUSG00000020472	Zkscan17	-1.0154	5.60067	-5.39698	0.000478751	0.00664507	-0.130582
ENSMUSG00000008668	Rps18	-1.18129	8.10962	-5.3956	0.000479597	0.00664507	-0.156102
ENSMUSG00000038274	Fau	-0.836895	7.42109	-5.39524	0.000479817	0.00664507	-0.164208
ENSMUSG00000020250	Txnrd1	0.638929	7.27406	5.39506	0.000479933	0.00664507	-0.165703
ENSMUSG00000080152	Gm12260	-1.79057	2.55068	-5.39472	0.000480139	0.00664507	0.189336
ENSMUSG00000025875	Tspan17	-1.33125	2.04302	-5.39302	0.000481185	0.00664641	0.227441
ENSMUSG00000089281	Scarna6	-1.55797	3.90567	-5.39274	0.000481355	0.00664641	0.0358403
ENSMUSG00000050107	Haspin	0.774108	5.21272	5.39193	0.00048186	0.00664641	-0.107569
ENSMUSG00000026576	Atp1b1	-0.615656	7.13398	-5.39091	0.000482489	0.00664763	-0.172136
ENSMUSG00000041264	Uspl1	0.743166	7.30815	5.38636	0.00048531	0.00667899	-0.177076
ENSMUSG00000057182	Scn3a	0.865673	3.72684	5.38369	0.000486975	0.0066944	0.038006
ENSMUSG00000106864	Gtf3c2	0.880123	6.98112	5.38077	0.000488797	0.00671194	-0.183817
ENSMUSG00000027222	Pex16	-1.336	1.80502	-5.3778	0.000490667	0.00673009	0.22599
ENSMUSG00000025034	Trim8	0.810962	5.2253	5.37486	0.000492519	0.00674117	-0.131366
ENSMUSG00000046607	Hrk	-1.24363	1.36305	-5.37417	0.000492954	0.00674117	0.249462
ENSMUSG00000095597	LOC102638448	-0.847203	8.59522	-5.37373	0.000493233	0.00674117	-0.178056
ENSMUSG00000025362	Rps26	-1.1399	7.58013	-5.37304	0.000493672	0.00674117	-0.192798
ENSMUSG00000108238	NA	1.26179	1.84621	5.37171	0.000494511	0.00674513	0.21715
ENSMUSG00000061360	Phf5a	0.730107	5.87904	5.36988	0.000495676	0.00675224	-0.178808
ENSMUSG00000098274	Rpl24	-1.26659	6.97564	-5.36816	0.000496774	0.00675224	-0.203566
ENSMUSG00000038827	Abitram	0.849511	4.78156	5.36814	0.000496785	0.00675224	-0.100616
ENSMUSG00000069302	Hist1h2ah	-2.03077	6.59433	-5.36738	0.000497272	0.00675224	-0.193716
ENSMUSG00000046598	Bdh1	-0.748083	5.19785	-5.36658	0.000497782	0.00675224	-0.147114
ENSMUSG00000010755	Cars	-0.584356	6.62272	-5.36441	0.000499169	0.00676358	-0.21063
ENSMUSG00000025731	Mettl26	-1.04492	2.95105	-5.3585	0.000502978	0.00680767	0.0955765
ENSMUSG00000030980	Knop1	0.71786	7.51452	5.35718	0.000503831	0.00681171	-0.215371
ENSMUSG00000097039	Pvt1	1.06012	3.94794	5.35436	0.000505659	0.0068247	-0.0224191
ENSMUSG00000026342	Slc35f5	-1.1358	3.74406	-5.35363	0.000506137	0.0068247	-0.00697873
ENSMUSG00000028470	Hint2	-1.00619	2.90421	-5.35313	0.00050646	0.0068247	0.0931671
ENSMUSG00000099032	Tcf24	-1.41682	1.88228	-5.35159	0.000507465	0.00682477	0.1863
ENSMUSG00000036478	Btg1	-0.69849	5.34524	-5.35142	0.000507577	0.00682477	-0.179181
ENSMUSG00000044252	Osbpl1a	-0.650383	5.93861	-5.35018	0.000508386	0.00682817	-0.214483
ENSMUSG00000034930	Rtkn	1.06164	2.75478	5.3379	0.000516487	0.0069257	0.0905933
ENSMUSG00000105987	AI506816	0.80573	4.67985	5.33742	0.000516807	0.0069257	-0.13352
ENSMUSG00000028023	Pitx2	-1.43313	2.542	-5.33662	0.00051734	0.0069257	0.110421
ENSMUSG00000020282	Rhbdf1	-1.19146	2.62068	-5.33398	0.000519104	0.00694175	0.0982471
ENSMUSG00000021951	Eef1akmt1	1.11501	3.31867	5.33288	0.000519842	0.00694405	0.0210855
ENSMUSG00000030750	Nsmce1	-0.853426	4.96823	-5.33122	0.000520954	0.00695134	-0.174789
ENSMUSG00000006262	Mob1b	0.872286	5.51608	5.33004	0.000521752	0.00695443	-0.211431
ENSMUSG00000042345	Ubash3a	-1.11125	3.56631	-5.32396	0.000525856	0.00699808	-0.0244992
ENSMUSG00000003153	Slc2a3	-0.665949	11.0737	-5.3235	0.000526167	0.00699808	-0.157169
ENSMUSG00000066026	Dhrs3	-1.02222	2.54818	-5.31975	0.000528724	0.00702447	0.0855161
ENSMUSG00000024525	Impa2	-0.632167	5.72203	-5.31314	0.000533255	0.00707702	-0.255002
ENSMUSG00000028653	Trit1	-0.751358	4.0309	-5.31128	0.000534538	0.00708545	-0.104627
ENSMUSG00000029632	Ndufa4	-0.661901	6.7649	-5.31055	0.000535045	0.00708545	-0.284139
ENSMUSG00000049624	Slc17a5	-0.886052	3.13696	-5.3082	0.000536667	0.00709508	0.00575468
ENSMUSG00000018849	Wwc1	-0.858804	5.39891	-5.30783	0.000536928	0.00709508	-0.240965
ENSMUSG00000019810	Fuca2	-0.970783	3.72753	-5.30498	0.000538907	0.00711357	-0.0726644
ENSMUSG00000026411	Tmem9	-0.840701	4.35055	-5.3027	0.000540501	0.00712268	-0.152096
ENSMUSG00000074637	Sox2	-0.588786	7.23761	-5.30209	0.00054093	0.00712268	-0.292749
ENSMUSG00000032309	Fbxo22	0.765266	5.54515	5.30068	0.000541917	0.00712268	-0.255752
ENSMUSG00000021476	Habp4	-0.917115	2.935	-5.30067	0.000541918	0.00712268	0.0193112
ENSMUSG00000032939	Nup93	0.628277	7.59622	5.29813	0.000543707	0.00713856	-0.295481
ENSMUSG00000074064	Mlycd	-1.12445	2.33124	-5.29486	0.000546013	0.00716074	0.0735115
ENSMUSG00000050628	Ubald2	-0.680328	6.46347	-5.29408	0.000546564	0.00716074	-0.305715
ENSMUSG00000092837	Rpph1	-1.62196	12.1374	-5.29253	0.000547662	0.00716748	-0.153883
ENSMUSG00000057000	Nxf3	-0.966501	2.62216	-5.28889	0.00055025	0.00718094	0.0370692
ENSMUSG00000000031	H19	1.15124	1.79313	5.28863	0.000550434	0.00718094	0.112511
ENSMUSG00000020424	Castor1	-1.07556	3.51432	-5.28845	0.000550559	0.00718094	-0.0660845
ENSMUSG00000039396	Neil3	-0.971086	3.33446	-5.28769	0.000551106	0.00718094	-0.0455603
ENSMUSG00000031657	Heatr3	0.656224	7.20967	5.28697	0.000551615	0.00718094	-0.313614
ENSMUSG00000057503	Olfr1459	0.760681	4.26883	5.28556	0.000552626	0.00718649	-0.160219
ENSMUSG00000024827	Gldc	-1.00041	5.41308	-5.28366	0.000553987	0.00719319	-0.273445
ENSMUSG00000019927	Ube2d1	1.19093	4.45438	5.28321	0.000554314	0.00719319	-0.17401
ENSMUSG00000078570	1110065P20Rik	-1.08398	2.0341	-5.27964	0.000556887	0.00721894	0.0793304
ENSMUSG00000028161	Ppp3ca	-0.823401	4.76251	-5.27469	0.000560472	0.00725776	-0.233141
ENSMUSG00000038279	Nop2	0.71683	7.16637	5.26865	0.000564882	0.00730038	-0.33864
ENSMUSG00000031807	Pgls	-0.950744	4.93441	-5.26855	0.000564953	0.00730038	-0.256157
ENSMUSG00000027520	Zdbf2	1.1018	7.35829	5.26584	0.000566944	0.0073184	-0.340306
ENSMUSG00000041841	Rpl37	-1.43815	5.54595	-5.26275	0.000569225	0.00734013	-0.304014
ENSMUSG00000003808	Farsa	0.637156	6.04754	5.25898	0.000572023	0.00736847	-0.337788
ENSMUSG00000043510	Hscb	-1.04604	2.89434	-5.25533	0.000574738	0.00739568	-0.0358005
ENSMUSG00000002342	Tmem161a	-0.976479	4.33645	-5.25206	0.000577188	0.00741944	-0.217783
ENSMUSG00000028032	Papss1	-0.840339	3.46957	-5.24941	0.00057918	0.00743726	-0.116105
ENSMUSG00000015869	Prpsap1	0.826485	5.85351	5.24722	0.000580832	0.00745007	-0.34394
ENSMUSG00000025047	Pdcd11	0.616104	7.12148	5.24639	0.00058146	0.00745007	-0.369717
ENSMUSG00000020063	Sirt1	0.753111	6.82229	5.24568	0.000581999	0.00745007	-0.368499
ENSMUSG00000114147	NA	1.51928	4.24272	5.23665	0.00058888	0.00753031	-0.206262
ENSMUSG00000039842	Mcph1	0.587589	6.84934	5.22992	0.000594069	0.00758875	-0.39154
ENSMUSG00000034917	Tjp3	-1.25445	2.39171	-5.228	0.000595562	0.00758922	-0.0201911
ENSMUSG00000044033	Ccdc141	0.914698	4.40132	5.22791	0.000595632	0.00758922	-0.251243
ENSMUSG00000028998	Tomm7	-1.42799	3.67879	-5.22716	0.000596212	0.00758922	-0.16253
ENSMUSG00000008153	Clstn3	1.15502	4.6265	5.22669	0.000596579	0.00758922	-0.271779
ENSMUSG00000027650	Tti1	0.625625	6.33824	5.22374	0.00059888	0.00760154	-0.393264
ENSMUSG00000041649	Klf8	0.582376	6.76738	5.2229	0.00059953	0.00760154	-0.400543
ENSMUSG00000054723	Vmac	-0.813654	3.73408	-5.22238	0.000599944	0.00760154	-0.187685
ENSMUSG00000021840	Mapk1ip1l	0.95052	7.82346	5.22227	0.000600024	0.00760154	-0.396754
ENSMUSG00000064090	Vrk2	-0.979113	3.15908	-5.22147	0.00060065	0.00760163	-0.112847
ENSMUSG00000036167	Pphln1	0.682096	5.28858	5.2149	0.000605823	0.00765449	-0.356915
ENSMUSG00000088529	NA	-1.54073	3.82415	-5.21421	0.000606369	0.00765449	-0.19544
ENSMUSG00000038527	C1rl	-1.17577	1.52048	-5.21279	0.000607498	0.00765449	0.0306314
ENSMUSG00000102875	NA	1.27118	1.67831	5.2126	0.000607646	0.00765449	0.0198106
ENSMUSG00000029171	Pgm1	-0.65148	5.90729	-5.21223	0.000607945	0.00765449	-0.402648
ENSMUSG00000086370	Ftx	1.32054	2.92028	5.20846	0.000610943	0.00768078	-0.0965532
ENSMUSG00000041629	Fam104a	-0.925806	3.8788	-5.20771	0.000611547	0.00768078	-0.224397
ENSMUSG00000027669	Gnb4	-0.807561	3.90371	-5.20725	0.00061191	0.00768078	-0.230095
ENSMUSG00000021890	Eaf1	0.662141	6.10957	5.20474	0.000613918	0.00769495	-0.413993
ENSMUSG00000066315	NA	-1.14348	7.54129	-5.20413	0.000614409	0.00769495	-0.425115
ENSMUSG00000030204	Ddx47	0.659373	6.75157	5.20246	0.000615756	0.00769495	-0.428213
ENSMUSG00000029330	Cds1	-1.51797	1.78237	-5.20225	0.000615928	0.00769495	-0.00110371
ENSMUSG00000020737	Jpt1	0.68412	6.11759	5.20194	0.000616172	0.00769495	-0.417845
ENSMUSG00000026566	Mpzl1	-0.622939	5.42052	-5.19973	0.000617957	0.00770939	-0.393158
ENSMUSG00000055780	Usp26	-1.21675	1.71088	-5.19803	0.000619336	0.00771568	-0.00210629
ENSMUSG00000021322	Aoah	0.944921	4.3695	5.19755	0.000619718	0.00771568	-0.28859
ENSMUSG00000021047	Nova1	1.06071	3.25599	5.1963	0.000620735	0.00772051	-0.155102
ENSMUSG00000019813	Cep57l1	-0.786096	4.77366	-5.19215	0.000624118	0.00775473	-0.34803
ENSMUSG00000028521	Slc35d1	0.870024	3.95808	5.19062	0.000625366	0.00775662	-0.250484
ENSMUSG00000016619	Nup50	0.598525	6.89442	5.18896	0.000626725	0.00775662	-0.448565
ENSMUSG00000038489	Polr2l	0.78194	4.2286	5.18833	0.000627249	0.00775662	-0.288161
ENSMUSG00000024939	Fam89b	-1.38768	1.57919	-5.18812	0.000627421	0.00775662	-0.00517269
ENSMUSG00000038615	Nfe2l1	-0.625577	7.50243	-5.18811	0.000627429	0.00775662	-0.448437
ENSMUSG00000041445	Mmrn2	0.766684	4.25471	5.18546	0.000629605	0.00776724	-0.294998
ENSMUSG00000032714	Syde1	1.31775	1.88825	5.18508	0.00062992	0.00776724	-0.0297574
ENSMUSG00000068290	Ddrgk1	-1.2817	2.07025	-5.1841	0.000630728	0.00776724	-0.0492052
ENSMUSG00000051306	Usp42	0.78696	5.16765	5.18399	0.000630819	0.00776724	-0.388446
ENSMUSG00000033732	Sf3b3	0.636844	9.3187	5.18012	0.000634027	0.00779891	-0.422551
ENSMUSG00000106092	NA	0.736871	3.98264	5.17749	0.000636215	0.00781399	-0.274174
ENSMUSG00000033386	Frrs1	1.00192	6.25256	5.17712	0.000636526	0.00781399	-0.45049
ENSMUSG00000025466	Fuom	-1.23328	1.89196	-5.17501	0.000638289	0.0078278	-0.0465889
ENSMUSG00000035614	Togaram1	0.678263	6.96044	5.17277	0.000640172	0.00784307	-0.47104
ENSMUSG00000042015	Wdr41	0.710473	4.2352	5.17029	0.000642254	0.00785607	-0.314794
ENSMUSG00000020074	Ccar1	0.765953	7.09487	5.16938	0.000643024	0.00785607	-0.47582
ENSMUSG00000011832	Evi5l	-1.06183	2.38757	-5.16905	0.000643299	0.00785607	-0.0992883
ENSMUSG00000073647	NA	-1.62826	2.91235	-5.16835	0.000643892	0.00785607	-0.149756
ENSMUSG00000043398	Gpr135	1.24371	1.53878	5.16771	0.000644433	0.00785607	-0.0311282
ENSMUSG00000025041	Nt5c2	0.738036	5.00998	5.16652	0.000645439	0.00786053	-0.400391
ENSMUSG00000028435	Aqp3	-0.679664	7.23506	-5.16359	0.000647926	0.00787606	-0.484096
ENSMUSG00000032239	Rp9	-1.23422	2.38787	-5.16351	0.000647998	0.00787606	-0.105827
ENSMUSG00000083716	NA	-1.40234	3.3747	-5.16089	0.000650231	0.00789442	-0.214876
ENSMUSG00000104217	NA	-2.0342	3.22867	-5.16023	0.000650795	0.00789442	-0.187925
ENSMUSG00000001039	B9d1	-0.785269	3.71887	-5.15936	0.000651536	0.00789561	-0.271982
ENSMUSG00000054894	Dmac2l	-1.22638	2.20758	-5.15477	0.000655481	0.00793094	-0.100943
ENSMUSG00000007739	Cct4	-0.783281	8.68394	-5.15446	0.000655743	0.00793094	-0.478074
ENSMUSG00000081087	NA	-1.4343	3.56209	-5.15188	0.000657971	0.00794804	-0.249901
ENSMUSG00000042520	Ubap2l	0.759844	8.24406	5.15133	0.000658452	0.00794804	-0.489905
ENSMUSG00000001128	Cfp	-1.128	2.37984	-5.15014	0.000659481	0.00794917	-0.12364
ENSMUSG00000005899	Smpd4	0.917549	6.84027	5.14973	0.00065984	0.00794917	-0.500485
ENSMUSG00000093674	Rpl41	-1.01326	9.28968	-5.14735	0.000661904	0.00796451	-0.470947
ENSMUSG00000002985	Apoe	-0.720979	6.70916	-5.1467	0.000662472	0.00796451	-0.510792
ENSMUSG00000033684	Qsox1	-1.11683	2.2854	-5.14602	0.00066306	0.00796451	-0.120306
ENSMUSG00000042066	Tmcc2	-0.878577	3.07237	-5.1438	0.000665005	0.00797293	-0.208133
ENSMUSG00000039616	Mocos	-1.21533	1.26447	-5.14374	0.00066506	0.00797293	-0.0434251
ENSMUSG00000000056	Narf	-0.722586	4.64842	-5.14222	0.00066639	0.00798107	-0.405065
ENSMUSG00000059040	Eno1b	-0.691077	10.2213	-5.14126	0.000667226	0.0079833	-0.443524
ENSMUSG00000078452	Raet1a	-1.27583	1.90601	-5.14015	0.000668202	0.00798719	-0.0940478
ENSMUSG00000074736	Syndig1	1.25035	2.0215	5.13762	0.000670439	0.00800087	-0.104133
ENSMUSG00000026848	Tor1b	0.673585	5.02771	5.13738	0.000670649	0.00800087	-0.443197
ENSMUSG00000024963	Dnajc4	-1.09628	2.61308	-5.13419	0.000673474	0.00802677	-0.168512
ENSMUSG00000003438	Timm50	-0.832184	4.87687	-5.1297	0.000677466	0.00806651	-0.443846
ENSMUSG00000032507	Fbxl2	-1.06913	2.61954	-5.12697	0.00067991	0.00808777	-0.179212
ENSMUSG00000103313	NA	1.1434	1.87342	5.12244	0.000683979	0.00812542	-0.11253
ENSMUSG00000032883	Acsl3	-0.755927	6.53427	-5.12198	0.000684399	0.00812542	-0.54471
ENSMUSG00000038756	Ttll6	1.62398	2.64369	5.11984	0.000686336	0.00813894	-0.184069
ENSMUSG00000015222	Map2	-1.26027	1.49642	-5.11925	0.000686864	0.00813894	-0.090741
ENSMUSG00000007570	Fance	-0.848726	3.76826	-5.11376	0.000691857	0.00818966	-0.340296
ENSMUSG00000028743	Akr7a5	-1.09517	2.76787	-5.11308	0.000692478	0.00818966	-0.213754
ENSMUSG00000004151	Etv1	1.0123	4.15852	5.1101	0.000695217	0.00821413	-0.382991
ENSMUSG00000045010	Gm4779	-1.01765	2.42481	-5.10833	0.000696843	0.00822543	-0.184964
ENSMUSG00000058594	Fbh1	-0.663967	5.44948	-5.10672	0.000698328	0.00822736	-0.524093
ENSMUSG00000041974	Spidr	-0.591127	5.50932	-5.1067	0.000698347	0.00822736	-0.528585
ENSMUSG00000105457	NA	-1.18064	1.07122	-5.10366	0.000701158	0.00824292	-0.0857996
ENSMUSG00000105742	NA	0.841145	3.55099	5.10259	0.000702144	0.00824292	-0.32237
ENSMUSG00000024501	Dpysl3	1.08051	3.35906	5.10256	0.000702174	0.00824292	-0.295927
ENSMUSG00000022257	Laptm4b	-0.664609	5.43821	-5.10214	0.000702566	0.00824292	-0.529768
ENSMUSG00000000957	Mmp14	0.80592	3.9731	5.10093	0.000703692	0.00824292	-0.377548
ENSMUSG00000020163	Uqcr11	-1.10723	4.24583	-5.10037	0.000704205	0.00824292	-0.414148
ENSMUSG00000030272	Camk1	-0.904556	2.91156	-5.1002	0.000704368	0.00824292	-0.24833
ENSMUSG00000038650	Rnh1	-0.827828	4.49664	-5.09741	0.000706971	0.00826515	-0.450286
ENSMUSG00000021238	Aldh6a1	-0.784005	5.50089	-5.09672	0.000707614	0.00826515	-0.540585
ENSMUSG00000023277	Twf2	-0.788933	4.88008	-5.09571	0.000708559	0.00826832	-0.491888
ENSMUSG00000032288	Imp3	-1.00616	4.40654	-5.09166	0.000712369	0.00830407	-0.446221
ENSMUSG00000037580	Gch1	-1.609	1.52063	-5.09102	0.000712976	0.00830407	-0.128667
ENSMUSG00000039929	Urb1	0.682693	6.8034	5.08982	0.000714103	0.00830932	-0.585605
ENSMUSG00000022788	Fgd4	-0.814897	4.03686	-5.08803	0.000715797	0.00831787	-0.410962
ENSMUSG00000028692	Akr1a1	-0.583536	6.92849	-5.08692	0.000716848	0.00831787	-0.59348
ENSMUSG00000000296	Tpd52l1	-1.30659	3.11229	-5.08684	0.000716933	0.00831787	-0.286362
ENSMUSG00000055681	Cope	-0.694384	5.19701	-5.08619	0.000717548	0.00831787	-0.533953
ENSMUSG00000031652	N4bp1	0.809717	7.7153	5.08342	0.000720179	0.00833444	-0.591825
ENSMUSG00000038518	Jarid2	0.571589	8.09433	5.08259	0.000720974	0.00833444	-0.588775
ENSMUSG00000002064	Sdf2	-0.860975	3.12018	-5.08255	0.000721015	0.00833444	-0.297965
ENSMUSG00000018293	Pfn1	0.904749	8.58333	5.08156	0.000721962	0.00833754	-0.580076
ENSMUSG00000058761	Rnf169	0.72177	5.42492	5.07891	0.000724499	0.00835898	-0.55535
ENSMUSG00000033769	Exoc6b	0.576124	7.15456	5.07724	0.000726104	0.00836953	-0.605352
ENSMUSG00000032267	Usp28	-0.565269	6.39091	-5.07647	0.000726849	0.00836953	-0.607185
ENSMUSG00000032092	Mpzl2	0.774418	4.61151	5.07564	0.000727641	0.00836953	-0.486923
ENSMUSG00000081058	Hist2h3c2	-1.05312	8.58906	-5.07502	0.000728245	0.00836953	-0.590393
ENSMUSG00000046562	Unc119b	-0.604634	5.37005	-5.07442	0.000728822	0.00836953	-0.564245
ENSMUSG00000052566	Hook2	-0.740051	4.41248	-5.07239	0.000730784	0.00838422	-0.476933
ENSMUSG00000030103	Bhlhe40	-1.59754	5.64339	-5.06865	0.000734419	0.00841804	-0.576699
ENSMUSG00000024357	Sil1	-0.943116	2.7657	-5.06788	0.00073517	0.00841879	-0.275719
ENSMUSG00000040883	Tmem205	-1.25778	2.31641	-5.06534	0.000737657	0.00843395	-0.231405
ENSMUSG00000073888	Ccl27a	-1.13948	1.15205	-5.06512	0.000737868	0.00843395	-0.140403
ENSMUSG00000045594	Glb1	-0.612884	6.5064	-5.06392	0.000739045	0.00843691	-0.62614
ENSMUSG00000107116	NA	1.0403	2.92024	5.06346	0.000739501	0.00843691	-0.297206
ENSMUSG00000078919	Dpm1	0.730606	4.81128	5.05968	0.000743223	0.0084715	-0.530773
ENSMUSG00000092627	NA	-1.13208	1.43179	-5.05571	0.000747144	0.0085083	-0.170878
ENSMUSG00000022055	Nefl	-1.23652	3.39053	-5.05266	0.000750181	0.00853496	-0.368343
ENSMUSG00000074217	2210011C24Rik	-1.11315	2.13698	-5.05102	0.000751819	0.00854567	-0.234511
ENSMUSG00000033106	Slc7a6os	0.705455	5.4077	5.04992	0.000752922	0.0085503	-0.595013
ENSMUSG00000033430	Terf2ip	0.778353	4.26746	5.04917	0.000753666	0.00855083	-0.48579
ENSMUSG00000033542	Arhgef5	1.14552	1.54916	5.04809	0.000754751	0.00855524	-0.190391
ENSMUSG00000020593	Lpin1	1.04694	4.98389	5.04485	0.000758013	0.00858428	-0.561349
ENSMUSG00000036894	Rap2b	0.750027	4.56138	5.03819	0.000764756	0.00865266	-0.534594
ENSMUSG00000021959	Lats2	1.24371	1.65527	5.03459	0.000768431	0.00868624	-0.215129
ENSMUSG00000020553	Pctp	-1.22585	1.8609	-5.0335	0.000769543	0.00868693	-0.233263
ENSMUSG00000042195	Slc35f2	-0.790223	5.39464	-5.03266	0.000770404	0.00868693	-0.623193
ENSMUSG00000040025	Ythdf2	0.574622	6.58533	5.03246	0.000770614	0.00868693	-0.664683
ENSMUSG00000006386	Tek	1.29221	2.17979	5.02928	0.000773889	0.00871584	-0.263963
ENSMUSG00000033760	Rbm4b	0.967069	3.49437	5.02799	0.000775214	0.00871632	-0.416296
ENSMUSG00000021572	Cep72	-0.737203	4.70165	-5.02737	0.00077586	0.00871632	-0.570628
ENSMUSG00000061633	1700029P11Rik	-0.713508	3.82049	-5.02717	0.000776062	0.00871632	-0.468905
ENSMUSG00000089255	Snora78	-2.46402	2.94344	-5.02497	0.000778339	0.00873391	-0.334931
ENSMUSG00000031387	Renbp	-0.821701	4.29811	-5.02202	0.000781406	0.00876031	-0.53385
ENSMUSG00000039224	D1Pas1	0.850928	4.39029	5.02088	0.000782594	0.00876562	-0.538081
ENSMUSG00000032047	Acat1	-0.977806	3.49292	-5.01967	0.000783866	0.00877	-0.432236
ENSMUSG00000033065	Pfkm	-0.9089	3.75403	-5.01847	0.000785118	0.00877	-0.469985
ENSMUSG00000021185	Dglucy	1.18178	2.45078	5.01846	0.000785128	0.00877	-0.30594
ENSMUSG00000008206	Cers4	0.889752	4.3429	5.01551	0.000788224	0.00879658	-0.538969
ENSMUSG00000022837	Iqcb1	-0.883984	4.90639	-5.01435	0.000789449	0.00879729	-0.607455
ENSMUSG00000036752	Tubb4b	0.80769	8.52941	5.01409	0.000789721	0.00879729	-0.676774
ENSMUSG00000061983	Rps12	-0.994488	9.04347	-5.01017	0.000793867	0.00883513	-0.670859
ENSMUSG00000006288	Ttc5	-0.637916	5.36821	-5.00951	0.000794557	0.00883513	-0.655159
ENSMUSG00000031916	Cog8	0.618491	5.9948	5.00718	0.000797039	0.00884729	-0.68776
ENSMUSG00000060093	Hist1h4a	-1.67443	7.446	-5.00671	0.000797541	0.00884729	-0.701515
ENSMUSG00000020471	Pold2	-0.785287	6.47346	-5.00645	0.000797813	0.00884729	-0.706525
ENSMUSG00000049659	Aftph	-0.797329	5.95355	-5.00218	0.000802376	0.00888987	-0.697572
ENSMUSG00000026473	Glul	0.720229	6.0505	4.99995	0.000804778	0.00890322	-0.698077
ENSMUSG00000040850	Psme4	-0.66786	8.82296	-4.99919	0.000805593	0.00890322	-0.69301
ENSMUSG00000020451	Limk2	-0.772254	5.57621	-4.99904	0.000805757	0.00890322	-0.682674
ENSMUSG00000020386	Sar1b	-1.05658	4.9448	-4.99156	0.000813852	0.00898457	-0.641115
ENSMUSG00000042207	Kdm5b	0.764822	9.01783	4.98844	0.000817256	0.00900671	-0.70016
ENSMUSG00000087687	Pet100	0.953176	3.23934	4.98838	0.000817324	0.00900671	-0.440713
ENSMUSG00000024993	Fam45a	-0.668095	5.21358	-4.98128	0.000825129	0.00908456	-0.683086
ENSMUSG00000072889	Nfxl1	-0.663576	5.06691	-4.97973	0.000826848	0.00908771	-0.673014
ENSMUSG00000087819	NA	-2.33232	3.22342	-4.97968	0.000826896	0.00908771	-0.428804
ENSMUSG00000061991	Hist1h2af	-2.38081	4.2334	-4.97623	0.000830732	0.00911478	-0.548791
ENSMUSG00000034993	Vat1	-0.592165	6.52997	-4.97613	0.000830844	0.00911478	-0.750423
ENSMUSG00000049321	Zfp2	-0.980817	3.8373	-4.97473	0.000832399	0.00912369	-0.540872
ENSMUSG00000019817	Plagl1	0.98692	8.12444	4.97272	0.000834651	0.00914021	-0.742041
ENSMUSG00000066861	Oas1g	-1.14818	2.67673	-4.97086	0.000836734	0.00915486	-0.3981
ENSMUSG00000020857	Nme2	-1.14859	6.21625	-4.96795	0.000839997	0.00918237	-0.752487
ENSMUSG00000034157	Cipc	0.638137	5.17557	4.96559	0.000842659	0.00918405	-0.697305
ENSMUSG00000001089	Luzp1	0.557418	7.37648	4.9652	0.000843102	0.00918405	-0.762547
ENSMUSG00000011254	Thg1l	-0.902901	4.48591	-4.96463	0.000843751	0.00918405	-0.634397
ENSMUSG00000111594	NA	-1.27458	1.26288	-4.96418	0.000844256	0.00918405	-0.281523
ENSMUSG00000058331	Zfp85	-1.06937	2.41275	-4.96407	0.000844382	0.00918405	-0.379904
ENSMUSG00000089617	NA	-0.804863	6.93755	-4.96294	0.000845664	0.00918405	-0.768432
ENSMUSG00000027782	Kpna4	0.681877	7.50464	4.96222	0.000846479	0.00918405	-0.765478
ENSMUSG00000065251	NA	-1.65136	12.8485	-4.96189	0.000846857	0.00918405	-0.580325
ENSMUSG00000041483	Zfp281	0.668526	6.98308	4.96187	0.000846883	0.00918405	-0.767693
ENSMUSG00000021240	Abcd4	-0.774421	4.55532	-4.95909	0.000850046	0.009205	-0.651218
ENSMUSG00000041308	Sntb2	0.942136	6.80731	4.95824	0.000851014	0.009205	-0.769426
ENSMUSG00000068396	Rpl34-ps1	-1.49327	6.31788	-4.9582	0.000851065	0.009205	-0.764547
ENSMUSG00000037772	Mrpl23	-1.27596	1.3754	-4.95599	0.000853597	0.00922426	-0.300069
ENSMUSG00000059775	NA	-0.877638	6.36193	-4.95343	0.000856528	0.00924779	-0.779389
ENSMUSG00000063760	Rnf217	-1.51536	1.68233	-4.95015	0.000860312	0.00928048	-0.330228
ENSMUSG00000000308	Ckmt1	-0.700026	4.06584	-4.9486	0.000862112	0.00928408	-0.610391
ENSMUSG00000021474	Sfxn1	0.561314	6.68939	4.94856	0.000862158	0.00928408	-0.784866
ENSMUSG00000068245	Phf11d	-0.649099	6.40395	-4.94345	0.000868101	0.0093339	-0.795428
ENSMUSG00000034880	Mrpl34	0.832442	4.64477	4.94319	0.000868397	0.0093339	-0.676143
ENSMUSG00000019689	Fmc1	-1.17448	1.89954	-4.94262	0.000869065	0.0093339	-0.359867
ENSMUSG00000042331	Specc1	-0.989773	3.68917	-4.94121	0.000870715	0.00934344	-0.568428
ENSMUSG00000035851	Ythdc1	0.624106	6.92572	4.9403	0.000871781	0.00934671	-0.7983
ENSMUSG00000005102	Eif2ak4	-0.625213	5.00622	-4.93304	0.000880338	0.00943021	-0.733992
ENSMUSG00000021583	Erap1	-1.09616	1.68745	-4.9306	0.00088324	0.00945227	-0.358549
ENSMUSG00000094530	NA	1.26381	1.51104	4.92864	0.000885578	0.00945227	-0.349488
ENSMUSG00000047675	Rps8	-1.05324	8.91766	-4.92751	0.000886924	0.00945227	-0.79129
ENSMUSG00000038740	Mvb12b	-1.93003	2.47645	-4.92746	0.000886986	0.00945227	-0.431112
ENSMUSG00000042380	Smim12	-0.850484	3.34869	-4.92705	0.000887473	0.00945227	-0.54324
ENSMUSG00000030220	Arhgdib	1.30214	1.75573	4.92689	0.000887659	0.00945227	-0.36724
ENSMUSG00000092178	2810047C21Rik1	-0.996471	2.05153	-4.92578	0.000888988	0.00945227	-0.397278
ENSMUSG00000005566	Trim28	0.889744	9.69498	4.92576	0.00088901	0.00945227	-0.765482
ENSMUSG00000014313	Cox6c	-0.64657	5.85247	-4.9255	0.000889326	0.00945227	-0.802928
ENSMUSG00000073894	Rbmxl2	-1.03123	4.97327	-4.92403	0.000891089	0.00946281	-0.739405
ENSMUSG00000039748	Exo1	0.541017	6.2069	4.92301	0.000892313	0.00946762	-0.814058
ENSMUSG00000027411	Vps16	-0.703054	5.48523	-4.92221	0.00089328	0.00946859	-0.786469
ENSMUSG00000033955	Tnks1bp1	-1.09461	4.97866	-4.92122	0.000894472	0.00946859	-0.743263
ENSMUSG00000095180	Rhox5	-1.55154	2.50318	-4.92085	0.00089492	0.00946859	-0.445523
ENSMUSG00000029769	Ccdc136	-1.23107	2.43866	-4.92038	0.00089549	0.00946859	-0.441799
ENSMUSG00000015697	Setdb1	0.589847	7.4103	4.91842	0.000897853	0.0094854	-0.828844
ENSMUSG00000036672	Cenpt	0.885745	5.55289	4.91716	0.000899377	0.00948917	-0.789422
ENSMUSG00000060036	Rpl3	-1.00969	8.86636	-4.91685	0.000899755	0.00948917	-0.807951
ENSMUSG00000002325	Irf9	0.813683	3.66386	4.91498	0.000902031	0.00950501	-0.598138
ENSMUSG00000063659	Zbtb18	-0.724726	4.41763	-4.91374	0.000903535	0.00951269	-0.700896
ENSMUSG00000028167	Bdh2	1.20986	2.07675	4.91131	0.000906505	0.00953031	-0.415571
ENSMUSG00000036432	Siah2	-1.16646	3.39212	-4.9111	0.000906761	0.00953031	-0.568076
ENSMUSG00000022280	Rnf19a	-0.795175	5.06789	-4.90817	0.000910356	0.0095599	-0.773513
ENSMUSG00000032477	Cdc25a	0.553783	6.49359	4.90421	0.000915234	0.00960292	-0.845761
ENSMUSG00000060938	Rpl26	-0.80334	9.17611	-4.90277	0.000917017	0.0096134	-0.819972
ENSMUSG00000021420	Fars2	-1.11116	3.67544	-4.90174	0.000918296	0.00961597	-0.619046
ENSMUSG00000038412	Higd1a	-1.35704	3.99146	-4.90131	0.000918828	0.00961597	-0.656478
ENSMUSG00000055692	Tmem191c	-1.37042	1.49952	-4.89868	0.000922098	0.00963194	-0.38632
ENSMUSG00000118219	NA	0.847361	3.66471	4.89826	0.000922616	0.00963194	-0.621113
ENSMUSG00000073676	Hspe1	0.636971	8.36189	4.89819	0.000922708	0.00963194	-0.845603
ENSMUSG00000040177	2310057M21Rik	0.726642	4.98793	4.89691	0.0009243	0.00963607	-0.776998
ENSMUSG00000022962	Gart	0.537362	8.03328	4.89661	0.000924674	0.00963607	-0.853132
ENSMUSG00000021767	Kat6b	0.580082	9.25888	4.89382	0.000928168	0.0096605	-0.827835
ENSMUSG00000022961	Son	0.64853	9.14432	4.89349	0.000928591	0.0096605	-0.831763
ENSMUSG00000041650	Pcca	-0.782458	4.52144	-4.89215	0.000930276	0.00966982	-0.742268
ENSMUSG00000032135	Mcam	0.688273	4.23263	4.89037	0.000932508	0.00968483	-0.706385
ENSMUSG00000011960	Ccnt1	0.574887	7.18089	4.88804	0.000935462	0.00969962	-0.873636
ENSMUSG00000069270	Hist1h2ac	-1.8773	3.96212	-4.88738	0.00093629	0.00969962	-0.657123
ENSMUSG00000020390	Ube2b	-0.599622	6.09281	-4.88737	0.000936302	0.00969962	-0.86766
ENSMUSG00000020564	Atxn7l1	1.17519	2.42916	4.88566	0.000938476	0.00971394	-0.486183
ENSMUSG00000016534	Lamp2	-0.726102	7.1207	-4.88398	0.000940606	0.00972345	-0.879774
ENSMUSG00000030275	Etnk1	0.704504	8.4335	4.88319	0.000941613	0.00972345	-0.865424
ENSMUSG00000023994	Nfya	0.582481	5.7855	4.88307	0.000941771	0.00972345	-0.85622
ENSMUSG00000096210	H1f0	-0.808817	4.95761	-4.87928	0.00094661	0.00975611	-0.804416
ENSMUSG00000003824	Syce2	-0.656311	5.33293	-4.87905	0.000946905	0.00975611	-0.837742
ENSMUSG00000117822	NA	-1.05341	6.0279	-4.87873	0.000947319	0.00975611	-0.874022
ENSMUSG00000023791	Pigx	-0.667907	5.10027	-4.87676	0.000949853	0.00977198	-0.822166
ENSMUSG00000038215	Cep44	-0.699344	4.31947	-4.87629	0.000950452	0.00977198	-0.742916
ENSMUSG00000020027	Socs2	0.655546	5.64641	4.87492	0.000952223	0.009782	-0.859529
ENSMUSG00000024424	Ttc39c	-1.02153	1.80254	-4.87188	0.000956145	0.00981408	-0.448537
ENSMUSG00000111149	NA	1.14287	2.82424	4.87121	0.000957022	0.00981487	-0.550733
ENSMUSG00000063870	Chd4	0.666492	8.28581	4.86972	0.00095895	0.00982629	-0.887554
ENSMUSG00000026421	Csrp1	-0.571674	5.78897	-4.86796	0.000961247	0.00982629	-0.882512
ENSMUSG00000058773	Hist1h1b	-1.29086	6.95316	-4.86787	0.000961353	0.00982629	-0.903287
ENSMUSG00000055373	Fut9	-1.19153	5.55737	-4.86787	0.000961363	0.00982629	-0.863266
ENSMUSG00000075327	Zbtb2	0.890818	3.88602	4.86727	0.000962138	0.00982629	-0.691968
ENSMUSG00000041278	Ttc1	-0.703981	5.58299	-4.86403	0.000966375	0.00986136	-0.875794
ENSMUSG00000039530	Tusc3	-1.0884	4.93844	-4.86333	0.000967293	0.00986254	-0.822059
ENSMUSG00000027078	Ube2l6	-1.39844	2.33592	-4.86007	0.000971579	0.00989422	-0.51386
ENSMUSG00000022092	Ppp3cc	-1.08755	1.71679	-4.85919	0.000972746	0.00989422	-0.458416
ENSMUSG00000046591	Ticrr	1.01085	7.2757	4.85877	0.000973293	0.00989422	-0.91355
ENSMUSG00000039720	Got1l1	-0.729845	3.43512	-4.85818	0.000974081	0.00989422	-0.653519
ENSMUSG00000029695	Aass	-1.06662	2.9693	-4.85791	0.000974431	0.00989422	-0.589066
ENSMUSG00000087968	NA	-1.51334	3.6847	-4.85708	0.000975536	0.00989726	-0.673921
ENSMUSG00000034910	Pygo1	-1.00429	2.08743	-4.85436	0.000979141	0.0099193	-0.499008
ENSMUSG00000073643	Wdfy1	-0.584057	5.99677	-4.85421	0.000979345	0.0099193	-0.911653
ENSMUSG00000028078	Dclk2	-0.885415	5.42989	-4.85361	0.000980133	0.0099193	-0.879139
ENSMUSG00000079471	Mymx	0.663261	4.72193	4.85065	0.000984083	0.00995107	-0.818799
ENSMUSG00000040390	Map3k10	-0.756406	3.50328	-4.84804	0.000987585	0.00997022	-0.676924
ENSMUSG00000002083	Bbc3	-1.07298	2.2894	-4.84754	0.000988248	0.00997022	-0.528142
ENSMUSG00000021965	Ska3	0.808046	5.42935	4.84742	0.000988413	0.00997022	-0.882285
ENSMUSG00000039156	Stim2	0.743503	3.80255	4.84273	0.000994735	0.0100258	-0.718802
ENSMUSG00000054752	Fsd1l	1.14158	5.75099	4.83789	0.0010013	0.0100837	-0.908677
ENSMUSG00000027660	Skil	-0.720234	6.47465	-4.8356	0.00100442	0.0101068	-0.950559
ENSMUSG00000021703	Serinc5	-0.93255	3.45748	-4.83377	0.00100693	0.0101185	-0.68902
ENSMUSG00000045038	Prkce	1.49288	1.70449	4.83355	0.00100723	0.0101185	-0.491462
ENSMUSG00000032518	Rpsa	-0.794512	10.8046	-4.83242	0.00100878	0.0101247	-0.854323
ENSMUSG00000053317	Sec61b	-0.802333	4.9194	-4.8311	0.00101059	0.0101247	-0.869828
ENSMUSG00000004266	Ptpn6	-0.927383	3.83027	-4.83104	0.00101067	0.0101247	-0.743146
ENSMUSG00000026283	Ing5	0.590945	6.05226	4.8307	0.00101115	0.0101247	-0.941626
ENSMUSG00000038151	Prdm1	-0.825983	3.41685	-4.82884	0.0010137	0.0101399	-0.691598
ENSMUSG00000114547	NA	0.848806	7.31997	4.8284	0.00101432	0.0101399	-0.957866
ENSMUSG00000022206	Npr3	1.2462	3.36797	4.82549	0.00101834	0.0101531	-0.679641
ENSMUSG00000072640	Lyrm9	-0.781379	3.78568	-4.8247	0.00101943	0.0101531	-0.748802
ENSMUSG00000022304	Dpys	-1.15994	2.07287	-4.82446	0.00101978	0.0101531	-0.538309
ENSMUSG00000026005	Rpe	-0.942088	4.86406	-4.82416	0.00102019	0.0101531	-0.873048
ENSMUSG00000115275	NA	1.24441	2.83501	4.82407	0.00102031	0.0101531	-0.616367
ENSMUSG00000026831	1700007K13Rik	1.13825	1.67019	4.82386	0.0010206	0.0101531	-0.502201
ENSMUSG00000023902	Zscan10	1.10477	5.43232	4.82143	0.00102399	0.0101786	-0.914016
ENSMUSG00000006333	Rps9	-0.778697	8.44156	-4.82056	0.00102521	0.0101824	-0.956029
ENSMUSG00000020527	Myo19	0.799632	4.86823	4.81848	0.00102811	0.0102029	-0.876746
ENSMUSG00000059493	Nhs	1.07248	2.52179	4.81416	0.00103419	0.0102543	-0.596381
ENSMUSG00000027080	Med19	0.608202	5.59399	4.81361	0.00103495	0.0102543	-0.945038
ENSMUSG00000026694	Eef1aknmt	0.685399	4.73738	4.81178	0.00103755	0.0102717	-0.875598
ENSMUSG00000036109	Mbnl3	1.21253	2.48177	4.80898	0.00104151	0.0103027	-0.598057
ENSMUSG00000021715	Cwc27	-0.958137	4.58991	-4.80485	0.0010474	0.0103483	-0.872233
ENSMUSG00000060336	Zfp937	-1.0936	3.23943	-4.80456	0.00104781	0.0103483	-0.698404
ENSMUSG00000031012	Cask	-0.664274	4.71209	-4.80311	0.0010499	0.0103606	-0.890824
ENSMUSG00000033429	Mcee	-1.18123	2.26029	-4.80143	0.0010523	0.0103759	-0.588653
ENSMUSG00000028318	Polr1e	0.76555	4.79534	4.79997	0.0010544	0.0103883	-0.89725
ENSMUSG00000071516	Hist1h2ai	-2.47039	4.08181	-4.79361	0.0010636	0.0104705	-0.784341
ENSMUSG00000027371	Fahd2a	-0.963507	2.40885	-4.79139	0.00106683	0.0104939	-0.619226
ENSMUSG00000009575	Cbx5	0.67382	9.62143	4.78815	0.00107157	0.0105321	-0.96632
ENSMUSG00000114279	Hist1h2bm	-1.36856	4.00694	-4.78739	0.00107268	0.0105346	-0.819733
ENSMUSG00000018796	Acsl1	-0.73193	5.76306	-4.78469	0.00107665	0.0105579	-1.00005
ENSMUSG00000034075	Zdhhc5	0.550036	6.97036	4.78461	0.00107677	0.0105579	-1.02239
ENSMUSG00000003849	Nqo1	0.720457	5.08125	4.78289	0.00107931	0.0105743	-0.949515
ENSMUSG00000003581	Rnf215	-1.05551	1.7103	-4.78218	0.00108036	0.0105762	-0.563967
ENSMUSG00000039191	Rbpj	0.750254	8.49729	4.77642	0.0010889	0.0106512	-1.01757
ENSMUSG00000056608	Chd9	0.635557	7.33504	4.7748	0.00109132	0.010665	-1.03583
ENSMUSG00000062380	Tubb3	0.810978	5.98327	4.77432	0.00109204	0.010665	-1.01755
ENSMUSG00000061048	Cdh3	-1.6663	2.16032	-4.77306	0.00109392	0.0106749	-0.615592
ENSMUSG00000027496	Aurka	0.547969	6.81636	4.77228	0.00109509	0.0106778	-1.03925
ENSMUSG00000078509	Pramef17	1.23531	3.62512	4.77023	0.00109817	0.0106993	-0.788322
ENSMUSG00000105260	NA	-1.40238	1.65598	-4.76727	0.00110264	0.0107297	-0.578652
ENSMUSG00000035506	Slc12a8	-1.61626	2.926	-4.767	0.00110304	0.0107297	-0.707127
ENSMUSG00000043629	1700019D03Rik	-0.624012	5.62217	-4.76542	0.00110544	0.0107344	-1.0208
ENSMUSG00000021264	Yy1	0.562711	6.43807	4.76518	0.00110581	0.0107344	-1.04501
ENSMUSG00000028399	Ptprd	-1.14484	1.77592	-4.76495	0.00110614	0.0107344	-0.593342
ENSMUSG00000048376	F2r	0.637203	5.4395	4.76312	0.00110893	0.0107529	-1.00757
ENSMUSG00000066643	Wdr35	0.767851	5.12894	4.76105	0.00111208	0.0107749	-0.984269
ENSMUSG00000071856	Mcc	0.912188	3.41669	4.75875	0.00111558	0.0108004	-0.786273
ENSMUSG00000046808	Atp10d	0.64353	5.06359	4.75759	0.00111737	0.0108092	-0.985246
ENSMUSG00000025381	Cnpy2	-0.820725	5.02292	-4.7557	0.00112027	0.0108287	-0.98785
ENSMUSG00000050953	Gja1	1.26566	3.7137	4.75227	0.00112555	0.0108582	-0.827149
ENSMUSG00000038900	Rpl12	-0.699308	6.61429	-4.75209	0.00112583	0.0108582	-1.07232
ENSMUSG00000023266	Frs3	-1.01021	2.16161	-4.75173	0.00112638	0.0108582	-0.64889
ENSMUSG00000029122	Evc	0.69926	4.15227	4.75124	0.00112714	0.0108582	-0.894797
ENSMUSG00000102950	NA	1.08306	3.77729	4.75085	0.00112774	0.0108582	-0.839192
ENSMUSG00000054051	Ercc6	0.559702	5.18254	4.74965	0.00112961	0.0108613	-1.00818
ENSMUSG00000039115	Itga9	0.996388	2.90797	4.7495	0.00112984	0.0108613	-0.734134
ENSMUSG00000025283	Sat1	-0.777385	4.97087	-4.74626	0.00113488	0.0109004	-0.997156
ENSMUSG00000063646	Jakmip1	-0.718443	4.00806	-4.74574	0.00113568	0.0109004	-0.891446
ENSMUSG00000015653	Steap2	0.895166	4.82328	4.745	0.00113684	0.010903	-0.975906
ENSMUSG00000040943	Tet2	0.654602	9.26672	4.74169	0.00114202	0.0109441	-1.04619
ENSMUSG00000021587	Pcsk1	-1.23407	1.44495	-4.74067	0.00114363	0.010951	-0.598912
ENSMUSG00000041801	Phlda3	0.860108	3.79963	4.7393	0.00114578	0.0109631	-0.864874
ENSMUSG00000025491	Ifitm1	-0.672498	6.01915	-4.73784	0.00114808	0.0109765	-1.08011
ENSMUSG00000072258	Taf1a	0.904327	3.10732	4.73724	0.00114903	0.0109771	-0.777906
ENSMUSG00000114875	NA	1.02678	3.53045	4.73603	0.00115094	0.0109867	-0.830049
ENSMUSG00000024188	Luc7l	0.597694	6.78118	4.73437	0.00115357	0.0109969	-1.09362
ENSMUSG00000033931	Rbm34	0.728722	5.2784	4.73423	0.00115379	0.0109969	-1.03591
ENSMUSG00000048668	Rhno1	0.665034	5.60352	4.73097	0.00115898	0.0110362	-1.06443
ENSMUSG00000044734	Serpinb1a	-0.876437	2.6179	-4.73051	0.00115972	0.0110362	-0.728114
ENSMUSG00000039697	Ncoa7	0.979571	3.57813	4.72915	0.00116189	0.0110483	-0.847137
ENSMUSG00000046636	NA	-1.60435	2.68204	-4.72752	0.0011645	0.0110645	-0.734163
ENSMUSG00000060419	NA	-1.0131	6.1212	-4.7261	0.00116677	0.0110776	-1.09837
ENSMUSG00000028790	Khdrbs1	0.627749	6.72478	4.72451	0.00116933	0.0110933	-1.10717
ENSMUSG00000072294	Klf12	0.923754	3.91711	4.72039	0.00117598	0.0111477	-0.904547
ENSMUSG00000031995	St14	-0.775794	5.02682	-4.71796	0.00117992	0.0111765	-1.04351
ENSMUSG00000036199	Ndufa13	-0.90136	5.15385	-4.71737	0.00118088	0.0111769	-1.05401
ENSMUSG00000034563	Ccpg1	-0.722465	5.07513	-4.71589	0.00118328	0.0111828	-1.05124
ENSMUSG00000047022	Mipol1	-1.02174	3.4538	-4.71587	0.00118332	0.0111828	-0.854317
ENSMUSG00000020430	Pes1	-0.745554	8.06597	-4.71312	0.00118782	0.0112166	-1.11822
ENSMUSG00000031320	Rps4x	-0.900902	9.05073	-4.70973	0.00119338	0.0112606	-1.10179
ENSMUSG00000042369	Rbm45	0.635449	4.48935	4.70778	0.00119659	0.0112821	-0.999226
ENSMUSG00000107176	Gm9794	-0.934256	6.22629	-4.70689	0.00119806	0.0112873	-1.13058
ENSMUSG00000036632	Alg5	-0.949584	3.59014	-4.70526	0.00120076	0.0113041	-0.890008
ENSMUSG00000079197	Psme2	-1.04494	3.51963	-4.70452	0.00120199	0.011307	-0.879187
ENSMUSG00000043279	Trim56	-0.951308	3.36418	-4.70294	0.0012046	0.0113182	-0.86209
ENSMUSG00000029439	Sfswap	0.687519	6.05474	4.70269	0.00120503	0.0113182	-1.12558
ENSMUSG00000004610	Etfb	-1.48748	2.37435	-4.70204	0.0012061	0.0113192	-0.737626
ENSMUSG00000026817	Ak1	0.793206	4.72186	4.70151	0.00120698	0.0113192	-1.03164
ENSMUSG00000031074	Fgf3	-1.23644	1.64499	-4.70069	0.00120836	0.0113235	-0.671051
ENSMUSG00000024083	Pja2	-0.678864	5.67294	-4.69982	0.00120981	0.0113285	-1.11868
ENSMUSG00000046761	Fam83h	1.20614	2.4514	4.69474	0.00121832	0.0113839	-0.755825
ENSMUSG00000091957	NA	-0.665496	9.93019	-4.6945	0.00121872	0.0113839	-1.09147
ENSMUSG00000053856	Dnajc5g	-1.31695	1.18766	-4.69446	0.0012188	0.0113839	-0.644082
ENSMUSG00000050373	Snx21	-1.07012	2.18348	-4.69408	0.00121944	0.0113839	-0.731866
ENSMUSG00000025027	Xpnpep1	-0.615703	6.9527	-4.69318	0.00122095	0.0113894	-1.15701
ENSMUSG00000030352	Tspan9	-0.753084	4.06367	-4.69214	0.0012227	0.011397	-0.975798
ENSMUSG00000068923	Syt11	0.766543	3.6789	4.6873	0.00123091	0.0114648	-0.925296
ENSMUSG00000041438	Utp4	0.624408	7.99955	4.68521	0.00123446	0.0114891	-1.1589
ENSMUSG00000046798	Cldn12	0.611074	5.70356	4.678	0.00124683	0.0115955	-1.14802
ENSMUSG00000095562	NA	-0.816095	6.89598	-4.67184	0.00125751	0.011686	-1.18846
ENSMUSG00000038014	Fam120a	0.827305	7.4751	4.66924	0.00126204	0.0117141	-1.18794
ENSMUSG00000001270	Ckb	-0.775206	7.30458	-4.66901	0.00126244	0.0117141	-1.18967
ENSMUSG00000063065	Mapk3	-0.782755	5.59819	-4.66643	0.00126697	0.0117417	-1.16205
ENSMUSG00000037461	Ints7	0.569405	6.65982	4.66622	0.00126733	0.0117417	-1.19194
ENSMUSG00000022177	Haus4	-0.792613	3.40163	-4.66474	0.00126994	0.011757	-0.923939
ENSMUSG00000000731	Aire	-1.06674	2.94187	-4.66178	0.00127516	0.0117964	-0.863602
ENSMUSG00000038690	Atp5j2	-0.972811	5.51966	-4.65883	0.00128038	0.0118358	-1.16602
ENSMUSG00000024759	Atl3	-0.61786	6.62666	-4.65504	0.00128712	0.0118851	-1.21396
ENSMUSG00000034520	Gjc1	0.536039	6.09139	4.65474	0.00128765	0.0118851	-1.19909
ENSMUSG00000097451	NA	-0.709228	9.45922	-4.65377	0.00128938	0.0118921	-1.17009
ENSMUSG00000054648	Zfp869	-1.41243	3.02348	-4.65313	0.00129053	0.0118938	-0.882172
ENSMUSG00000018481	Appbp2	0.542885	7.18807	4.65221	0.00129217	0.0118947	-1.21534
ENSMUSG00000016181	Utp25	0.605159	5.00644	4.65128	0.00129385	0.0118947	-1.13518
ENSMUSG00000031119	Gpc4	1.23424	4.83642	4.65032	0.00129557	0.0118947	-1.10657
ENSMUSG00000004934	Pias4	-0.791053	4.54415	-4.65017	0.00129585	0.0118947	-1.0929
ENSMUSG00000026177	Slc11a1	0.688532	5.02742	4.64941	0.00129721	0.0118947	-1.13885
ENSMUSG00000031506	Ptpn7	1.26038	1.69843	4.64872	0.00129844	0.0118947	-0.747465
ENSMUSG00000067038	NA	-1.41266	2.6707	-4.64834	0.00129914	0.0118947	-0.847869
ENSMUSG00000020519	Sap30l	-1.33953	2.66631	-4.64791	0.00129992	0.0118947	-0.848056
ENSMUSG00000022974	Paxbp1	0.652555	6.13225	4.64748	0.00130069	0.0118947	-1.20903
ENSMUSG00000030493	Faap24	0.87239	2.91082	4.64746	0.00130073	0.0118947	-0.880687
ENSMUSG00000072591	5930412G12Rik	-1.21482	1.16735	-4.64714	0.00130129	0.0118947	-0.707858
ENSMUSG00000022548	Apod	-0.780075	4.05814	-4.64651	0.00130244	0.0118964	-1.04054
ENSMUSG00000055407	Map6	1.12024	3.08973	4.64488	0.00130539	0.0119144	-0.905105
ENSMUSG00000102672	NA	1.17416	1.41511	4.64363	0.00130766	0.0119214	-0.735853
ENSMUSG00000028954	Nub1	-0.679831	5.3484	-4.64339	0.0013081	0.0119214	-1.17967
ENSMUSG00000026436	Elk4	0.691535	4.77499	4.64226	0.00131014	0.0119249	-1.12424
ENSMUSG00000001420	Tmem79	0.97821	1.76116	4.64211	0.00131042	0.0119249	-0.761587
ENSMUSG00000069910	Spdl1	-0.598542	5.15997	-4.64056	0.00131323	0.0119417	-1.16929
ENSMUSG00000028467	Gba2	0.778192	3.8175	4.63656	0.00132055	0.0119993	-1.01625
ENSMUSG00000024165	Jpt2	0.53101	7.86193	4.63575	0.00132205	0.012004	-1.23328
ENSMUSG00000025608	Podxl	-0.968604	4.2489	-4.63299	0.00132712	0.0120412	-1.08218
ENSMUSG00000043467	Zbtb37	0.730746	5.76769	4.63078	0.0013312	0.0120649	-1.21845
ENSMUSG00000030674	Qprt	-1.18247	2.79583	-4.63051	0.0013317	0.0120649	-0.889726
ENSMUSG00000038538	Ubn2	0.97015	7.80523	4.62938	0.0013338	0.0120719	-1.24235
ENSMUSG00000028851	Nudc	-0.861022	5.36595	-4.62837	0.00133567	0.0120719	-1.20119
ENSMUSG00000070283	Ndufaf3	-1.24035	2.99823	-4.62833	0.00133575	0.0120719	-0.916437
ENSMUSG00000028234	Rps20	-0.826049	8.18112	-4.62666	0.00133885	0.0120719	-1.24269
ENSMUSG00000090722	NA	1.25927	1.07104	4.62628	0.00133956	0.0120719	-0.743338
ENSMUSG00000037012	Hk1	-0.842771	6.10582	-4.62561	0.00134081	0.0120719	-1.24623
ENSMUSG00000075701	Selenos	-0.925242	3.39836	-4.6256	0.00134084	0.0120719	-0.977828
ENSMUSG00000070394	Tmem256	-0.903663	4.47425	-4.62537	0.00134125	0.0120719	-1.11988
ENSMUSG00000026748	Plxdc2	1.09612	1.22003	4.62533	0.00134133	0.0120719	-0.750646
ENSMUSG00000028538	St3gal3	-1.13647	2.87576	-4.61765	0.00135574	0.0121825	-0.917966
ENSMUSG00000031683	Lsm6	0.598733	4.99513	4.61744	0.00135615	0.0121825	-1.18394
ENSMUSG00000000365	Rnf17	-0.863615	6.09274	-4.6172	0.00135659	0.0121825	-1.25796
ENSMUSG00000078490	Cfap74	1.17298	1.47086	4.61443	0.00136183	0.0122124	-0.779842
ENSMUSG00000019539	Rcn3	-1.53743	2.44138	-4.61439	0.00136191	0.0122124	-0.869838
ENSMUSG00000003423	Pih1d1	-0.998553	2.95655	-4.61146	0.00136748	0.0122518	-0.937569
ENSMUSG00000006205	Htra1	0.90727	3.78747	4.61103	0.0013683	0.0122518	-1.04686
ENSMUSG00000020994	Pnn	0.751875	5.93538	4.60683	0.00137633	0.0123147	-1.26082
ENSMUSG00000028461	Ccdc107	-2.16488	2.81681	-4.60502	0.00137981	0.0123369	-0.915808
ENSMUSG00000074030	Exoc8	0.587756	5.49656	4.60113	0.00138732	0.0123636	-1.2485
ENSMUSG00000033728	Lrrc14	0.740972	4.06763	4.60109	0.0013874	0.0123636	-1.10132
ENSMUSG00000075592	Nynrin	1.03927	5.99626	4.60011	0.00138929	0.0123636	-1.26715
ENSMUSG00000070427	Il18bp	0.767102	3.21728	4.60001	0.00138949	0.0123636	-0.990341
ENSMUSG00000064267	Hvcn1	-0.775921	5.22027	-4.59991	0.00138968	0.0123636	-1.23251
ENSMUSG00000008999	Bmp7	-1.18517	2.91614	-4.59986	0.00138978	0.0123636	-0.947911
ENSMUSG00000021939	Ctsb	-0.522121	6.93797	-4.59975	0.00138998	0.0123636	-1.29414
ENSMUSG00000096010	Hist4h4	-0.96886	7.87776	-4.5993	0.00139086	0.0123636	-1.287
ENSMUSG00000022701	Ccdc191	-0.989434	2.4225	-4.59765	0.00139406	0.0123831	-0.894627
ENSMUSG00000040462	Os9	-0.941467	3.41819	-4.59451	0.00140018	0.0124285	-1.02551
ENSMUSG00000006216	Clcnkb	-1.23576	1.6593	-4.59379	0.0014016	0.0124321	-0.822048
ENSMUSG00000056124	B4galt6	0.571853	8.09999	4.59087	0.00140731	0.0124719	-1.29607
ENSMUSG00000031508	Ankrd10	0.534404	6.8584	4.59026	0.00140851	0.0124719	-1.30568
ENSMUSG00000028645	Slc2a1	-0.737607	8.12634	-4.58995	0.00140913	0.0124719	-1.29776
ENSMUSG00000046070	Igfals	-1.51181	1.84119	-4.58751	0.00141394	0.0125054	-0.846693
ENSMUSG00000057541	Pus7	0.585254	5.40312	4.58327	0.00142233	0.0125706	-1.26812
ENSMUSG00000002031	Ift46	-0.570053	5.3583	-4.57878	0.00143128	0.0126288	-1.27609
ENSMUSG00000019851	Perp	1.03186	1.96817	4.57878	0.00143128	0.0126288	-0.869815
ENSMUSG00000109674	NA	0.847759	3.03546	4.57842	0.001432	0.0126288	-0.996629
ENSMUSG00000027254	Map1a	1.86204	4.95797	4.57604	0.00143677	0.0126617	-1.20813
ENSMUSG00000020743	Mif4gd	0.590447	5.73452	4.57428	0.00144032	0.0126761	-1.30226
ENSMUSG00000036990	Otud4	0.62348	8.60154	4.57421	0.00144046	0.0126761	-1.31125
ENSMUSG00000036402	Gng12	-1.20253	3.2375	-4.57206	0.0014448	0.0127052	-1.03016
ENSMUSG00000100755	NA	-0.830458	7.57915	-4.57029	0.00144838	0.0127186	-1.3329
ENSMUSG00000058093	Zfp729b	-1.12167	5.93785	-4.57028	0.0014484	0.0127186	-1.31797
ENSMUSG00000025495	Ptdss2	-0.635353	5.66285	-4.5679	0.00145324	0.0127519	-1.31181
ENSMUSG00000116185	NA	1.06916	2.16557	4.56647	0.00145614	0.0127589	-0.907146
ENSMUSG00000049932	H2afx	-0.701867	7.28486	-4.56609	0.00145692	0.0127589	-1.34119
ENSMUSG00000031231	Cox7b	-0.69315	6.65136	-4.56557	0.00145797	0.0127589	-1.34563
ENSMUSG00000029312	Klhl8	-0.661257	4.41849	-4.56514	0.00145886	0.0127589	-1.2043
ENSMUSG00000025407	Gli1	0.889544	2.93392	4.56496	0.00145923	0.0127589	-1.00222
ENSMUSG00000017724	Etv4	0.767772	5.6387	4.56378	0.00146164	0.0127709	-1.30945
ENSMUSG00000025439	Clns1a	0.544712	6.92378	4.56252	0.00146422	0.0127843	-1.34698
ENSMUSG00000018572	Phf23	0.568522	5.90183	4.56118	0.00146696	0.0127991	-1.3298
ENSMUSG00000048076	Arf1	-0.596563	7.66287	-4.56028	0.00146883	0.0128063	-1.34737
ENSMUSG00000027751	Supt20	0.597992	6.29322	4.55919	0.00147106	0.0128096	-1.34348
ENSMUSG00000041769	Ppp2r2d	0.553629	6.51041	4.55908	0.00147128	0.0128096	-1.34783
ENSMUSG00000083097	NA	-1.96331	2.54734	-4.55285	0.00148418	0.0129127	-0.96328
ENSMUSG00000022052	Ppp2r2a	0.811331	7.0801	4.55233	0.00148527	0.012913	-1.36134
ENSMUSG00000040557	Mettl27	-0.794119	3.21859	-4.55028	0.00148954	0.012941	-1.06368
ENSMUSG00000022673	Mcm4	0.681543	8.11588	4.54762	0.0014951	0.0129772	-1.3594
ENSMUSG00000026080	Chst10	1.2698	1.66029	4.54728	0.00149583	0.0129772	-0.887749
ENSMUSG00000012848	Rps5	-0.753	9.63545	-4.5456	0.00149936	0.0129987	-1.32211
ENSMUSG00000103968	NA	-0.833206	3.17119	-4.54399	0.00150275	0.0130188	-1.06581
ENSMUSG00000004070	Hmox2	-0.609643	4.98141	-4.54286	0.00150513	0.0130274	-1.29677
ENSMUSG00000035212	Leprot	-0.590664	5.6191	-4.54245	0.00150598	0.0130274	-1.34714
ENSMUSG00000003031	Cdkn1b	-0.564959	5.6551	-4.54191	0.00150712	0.0130274	-1.35025
ENSMUSG00000012609	Ttll5	0.587243	4.90162	4.54121	0.00150862	0.0130274	-1.28706
ENSMUSG00000070493	Chchd2	-0.78365	6.15941	-4.54101	0.00150904	0.0130274	-1.37332
ENSMUSG00000028431	Elp1	0.535172	7.21587	4.53848	0.00151441	0.0130643	-1.38284
ENSMUSG00000004359	Spic	-0.866736	3.99837	-4.53787	0.0015157	0.0130643	-1.19026
ENSMUSG00000061650	Med9	-0.760705	3.8003	-4.53749	0.00151651	0.0130643	-1.16559
ENSMUSG00000023286	Ube2j2	0.609772	5.69692	4.53648	0.00151867	0.0130737	-1.35568
ENSMUSG00000008690	Ncaph2	-0.588102	6.64353	-4.5351	0.0015216	0.0130898	-1.39077
ENSMUSG00000038664	Herc1	0.541205	7.6137	4.53389	0.00152419	0.0131029	-1.38636
ENSMUSG00000034595	Ppp1r18	1.019	3.94739	4.53218	0.00152785	0.013114	-1.18014
ENSMUSG00000022421	Nptxr	-1.48246	2.74583	-4.53135	0.00152964	0.013114	-1.0239
ENSMUSG00000025007	Aldh18a1	-0.871649	6.34911	-4.53071	0.00153102	0.013114	-1.39323
ENSMUSG00000040565	Btaf1	0.693273	7.6952	4.53027	0.00153197	0.013114	-1.39056
ENSMUSG00000032446	Eomes	0.893857	3.56614	4.52953	0.00153356	0.013114	-1.13775
ENSMUSG00000089726	NA	0.743439	5.05308	4.52936	0.00153392	0.013114	-1.31653
ENSMUSG00000031987	Egln1	-0.652392	4.89071	-4.52887	0.00153497	0.013114	-1.30842
ENSMUSG00000020246	Hcfc2	-0.64914	4.13502	-4.52784	0.0015372	0.013114	-1.22528
ENSMUSG00000025508	Rplp2	-0.722691	7.01807	-4.52764	0.00153764	0.013114	-1.40011
ENSMUSG00000041261	Car8	-1.18328	1.3611	-4.52719	0.00153861	0.013114	-0.890618
ENSMUSG00000001056	Nhp2	-0.835874	6.38366	-4.527	0.00153902	0.013114	-1.39969
ENSMUSG00000025762	Larp1b	-0.95362	2.78173	-4.52666	0.00153975	0.013114	-1.03851
ENSMUSG00000037852	Cpe	-0.930014	3.22001	-4.52636	0.0015404	0.013114	-1.09695
ENSMUSG00000107000	NA	1.02371	2.9012	4.52635	0.00154043	0.013114	-1.0522
ENSMUSG00000068699	Flnc	1.41209	2.60117	4.52482	0.00154373	0.0131274	-1.01328
ENSMUSG00000030208	Emp1	0.629268	5.65594	4.52463	0.00154415	0.0131274	-1.37086
ENSMUSG00000086965	NA	1.4005	2.23831	4.5233	0.00154703	0.0131428	-0.974678
ENSMUSG00000036208	Nepro	0.59127	5.25821	4.52236	0.00154909	0.0131512	-1.34671
ENSMUSG00000031755	Bbs2	0.744908	3.53283	4.51935	0.00155565	0.0131977	-1.15005
ENSMUSG00000032892	Rangrf	0.717122	4.46307	4.51802	0.00155857	0.0132076	-1.27211
ENSMUSG00000040093	Bmf	-0.782199	3.51367	-4.51784	0.00155897	0.0132076	-1.15304
ENSMUSG00000091269	NA	-0.823111	2.84108	-4.51664	0.00156161	0.0132111	-1.0613
ENSMUSG00000021271	Zfp839	-0.856929	3.06001	-4.51553	0.00156403	0.0132111	-1.09122
ENSMUSG00000075391	NA	-1.07731	4.00692	-4.51545	0.00156422	0.0132111	-1.22068
ENSMUSG00000099759	1700030C10Rik	-0.952957	2.65351	-4.51517	0.00156484	0.0132111	-1.04003
ENSMUSG00000042138	Msantd2	0.592052	4.89636	4.51512	0.00156495	0.0132111	-1.32494
ENSMUSG00000089704	Galnt2	-1.16386	5.19313	-4.51354	0.00156842	0.0132111	-1.35237
ENSMUSG00000054115	Skp2	0.644903	5.70591	4.51327	0.00156902	0.0132111	-1.39019
ENSMUSG00000035778	Ggta1	-0.650143	4.12975	-4.51307	0.00156946	0.0132111	-1.24611
ENSMUSG00000028223	Decr1	-1.0495	2.85178	-4.5129	0.00156983	0.0132111	-1.06655
ENSMUSG00000042677	Zc3h12a	1.61038	2.68713	4.51271	0.00157026	0.0132111	-1.03836
ENSMUSG00000018774	Cd68	-0.927525	3.07824	-4.51228	0.00157121	0.0132111	-1.09786
ENSMUSG00000064341	ND1	1.00354	12.9202	4.50986	0.00157657	0.013247	-1.22709
ENSMUSG00000041645	Ddx24	0.547829	6.51004	4.50835	0.00157992	0.0132662	-1.42303
ENSMUSG00000004044	Cavin1	0.706847	4.1233	4.50762	0.00158154	0.0132693	-1.24503
ENSMUSG00000041658	Rragb	0.899338	3.49157	4.50685	0.00158326	0.0132693	-1.16
ENSMUSG00000064368	ND6	-1.07264	4.92733	-4.50637	0.00158433	0.0132693	-1.34064
ENSMUSG00000024158	Hagh	-0.861488	3.37899	-4.50625	0.00158462	0.0132693	-1.14926
ENSMUSG00000029761	Cald1	0.708461	6.57598	4.5051	0.00158718	0.0132817	-1.42716
ENSMUSG00000025314	Ptprj	-0.576194	4.83357	-4.50351	0.00159073	0.0133023	-1.34073
ENSMUSG00000032399	Rpl4	-0.736984	10.1586	-4.50228	0.00159348	0.0133163	-1.36389
ENSMUSG00000029175	Slc35f6	-0.660385	5.01066	-4.49638	0.00160681	0.0134185	-1.36782
ENSMUSG00000042810	Krba1	0.607425	6.0231	4.49473	0.00161054	0.0134334	-1.43203
ENSMUSG00000000184	Ccnd2	0.889318	2.39543	4.49463	0.00161078	0.0134334	-1.0368
ENSMUSG00000022774	Ncbp2	0.698808	4.50492	4.48908	0.00162343	0.0135297	-1.31971
ENSMUSG00000053198	Prx	0.82332	4.43845	4.48777	0.00162643	0.0135455	-1.31163
ENSMUSG00000041028	Ghitm	-0.713289	7.15478	-4.48581	0.00163094	0.0135739	-1.46121
ENSMUSG00000020114	Cand1	0.515041	8.71998	4.48496	0.0016329	0.0135809	-1.44098
ENSMUSG00000060678	Hist1h4c	-1.32353	6.04368	-4.48391	0.00163532	0.0135918	-1.44793
ENSMUSG00000053470	Kdm3a	0.633952	8.22264	4.48183	0.00164013	0.0136226	-1.45559
ENSMUSG00000095217	Hist1h2bn	-1.15738	6.64485	-4.48036	0.00164354	0.0136417	-1.47012
ENSMUSG00000024927	Rela	0.916779	3.50819	4.47884	0.00164708	0.0136535	-1.20274
ENSMUSG00000019132	BC005537	0.894605	7.24388	4.47867	0.00164745	0.0136535	-1.47031
ENSMUSG00000030062	Rpn1	-0.544487	7.98921	-4.47831	0.0016483	0.0136535	-1.46546
ENSMUSG00000071470	Ccnb1ip1	0.646708	4.72205	4.47665	0.00165216	0.0136643	-1.36377
ENSMUSG00000021996	Esd	-0.831088	5.29727	-4.47634	0.00165289	0.0136643	-1.42079
ENSMUSG00000023262	Acy1	-0.845884	4.9217	-4.47632	0.00165295	0.0136643	-1.38724
ENSMUSG00000033389	Arhgap44	-0.778462	4.6716	-4.47517	0.00165564	0.0136739	-1.36423
ENSMUSG00000022009	Nufip1	0.551966	5.58001	4.47432	0.00165763	0.0136739	-1.44186
ENSMUSG00000004864	Mapk13	-1.18397	1.46961	-4.4743	0.00165766	0.0136739	-0.974891
ENSMUSG00000070304	Scn2b	1.14431	1.34464	4.47366	0.00165917	0.0136739	-0.971602
ENSMUSG00000010097	Nxf1	0.508348	7.48695	4.47344	0.00165967	0.0136739	-1.47757
ENSMUSG00000072692	Rpl37rt	-1.22109	5.05241	-4.47245	0.001662	0.0136839	-1.39994
ENSMUSG00000036568	Bicral	0.61831	6.30537	4.47175	0.00166364	0.0136852	-1.47323
ENSMUSG00000022234	Cct5	-0.783351	8.29392	-4.47144	0.00166439	0.0136852	-1.47047
ENSMUSG00000050212	Eva1b	-1.29059	2.06247	-4.47079	0.00166592	0.0136886	-1.03623
ENSMUSG00000116972	NA	-0.869183	4.57738	-4.46843	0.00167148	0.0137212	-1.36278
ENSMUSG00000030225	Dera	-0.719154	5.68771	-4.46816	0.00167212	0.0137212	-1.46049
ENSMUSG00000002845	Tmem39a	-0.511518	7.35604	-4.46614	0.00167689	0.013736	-1.48932
ENSMUSG00000054091	1810037I17Rik	-0.900821	4.02922	-4.46526	0.00167899	0.013736	-1.30055
ENSMUSG00000028070	Naxe	-0.675205	4.93522	-4.46515	0.00167924	0.013736	-1.40706
ENSMUSG00000021033	Gstz1	-0.54823	5.01247	-4.46509	0.00167937	0.013736	-1.41529
ENSMUSG00000020691	Mettl2	0.53562	5.4098	4.46503	0.00167952	0.013736	-1.44433
ENSMUSG00000050708	Ftl1	-0.772922	6.8505	-4.46442	0.00168098	0.0137388	-1.49523
ENSMUSG00000029346	Srrd	0.933791	2.69848	4.46183	0.00168715	0.013776	-1.12116
ENSMUSG00000019857	Asf1a	0.74522	4.8661	4.46134	0.00168831	0.013776	-1.39955
ENSMUSG00000058586	Serhl	-0.766228	2.73831	-4.4611	0.0016889	0.013776	-1.1294
ENSMUSG00000057093	Zfp607b	0.616478	5.11201	4.45994	0.00169166	0.0137894	-1.42664
ENSMUSG00000049755	Zfp672	-0.832019	4.01622	-4.45507	0.00170337	0.0138756	-1.31482
ENSMUSG00000094989	NA	0.992984	5.55273	4.45363	0.00170684	0.0138946	-1.46367
ENSMUSG00000040250	Ints13	0.662749	6.59105	4.45301	0.00170835	0.013897	-1.5055
ENSMUSG00000053559	Smagp	-0.947712	2.54188	-4.45258	0.00170939	0.013897	-1.11741
ENSMUSG00000026672	Optn	-0.969547	2.6368	-4.45027	0.00171498	0.0139332	-1.13198
ENSMUSG00000004931	Apba3	-0.651844	3.96427	-4.44834	0.00171968	0.0139622	-1.32008
ENSMUSG00000039485	Tspyl4	-0.744528	3.09548	-4.44665	0.00172379	0.0139863	-1.19775
ENSMUSG00000037890	Wdr19	-0.685643	4.16121	-4.44538	0.00172692	0.0140024	-1.34982
ENSMUSG00000010517	Faf1	-0.665164	6.54188	-4.4417	0.00173594	0.0140663	-1.5294
ENSMUSG00000102573	NA	0.868414	3.92357	4.44092	0.00173787	0.0140708	-1.3139
ENSMUSG00000014592	Camta1	0.725059	5.35905	4.44054	0.0017388	0.0140708	-1.47379
ENSMUSG00000090071	Cdk5r2	1.19406	1.92719	4.43967	0.00174093	0.0140721	-1.06347
ENSMUSG00000063696	NA	-0.923512	9.04772	-4.43955	0.00174124	0.0140721	-1.50019
ENSMUSG00000038260	Trpm4	-0.86357	3.7893	-4.43851	0.00174382	0.0140836	-1.30797
ENSMUSG00000107364	NA	0.872635	2.9346	4.4369	0.00174779	0.0141064	-1.18854
ENSMUSG00000053110	Yap1	0.61598	7.00757	4.43612	0.00174974	0.0141129	-1.53503
ENSMUSG00000080921	NA	-1.17521	2.18974	-4.43536	0.00175163	0.0141188	-1.1012
ENSMUSG00000074968	Ano3	1.0592	1.38234	4.43394	0.00175515	0.0141379	-1.0295
ENSMUSG00000064325	Hhip	-1.11458	2.41419	-4.43284	0.0017579	0.0141444	-1.13059
ENSMUSG00000029469	Ift81	-0.756122	2.83542	-4.4327	0.00175825	0.0141444	-1.1832
ENSMUSG00000022253	Nadk2	-0.612896	6.06319	-4.42778	0.00177057	0.0142342	-1.53943
ENSMUSG00000046280	She	0.609403	4.62308	4.42684	0.00177292	0.0142414	-1.42702
ENSMUSG00000035311	Gnptab	0.560329	6.01242	4.4265	0.0017738	0.0142414	-1.53413
ENSMUSG00000021645	Smn1	0.583355	5.29394	4.42578	0.00177561	0.0142467	-1.49318
ENSMUSG00000083576	NA	1.13793	1.91639	4.42007	0.00179006	0.0143487	-1.09109
ENSMUSG00000026927	Entr1	0.665562	5.54276	4.41983	0.00179066	0.0143487	-1.51896
ENSMUSG00000098265	NA	-0.873699	3.12605	-4.41797	0.0017954	0.0143773	-1.24297
ENSMUSG00000103159	NA	0.75888	4.50589	4.41523	0.00180241	0.014424	-1.42796
ENSMUSG00000091614	Tmem217	-0.96701	2.19372	-4.41196	0.00181083	0.0144819	-1.13676
ENSMUSG00000102929	NA	1.04657	1.97675	4.41069	0.00181409	0.0144986	-1.1115
ENSMUSG00000030753	Thap12	0.634247	5.70478	4.40946	0.00181727	0.0145136	-1.54499
ENSMUSG00000020697	Lig3	0.489785	6.88796	4.40814	0.00182069	0.0145136	-1.57691
ENSMUSG00000036822	Topors	0.625533	6.61599	4.40798	0.00182109	0.0145136	-1.57356
ENSMUSG00000040813	Tex264	-0.750861	4.15576	-4.40783	0.00182149	0.0145136	-1.40417
ENSMUSG00000031367	Ap1s2	0.757598	4.66675	4.40767	0.00182189	0.0145136	-1.45793
ENSMUSG00000021038	Vipas39	0.649316	4.8072	4.40654	0.00182485	0.0145278	-1.47687
ENSMUSG00000030763	Lcmt1	-0.59312	4.68245	-4.40556	0.00182739	0.0145386	-1.47052
ENSMUSG00000017677	Wsb1	-0.589096	6.75104	-4.40427	0.00183074	0.0145558	-1.5858
ENSMUSG00000040359	Ufl1	-0.801819	5.47413	-4.4032	0.00183353	0.0145686	-1.54342
ENSMUSG00000030647	Ndufc2	-0.709209	5.72882	-4.40053	0.00184051	0.0146068	-1.56398
ENSMUSG00000037784	Dzip1l	0.815899	3.90312	4.40045	0.00184072	0.0146068	-1.37237
ENSMUSG00000024842	Cabp4	0.967926	2.39328	4.39675	0.00185044	0.0146744	-1.17811
ENSMUSG00000061950	Ppp4r1	0.5883	6.12994	4.39455	0.00185626	0.014691	-1.58513
ENSMUSG00000022270	Retreg1	-1.04186	3.46026	-4.39443	0.00185658	0.014691	-1.32383
ENSMUSG00000021190	Lgmn	-0.572856	4.91087	-4.39426	0.00185701	0.014691	-1.51103
ENSMUSG00000059291	Rpl11	-1.28826	5.85982	-4.39415	0.00185732	0.014691	-1.57389
ENSMUSG00000002768	Mea1	-1.28608	3.49324	-4.39283	0.0018608	0.014709	-1.32494
ENSMUSG00000072772	Grcc10	-1.1151	3.81481	-4.39194	0.00186317	0.0147183	-1.37557
ENSMUSG00000040269	Mrps28	-1.20662	3.45842	-4.38817	0.00187319	0.014788	-1.32806
ENSMUSG00000055333	Fat2	-1.54788	1.71814	-4.38623	0.0018784	0.0148196	-1.12246
ENSMUSG00000118216	NA	1.25223	2.18436	4.38519	0.00188118	0.0148225	-1.1692
ENSMUSG00000034906	Ncaph	0.509148	6.97715	4.38519	0.00188119	0.0148225	-1.61175
ENSMUSG00000109390	NA	0.850009	2.43406	4.38399	0.00188441	0.0148384	-1.20228
ENSMUSG00000030008	Pradc1	0.743457	3.85255	4.38314	0.0018867	0.0148468	-1.39343
ENSMUSG00000025351	Cd63	-0.492807	5.90357	-4.38234	0.00188885	0.0148538	-1.60146
ENSMUSG00000035161	Ints6	0.781954	6.49771	4.38191	0.00189	0.0148538	-1.60926
ENSMUSG00000052681	Rap1b	0.643957	6.90295	4.38029	0.00189439	0.0148787	-1.61803
ENSMUSG00000030800	Prss8	-1.3306	1.8696	-4.37904	0.00189775	0.0148924	-1.14858
ENSMUSG00000028455	Stoml2	-0.708233	6.18477	-4.37875	0.00189855	0.0148924	-1.61673
ENSMUSG00000023089	Ndufa5	-1.00558	3.18339	-4.37629	0.00190522	0.0149278	-1.31043
ENSMUSG00000111673	NA	0.923552	2.08152	4.37551	0.00190734	0.0149278	-1.17418
ENSMUSG00000029922	Mkrn1	0.511222	7.93013	4.37516	0.0019083	0.0149278	-1.61964
ENSMUSG00000110275	NA	-1.21913	3.77825	-4.37488	0.00190906	0.0149278	-1.39426
ENSMUSG00000024268	Celf4	1.02435	1.26804	4.37485	0.00190914	0.0149278	-1.10733
ENSMUSG00000026202	Tuba4a	0.742515	6.69573	4.37288	0.00191451	0.0149602	-1.62631
ENSMUSG00000074136	4930513N10Rik	1.54356	2.17308	4.37136	0.00191867	0.0149832	-1.18675
ENSMUSG00000044949	Ubtd2	-1.21804	1.69612	-4.36994	0.00192257	0.0149969	-1.14505
ENSMUSG00000018379	Srsf1	0.682591	9.11639	4.36968	0.00192329	0.0149969	-1.60053
ENSMUSG00000036940	Kdm1a	0.591192	7.55145	4.36939	0.00192409	0.0149969	-1.63264
ENSMUSG00000061524	Zic2	0.766564	4.48549	4.36818	0.0019274	0.0150132	-1.49572
ENSMUSG00000005299	Letm1	0.607797	5.29325	4.36567	0.00193433	0.0150501	-1.58299
ENSMUSG00000103569	NA	0.900886	3.32365	4.36545	0.00193495	0.0150501	-1.34522
ENSMUSG00000079173	Zan	1.33201	1.50154	4.36513	0.00193582	0.0150501	-1.13732
ENSMUSG00000015092	Edf1	-1.24381	3.08902	-4.36135	0.00194632	0.0151222	-1.31631
ENSMUSG00000028266	Lmo4	0.94941	2.86192	4.36002	0.00195001	0.0151413	-1.29118
ENSMUSG00000107742	NA	0.998066	1.89071	4.3584	0.00195455	0.0151669	-1.17883
ENSMUSG00000026197	Zfand2b	-0.958468	2.52056	-4.35743	0.00195724	0.0151782	-1.2535
ENSMUSG00000025607	Copg2	-0.539957	7.31243	-4.35625	0.00196056	0.0151898	-1.65431
ENSMUSG00000031703	Itfg1	-0.580819	6.25907	-4.35602	0.00196122	0.0151898	-1.6536
ENSMUSG00000036980	Taf6	-0.611884	5.77643	-4.35305	0.00196954	0.0152362	-1.63853
ENSMUSG00000033075	Senp1	0.567594	6.84032	4.35225	0.00197182	0.0152362	-1.66019
ENSMUSG00000048170	Mcmbp	0.574872	7.32483	4.35183	0.001973	0.0152362	-1.66117
ENSMUSG00000028165	Cisd2	0.934414	4.05112	4.35178	0.00197314	0.0152362	-1.46276
ENSMUSG00000025557	Slc15a1	-0.628532	4.95186	-4.35168	0.00197341	0.0152362	-1.57852
ENSMUSG00000026656	Fcgr2b	0.982579	1.44128	4.34929	0.00198017	0.015277	-1.15414
ENSMUSG00000020525	Ppm1d	0.573251	4.74017	4.34894	0.00198118	0.015277	-1.55684
ENSMUSG00000023915	Tnfrsf21	0.543244	5.35647	4.34787	0.00198419	0.0152906	-1.61537
ENSMUSG00000022412	Mief1	0.750212	6.45807	4.34566	0.0019905	0.0153296	-1.66338
ENSMUSG00000038023	Atp6v0a2	0.49743	5.55849	4.34456	0.00199362	0.0153353	-1.63554
ENSMUSG00000093834	Rnu1b2	-2.77233	6.38139	-4.34421	0.00199464	0.0153353	-1.63902
ENSMUSG00000019590	Cyb561	-0.647458	4.25069	-4.34408	0.00199499	0.0153353	-1.51243
ENSMUSG00000004897	Hdgf	0.492944	8.26057	4.34271	0.00199891	0.0153476	-1.66384
ENSMUSG00000001036	Epn2	-0.572805	6.20697	-4.34265	0.00199909	0.0153476	-1.67232
ENSMUSG00000006345	Ggt1	-0.781912	3.26646	-4.3418	0.00200152	0.0153489	-1.37646
ENSMUSG00000027933	Ints3	0.858052	6.38435	4.3415	0.00200239	0.0153489	-1.66682
ENSMUSG00000031816	Mthfsd	0.58719	4.26962	4.34128	0.00200302	0.0153489	-1.51341
ENSMUSG00000039556	Ppp1r3f	-1.22627	1.55941	-4.34085	0.00200425	0.0153489	-1.17396
ENSMUSG00000071658	Gng3	1.04978	4.56879	4.33865	0.00201057	0.0153876	-1.54328
ENSMUSG00000018983	E2f2	0.703948	3.4237	4.33681	0.00201588	0.0154187	-1.4048
ENSMUSG00000030117	Gdf3	0.485543	7.00562	4.33468	0.00202205	0.0154497	-1.68799
ENSMUSG00000069309	Hist1h2an	-1.51163	5.30447	-4.33388	0.00202438	0.0154497	-1.6231
ENSMUSG00000019947	Arid5b	1.05435	7.42456	4.33379	0.00202464	0.0154497	-1.68619
ENSMUSG00000027506	Tpd52	-0.657451	6.68404	-4.33338	0.00202581	0.0154497	-1.6926
ENSMUSG00000104063	Pcdhgb7	1.30909	2.38586	4.33324	0.00202624	0.0154497	-1.26765
ENSMUSG00000026032	Ndufb3	-1.0573	2.13509	-4.33274	0.00202768	0.0154512	-1.24503
ENSMUSG00000027995	Tlr2	-0.748201	4.50967	-4.33226	0.00202909	0.0154523	-1.5597
ENSMUSG00000034175	Rhbdd3	-0.944241	3.02418	-4.33112	0.00203238	0.0154678	-1.35673
ENSMUSG00000006360	Crip1	-0.787011	3.04194	-4.33039	0.00203452	0.0154745	-1.36122
ENSMUSG00000033400	Agl	-0.527772	5.06837	-4.3291	0.00203829	0.0154851	-1.62409
ENSMUSG00000035407	Kank4	0.822607	4.03378	4.32905	0.00203845	0.0154851	-1.4966
ENSMUSG00000000378	Ccm2	-0.672806	4.22721	-4.32848	0.0020401	0.0154881	-1.53247
ENSMUSG00000028453	Fancg	0.63804	4.12336	4.32748	0.00204304	0.0155008	-1.51381
ENSMUSG00000039738	Slx4	0.75606	4.93108	4.32632	0.00204644	0.0155171	-1.60743
ENSMUSG00000019806	Aig1	-0.775391	3.63955	-4.32576	0.00204808	0.0155199	-1.45537
ENSMUSG00000020305	Asb3	-0.791745	4.07196	-4.32519	0.00204977	0.0155231	-1.51645
ENSMUSG00000102813	NA	1.23212	2.44474	4.32214	0.00205874	0.0155815	-1.29142
ENSMUSG00000032494	Tdgf1	-0.549824	9.80053	-4.32152	0.00206059	0.0155858	-1.64983
ENSMUSG00000000544	Gpa33	-0.820408	5.46095	-4.3179	0.00207133	0.0156574	-1.67051
ENSMUSG00000030722	Nfatc2ip	0.488863	7.80901	4.31715	0.00207355	0.0156638	-1.70865
ENSMUSG00000021661	Ankra2	-0.79488	3.36374	-4.31676	0.00207472	0.0156638	-1.42784
ENSMUSG00000059552	Trp53	1.08677	7.47909	4.31556	0.0020783	0.0156811	-1.7132
ENSMUSG00000051285	Pcmtd1	-0.828528	6.74113	-4.31414	0.00208254	0.0157035	-1.72134
ENSMUSG00000026958	Dpp7	-0.749387	4.18815	-4.31207	0.00208872	0.0157404	-1.5514
ENSMUSG00000025364	Pa2g4	0.531556	7.97991	4.31075	0.00209269	0.0157607	-1.71609
ENSMUSG00000031934	Panx1	0.75842	4.07245	4.30953	0.00209638	0.0157788	-1.53198
ENSMUSG00000038217	Tlcd2	-1.11866	1.74462	-4.30866	0.002099	0.0157826	-1.23893
ENSMUSG00000020409	Slu7	-0.900636	4.59164	-4.30815	0.00210054	0.0157826	-1.60344
ENSMUSG00000040219	Ttc12	-1.06073	2.20954	-4.3079	0.00210128	0.0157826	-1.28976
ENSMUSG00000028519	Dab1	1.00218	2.17483	4.30765	0.00210203	0.0157826	-1.28282
ENSMUSG00000025269	Apex2	0.585777	4.92143	4.30511	0.00210973	0.0158122	-1.64131
ENSMUSG00000053436	Mapk14	0.568785	6.56789	4.3047	0.00211097	0.0158122	-1.72903
ENSMUSG00000024926	Kat5	-0.64118	4.47974	-4.30463	0.00211118	0.0158122	-1.59875
ENSMUSG00000001440	Kpnb1	0.513562	9.51258	4.30434	0.00211208	0.0158122	-1.68574
ENSMUSG00000084350	NA	-1.47761	5.36786	-4.30398	0.00211317	0.0158122	-1.67456
ENSMUSG00000024400	Wdr33	0.476999	6.71303	4.30366	0.00211412	0.0158122	-1.733
ENSMUSG00000062157	Ifnlr1	-0.853765	2.72778	-4.30317	0.00211564	0.0158122	-1.35939
ENSMUSG00000032570	Atp2c1	0.509385	6.44592	4.30296	0.00211627	0.0158122	-1.73057
ENSMUSG00000048878	Hexim1	0.73002	4.31017	4.30213	0.00211878	0.0158213	-1.57499
ENSMUSG00000108526	NA	0.875632	2.66482	4.30041	0.00212405	0.0158509	-1.35381
ENSMUSG00000043284	Tmem11	-0.779991	4.64232	-4.29732	0.00213349	0.0159117	-1.62671
ENSMUSG00000058056	Palld	0.574697	5.77116	4.29641	0.0021363	0.015923	-1.71951
ENSMUSG00000059991	Nptx2	0.732532	4.20515	4.29565	0.00213863	0.0159307	-1.57074
ENSMUSG00000049553	Polr1a	0.662083	8.01919	4.2942	0.00214309	0.0159442	-1.74027
ENSMUSG00000028687	Mutyh	-0.699004	3.64159	-4.29419	0.00214313	0.0159442	-1.50383
ENSMUSG00000026500	Cox20	0.922681	2.72668	4.2938	0.00214434	0.0159442	-1.37129
ENSMUSG00000003604	Aven	0.588879	4.66812	4.29156	0.00215127	0.0159826	-1.63516
ENSMUSG00000064308	2410137M14Rik	0.782086	4.00324	4.29128	0.00215214	0.0159826	-1.55008
ENSMUSG00000039795	Zfand1	-0.575857	5.07813	-4.29087	0.00215341	0.0159826	-1.68242
ENSMUSG00000028430	Nol6	0.9895	7.37204	4.28977	0.00215682	0.0159959	-1.75334
ENSMUSG00000106751	NA	0.887028	2.26027	4.28945	0.0021578	0.0159959	-1.31984
ENSMUSG00000040009	Gnaz	-1.19022	1.69972	-4.28655	0.00216684	0.0160514	-1.26646
ENSMUSG00000024382	Ercc3	0.533152	5.44849	4.28609	0.00216827	0.0160514	-1.71563
ENSMUSG00000041215	Yeats2	0.497562	6.1939	4.28579	0.00216922	0.0160514	-1.75197
ENSMUSG00000109652	NA	0.971075	3.16795	4.28365	0.00217592	0.0160913	-1.44428
ENSMUSG00000029910	Mad2l1	0.625048	7.85075	4.28273	0.00217879	0.0161028	-1.75997
ENSMUSG00000111264	NA	0.802552	3.01957	4.2803	0.00218643	0.0161496	-1.43187
ENSMUSG00000063445	Nmral1	-0.867135	3.73504	-4.27754	0.00219516	0.0162043	-1.53961
ENSMUSG00000005225	Plekha8	0.58286	6.85415	4.27701	0.00219684	0.016207	-1.774
ENSMUSG00000024012	Mtch1	-0.583519	5.9944	-4.27556	0.00220144	0.0162292	-1.76622
ENSMUSG00000107385	C330024D21Rik	-0.722489	3.28892	-4.27522	0.0022025	0.0162292	-1.47968
ENSMUSG00000021665	Hexb	-0.751097	5.51775	-4.27039	0.0022179	0.0163307	-1.74706
ENSMUSG00000015126	Tsr3	-0.933923	2.63302	-4.27007	0.00221893	0.0163307	-1.39604
ENSMUSG00000039033	Tasp1	-0.824692	3.5793	-4.26884	0.00222288	0.0163489	-1.53055
ENSMUSG00000020576	Nbas	-0.545893	5.09448	-4.26847	0.00222407	0.0163489	-1.71793
ENSMUSG00000027573	Gid8	0.556646	6.04022	4.26765	0.0022267	0.0163584	-1.77458
ENSMUSG00000056458	Mok	-0.697294	3.32246	-4.26378	0.00223916	0.0164402	-1.50175
ENSMUSG00000080875	NA	0.721474	4.55345	4.26239	0.00224365	0.0164562	-1.66398
ENSMUSG00000091896	Ube2d2a	0.555323	6.76064	4.26211	0.00224457	0.0164562	-1.79592
ENSMUSG00000032515	Csrnp1	0.646548	4.25864	4.26151	0.0022465	0.0164562	-1.63073
ENSMUSG00000019433	Gipc1	-0.631497	5.82721	-4.26145	0.0022467	0.0164562	-1.77959
ENSMUSG00000071711	Mpst	-0.962236	3.45755	-4.26054	0.00224967	0.0164596	-1.52362
ENSMUSG00000037509	Arhgef4	-1.02019	1.70098	-4.26026	0.00225057	0.0164596	-1.30559
ENSMUSG00000032384	Csnk1g1	0.550693	6.18878	4.25995	0.00225158	0.0164596	-1.79032
ENSMUSG00000027628	Aar2	0.670481	4.47599	4.25966	0.00225253	0.0164596	-1.66008
ENSMUSG00000060002	Chpt1	-0.949693	3.91523	-4.25799	0.00225797	0.0164895	-1.59387
ENSMUSG00000005505	Kbtbd4	0.693303	4.40006	4.25748	0.00225963	0.0164918	-1.65414
ENSMUSG00000102428	Pcdhga12	0.806168	3.16835	4.25655	0.00226266	0.0165041	-1.4881
ENSMUSG00000032998	Foxj3	0.525805	6.00196	4.25602	0.00226439	0.0165069	-1.79133
ENSMUSG00000067288	Rps28	-0.769339	7.7928	-4.2554	0.00226643	0.016512	-1.80307
ENSMUSG00000042097	Zfp239	0.662905	4.18646	4.25455	0.00226922	0.0165128	-1.63192
ENSMUSG00000075602	Ly6a	0.592038	5.79217	4.25454	0.00226924	0.0165128	-1.7841
ENSMUSG00000027684	Mecom	0.945207	1.66092	4.25173	0.00227847	0.0165628	-1.31275
ENSMUSG00000102742	Pcdhga11	1.09547	3.10795	4.2516	0.0022789	0.0165628	-1.48213
ENSMUSG00000020330	Hmmr	-0.736906	7.77826	-4.25122	0.00228015	0.0165628	-1.80961
ENSMUSG00000049960	Mrps16	-0.70269	4.29604	-4.25075	0.00228169	0.0165642	-1.65763
ENSMUSG00000027498	Cstf1	0.528877	6.28031	4.24979	0.00228489	0.0165776	-1.80823
ENSMUSG00000055069	Rab39	-1.19284	2.10484	-4.24837	0.00228956	0.0166017	-1.36508
ENSMUSG00000084416	NA	-0.805487	5.77015	-4.24746	0.00229259	0.0166139	-1.79651
ENSMUSG00000035847	Ids	0.795977	4.7246	4.24679	0.00229482	0.0166202	-1.70475
ENSMUSG00000021953	Tdh	0.642842	8.41462	4.2454	0.00229941	0.0166369	-1.8079
ENSMUSG00000027495	Fam210b	-0.841926	2.45449	-4.24527	0.00229984	0.0166369	-1.41138
ENSMUSG00000032561	Acpp	-0.959395	1.43712	-4.24423	0.00230333	0.0166524	-1.30408
ENSMUSG00000065820	NA	-1.29864	8.00462	-4.24279	0.00230812	0.0166695	-1.81802
ENSMUSG00000079435	Rpl36a	-0.864711	5.63855	-4.2427	0.00230842	0.0166695	-1.79555
ENSMUSG00000018509	Cenpv	-0.675844	5.34587	-4.24086	0.00231459	0.0167042	-1.78005
ENSMUSG00000022708	Zbtb20	-0.783505	4.03799	-4.2404	0.00231612	0.0167044	-1.63988
ENSMUSG00000051065	Mb21d2	0.595574	4.45467	4.2398	0.00231812	0.0167044	-1.68884
ENSMUSG00000038059	Smim3	1.17309	1.88514	4.23963	0.00231869	0.0167044	-1.35048
ENSMUSG00000071652	Ints5	0.896785	6.15594	4.23864	0.00232202	0.0167117	-1.81636
ENSMUSG00000039599	Fam149b	-0.514895	4.81904	-4.23852	0.00232242	0.0167117	-1.73665
ENSMUSG00000031924	Cyb5b	0.51468	7.93655	4.23803	0.00232406	0.0167136	-1.82702
ENSMUSG00000050936	NA	-2.13625	1.91769	-4.2376	0.00232552	0.0167143	-1.35261
ENSMUSG00000083773	NA	-1.28177	4.37057	-4.23702	0.00232748	0.0167187	-1.67819
ENSMUSG00000037486	Asxl2	0.504332	7.27562	4.23656	0.00232903	0.01672	-1.83625
ENSMUSG00000106757	NA	0.78608	2.48092	4.23436	0.00233645	0.0167545	-1.42842
ENSMUSG00000025209	Twnk	0.906313	4.68883	4.23433	0.00233657	0.0167545	-1.71862
ENSMUSG00000025289	Prdx4	-0.675437	5.79327	-4.23342	0.00233963	0.0167606	-1.82013
ENSMUSG00000031885	Cbfb	0.654271	6.52758	4.23327	0.00234014	0.0167606	-1.836
ENSMUSG00000021969	Zdhhc20	-0.731104	5.90913	-4.23162	0.00234573	0.0167908	-1.82832
ENSMUSG00000030019	Fbxl14	0.486342	6.05401	4.23075	0.00234869	0.0168021	-1.83202
ENSMUSG00000024843	Chka	0.582889	6.07999	4.2298	0.00235195	0.0168157	-1.8328
ENSMUSG00000022464	Slc38a4	-0.616068	8.0859	-4.22861	0.00235598	0.0168277	-1.84017
ENSMUSG00000009079	Ewsr1	-0.516201	7.8745	-4.2285	0.00235638	0.0168277	-1.84334
ENSMUSG00000022021	Diaph3	-0.587272	5.72408	-4.22573	0.00236585	0.0168855	-1.82874
ENSMUSG00000029068	Ccnl2	0.528761	6.49094	4.22484	0.00236888	0.0168974	-1.84961
ENSMUSG00000017615	Tnfaip1	0.545295	5.76367	4.22347	0.0023736	0.0169212	-1.83046
ENSMUSG00000052105	Mtcl1	0.663375	5.66025	4.22215	0.00237816	0.0169364	-1.82487
ENSMUSG00000001018	Snapin	-0.519341	5.37205	-4.22189	0.00237905	0.0169364	-1.81195
ENSMUSG00000084111	NA	-2.33672	4.72263	-4.22165	0.00237987	0.0169364	-1.71217
ENSMUSG00000030779	Rbbp6	0.571509	7.15498	4.22033	0.00238443	0.0169551	-1.86127
ENSMUSG00000020572	Nampt	-0.588784	7.42866	-4.22009	0.00238526	0.0169551	-1.85992
ENSMUSG00000033166	Dis3	0.655116	7.38381	4.2177	0.00239354	0.0170041	-1.86392
ENSMUSG00000018160	Med1	0.564249	7.20504	4.21693	0.00239621	0.0170132	-1.86632
ENSMUSG00000034158	Lrrc58	0.783717	7.25073	4.21512	0.00240253	0.0170451	-1.86821
ENSMUSG00000032369	Plscr1	-0.706881	3.75324	-4.21394	0.00240662	0.0170451	-1.64029
ENSMUSG00000029221	Slc30a9	-0.544278	6.17588	-4.21392	0.00240671	0.0170451	-1.86677
ENSMUSG00000039633	Lonrf1	-0.530932	4.99603	-4.2139	0.00240677	0.0170451	-1.79168
ENSMUSG00000049517	Rps23	-0.647518	6.64744	-4.21365	0.00240764	0.0170451	-1.8743
ENSMUSG00000043671	Dpy19l3	0.687518	4.56373	4.213	0.0024099	0.0170513	-1.73999
ENSMUSG00000040383	Aqr	0.49124	7.79476	4.21081	0.00241758	0.0170916	-1.87032
ENSMUSG00000003814	Calr	0.529591	9.08707	4.21058	0.00241839	0.0170916	-1.84307
ENSMUSG00000027490	E2f1	-0.56098	5.28783	-4.20885	0.00242446	0.0171229	-1.82502
ENSMUSG00000117313	NA	0.800108	2.3783	4.20853	0.0024256	0.0171229	-1.4539
ENSMUSG00000083380	NA	-0.657536	5.13996	-4.20757	0.002429	0.017137	-1.81369
ENSMUSG00000042197	Zfp451	0.53381	6.38671	4.20573	0.00243549	0.0171729	-1.87715
ENSMUSG00000067916	Zfp991	-1.68439	5.12583	-4.20438	0.00244026	0.0171967	-1.80083
ENSMUSG00000078784	Rbis	0.741239	6.33566	4.20109	0.00245194	0.0172691	-1.88063
ENSMUSG00000028189	Ctbs	-1.05648	2.44762	-4.20034	0.00245463	0.0172781	-1.47653
ENSMUSG00000045409	Trim39	0.677993	3.89596	4.19994	0.00245604	0.0172782	-1.67524
ENSMUSG00000003348	Mob3a	0.733459	4.2287	4.19913	0.00245892	0.0172809	-1.71933
ENSMUSG00000026434	Nucks1	0.670536	9.8152	4.19904	0.00245927	0.0172809	-1.83313
ENSMUSG00000071645	Tut1	0.616326	4.99807	4.1984	0.00246154	0.0172809	-1.80984
ENSMUSG00000071076	Jund	-0.927255	5.69915	-4.19826	0.00246206	0.0172809	-1.86619
ENSMUSG00000022000	Zc3h13	0.47671	5.77151	4.19741	0.00246509	0.0172923	-1.87152
ENSMUSG00000009927	Rps25	-0.601085	9.07792	-4.1967	0.00246762	0.0173001	-1.86677
ENSMUSG00000035585	Tsen34	-0.606704	4.87053	-4.19594	0.00247037	0.0173001	-1.806
ENSMUSG00000019837	Gtf3c6	0.745464	4.78968	4.19592	0.00247044	0.0173001	-1.79106
ENSMUSG00000034714	Ttyh2	-0.834028	5.38533	-4.19323	0.00248012	0.017358	-1.85414
ENSMUSG00000037999	Arap2	1.08025	3.9622	4.19097	0.00248826	0.0174051	-1.68891
ENSMUSG00000040365	Trim41	-0.539184	5.58218	-4.19051	0.00248995	0.017407	-1.87428
ENSMUSG00000028060	Khdc4	0.547088	6.52281	4.18937	0.00249407	0.017419	-1.90401
ENSMUSG00000020709	Adap2	-1.20192	1.35708	-4.1889	0.00249579	0.017419	-1.37678
ENSMUSG00000038280	Ostm1	-0.647479	4.7487	-4.18886	0.00249592	0.017419	-1.80389
ENSMUSG00000019578	Ubxn6	-0.708661	4.11848	-4.18504	0.00250985	0.0175062	-1.73451
ENSMUSG00000054808	Actn4	0.572673	7.83142	4.18439	0.0025122	0.0175126	-1.91007
ENSMUSG00000024975	Pdcd4	-0.659914	3.8548	-4.18349	0.00251549	0.0175256	-1.70149
ENSMUSG00000019505	Ubb	-0.784258	8.61779	-4.18294	0.0025175	0.0175297	-1.89944
ENSMUSG00000025504	Eps8l2	-0.927949	2.99953	-4.1813	0.00252352	0.0175559	-1.57666
ENSMUSG00000102415	NA	1.0637	2.12017	4.18106	0.0025244	0.0175559	-1.46279
ENSMUSG00000022119	Rbm26	0.540688	7.33092	4.18075	0.00252555	0.0175559	-1.92099
ENSMUSG00000107690	NA	1.12536	1.98792	4.18034	0.00252704	0.0175563	-1.44873
ENSMUSG00000018574	Acadvl	-0.879756	2.77142	-4.17832	0.0025345	0.0175982	-1.5504
ENSMUSG00000045348	Nyap1	-0.772467	3.22266	-4.17579	0.00254387	0.0176532	-1.61805
ENSMUSG00000027304	Rtf1	0.51305	5.94818	4.17439	0.00254903	0.017679	-1.91408
ENSMUSG00000031370	Zrsr2	0.596852	5.03169	4.17396	0.00255063	0.0176801	-1.85076
ENSMUSG00000027488	Snta1	-0.799331	3.11864	-4.17353	0.00255224	0.0176813	-1.60597
ENSMUSG00000036403	Cep135	0.597291	4.65808	4.17246	0.00255623	0.017699	-1.81467
ENSMUSG00000106037	NA	-0.6811	6.93204	-4.17114	0.00256114	0.017723	-1.93819
ENSMUSG00000067847	Romo1	-1.19827	2.13622	-4.16972	0.00256646	0.0177469	-1.48463
ENSMUSG00000001891	Ugp2	-0.642649	5.27866	-4.16944	0.00256748	0.0177469	-1.88388
ENSMUSG00000045333	Zfp423	1.42708	3.09156	4.16905	0.00256894	0.017747	-1.59753
ENSMUSG00000067150	Xpo5	0.499434	7.34504	4.1677	0.002574	0.0177719	-1.94091
ENSMUSG00000073164	2410018L13Rik	-1.48884	1.92218	-4.16673	0.00257766	0.0177872	-1.4641
ENSMUSG00000017969	Ptgis	-1.13278	2.04074	-4.16628	0.00257936	0.0177889	-1.47931
ENSMUSG00000073702	Rpl31	-0.76136	7.08874	-4.16452	0.00258596	0.0178244	-1.9471
ENSMUSG00000002015	Bcap31	-0.520792	6.37537	-4.16412	0.00258748	0.0178249	-1.94773
ENSMUSG00000025026	Add3	-0.481635	5.63499	-4.16228	0.00259442	0.0178626	-1.92104
ENSMUSG00000029920	Smarcad1	0.624958	8.58151	4.16114	0.00259876	0.0178785	-1.93292
ENSMUSG00000094724	Rnaset2b	-0.905464	3.25702	-4.16077	0.00260016	0.0178785	-1.64396
ENSMUSG00000078348	Sf3b5	-0.652463	4.982	-4.16052	0.0026011	0.0178785	-1.87078
ENSMUSG00000029070	Mxra8	-1.1587	1.73861	-4.15856	0.00260854	0.0179196	-1.45823
ENSMUSG00000018501	Ncor1	0.485958	8.63566	4.15787	0.00261117	0.0179277	-1.93716
ENSMUSG00000043866	Taf10	-0.694651	5.98519	-4.15715	0.00261392	0.0179327	-1.94566
ENSMUSG00000024258	Polr2d	0.718076	4.8666	4.15691	0.00261481	0.0179327	-1.85908
ENSMUSG00000113917	NA	0.877858	2.12664	4.15581	0.00261902	0.0179386	-1.50201
ENSMUSG00000026806	Ddx31	0.578955	4.43913	4.15566	0.00261961	0.0179386	-1.81457
ENSMUSG00000030342	Cd9	-0.547063	7.78466	-4.15554	0.00262007	0.0179386	-1.95584
ENSMUSG00000033319	Fem1c	0.585698	6.62574	4.15455	0.00262387	0.0179402	-1.95831
ENSMUSG00000054387	Mdm4	0.512854	8.43924	4.15444	0.00262426	0.0179402	-1.94677
ENSMUSG00000036390	Gadd45a	-0.853888	2.20368	-4.15433	0.00262468	0.0179402	-1.51681
ENSMUSG00000111067	NA	-1.03331	1.193	-4.15322	0.00262896	0.0179569	-1.41492
ENSMUSG00000013646	Sh3bp5l	-0.606031	4.44169	-4.15293	0.00263006	0.0179569	-1.8244
ENSMUSG00000080316	Spaca6	0.68441	3.6348	4.15217	0.00263298	0.0179669	-1.71112
ENSMUSG00000000120	Ngfr	0.753809	4.3825	4.15082	0.00263816	0.0179923	-1.81254
ENSMUSG00000046671	Mtfr1l	0.477631	5.71964	4.15028	0.00264026	0.0179966	-1.94078
ENSMUSG00000112309	NA	0.823633	2.21708	4.1475	0.00265099	0.0180597	-1.52513
ENSMUSG00000071337	Tia1	0.64851	6.70539	4.14668	0.00265417	0.0180668	-1.97085
ENSMUSG00000070737	Tmem35b	-1.10698	1.47792	-4.14647	0.00265498	0.0180668	-1.45058
ENSMUSG00000117294	NA	1.10451	2.55745	4.14585	0.0026574	0.0180733	-1.56789
ENSMUSG00000041570	Camsap2	0.510487	6.00409	4.14439	0.00266307	0.0181018	-1.96209
ENSMUSG00000035933	Cog5	-0.659867	6.30764	-4.14344	0.00266677	0.0181169	-1.97781
ENSMUSG00000104501	NA	1.23427	3.85064	4.14239	0.00267087	0.0181348	-1.74224
ENSMUSG00000036977	Anapc10	0.604325	5.27481	4.14171	0.00267353	0.0181417	-1.92122
ENSMUSG00000029287	Tgfbr3	0.904119	2.05679	4.14115	0.00267571	0.0181417	-1.51603
ENSMUSG00000001783	Rtcb	-0.639872	5.97812	-4.14099	0.00267633	0.0181417	-1.97053
ENSMUSG00000031782	Coq9	-0.606266	4.59078	-4.14047	0.00267836	0.0181432	-1.86061
ENSMUSG00000030536	Iqgap1	0.532582	8.55921	4.14018	0.0026795	0.0181432	-1.96597
ENSMUSG00000006134	Crkl	0.447451	7.06414	4.13962	0.00268169	0.0181475	-1.98517
ENSMUSG00000057530	Ece1	0.939962	4.63935	4.13926	0.00268309	0.0181475	-1.85611
ENSMUSG00000070880	Gad1	-1.01842	1.51425	-4.13849	0.0026861	0.0181578	-1.46611
ENSMUSG00000030689	Ino80e	0.751022	5.8146	4.13734	0.00269065	0.0181715	-1.9611
ENSMUSG00000024026	Glo1	-0.641507	7.46759	-4.13723	0.00269108	0.0181715	-1.9864
ENSMUSG00000060181	Slc35e3	0.789785	4.41738	4.13493	0.00270012	0.0182106	-1.83944
ENSMUSG00000020009	Ifngr1	-1.01809	2.34755	-4.13439	0.00270226	0.0182106	-1.56298
ENSMUSG00000006313	Upk1a	0.942459	0.907743	4.13425	0.00270283	0.0182106	-1.43474
ENSMUSG00000022089	Bin3	-0.770577	2.99057	-4.13407	0.00270355	0.0182106	-1.6473
ENSMUSG00000032478	Nme6	-0.783946	3.98119	-4.13355	0.00270559	0.0182106	-1.7933
ENSMUSG00000022617	Chkb	-0.753638	2.92515	-4.1335	0.00270577	0.0182106	-1.63929
ENSMUSG00000022884	Eif4a2	-0.561646	9.44325	-4.13072	0.00271682	0.0182749	-1.95488
ENSMUSG00000022656	Nectin3	-0.754619	5.32245	-4.12958	0.00272134	0.0182953	-1.94748
ENSMUSG00000027341	Tmem230	-0.509264	5.90161	-4.12781	0.00272839	0.0183306	-1.98803
ENSMUSG00000065968	Ifitm7	0.753078	2.40611	4.12751	0.00272958	0.0183306	-1.57824
ENSMUSG00000039018	Mtg1	-0.577026	4.31023	-4.12667	0.00273295	0.0183432	-1.84886
ENSMUSG00000030350	Prmt8	-0.797745	2.86346	-4.12571	0.00273679	0.0183443	-1.64236
ENSMUSG00000018401	Mtmr4	0.605835	5.52518	4.12566	0.00273699	0.0183443	-1.96459
ENSMUSG00000024055	Cyp4f13	-0.746726	3.58601	-4.12546	0.0027378	0.0183443	-1.74936
ENSMUSG00000075279	NA	-0.709421	3.18512	-4.12514	0.00273909	0.0183443	-1.68944
ENSMUSG00000009075	Cabp7	-0.991334	2.0137	-4.12357	0.00274538	0.0183764	-1.54042
ENSMUSG00000041231	Ublcp1	-0.591186	5.44486	-4.12258	0.00274936	0.018393	-1.96869
ENSMUSG00000066487	NA	-1.44043	1.8003	-4.12203	0.00275157	0.0183978	-1.51728
ENSMUSG00000107023	NA	1.47424	4.68459	4.12127	0.00275464	0.0184083	-1.87281
ENSMUSG00000050244	Heatr1	0.524375	8.4642	4.11938	0.00276229	0.0184493	-2.00002
ENSMUSG00000026755	Arpc5l	0.551298	4.57769	4.11878	0.0027647	0.0184554	-1.88794
ENSMUSG00000019066	Rab3d	-0.879511	2.07925	-4.11612	0.00277551	0.0185175	-1.55925
ENSMUSG00000093930	Hmgcs1	0.606196	7.93627	4.11422	0.00278322	0.0185515	-2.01625
ENSMUSG00000021510	Zfp729a	-0.987034	5.43457	-4.11412	0.00278363	0.0185515	-1.97701
ENSMUSG00000028514	Usp24	0.47778	7.50746	4.11042	0.00279876	0.0186422	-2.02739
ENSMUSG00000020483	Dynll2	0.68353	6.1451	4.10985	0.00280113	0.0186437	-2.01671
ENSMUSG00000040459	Arglu1	0.815124	6.82208	4.1092	0.00280378	0.0186437	-2.02848
ENSMUSG00000021431	Snrnp48	0.543417	6.84121	4.10917	0.00280392	0.0186437	-2.03064
ENSMUSG00000040699	Limd2	-0.751751	4.20578	-4.10889	0.00280506	0.0186437	-1.86143
ENSMUSG00000020464	Pnpt1	-0.586749	6.69809	-4.10825	0.0028077	0.0186473	-2.0359
ENSMUSG00000073568	Arl14epl	0.546483	5.84984	4.10802	0.00280864	0.0186473	-2.01124
ENSMUSG00000039221	Rpl22l1	-0.746798	6.0415	-4.10695	0.00281303	0.0186526	-2.02485
ENSMUSG00000028558	Calr4	-1.36139	1.66201	-4.1068	0.00281366	0.0186526	-1.52599
ENSMUSG00000021067	Sav1	0.508224	5.16916	4.10646	0.00281508	0.0186526	-1.96758
ENSMUSG00000071072	Ptges3	0.604727	9.30267	4.10635	0.00281551	0.0186526	-1.99483
ENSMUSG00000041133	Smc1a	-0.642111	6.97497	-4.10472	0.00282225	0.0186871	-2.03988
ENSMUSG00000052707	Tnrc6a	0.515933	6.87885	4.10157	0.00283531	0.0187483	-2.04273
ENSMUSG00000022148	Fyb	-1.55905	4.23066	-4.10133	0.00283634	0.0187483	-1.85951
ENSMUSG00000024213	Nudt3	0.507581	5.62823	4.10087	0.00283824	0.0187483	-2.01082
ENSMUSG00000064345	ND2	1.01916	11.7245	4.10058	0.00283944	0.0187483	-1.89728
ENSMUSG00000103162	NA	1.16062	1.89534	4.10048	0.00283987	0.0187483	-1.55677
ENSMUSG00000033543	Gtf2a2	0.644697	5.51414	4.10015	0.00284122	0.0187483	-2.00235
ENSMUSG00000095990	Zfp97	-1.19653	5.53372	-4.09957	0.00284366	0.0187483	-2.00327
ENSMUSG00000072789	NA	-1.13514	3.03879	-4.09956	0.00284371	0.0187483	-1.70228
ENSMUSG00000039990	Edrf1	0.507501	6.04943	4.09913	0.00284548	0.0187499	-2.03315
ENSMUSG00000042997	Nhlrc3	-0.641696	4.45921	-4.09833	0.00284884	0.0187562	-1.90987
ENSMUSG00000029403	Cdkl2	1.31544	2.12982	4.09817	0.00284949	0.0187562	-1.58577
ENSMUSG00000040276	Pacsin1	-1.20598	1.82517	-4.09718	0.00285366	0.0187736	-1.55834
ENSMUSG00000102602	NA	0.702518	4.63372	4.09524	0.00286179	0.018817	-1.92748
ENSMUSG00000035776	Cd99l2	-0.794672	2.89358	-4.09372	0.0028682	0.018849	-1.69455
ENSMUSG00000020283	Pex13	-0.654293	5.31785	-4.09171	0.00287664	0.0188856	-2.00605
ENSMUSG00000069266	Hist1h4b	-1.42991	4.61376	-4.09167	0.00287683	0.0188856	-1.92552
ENSMUSG00000103009	NA	1.11756	1.69845	4.08997	0.00288402	0.0189179	-1.55442
ENSMUSG00000018412	Kansl1	0.470712	6.59173	4.08977	0.00288485	0.0189179	-2.05853
ENSMUSG00000028247	Coq3	-0.968364	3.49512	-4.08932	0.00288678	0.0189205	-1.78707
ENSMUSG00000028648	Ndufs5	-1.32674	1.95801	-4.08891	0.00288849	0.0189216	-1.58395
ENSMUSG00000020271	Fbxw11	-0.451846	6.70298	-4.08822	0.00289144	0.0189308	-2.06663
ENSMUSG00000061615	Hist1h2ab	-2.21978	3.5142	-4.08744	0.00289474	0.018936	-1.76132
ENSMUSG00000043085	Tmem82	-1.20131	1.75881	-4.08716	0.00289595	0.018936	-1.56602
ENSMUSG00000005506	Celf1	0.496221	8.62413	4.0867	0.00289788	0.018936	-2.04675
ENSMUSG00000032612	Usp4	0.538751	6.70165	4.08658	0.00289841	0.018936	-2.06415
ENSMUSG00000033540	Idua	-1.29276	1.87948	-4.08367	0.0029108	0.0190069	-1.58399
ENSMUSG00000039770	Ypel5	-0.497504	4.91624	-4.08289	0.00291416	0.0190187	-1.9843
ENSMUSG00000061518	Cox5b	-0.620014	5.78301	-4.08052	0.00292433	0.019075	-2.05415
ENSMUSG00000030471	Zdhhc13	-0.54808	5.43251	-4.08008	0.00292622	0.0190772	-2.03345
ENSMUSG00000027378	Nphp1	-0.821755	3.21324	-4.07871	0.00293211	0.0191054	-1.76297
ENSMUSG00000033703	Fcsk	-0.711862	4.74913	-4.07729	0.00293823	0.0191351	-1.97392
ENSMUSG00000029780	Nt5c3	-0.60955	4.16786	-4.07648	0.00294173	0.0191478	-1.90748
ENSMUSG00000006498	Ptbp1	0.519308	9.25371	4.0755	0.002946	0.0191605	-2.04444
ENSMUSG00000001403	Ube2c	0.560207	7.05796	4.07531	0.0029468	0.0191605	-2.08378
ENSMUSG00000022488	Nckap1l	0.464795	5.91026	4.07308	0.00295648	0.0192132	-2.0689
ENSMUSG00000055204	Ankrd17	0.508541	8.75286	4.07178	0.00296216	0.0192251	-2.06634
ENSMUSG00000092622	Khdc3	0.611924	4.95125	4.0717	0.00296249	0.0192251	-1.99941
ENSMUSG00000002319	Ipo4	0.800101	6.10853	4.07159	0.002963	0.0192251	-2.07269
ENSMUSG00000040616	Tmem51	-0.721775	3.87138	-4.06998	0.00297001	0.0192603	-1.87572
ENSMUSG00000022559	Fbxl6	-0.567539	4.41119	-4.06884	0.00297501	0.0192753	-1.94984
ENSMUSG00000047246	Hist1h2be	-1.50049	4.61509	-4.06874	0.00297545	0.0192753	-1.95901
ENSMUSG00000047591	Mafa	-1.09935	1.19023	-4.06772	0.00297992	0.0192848	-1.54029
ENSMUSG00000027011	Ube2e3	0.545879	4.99422	4.06768	0.00298007	0.0192848	-2.01061
ENSMUSG00000117869	Snhg4	0.475581	6.81907	4.06667	0.00298452	0.0193035	-2.09639
ENSMUSG00000088789	Scarna13	-1.19568	4.21201	-4.06589	0.00298796	0.0193089	-1.92029
ENSMUSG00000042529	Kcnj12	-0.730005	3.57847	-4.06576	0.00298851	0.0193089	-1.8391
ENSMUSG00000035357	Pdzrn3	-1.13673	1.67448	-4.0653	0.00299055	0.0193119	-1.59002
ENSMUSG00000000131	Xpo6	0.902708	7.60048	4.06424	0.00299521	0.0193318	-2.09683
ENSMUSG00000105382	NA	1.22639	1.87061	4.06235	0.00300355	0.0193755	-1.61073
ENSMUSG00000022575	Gsdmd	-0.953348	1.24876	-4.06086	0.00301016	0.0194077	-1.55602
ENSMUSG00000032077	Bud13	0.903576	4.20061	4.06051	0.00301171	0.0194077	-1.92279
ENSMUSG00000058833	Rex1bd	-0.858366	3.58861	-4.05993	0.00301428	0.0194139	-1.84733
ENSMUSG00000050619	Zscan29	0.668563	3.28656	4.05958	0.00301583	0.0194139	-1.80291
ENSMUSG00000043483	NA	-1.06165	2.97339	-4.05734	0.00302577	0.0194677	-1.75788
ENSMUSG00000025920	Stau2	-0.815042	2.42296	-4.05676	0.00302838	0.0194743	-1.68936
ENSMUSG00000060090	Rp2	-0.784911	5.16837	-4.05495	0.00303648	0.0195026	-2.04918
ENSMUSG00000074781	Ube2n	0.535766	7.15658	4.05477	0.00303726	0.0195026	-2.1156
ENSMUSG00000020515	Cnot8	-0.477681	5.84339	-4.05455	0.00303826	0.0195026	-2.09812
ENSMUSG00000018821	Avpi1	-0.729054	3.21768	-4.05435	0.00303914	0.0195026	-1.80167
ENSMUSG00000022940	Pigp	-0.747071	3.69605	-4.05226	0.00304852	0.0195526	-1.87717
ENSMUSG00000022704	Qtrt2	0.551094	5.51039	4.05167	0.00305116	0.0195593	-2.07819
ENSMUSG00000101970	1810026B05Rik	0.80018	5.24875	4.05037	0.00305705	0.0195868	-2.05609
ENSMUSG00000027433	Xrn2	-0.571436	7.18994	-4.04817	0.00306695	0.0196315	-2.12552
ENSMUSG00000025626	Phf6	0.734537	5.53728	4.04757	0.00306966	0.0196315	-2.08364
ENSMUSG00000057531	Dtnbp1	-0.840191	2.74063	-4.04755	0.00306978	0.0196315	-1.74334
ENSMUSG00000024799	Tm7sf2	-0.734833	3.40632	-4.0474	0.00307043	0.0196315	-1.84063
ENSMUSG00000038806	Sde2	0.624213	5.66145	4.04597	0.00307692	0.0196561	-2.09562
ENSMUSG00000019726	Lyst	0.566666	5.01703	4.04585	0.00307748	0.0196561	-2.04617
ENSMUSG00000037487	Ubr5	0.476951	9.48372	4.04529	0.00308002	0.0196622	-2.0828
ENSMUSG00000031266	Gla	-0.73244	4.46217	-4.04452	0.00308351	0.0196742	-1.99178
ENSMUSG00000036867	Smad6	-0.905499	2.41009	-4.0432	0.00308952	0.0197023	-1.70782
ENSMUSG00000032959	Pebp1	-0.576835	6.5963	-4.04153	0.00309714	0.0197311	-2.13877
ENSMUSG00000041025	Iffo2	-0.650358	3.09183	-4.04151	0.00309725	0.0197311	-1.80318
ENSMUSG00000108258	NA	0.933008	1.71252	4.04068	0.00310105	0.0197451	-1.62877
ENSMUSG00000036880	Acaa2	-0.80909	4.73529	-4.04008	0.0031038	0.0197453	-2.02873
ENSMUSG00000104913	NA	-1.3037	2.43246	-4.03996	0.00310431	0.0197453	-1.71287
ENSMUSG00000022477	Aco2	-0.498567	7.90978	-4.03886	0.00310939	0.0197572	-2.13414
ENSMUSG00000041895	Wipi1	-0.853235	3.40409	-4.03878	0.00310974	0.0197572	-1.85247
ENSMUSG00000001211	Agpat3	-0.515428	5.38096	-4.0385	0.00311101	0.0197572	-2.09391
ENSMUSG00000063430	Wscd2	1.03274	1.8443	4.03726	0.00311674	0.0197834	-1.64711
ENSMUSG00000026275	Ppp1r7	0.563995	5.85458	4.03658	0.00311984	0.0197929	-2.12131
ENSMUSG00000021671	Poc5	-0.557903	4.55092	-4.03619	0.00312164	0.019794	-2.01643
ENSMUSG00000047407	Tgif1	0.701016	7.00575	4.03505	0.00312693	0.0198173	-2.14521
ENSMUSG00000029027	Dffb	0.80737	2.44713	4.0334	0.00313453	0.0198553	-1.72474
ENSMUSG00000021905	Dph3	0.587164	4.96891	4.03301	0.00313632	0.0198563	-2.06138
ENSMUSG00000057230	Aak1	0.678267	6.85222	4.02817	0.00315882	0.0199885	-2.15489
ENSMUSG00000018736	Ndel1	-0.568492	5.28103	-4.02444	0.00317629	0.0200887	-2.10748
ENSMUSG00000071669	Snx29	-0.866365	2.5514	-4.02406	0.00317809	0.0200897	-1.75436
ENSMUSG00000031167	Rbm3	0.716621	7.58318	4.02311	0.00318253	0.0201021	-2.16105
ENSMUSG00000042118	Bhmt2	-0.930231	3.01033	-4.02294	0.00318333	0.0201021	-1.81692
ENSMUSG00000029624	Ptcd1	-0.592467	4.07043	-4.02022	0.00319615	0.0201556	-1.98107
ENSMUSG00000110569	NA	-0.742706	3.51441	-4.02018	0.00319636	0.0201556	-1.89896
ENSMUSG00000030095	Tmem43	0.538957	5.15901	4.0201	0.00319673	0.0201556	-2.0993
ENSMUSG00000039200	Atf7ip2	-0.684969	4.39571	-4.01786	0.00320735	0.0202035	-2.02558
ENSMUSG00000052942	Glis3	-1.12426	2.71032	-4.01762	0.00320848	0.0202035	-1.78323
ENSMUSG00000029790	Cep41	0.600925	3.5724	4.01745	0.00320926	0.0202035	-1.90937
ENSMUSG00000009741	Ubp1	0.63086	6.59164	4.01659	0.00321337	0.0202138	-2.17014
ENSMUSG00000003762	Coq8b	-0.733192	2.70071	-4.01642	0.00321418	0.0202138	-1.78585
ENSMUSG00000103238	NA	0.876112	3.20021	4.01605	0.00321595	0.0202145	-1.85387
ENSMUSG00000026867	Gapvd1	0.465238	6.76236	4.01442	0.0032237	0.0202444	-2.17681
ENSMUSG00000018449	Rpain	-0.755681	3.34101	-4.01423	0.00322459	0.0202444	-1.88113
ENSMUSG00000002949	Timm44	-0.553856	5.68215	-4.01401	0.00322565	0.0202444	-2.15173
ENSMUSG00000096917	2500002B13Rik	0.538495	4.72859	4.01257	0.00323255	0.0202774	-2.06827
ENSMUSG00000053219	Raet1e	-1.26943	1.34564	-4.01139	0.0032382	0.0203018	-1.63714
ENSMUSG00000084349	NA	-0.597831	9.92865	-4.01084	0.0032408	0.0203018	-2.11898
ENSMUSG00000005823	Gpr108	-0.688344	3.93724	-4.01072	0.00324142	0.0203018	-1.9765
ENSMUSG00000046687	Gm5424	0.661822	4.48256	4.00977	0.00324593	0.0203198	-2.04191
ENSMUSG00000047153	Khnyn	-0.716514	4.34292	-4.00658	0.00326133	0.0204031	-2.03625
ENSMUSG00000024805	Pcgf5	-0.795712	3.2061	-4.00632	0.00326256	0.0204031	-1.8729
ENSMUSG00000020134	Peli1	-0.519865	5.62623	-4.00345	0.00327646	0.0204795	-2.16506
ENSMUSG00000028599	Tnfrsf1b	-0.57552	4.47374	-4.00201	0.00328345	0.0205128	-2.06006
ENSMUSG00000044393	Dsg2	-0.48607	6.59885	-4.00142	0.00328632	0.0205202	-2.20088
ENSMUSG00000029602	Rasal1	-0.789044	2.21141	-4.00058	0.00329043	0.0205355	-1.74826
ENSMUSG00000096740	Lbhd1	0.594343	5.34145	3.9997	0.00329472	0.0205518	-2.14556
ENSMUSG00000023074	Mospd1	-0.848696	2.54315	-3.99922	0.00329704	0.0205558	-1.7911
ENSMUSG00000025940	Tmem70	-0.703705	3.90747	-3.99772	0.00330439	0.0205912	-1.9924
ENSMUSG00000088835	NA	-1.03982	5.04803	-3.997	0.00330791	0.0206027	-2.12409
ENSMUSG00000028613	Lrp8	-0.669979	3.37397	-3.99644	0.00331067	0.0206094	-1.91437
ENSMUSG00000071078	Nr2c2ap	-0.593167	4.26365	-3.99308	0.00332719	0.0206985	-2.04814
ENSMUSG00000067714	Lpar5	1.13755	3.32459	3.99284	0.00332835	0.0206985	-1.90241
ENSMUSG00000015023	Ddx19a	0.630734	6.20668	3.99213	0.00333188	0.0206992	-2.20118
ENSMUSG00000024097	Srsf7	0.559664	7.64439	3.99205	0.00333226	0.0206992	-2.20881
ENSMUSG00000024027	Glp1r	1.04387	1.57203	3.9918	0.00333352	0.0206992	-1.68994
ENSMUSG00000032621	Srek1	0.499666	6.21319	3.99126	0.00333615	0.0207036	-2.20443
ENSMUSG00000029397	Rchy1	0.475374	5.20966	3.99097	0.00333761	0.0207036	-2.14968
ENSMUSG00000048960	Prex2	0.796607	6.42211	3.99058	0.00333953	0.0207051	-2.20591
ENSMUSG00000044221	Grsf1	0.453839	7.04061	3.98916	0.00334657	0.0207383	-2.21753
ENSMUSG00000105230	NA	1.03908	1.23756	3.98737	0.00335548	0.020783	-1.67238
ENSMUSG00000015748	Prpf3	0.457309	5.83404	3.98624	0.00336112	0.0207989	-2.20005
ENSMUSG00000037568	Vash2	1.08901	1.62941	3.98617	0.00336145	0.0207989	-1.70331
ENSMUSG00000102714	NA	1.116	1.72645	3.98227	0.00338094	0.0209048	-1.71758
ENSMUSG00000037573	Tob1	0.527753	5.94776	3.98207	0.00338196	0.0209048	-2.2103
ENSMUSG00000065037	Rn7sk	-0.945687	14.5985	-3.98002	0.00339226	0.0209564	-1.94688
ENSMUSG00000032419	Tbx18	0.764259	2.94746	3.97973	0.00339372	0.0209564	-1.87525
ENSMUSG00000057534	Elobl	-0.888996	1.32141	-3.97899	0.00339742	0.0209687	-1.68454
ENSMUSG00000015094	Npdc1	-0.963287	2.88283	-3.9786	0.00339939	0.0209703	-1.8668
ENSMUSG00000022391	Rangap1	0.456079	6.57272	3.97802	0.00340235	0.020978	-2.2315
ENSMUSG00000022415	Syngr1	-0.680239	4.63568	-3.97696	0.0034077	0.0209855	-2.11663
ENSMUSG00000038909	Kat7	0.867388	8.05967	3.97686	0.00340818	0.0209855	-2.22619
ENSMUSG00000023852	Chd1	0.47844	7.24401	3.97677	0.00340868	0.0209855	-2.23635
ENSMUSG00000026773	Pfkfb3	-0.772636	3.71369	-3.97614	0.00341186	0.0209945	-1.9966
ENSMUSG00000023832	Acat2	0.633004	6.95206	3.97452	0.00342005	0.0210343	-2.23925
ENSMUSG00000039382	Wdr45	0.682276	3.66753	3.9733	0.00342628	0.0210621	-1.98922
ENSMUSG00000032097	Ddx6	0.516952	8.23761	3.9726	0.00342982	0.0210733	-2.23119
[truncated: 10,278 more rows]

## Sheet: Shared_DEGs
List of genes differentially expressed in both ADNP KO and ADNP delta-HD
ENSEMBL ID	Gene Symbol	Row # (Supplementary Figure 7a heatmap)
ENSMUSG00000032477	Cdc25a	1
ENSMUSG00000041645	Ddx24	2
ENSMUSG00000045411	2410002F23Rik	3
ENSMUSG00000029068	Ccnl2	4
ENSMUSG00000078515	Ddi2	5
ENSMUSG00000001173	Ocrl	6
ENSMUSG00000024812	Tjp2	7
ENSMUSG00000017478	Zc3h18	8
ENSMUSG00000060671	Atp8b2	9
ENSMUSG00000039515	Ptpa	10
ENSMUSG00000018412	Kansl1	11
ENSMUSG00000040025	Ythdf2	12
ENSMUSG00000053436	Mapk14	13
ENSMUSG00000078923	Ube2v1	14
ENSMUSG00000001150	Mcm3ap	15
ENSMUSG00000049764	Zfp280b	16
ENSMUSG00000019558	Slc6a8	17
ENSMUSG00000032058	Ppp2r1b	18
ENSMUSG00000050229	Pigm	19
ENSMUSG00000021264	Yy1	20
ENSMUSG00000035161	Ints6	21
ENSMUSG00000048960	Prex2	22
ENSMUSG00000030204	Ddx47	23
ENSMUSG00000040250	Ints13	24
ENSMUSG00000064127	Med14	25
ENSMUSG00000020184	Mdm2	26
ENSMUSG00000089824	Rbm12	27
ENSMUSG00000027203	Dut	28
ENSMUSG00000117748	NA	29
ENSMUSG00000024642	Tle4	30
ENSMUSG00000022412	Mief1	31
ENSMUSG00000002068	Ccne1	32
ENSMUSG00000022385	Gtse1	33
ENSMUSG00000029394	Cdk2ap1	34
ENSMUSG00000020100	Slc29a3	35
ENSMUSG00000029657	Hsph1	36
ENSMUSG00000072419	Dppa2	37
ENSMUSG00000050966	Lin28a	38
ENSMUSG00000005892	Trh	39
ENSMUSG00000064302	Clasp1	40
ENSMUSG00000047710	Champ1	41
ENSMUSG00000027751	Supt20	42
ENSMUSG00000029028	Lrrc47	43
ENSMUSG00000027498	Cstf1	44
ENSMUSG00000015023	Ddx19a	45
ENSMUSG00000029718	Pcolce	46
ENSMUSG00000003033	Ap1m1	47
ENSMUSG00000020737	Jpt1	48
ENSMUSG00000027650	Tti1	49
ENSMUSG00000055319	Sec23ip	50
ENSMUSG00000022718	Dgcr8	51
ENSMUSG00000034931	Dhx8	52
ENSMUSG00000040620	Dhx33	53
ENSMUSG00000028552	Eps15	54
ENSMUSG00000059890	Ube4a	55
ENSMUSG00000037364	Srrt	56
ENSMUSG00000018547	Pip4k2b	57
ENSMUSG00000037461	Ints7	58
ENSMUSG00000022391	Rangap1	59
ENSMUSG00000028896	Rcc1	60
ENSMUSG00000032612	Usp4	61
ENSMUSG00000038028	Tigar	62
ENSMUSG00000049354	Dcaf7	63
ENSMUSG00000009741	Ubp1	64
ENSMUSG00000035181	Heatr5a	65
ENSMUSG00000002052	Supt6	66
ENSMUSG00000038437	Mllt6	67
ENSMUSG00000026728	Vim	68
ENSMUSG00000005899	Smpd4	69
ENSMUSG00000041308	Sntb2	70
ENSMUSG00000060206	Zfp462	71
ENSMUSG00000031561	Tenm3	72
ENSMUSG00000074994	Qser1	73
ENSMUSG00000034275	Igsf9b	74
ENSMUSG00000028106	Rprd2	75
ENSMUSG00000058392	Rrp1b	76
ENSMUSG00000001552	Jup	77
ENSMUSG00000027933	Ints3	78
ENSMUSG00000021395	Spin1	79
ENSMUSG00000026867	Gapvd1	80
ENSMUSG00000032580	Rbm5	81
ENSMUSG00000033075	Senp1	82
ENSMUSG00000039842	Mcph1	83
ENSMUSG00000041649	Klf8	84
ENSMUSG00000024188	Luc7l	85
ENSMUSG00000005225	Plekha8	86
ENSMUSG00000005893	Nr2c2	87
ENSMUSG00000117869	Snhg4	88
ENSMUSG00000016619	Nup50	89
ENSMUSG00000020697	Lig3	90
ENSMUSG00000025439	Clns1a	91
ENSMUSG00000034075	Zdhhc5	92
ENSMUSG00000034906	Ncaph	93
ENSMUSG00000040720	Virma	94
ENSMUSG00000026374	Tsn	95
ENSMUSG00000078684	NA	96
ENSMUSG00000054611	Kdm2a	97
ENSMUSG00000053110	Yap1	98
ENSMUSG00000047407	Tgif1	99
ENSMUSG00000040661	Rad54l2	100
ENSMUSG00000057230	Aak1	101
ENSMUSG00000039929	Urb1	102
ENSMUSG00000004565	Pnpla6	103
ENSMUSG00000000275	Trim25	104
ENSMUSG00000039703	Nploc4	105
ENSMUSG00000106864	Gtf3c2	106
ENSMUSG00000030172	Erc1	107
ENSMUSG00000031508	Ankrd10	108
ENSMUSG00000024422	Dhx16	109
ENSMUSG00000066357	Wdr6	110
ENSMUSG00000043439	Epop	111
ENSMUSG00000071497	Nutf2-ps1	112
ENSMUSG00000000568	Hnrnpd	113
ENSMUSG00000026701	Prdx6	114
ENSMUSG00000038914	Dido1	115
ENSMUSG00000018965	Ywhah	116
ENSMUSG00000009013	Dynll1	117
ENSMUSG00000031548	Sfrp1	118
ENSMUSG00000038279	Nop2	119
ENSMUSG00000079426	Arpc4	120
ENSMUSG00000025047	Pdcd11	121
ENSMUSG00000030138	Bms1	122
ENSMUSG00000031657	Heatr3	123
ENSMUSG00000006134	Crkl	124
ENSMUSG00000020532	Acaca	125
ENSMUSG00000005103	Wdr1	126
ENSMUSG00000019432	Ddx39b	127
ENSMUSG00000028948	Nol9	128
ENSMUSG00000004530	Coro1c	129
ENSMUSG00000047388	Atmin	130
ENSMUSG00000001403	Ube2c	131
ENSMUSG00000037885	Stk35	132
ENSMUSG00000018770	Atp5g3	133
ENSMUSG00000018160	Med1	134
ENSMUSG00000033769	Exoc6b	135
ENSMUSG00000038965	Ube2l3	136
ENSMUSG00000006456	Rbm14	137
ENSMUSG00000026288	Inpp5d	138
ENSMUSG00000006056	Calcoco2	139
ENSMUSG00000065947	ND4L	140
ENSMUSG00000014769	Psmb1	141
ENSMUSG00000024271	Elp2	142
ENSMUSG00000032604	Qars	143
ENSMUSG00000030528	Blm	144
ENSMUSG00000060739	Nsa2	145
ENSMUSG00000038612	Mcl1	146
ENSMUSG00000027242	Wdr76	147
ENSMUSG00000027433	Xrn2	148
ENSMUSG00000000563	Atp5pb	149
ENSMUSG00000030884	Uqcrc2	150
ENSMUSG00000041712	Ubr7	151
ENSMUSG00000041028	Ghitm	152
ENSMUSG00000016534	Lamp2	153
ENSMUSG00000025027	Xpnpep1	154
ENSMUSG00000028692	Akr1a1	155
ENSMUSG00000055850	Rnf181	156
ENSMUSG00000021242	Npc2	157
ENSMUSG00000020321	Mdh1	158
ENSMUSG00000030246	Ldhb	159
ENSMUSG00000020572	Nampt	160
ENSMUSG00000021831	Ero1a	161
ENSMUSG00000024026	Glo1	162
ENSMUSG00000078193	Gm2000	163
ENSMUSG00000032409	Atr	164
ENSMUSG00000023175	Bsg	165
ENSMUSG00000031591	Asah1	166
ENSMUSG00000002845	Tmem39a	167
ENSMUSG00000074637	Sox2	168
ENSMUSG00000042650	Alkbh5	169
ENSMUSG00000075706	Gpx4	170
ENSMUSG00000068739	Sars	171
ENSMUSG00000025403	Shmt2	172
ENSMUSG00000032458	Copb2	173
ENSMUSG00000087935	Snora81	174
ENSMUSG00000020330	Hmmr	175
ENSMUSG00000020128	Vps54	176
ENSMUSG00000022312	Eif3h	177
ENSMUSG00000048076	Arf1	178
ENSMUSG00000020457	Drg1	179
ENSMUSG00000093930	Hmgcs1	180
ENSMUSG00000031701	Dnaja2	181
ENSMUSG00000026021	Sumo1	182
ENSMUSG00000031167	Rbm3	183
ENSMUSG00000001270	Ckb	184
ENSMUSG00000028435	Aqp3	185
ENSMUSG00000049932	H2ax	186
ENSMUSG00000066652	Lefty2	187
ENSMUSG00000088025	NA	188
ENSMUSG00000060639	H4c9	189
ENSMUSG00000057036	Gm7536	190
ENSMUSG00000059070	Rpl18	191
ENSMUSG00000036940	Kdm1a	192
ENSMUSG00000000441	Raf1	193
ENSMUSG00000031826	Usp10	194
ENSMUSG00000025332	Kdm5c	195
ENSMUSG00000023110	Prmt5	196
ENSMUSG00000041879	Ipo9	197
ENSMUSG00000032939	Nup93	198
ENSMUSG00000038664	Herc1	199
ENSMUSG00000028514	Usp24	200
ENSMUSG00000022100	Xpo7	201
ENSMUSG00000030870	Ubfd1	202
ENSMUSG00000040565	Btaf1	203
ENSMUSG00000024335	Brd2	204
ENSMUSG00000054808	Actn4	205
ENSMUSG00000030435	U2af2	206
ENSMUSG00000031652	N4bp1	207
ENSMUSG00000038482	Tfdp1	208
ENSMUSG00000024165	Jpt2	209
ENSMUSG00000030722	Nfatc2ip	210
ENSMUSG00000074221	Zfp568	211
ENSMUSG00000031976	Urb2	212
ENSMUSG00000016921	Srsf6	213
ENSMUSG00000003119	Cdk12	214
ENSMUSG00000036036	Zfp57	215
ENSMUSG00000000131	Xpo6	216
ENSMUSG00000034342	Cbl	217
ENSMUSG00000040481	Bptf	218
ENSMUSG00000059552	Trp53	219
ENSMUSG00000005698	Ctcf	220
ENSMUSG00000031353	Rbbp7	221
ENSMUSG00000026192	Atic	222
ENSMUSG00000055436	Srsf11	223
ENSMUSG00000037674	Rfx7	224
ENSMUSG00000062397	Zfp706	225
ENSMUSG00000001089	Luzp1	226
ENSMUSG00000040325	Dcaf1	227
ENSMUSG00000037486	Asxl2	228
ENSMUSG00000048170	Mcmbp	229
ENSMUSG00000051853	Arf3	230
ENSMUSG00000034926	Dhcr24	231
ENSMUSG00000019132	BC005537	232
ENSMUSG00000027395	Polr1b	233
ENSMUSG00000034187	Nsf	234
ENSMUSG00000027520	Zdbf2	235
ENSMUSG00000072244	Trim6	236
ENSMUSG00000053754	Chd8	237
ENSMUSG00000020649	Rrm2	238
ENSMUSG00000000561	Wdr77	239
ENSMUSG00000058230	Arhgap35	240
ENSMUSG00000028430	Nol6	241
ENSMUSG00000019947	Arid5b	242
ENSMUSG00000022191	Drosha	243
ENSMUSG00000046591	Ticrr	244
ENSMUSG00000092035	Peg10	245
ENSMUSG00000051747	Ttn	246
ENSMUSG00000038518	Jarid2	247
ENSMUSG00000022962	Gart	248
ENSMUSG00000056076	Eif3b	249
ENSMUSG00000033596	Rfwd3	250
ENSMUSG00000031731	Ap1g1	251
ENSMUSG00000022673	Mcm4	252
ENSMUSG00000049553	Polr1a	253
ENSMUSG00000051695	Pcbp1	254
ENSMUSG00000048578	Mlec	255
ENSMUSG00000031902	Nfatc3	256
ENSMUSG00000026917	Wdr5	257
ENSMUSG00000030795	Fus	258
ENSMUSG00000042520	Ubap2l	259
ENSMUSG00000028820	Sfpq	260
ENSMUSG00000031714	Gab1	261
ENSMUSG00000068566	Myadm	262
ENSMUSG00000019817	Plagl1	263
ENSMUSG00000038909	Kat7	264
ENSMUSG00000034120	Srsf2	265
ENSMUSG00000021282	Eif5	266
ENSMUSG00000004356	Utp20	267
ENSMUSG00000022682	Rrn3	268
ENSMUSG00000027547	Sall4	269
ENSMUSG00000021840	Mapk1ip1l	270
ENSMUSG00000029920	Smarcad1	271
ENSMUSG00000073676	Hspe1	272
ENSMUSG00000079225	NA	273
ENSMUSG00000029249	Rest	274
ENSMUSG00000054387	Mdm4	275
ENSMUSG00000050244	Heatr1	276
ENSMUSG00000020075	Ddx21	277
ENSMUSG00000024472	Dcp2	278
ENSMUSG00000019970	Sgk1	279
ENSMUSG00000021374	Nup153	280
ENSMUSG00000079259	Trim71	281
ENSMUSG00000063870	Chd4	282
ENSMUSG00000001910	Nacc1	283
ENSMUSG00000036752	Tubb4b	284
ENSMUSG00000021953	Tdh	285
ENSMUSG00000070047	Fat1	286
ENSMUSG00000014355	Anapc1	287
ENSMUSG00000030536	Iqgap1	288
ENSMUSG00000005506	Celf1	289
ENSMUSG00000057236	Rbbp4	290
ENSMUSG00000020114	Cand1	291
ENSMUSG00000028452	Vcp	292
ENSMUSG00000063550	Nup98	293
ENSMUSG00000027940	Tpm3	294
ENSMUSG00000018293	Pfn1	295
ENSMUSG00000053907	Mat2a	296
ENSMUSG00000043091	Tuba1c	297
ENSMUSG00000025153	Fasn	298
ENSMUSG00000065232	Gm22973	299
ENSMUSG00000064945	Rny3	300
ENSMUSG00000022464	Slc38a4	301
ENSMUSG00000071415	Rpl23	302
ENSMUSG00000020430	Pes1	303
ENSMUSG00000022241	Tars	304
ENSMUSG00000029782	Tmem209	305
ENSMUSG00000030062	Rpn1	306
ENSMUSG00000028645	Slc2a1	307
ENSMUSG00000079641	Rpl39	308
ENSMUSG00000075031	H2bc3	309
ENSMUSG00000020460	Rps27a	310
ENSMUSG00000057262	Rpl15-ps6	311
ENSMUSG00000028936	Rpl22	312
ENSMUSG00000024587	Nars	313
ENSMUSG00000028234	Rps20	314
ENSMUSG00000024493	Lars	315
ENSMUSG00000049539	H1f1	316
ENSMUSG00000062328	Rpl17	317
ENSMUSG00000065820	Gm26316	318
ENSMUSG00000007739	Cct4	319
ENSMUSG00000095597	Rps7-ps3	320
ENSMUSG00000037563	Rps16	321
ENSMUSG00000040850	Psme4	322
ENSMUSG00000063229	Ldha	323
ENSMUSG00000020407	Upp1	324
ENSMUSG00000036427	Gpi1	325
ENSMUSG00000042406	Atf4	326
ENSMUSG00000020152	Actr2	327
ENSMUSG00000028527	Ak4	328
ENSMUSG00000023456	Tpi1	329
ENSMUSG00000094655	Gm25360	330
ENSMUSG00000058385	H2bc8	331
ENSMUSG00000052565	H1f3	332
ENSMUSG00000096243	Gm24265	333
ENSMUSG00000095260	Gm25890	334
ENSMUSG00000094377	Gm24407	335
ENSMUSG00000095590	LOC115488077	336
ENSMUSG00000094338	H2bc13	337
ENSMUSG00000036181	H1f2	338
ENSMUSG00000009927	Rps25	339
ENSMUSG00000024640	Psat1	340
ENSMUSG00000078952	Lncenc1	341
ENSMUSG00000021196	Pfkp	342
ENSMUSG00000060938	Rpl26	343
ENSMUSG00000057841	Rpl32	344
ENSMUSG00000069682	Gm10275	345
ENSMUSG00000026615	Eprs	346
ENSMUSG00000058443	Rpl10-ps3	347
ENSMUSG00000029767	Calu	348
ENSMUSG00000097451	NA	349
ENSMUSG00000022884	Eif4a2	350
ENSMUSG00000032494	Tdgf1	351
ENSMUSG00000030744	Rps3	352
ENSMUSG00000062070	Pgk1	353
ENSMUSG00000024073	Birc6	354
ENSMUSG00000053062	Jam2	355
ENSMUSG00000011179	Odc1	356
ENSMUSG00000069833	Ahnak	357
ENSMUSG00000022961	Son	358
ENSMUSG00000058006	Mdn1	359
ENSMUSG00000042207	Kdm5b	360
ENSMUSG00000045983	Eif4g1	361
ENSMUSG00000001440	Kpnb1	362
ENSMUSG00000037487	Ubr5	363
ENSMUSG00000006498	Ptbp1	364
ENSMUSG00000033732	Sf3b3	365
ENSMUSG00000064356	ATP8	366
ENSMUSG00000096659	Gm25679	367
ENSMUSG00000096206	Gm22317	368
ENSMUSG00000101249	NA	369
ENSMUSG00000027573	Gid8	370
ENSMUSG00000031916	Cog8	371
ENSMUSG00000038685	Rtel1	372
ENSMUSG00000035529	Prdm4	373
ENSMUSG00000019984	Med23	374
ENSMUSG00000003808	Farsa	375
ENSMUSG00000042810	Krba1	376
ENSMUSG00000030019	Fbxl14	377
ENSMUSG00000025019	Lcor	378
ENSMUSG00000026283	Ing5	379
ENSMUSG00000032998	Foxj3	380
ENSMUSG00000035311	Gnptab	381
ENSMUSG00000034520	Gjc1	382
ENSMUSG00000019297	Nop9	383
ENSMUSG00000034674	Tdg	384
ENSMUSG00000039990	Edrf1	385
ENSMUSG00000022488	Nckap1l	386
ENSMUSG00000032897	Nfyc	387
ENSMUSG00000027304	Rtf1	388
ENSMUSG00000027668	Mfn1	389
ENSMUSG00000039748	Exo1	390
ENSMUSG00000041215	Yeats2	391
ENSMUSG00000022678	Nde1	392
ENSMUSG00000098950	NA	393
ENSMUSG00000032384	Csnk1g1	394
ENSMUSG00000031016	Wee1	395
ENSMUSG00000061950	Ppp4r1	396
ENSMUSG00000020483	Dynll2	397
ENSMUSG00000029439	Sfswap	398
ENSMUSG00000034820	Cpsf7	399
ENSMUSG00000038542	Pcid2	400
ENSMUSG00000024843	Chka	401
ENSMUSG00000031511	Arhgef7	402
ENSMUSG00000019979	Apaf1	403
ENSMUSG00000006398	Cdc20	404
ENSMUSG00000059273	Zc3h4	405
ENSMUSG00000015869	Prpsap1	406
ENSMUSG00000030689	Ino80e	407
ENSMUSG00000021495	Fam193b	408
ENSMUSG00000033624	Pdpr	409
ENSMUSG00000032470	Mras	410
ENSMUSG00000015748	Prpf3	411
ENSMUSG00000073568	Arl14epl	412
ENSMUSG00000023994	Nfya	413
ENSMUSG00000058056	Palld	414
ENSMUSG00000029364	Wsb2	415
ENSMUSG00000028886	Eya3	416
ENSMUSG00000032431	Crtap	417
ENSMUSG00000040918	Slc19a2	418
ENSMUSG00000029613	Eif2ak1	419
ENSMUSG00000027189	Trim44	420
ENSMUSG00000018572	Phf23	421
ENSMUSG00000061360	Phf5a	422
ENSMUSG00000062380	Tubb3	423
ENSMUSG00000032015	Pou2f3	424
ENSMUSG00000075592	Nynrin	425
ENSMUSG00000021127	Zfp36l1	426
ENSMUSG00000039220	Ppp1r10	427
ENSMUSG00000045665	Mfsd5	428
ENSMUSG00000033272	Slc35a4	429
ENSMUSG00000022178	Ajuba	430
ENSMUSG00000049396	Gemin4	431
ENSMUSG00000002319	Ipo4	432
ENSMUSG00000071652	Ints5	433
ENSMUSG00000033386	Frrs1	434
ENSMUSG00000027070	Lrp2	435
ENSMUSG00000048668	Rhno1	436
ENSMUSG00000026927	Entr1	437
ENSMUSG00000019715	Gle1	438
ENSMUSG00000018401	Mtmr4	439
ENSMUSG00000031774	Psme3ip1	440
ENSMUSG00000027315	Spint1	441
ENSMUSG00000028911	Srsf4	442
ENSMUSG00000038023	Atp6v0a2	443
ENSMUSG00000026788	Zbtb43	444
ENSMUSG00000022407	Adsl	445
ENSMUSG00000047832	Cdca4	446
ENSMUSG00000035842	Ddx11	447
ENSMUSG00000031792	Usb1	448
ENSMUSG00000058761	Rnf169	449
ENSMUSG00000022704	Qtrt2	450
ENSMUSG00000024382	Ercc3	451
ENSMUSG00000027651	Rprd1b	452
ENSMUSG00000021133	Susd6	453
ENSMUSG00000032531	Amotl2	454
ENSMUSG00000020974	Pole2	455
ENSMUSG00000021540	Smad5	456
ENSMUSG00000030208	Emp1	457
ENSMUSG00000020743	Mif4gd	458
ENSMUSG00000023286	Ube2j2	459
ENSMUSG00000028124	Gclm	460
ENSMUSG00000042439	Zfp532	461
ENSMUSG00000046671	Mtfr1l	462
ENSMUSG00000024767	Otub1	463
ENSMUSG00000042185	Nfrkb	464
ENSMUSG00000052105	Mtcl1	465
ENSMUSG00000041734	Kirrel	466
ENSMUSG00000006930	Hap1	467
ENSMUSG00000036672	Cenpt	468
ENSMUSG00000041229	Phf8	469
ENSMUSG00000050148	Ubqln2	470
ENSMUSG00000021559	Dapk1	471
ENSMUSG00000023902	Zscan10	472
ENSMUSG00000039910	Cited2	473
ENSMUSG00000094989	Rpl9-ps4	474
ENSMUSG00000090290	Tarbp1	475
ENSMUSG00000040624	Plekhg1	476
ENSMUSG00000040483	Xaf1	477
ENSMUSG00000016477	E2f3	478
ENSMUSG00000025964	Adam23	479
ENSMUSG00000040274	Cdk6	480
ENSMUSG00000041773	Enc1	481
ENSMUSG00000023147	Get1	482
ENSMUSG00000054752	Fsd1l	483
ENSMUSG00000008575	Nfib	484
ENSMUSG00000029761	Cald1	485
ENSMUSG00000030641	Ddias	486
ENSMUSG00000078784	Rbis	487
ENSMUSG00000020629	Adi1	488
ENSMUSG00000050107	Haspin	489
ENSMUSG00000051306	Usp42	490
ENSMUSG00000034300	Fam53c	491
ENSMUSG00000004768	Rab23	492
ENSMUSG00000036208	Nepro	493
ENSMUSG00000021067	Sav1	494
ENSMUSG00000036167	Pphln1	495
ENSMUSG00000034157	Cipc	496
ENSMUSG00000054051	Ercc6	497
ENSMUSG00000031393	Mecp2	498
ENSMUSG00000030095	Tmem43	499
ENSMUSG00000055675	Kbtbd11	500
ENSMUSG00000029726	Mepce	501
ENSMUSG00000046808	Atp10d	502
ENSMUSG00000023030	Slc11a2	503
ENSMUSG00000024816	Frmd8	504
ENSMUSG00000046862	Pramel12	505
ENSMUSG00000025041	Nt5c2	506
ENSMUSG00000040102	Klhl42	507
ENSMUSG00000107092	NA	508
ENSMUSG00000066643	Wdr35	509
ENSMUSG00000078508	Pramel30	510
ENSMUSG00000022895	Ets2	511
ENSMUSG00000071645	Tut1	512
ENSMUSG00000026848	Tor1b	513
ENSMUSG00000006301	Tmbim1	514
ENSMUSG00000052557	Gan	515
ENSMUSG00000001288	Rarg	516
ENSMUSG00000029461	Fam168a	517
ENSMUSG00000047248	C2cd3	518
ENSMUSG00000023087	Noct	519
ENSMUSG00000045817	Zfp36l2	520
ENSMUSG00000020593	Lpin1	521
ENSMUSG00000066640	Fbxl18	522
ENSMUSG00000055670	Zzef1	523
ENSMUSG00000042496	Prdm10	524
ENSMUSG00000005299	Letm1	525
ENSMUSG00000039157	Fam102a	526
ENSMUSG00000025577	Cbx2	527
ENSMUSG00000007050	Lsm2	528
ENSMUSG00000037415	Ranbp10	529
ENSMUSG00000027478	Dnmt3b	530
ENSMUSG00000018166	Erbb3	531
ENSMUSG00000025034	Trim8	532
ENSMUSG00000021965	Ska3	533
ENSMUSG00000033106	Slc7a6os	534
ENSMUSG00000024791	Cdca5	535
ENSMUSG00000028668	Eloa	536
ENSMUSG00000056952	Tatdn2	537
ENSMUSG00000032309	Fbxo22	538
ENSMUSG00000038126	Mphosph9	539
ENSMUSG00000053801	Grwd1	540
ENSMUSG00000027993	Trim2	541
ENSMUSG00000015354	Pcolce2	542
ENSMUSG00000019891	Dcbld1	543
ENSMUSG00000022218	Tgm1	544
ENSMUSG00000044149	Nkrf	545
ENSMUSG00000097545	Mir124a-1hg	546
ENSMUSG00000031617	Tmem184c	547
ENSMUSG00000016526	Dyrk3	548
ENSMUSG00000081752	NA	549
ENSMUSG00000045763	Basp1	550
ENSMUSG00000022545	Ercc4	551
ENSMUSG00000027254	Map1a	552
ENSMUSG00000044349	Snhg11	553
ENSMUSG00000081051	Gm15427	554
ENSMUSG00000028581	Laptm5	555
ENSMUSG00000001056	Nhp2	556
ENSMUSG00000024248	Cox7a2l	557
ENSMUSG00000107176	Gm9794	558
ENSMUSG00000028455	Stoml2	559
ENSMUSG00000052738	Suclg1	560
ENSMUSG00000030934	Oat	561
ENSMUSG00000066150	Slc31a1	562
ENSMUSG00000020484	Xbp1	563
ENSMUSG00000058881	Zfp516	564
ENSMUSG00000027122	Arl14ep	565
ENSMUSG00000032267	Usp28	566
ENSMUSG00000018567	Gabarap	567
ENSMUSG00000041168	Lonp1	568
ENSMUSG00000001036	Epn2	569
ENSMUSG00000036372	Tmem258	570
ENSMUSG00000034354	Mtmr3	571
ENSMUSG00000035933	Cog5	572
ENSMUSG00000041225	Arhgap12	573
ENSMUSG00000028572	Hook1	574
ENSMUSG00000031703	Itfg1	575
ENSMUSG00000029221	Slc30a9	576
ENSMUSG00000032388	Spg21	577
ENSMUSG00000068245	Phf11d	578
ENSMUSG00000002015	Bcap31	579
ENSMUSG00000004936	Map2k1	580
ENSMUSG00000034285	Nipsnap1	581
ENSMUSG00000024759	Atl3	582
ENSMUSG00000032883	Acsl3	583
ENSMUSG00000027660	Skil	584
ENSMUSG00000051285	Pcmtd1	585
ENSMUSG00000035992	Fnip1	586
ENSMUSG00000044393	Dsg2	587
ENSMUSG00000027506	Tpd52	588
ENSMUSG00000020464	Pnpt1	589
ENSMUSG00000029012	Orc5	590
ENSMUSG00000020392	Cdkn2aipnl	591
ENSMUSG00000049517	Rps23	592
ENSMUSG00000021807	Rtraf	593
ENSMUSG00000010517	Faf1	594
ENSMUSG00000017677	Wsb1	595
ENSMUSG00000020271	Fbxw11	596
ENSMUSG00000019373	Cops3	597
ENSMUSG00000015837	Sqstm1	598
ENSMUSG00000020471	Pold2	599
ENSMUSG00000030541	Idh2	600
ENSMUSG00000062901	Klhl24	601
ENSMUSG00000021477	Ctsl	602
ENSMUSG00000030605	Mfge8	603
ENSMUSG00000015937	Macroh2a1	604
ENSMUSG00000007812	Zfp655	605
ENSMUSG00000095562	NA	606
ENSMUSG00000058603	Rpl28-ps1	607
ENSMUSG00000031633	Slc25a4	608
ENSMUSG00000039001	Rps21	609
ENSMUSG00000062997	Rpl35	610
ENSMUSG00000064220	H2ac18	611
ENSMUSG00000066705	Fxyd6	612
ENSMUSG00000031762	Mt2	613
ENSMUSG00000051627	H1f4	614
ENSMUSG00000083833	NA	615
ENSMUSG00000070605	Zfp992	616
ENSMUSG00000078851	H2aw	617
ENSMUSG00000065649	Snora74a	618
ENSMUSG00000060419	NA	619
ENSMUSG00000011256	Adam19	620
ENSMUSG00000040618	Pck2	621
ENSMUSG00000031765	Mt1	622
ENSMUSG00000028773	Fabp3	623
ENSMUSG00000031700	Gpt2	624
ENSMUSG00000020277	Pfkl	625
ENSMUSG00000020142	Slc1a4	626
ENSMUSG00000028179	Cth	627
ENSMUSG00000044894	Uqcrq	628
ENSMUSG00000070343	Gm10288	629
ENSMUSG00000039323	Igfbp2	630
ENSMUSG00000020267	Hint1	631
ENSMUSG00000064360	ND3	632
ENSMUSG00000082082	NA	633
ENSMUSG00000065637	LOC115487043	634
ENSMUSG00000064380	Gm26448	635
ENSMUSG00000096349	Gm22513	636
ENSMUSG00000064382	LOC115488689	637
ENSMUSG00000002076	Hsf2bp	638
ENSMUSG00000025351	Cd63	639
ENSMUSG00000044252	Osbpl1a	640
ENSMUSG00000002996	Hbp1	641
ENSMUSG00000021969	Zdhhc20	642
ENSMUSG00000020273	Papolg	643
ENSMUSG00000049659	Aftph	644
ENSMUSG00000039221	Rpl22l1	645
ENSMUSG00000022253	Nadk2	646
ENSMUSG00000023921	Mmut	647
ENSMUSG00000058638	Zfp110	648
ENSMUSG00000001542	Ell2	649
ENSMUSG00000028397	Kdm4c	650
ENSMUSG00000020390	Ube2b	651
ENSMUSG00000005054	Cstb	652
ENSMUSG00000047881	Rell1	653
ENSMUSG00000022898	Vps26c	654
ENSMUSG00000032346	Ooep	655
ENSMUSG00000031557	Plekha2	656
ENSMUSG00000018796	Acsl1	657
ENSMUSG00000019087	Atp6ap1	658
ENSMUSG00000000028	Cdc45	659
ENSMUSG00000025491	Ifitm1	660
ENSMUSG00000017760	Ctsa	661
ENSMUSG00000024594	Prrc1	662
ENSMUSG00000020538	Srebf1	663
ENSMUSG00000027357	Crls1	664
ENSMUSG00000030718	Ppme1	665
ENSMUSG00000025289	Prdx4	666
ENSMUSG00000028603	Scp2	667
ENSMUSG00000027341	Tmem230	668
ENSMUSG00000027803	Wwtr1	669
ENSMUSG00000020515	Cnot8	670
ENSMUSG00000021114	Atp6v1d	671
ENSMUSG00000021076	Actr10	672
ENSMUSG00000028528	Dnajc6	673
ENSMUSG00000020366	Mapk9	674
ENSMUSG00000073643	Wdfy1	675
ENSMUSG00000044026	Slc35g1	676
ENSMUSG00000020523	Fam114a2	677
ENSMUSG00000030225	Dera	678
ENSMUSG00000024083	Pja2	679
ENSMUSG00000056536	Pign	680
ENSMUSG00000022021	Diaph3	681
ENSMUSG00000025495	Ptdss2	682
ENSMUSG00000040365	Trim41	683
ENSMUSG00000027641	Rbl1	684
ENSMUSG00000035212	Leprot	685
ENSMUSG00000025026	Add3	686
ENSMUSG00000020448	Rnf185	687
ENSMUSG00000095834	NA	688
ENSMUSG00000022750	Klhl22	689
ENSMUSG00000036782	Klhl13	690
ENSMUSG00000118406	Terc	691
ENSMUSG00000046311	Zfp62	692
ENSMUSG00000009030	Pdcl	693
ENSMUSG00000058093	Zfp729b	694
ENSMUSG00000003955	Fam162a	695
ENSMUSG00000031007	Atp6ap2	696
ENSMUSG00000032905	Atg12	697
ENSMUSG00000024259	Slc25a46	698
ENSMUSG00000021238	Aldh6a1	699
ENSMUSG00000042599	Kdm7a	700
ENSMUSG00000020590	Snx13	701
ENSMUSG00000052852	Reep1	702
ENSMUSG00000075703	Selenoi	703
ENSMUSG00000024197	Plin3	704
ENSMUSG00000030647	Ndufc2	705
ENSMUSG00000066441	Rdh11	706
ENSMUSG00000041278	Ttc1	707
ENSMUSG00000027698	Nceh1	708
ENSMUSG00000003031	Cdkn1b	709
ENSMUSG00000020134	Peli1	710
ENSMUSG00000043629	1700019D03Rik	711
ENSMUSG00000055373	Fut9	712
ENSMUSG00000027291	Vps39	713
ENSMUSG00000006378	Gcat	714
ENSMUSG00000027439	Gzf1	715
ENSMUSG00000000827	Tpd52l2	716
ENSMUSG00000024038	Ndufv3	717
ENSMUSG00000074365	Crxos	718
ENSMUSG00000079435	Rpl36a	719
ENSMUSG00000090136	Gm10177	720
ENSMUSG00000042271	Nxt2	721
ENSMUSG00000022656	Nectin3	722
ENSMUSG00000021996	Esd	723
ENSMUSG00000024691	Fam111a	724
ENSMUSG00000048249	Crebrf	725
ENSMUSG00000040359	Ufl1	726
ENSMUSG00000069727	Zfp975	727
ENSMUSG00000029465	Arpc3	728
ENSMUSG00000026087	Mrpl30	729
ENSMUSG00000000339	Rtca	730
ENSMUSG00000021764	Ndufs4	731
ENSMUSG00000027331	Knstrn	732
ENSMUSG00000001018	Snapin	733
ENSMUSG00000028098	Rnf115	734
ENSMUSG00000031634	Ufsp2	735
ENSMUSG00000030471	Zdhhc13	736
ENSMUSG00000041231	Ublcp1	737
ENSMUSG00000002031	Ift46	738
ENSMUSG00000036478	Btg1	739
ENSMUSG00000038936	Sccpdh	740
ENSMUSG00000022751	Nit2	741
ENSMUSG00000028954	Nub1	742
ENSMUSG00000044201	Cdc25c	743
ENSMUSG00000018736	Ndel1	744
ENSMUSG00000053898	Ech1	745
ENSMUSG00000018509	Cenpv	746
ENSMUSG00000023883	Phf10	747
ENSMUSG00000010025	Aldh3a2	748
ENSMUSG00000042569	Dhrs7b	749
ENSMUSG00000039105	Atp6v1g1	750
ENSMUSG00000010342	Tex14	751
ENSMUSG00000041974	Spidr	752
ENSMUSG00000038225	Primpol	753
ENSMUSG00000042751	Nmnat2	754
ENSMUSG00000021665	Hexb	755
ENSMUSG00000018849	Wwc1	756
ENSMUSG00000027490	E2f1	757
ENSMUSG00000020472	Zkscan17	758
ENSMUSG00000000544	Gpa33	759
ENSMUSG00000020415	Pttg1	760
ENSMUSG00000003380	Rabac1	761
ENSMUSG00000025140	Pycr1	762
ENSMUSG00000026142	Rhbdd1	763
ENSMUSG00000020576	Nbas	764
ENSMUSG00000036333	Kidins220	765
ENSMUSG00000008855	Hdac5	766
ENSMUSG00000069910	Spdl1	767
ENSMUSG00000023791	Pigx	768
ENSMUSG00000004070	Hmox2	769
ENSMUSG00000026670	Uap1	770
ENSMUSG00000005102	Eif2ak4	771
ENSMUSG00000027605	Acss2	772
ENSMUSG00000025557	Slc15a1	773
ENSMUSG00000020300	Cpeb4	774
ENSMUSG00000019699	Akt3	775
ENSMUSG00000039770	Ypel5	776
ENSMUSG00000039599	Fam149b	777
ENSMUSG00000023262	Acy1	778
ENSMUSG00000023277	Twf2	779
ENSMUSG00000025381	Cnpy2	780
ENSMUSG00000068220	Lgals1	781
ENSMUSG00000004451	Ralb	782
ENSMUSG00000030750	Nsmce1	783
ENSMUSG00000028494	Plin2	784
ENSMUSG00000020186	Csrp2	785
ENSMUSG00000022890	Atp5j	786
ENSMUSG00000022003	Slc25a30	787
ENSMUSG00000020528	Prpsap2	788
ENSMUSG00000069114	Zbtb10	789
ENSMUSG00000074653	Lrrc31	790
ENSMUSG00000031838	Ifi30	791
ENSMUSG00000069793	Slfn9	792
ENSMUSG00000001891	Ugp2	793
ENSMUSG00000060090	Rp2	794
ENSMUSG00000050912	Tmem123	795
ENSMUSG00000020988	L2hgdh	796
ENSMUSG00000024581	Napg	797
ENSMUSG00000022033	Pbk	798
ENSMUSG00000056216	Cebpg	799
ENSMUSG00000039795	Zfand1	800
ENSMUSG00000030788	Rnf141	801
ENSMUSG00000028567	Txndc12	802
ENSMUSG00000020459	Mtif2	803
ENSMUSG00000021981	Cab39l	804
ENSMUSG00000034563	Ccpg1	805
ENSMUSG00000072889	Nfxl1	806
ENSMUSG00000030861	Acadsb	807
ENSMUSG00000022280	Rnf19a	808
ENSMUSG00000025037	Maoa	809
ENSMUSG00000021033	Gstz1	810
ENSMUSG00000015672	Mrpl32	811
ENSMUSG00000020283	Pex13	812
ENSMUSG00000024993	Dennd10	813
ENSMUSG00000034647	Ankrd12	814
ENSMUSG00000064267	Hvcn1	815
ENSMUSG00000056919	Cep162	816
ENSMUSG00000003282	Plag1	817
ENSMUSG00000026005	Rpe	818
ENSMUSG00000004018	Fancl	819
ENSMUSG00000039530	Tusc3	820
ENSMUSG00000035235	Trim13	821
ENSMUSG00000089417	Gm22009	822
ENSMUSG00000096210	H1f0	823
ENSMUSG00000022837	Iqcb1	824
ENSMUSG00000020311	Erlec1	825
ENSMUSG00000003929	Zfp81	826
ENSMUSG00000042208	0610010F05Rik	827
ENSMUSG00000067916	Zfp991	828
ENSMUSG00000048280	Zfp738	829
ENSMUSG00000021510	Zfp729a	830
ENSMUSG00000095990	Zfp97	831
ENSMUSG00000042195	Slc35f2	832
ENSMUSG00000058240	Cryzl1	833
ENSMUSG00000030111	A2m	834
ENSMUSG00000025161	Slc16a3	835
ENSMUSG00000065176	Rnu12	836
ENSMUSG00000083757	NA	837
ENSMUSG00000084708	LOC115487892	838
ENSMUSG00000064666	Snora52	839
ENSMUSG00000093843	Gm25939	840
ENSMUSG00000065822	Snord15a	841
ENSMUSG00000069008	NA	842
ENSMUSG00000025791	Pgm1	843
ENSMUSG00000020176	Grb10	844
ENSMUSG00000023951	Vegfa	845
ENSMUSG00000000594	Gm2a	846
ENSMUSG00000030103	Bhlhe40	847
ENSMUSG00000020108	Ddit4	848
ENSMUSG00000042363	Lgalsl	849
ENSMUSG00000020386	Sar1b	850
ENSMUSG00000096696	Zfp960	851
ENSMUSG00000036499	Eea1	852
ENSMUSG00000073427	Gm4924	853
ENSMUSG00000015882	Lcorl	854
ENSMUSG00000084350	NA	855
ENSMUSG00000078566	Bnip3	856
ENSMUSG00000020368	Canx	857
ENSMUSG00000084349	Rpl3-ps1	858
ENSMUSG00000030695	Aldoa	859
ENSMUSG00000071866	Ppia	860
ENSMUSG00000106147	Snord3a	861
ENSMUSG00000059040	Eno1b	862
ENSMUSG00000032399	Rpl4	863
ENSMUSG00000045128	Rpl18a	864
ENSMUSG00000026380	Tfcp2l1	865
ENSMUSG00000025261	Huwe1	866
ENSMUSG00000005566	Trim28	867
ENSMUSG00000039218	Srrm2	868
ENSMUSG00000064354	COX2	869
ENSMUSG00000098925	Snord3b2	870
ENSMUSG00000098641	NA	871
ENSMUSG00000104856	Snord3b3	872
ENSMUSG00000105025	Snord3b1	873
ENSMUSG00000020372	Rack1	874
ENSMUSG00000003153	Slc2a3	875
ENSMUSG00000057113	Npm1	876
ENSMUSG00000032294	Pkm	877
ENSMUSG00000029580	Actb	878
ENSMUSG00000099250	Rn7s2	879
ENSMUSG00000065251	Gm23971	880
ENSMUSG00000092837	Rpph1	881
ENSMUSG00000019813	Cep57l1	882
ENSMUSG00000028161	Ppp3ca	883
ENSMUSG00000038280	Ostm1	884
ENSMUSG00000051355	Commd1	885
ENSMUSG00000002395	Use1	886
ENSMUSG00000027082	Tfpi	887
ENSMUSG00000020978	Klhdc2	888
ENSMUSG00000060802	B2m	889
ENSMUSG00000030763	Lcmt1	890
ENSMUSG00000004394	Tmed4	891
ENSMUSG00000032641	Gpr19	892
ENSMUSG00000031012	Cask	893
ENSMUSG00000021572	Cep72	894
ENSMUSG00000022136	Dnajc3	895
ENSMUSG00000043284	Tmem11	896
ENSMUSG00000020514	Mrpl22	897
ENSMUSG00000022415	Syngr1	898
ENSMUSG00000033916	Chmp2a	899
ENSMUSG00000038650	Rnh1	900
ENSMUSG00000027995	Tlr2	901
ENSMUSG00000032743	Katnip	902
ENSMUSG00000030094	Xpc	903
ENSMUSG00000025241	Fyco1	904
ENSMUSG00000030029	Lrig1	905
ENSMUSG00000014554	Dguok	906
ENSMUSG00000014771	Pdcd2	907
ENSMUSG00000015536	Mocs2	908
ENSMUSG00000021687	Scamp1	909
ENSMUSG00000020409	Slu7	910
ENSMUSG00000021715	Cwc27	911
ENSMUSG00000058748	Zfp958	912
ENSMUSG00000078974	Sec61g	913
ENSMUSG00000000056	Narf	914
ENSMUSG00000019579	Mydgf	915
ENSMUSG00000083992	Gm11478	916
ENSMUSG00000081485	NA	917
ENSMUSG00000078970	Wdr92	918
ENSMUSG00000039209	Rpl39l	919
ENSMUSG00000020766	Galk1	920
ENSMUSG00000027452	Acss1	921
ENSMUSG00000070394	Tmem256	922
ENSMUSG00000058267	Mrps14	923
ENSMUSG00000035967	Ints6l	924
ENSMUSG00000029128	Rab28	925
ENSMUSG00000013878	Rnf170	926
ENSMUSG00000038215	Cep44	927
ENSMUSG00000039018	Mtg1	928
ENSMUSG00000038622	Med30	929
ENSMUSG00000021314	Amph	930
ENSMUSG00000026111	Unc50	931
ENSMUSG00000057363	Uxs1	932
ENSMUSG00000030613	Ccdc90b	933
ENSMUSG00000045435	Tmem60	934
ENSMUSG00000041840	Haus1	935
ENSMUSG00000029312	Klhl8	936
ENSMUSG00000059839	Zfp874b	937
ENSMUSG00000027589	Pcmtd2	938
ENSMUSG00000011254	Thg1l	939
ENSMUSG00000031266	Gla	940
ENSMUSG00000025915	Sgk3	941
ENSMUSG00000019916	P4ha1	942
ENSMUSG00000029385	Ccng2	943
ENSMUSG00000106968	NA	944
ENSMUSG00000039200	Atf7ip2	945
ENSMUSG00000026094	Stk17b	946
ENSMUSG00000022329	Stk3	947
ENSMUSG00000042595	Fam199x	948
ENSMUSG00000022679	Mpv17l	949
ENSMUSG00000025666	Tmem47	950
ENSMUSG00000044807	Zfp354c	951
ENSMUSG00000054662	Ano9	952
ENSMUSG00000029426	Scarb2	953
ENSMUSG00000004558	Ndrg2	954
ENSMUSG00000069601	Ank3	955
ENSMUSG00000028599	Tnfrsf1b	956
ENSMUSG00000032376	Usp3	957
ENSMUSG00000047153	Khnyn	958
ENSMUSG00000029098	Acox3	959
ENSMUSG00000028140	Mrpl9	960
ENSMUSG00000031532	Saraf	961
ENSMUSG00000040410	Fbxl4	962
ENSMUSG00000026411	Tmem9	963
ENSMUSG00000002342	Tmem161a	964
ENSMUSG00000030083	Abtb1	965
ENSMUSG00000030087	Klf15	966
ENSMUSG00000052949	Rnf157	967
ENSMUSG00000026458	Ppfia4	968
ENSMUSG00000032890	Rims3	969
ENSMUSG00000020400	Tnip1	970
ENSMUSG00000059810	Rgs3	971
ENSMUSG00000057897	Camk2b	972
ENSMUSG00000029624	Ptcd1	973
ENSMUSG00000006782	Cnp	974
ENSMUSG00000033096	Apmap	975
ENSMUSG00000020808	Pimreg	976
ENSMUSG00000022548	Apod	977
ENSMUSG00000032478	Nme6	978
ENSMUSG00000035778	Ggta1	979
ENSMUSG00000000308	Ckmt1	980
ENSMUSG00000037890	Wdr19	981
ENSMUSG00000072694	1500011B03Rik	982
ENSMUSG00000071847	Apcdd1	983
ENSMUSG00000022788	Fgd4	984
ENSMUSG00000024150	Mcfd2	985
ENSMUSG00000026189	Pecr	986
ENSMUSG00000020305	Asb3	987
ENSMUSG00000020246	Hcfc2	988
ENSMUSG00000028420	Tmem38b	989
ENSMUSG00000029780	Nt5c3	990
ENSMUSG00000007989	Fzd3	991
ENSMUSG00000040693	Slco4c1	992
ENSMUSG00000060314	Zfp941	993
ENSMUSG00000027900	Dram2	994
ENSMUSG00000035919	Bbs9	995
ENSMUSG00000024201	Kdm4b	996
ENSMUSG00000033059	Pygb	997
ENSMUSG00000031770	Herpud1	998
ENSMUSG00000036644	Tbc1d9b	999
ENSMUSG00000026483	Niban1	1000
ENSMUSG00000097052	Snora43	1001
ENSMUSG00000038155	Gstp2	1002
ENSMUSG00000020477	Mrps24	1003
ENSMUSG00000029446	Psph	1004
ENSMUSG00000032715	Trib3	1005
ENSMUSG00000038793	Lefty1	1006
ENSMUSG00000021240	Abcd4	1007
ENSMUSG00000022912	Pros1	1008
ENSMUSG00000035890	Rnf126	1009
ENSMUSG00000056486	Chn1	1010
ENSMUSG00000025373	Rnf41	1011
ENSMUSG00000031683	Lsm6	1012
ENSMUSG00000012609	Ttll5	1013
ENSMUSG00000042138	Msantd2	1014
ENSMUSG00000029326	Enoph1	1015
ENSMUSG00000035021	Baz1a	1016
ENSMUSG00000026436	Elk4	1017
ENSMUSG00000069520	Tmem19	1018
ENSMUSG00000032870	Smap2	1019
ENSMUSG00000003604	Aven	1020
ENSMUSG00000067860	Zic3	1021
ENSMUSG00000021557	Agtpbp1	1022
ENSMUSG00000101599	NA	1023
ENSMUSG00000020733	Slc9a3r1	1024
ENSMUSG00000021607	Mrpl36	1025
ENSMUSG00000007659	Bcl2l1	1026
ENSMUSG00000001844	Zdhhc4	1027
ENSMUSG00000026694	Eef1aknmt	1028
ENSMUSG00000024258	Polr2d	1029
ENSMUSG00000019837	Gtf3c6	1030
ENSMUSG00000026817	Ak1	1031
ENSMUSG00000028970	Abcb1b	1032
ENSMUSG00000076431	Sox4	1033
ENSMUSG00000006527	Sfmbt1	1034
ENSMUSG00000039738	Slx4	1035
ENSMUSG00000020527	Myo19	1036
ENSMUSG00000011267	Zfp296	1037
ENSMUSG00000059323	Tonsl	1038
ENSMUSG00000025209	Twnk	1039
ENSMUSG00000057530	Ece1	1040
ENSMUSG00000078919	Dpm1	1041
ENSMUSG00000020423	Btg2	1042
ENSMUSG00000006471	Ndor1	1043
ENSMUSG00000053080	2700081O15Rik	1044
ENSMUSG00000037926	Ssh2	1045
ENSMUSG00000031119	Gpc4	1046
ENSMUSG00000071657	Bscl2	1047
ENSMUSG00000015776	Med22	1048
ENSMUSG00000053198	Prx	1049
ENSMUSG00000000120	Ngfr	1050
ENSMUSG00000008206	Cers4	1051
ENSMUSG00000079605	Zbtb9	1052
ENSMUSG00000021179	Nrde2	1053
ENSMUSG00000027628	Aar2	1054
ENSMUSG00000026806	Ddx31	1055
ENSMUSG00000026810	Dpm2	1056
ENSMUSG00000051065	Mb21d2	1057
ENSMUSG00000039804	Ncoa5	1058
ENSMUSG00000103159	NA	1059
ENSMUSG00000039224	D1Pas1	1060
ENSMUSG00000033491	Prss35	1061
ENSMUSG00000086537	Gnasas1	1062
ENSMUSG00000044033	Ccdc141	1063
ENSMUSG00000032135	Mcam	1064
ENSMUSG00000024732	Ccdc86	1065
ENSMUSG00000061524	Zic2	1066
ENSMUSG00000038500	Prr3	1067
ENSMUSG00000000976	Heatr6	1068
ENSMUSG00000046687	Gm5424	1069
ENSMUSG00000035847	Ids	1070
ENSMUSG00000038214	Bend3	1071
ENSMUSG00000105987	AI506816	1072
ENSMUSG00000033365	Ipo13	1073
ENSMUSG00000034880	Mrpl34	1074
ENSMUSG00000047751	Utf1	1075
ENSMUSG00000024277	Mapre2	1076
ENSMUSG00000054715	Zscan22	1077
ENSMUSG00000008153	Clstn3	1078
ENSMUSG00000060096	NA	1079
ENSMUSG00000038143	Stox2	1080
ENSMUSG00000019927	Ube2d1	1081
ENSMUSG00000062846	NA	1082
ENSMUSG00000025507	Pidd1	1083
ENSMUSG00000049600	Zbtb45	1084
ENSMUSG00000078126	Rpl23a-ps3	1085
ENSMUSG00000026177	Slc11a1	1086
ENSMUSG00000092622	Khdc3	1087
ENSMUSG00000046280	She	1088
ENSMUSG00000022816	Fstl1	1089
ENSMUSG00000057093	Zfp607b	1090
ENSMUSG00000051579	Tceal8	1091
ENSMUSG00000015243	Abca1	1092
ENSMUSG00000045414	Dipk2a	1093
ENSMUSG00000020027	Socs2	1094
ENSMUSG00000017724	Etv4	1095
ENSMUSG00000021482	Prxl2c	1096
ENSMUSG00000046727	Cystm1	1097
ENSMUSG00000034412	Tbc1d10a	1098
ENSMUSG00000004266	Ptpn6	1099
ENSMUSG00000019810	Fuca2	1100
ENSMUSG00000054723	Vmac	1101
ENSMUSG00000021830	Txndc16	1102
ENSMUSG00000026342	Slc35f5	1103
ENSMUSG00000063445	Nmral1	1104
ENSMUSG00000043154	Ppp2r3a	1105
ENSMUSG00000049760	Micos13	1106
ENSMUSG00000060002	Chpt1	1107
ENSMUSG00000020462	Cfap36	1108
ENSMUSG00000013622	Atraid	1109
ENSMUSG00000046567	4930430F08Rik	1110
ENSMUSG00000021774	Ube2e1	1111
ENSMUSG00000021028	Mbip	1112
ENSMUSG00000041920	Slc16a6	1113
ENSMUSG00000014177	Tvp23b	1114
ENSMUSG00000026017	Carf	1115
ENSMUSG00000059482	2610301B20Rik	1116
ENSMUSG00000040006	Ginm1	1117
ENSMUSG00000036934	4921524J17Rik	1118
ENSMUSG00000025940	Tmem70	1119
ENSMUSG00000032320	Rcn2	1120
ENSMUSG00000061650	Med9	1121
ENSMUSG00000062054	Iah1	1122
ENSMUSG00000072640	Lyrm9	1123
ENSMUSG00000027276	Jag1	1124
ENSMUSG00000025235	Bbs4	1125
ENSMUSG00000061633	1700029P11Rik	1126
ENSMUSG00000033065	Pfkm	1127
ENSMUSG00000026773	Pfkfb3	1128
ENSMUSG00000027669	Gnb4	1129
ENSMUSG00000030161	Gabarapl1	1130
ENSMUSG00000086219	Srrm4os	1131
ENSMUSG00000001039	B9d1	1132
ENSMUSG00000036860	Mrpl55	1133
ENSMUSG00000027210	Meis2	1134
ENSMUSG00000026004	Kansl1l	1135
ENSMUSG00000028443	Nudt2	1136
ENSMUSG00000116802	Gm5165	1137
ENSMUSG00000049321	Zfp2	1138
ENSMUSG00000031641	Cbr4	1139
ENSMUSG00000068134	Zfp120	1140
ENSMUSG00000022940	Pigp	1141
ENSMUSG00000021792	Prxl2a	1142
ENSMUSG00000024789	Jak2	1143
ENSMUSG00000015568	Lpl	1144
ENSMUSG00000022177	Haus4	1145
ENSMUSG00000041135	Ripk2	1146
ENSMUSG00000062116	Zfp954	1147
ENSMUSG00000036632	Alg5	1148
ENSMUSG00000051455	Meioc	1149
ENSMUSG00000028032	Papss1	1150
ENSMUSG00000006717	Acot13	1151
ENSMUSG00000022270	Retreg1	1152
ENSMUSG00000083844	Ube2d-ps	1153
ENSMUSG00000021661	Ankra2	1154
ENSMUSG00000037826	Ppm1k	1155
ENSMUSG00000042380	Smim12	1156
ENSMUSG00000006345	Ggt1	1157
ENSMUSG00000029470	P2rx4	1158
ENSMUSG00000040557	Mettl27	1159
ENSMUSG00000022911	Arl13b	1160
ENSMUSG00000047022	Mipol1	1161
ENSMUSG00000070960	Gm19680	1162
ENSMUSG00000042743	Sgtb	1163
ENSMUSG00000021646	Mccc2	1164
ENSMUSG00000070708	Gtsf1l	1165
ENSMUSG00000046338	Gpat2	1166
ENSMUSG00000046027	Stard5	1167
ENSMUSG00000056458	Mok	1168
ENSMUSG00000035215	Lsm7	1169
ENSMUSG00000018900	Slc22a5	1170
ENSMUSG00000020308	Tpgs1	1171
ENSMUSG00000110569	NA	1172
ENSMUSG00000021703	Serinc5	1173
ENSMUSG00000027339	Rassf2	1174
ENSMUSG00000043279	Trim56	1175
ENSMUSG00000044927	H1f10	1176
ENSMUSG00000038387	Rras	1177
ENSMUSG00000024055	Cyp4f13	1178
ENSMUSG00000042345	Ubash3a	1179
ENSMUSG00000042216	Sgsm1	1180
ENSMUSG00000021763	Cspg4b	1181
ENSMUSG00000029084	Cd38	1182
ENSMUSG00000052544	St6galnac3	1183
ENSMUSG00000105558	NA	1184
ENSMUSG00000033460	Armcx1	1185
ENSMUSG00000049755	Zfp672	1186
ENSMUSG00000043004	Gng2	1187
ENSMUSG00000040613	Apobec1	1188
ENSMUSG00000038412	Higd1a	1189
ENSMUSG00000042770	Hebp1	1190
ENSMUSG00000022450	Ndufa6	1191
ENSMUSG00000037820	Tgm2	1192
ENSMUSG00000020376	Rnf130	1193
ENSMUSG00000000295	Hddc2	1194
ENSMUSG00000040713	Creg1	1195
ENSMUSG00000025545	Clybl	1196
ENSMUSG00000002768	Mea1	1197
ENSMUSG00000085101	NA	1198
ENSMUSG00000089281	Scarna6	1199
ENSMUSG00000066553	NA	1200
ENSMUSG00000088990	Gm22767	1201
ENSMUSG00000028863	Meaf6	1202
ENSMUSG00000000957	Mmp14	1203
ENSMUSG00000062110	Scfd2	1204
ENSMUSG00000033728	Lrrc14	1205
ENSMUSG00000002458	Rgs19	1206
ENSMUSG00000011158	Brf1	1207
ENSMUSG00000106092	NA	1208
ENSMUSG00000040236	Trappc5	1209
ENSMUSG00000025869	Nop16	1210
ENSMUSG00000060429	Sntb1	1211
ENSMUSG00000028899	Taf12	1212
ENSMUSG00000031934	Panx1	1213
ENSMUSG00000006641	Slc5a6	1214
ENSMUSG00000020387	Jade2	1215
ENSMUSG00000073771	NA	1216
ENSMUSG00000053730	Tmem39b	1217
ENSMUSG00000041801	Phlda3	1218
ENSMUSG00000029223	Uchl1	1219
ENSMUSG00000028467	Gba2	1220
ENSMUSG00000002325	Irf9	1221
ENSMUSG00000080316	Spaca6	1222
ENSMUSG00000034663	Bmp2k	1223
ENSMUSG00000030008	Pradc1	1224
ENSMUSG00000028521	Slc35d1	1225
ENSMUSG00000075327	Zbtb2	1226
ENSMUSG00000034595	Ppp1r18	1227
ENSMUSG00000032816	Igdcc4	1228
ENSMUSG00000023032	Slc4a8	1229
ENSMUSG00000032515	Csrnp1	1230
ENSMUSG00000042015	Wdr41	1231
ENSMUSG00000041445	Mmrn2	1232
ENSMUSG00000022074	Tnfrsf10b	1233
ENSMUSG00000020086	Macroh2a2	1234
ENSMUSG00000031816	Mthfsd	1235
ENSMUSG00000014039	Prdm15	1236
ENSMUSG00000028453	Fancg	1237
ENSMUSG00000029020	Mfn2	1238
ENSMUSG00000038489	Polr2l	1239
ENSMUSG00000057229	Dmac2	1240
ENSMUSG00000028670	Lypla2	1241
ENSMUSG00000103899	NA	1242
ENSMUSG00000032077	Bud13	1243
ENSMUSG00000020185	E2f7	1244
ENSMUSG00000044641	Pard6b	1245
ENSMUSG00000003348	Mob3a	1246
ENSMUSG00000032577	Mapkapk3	1247
ENSMUSG00000004085	Map3k20	1248
ENSMUSG00000046204	Pnma2	1249
ENSMUSG00000045658	Pid1	1250
ENSMUSG00000026104	Stat1	1251
ENSMUSG00000015652	Steap1	1252
ENSMUSG00000039156	Stim2	1253
ENSMUSG00000057182	Scn3a	1254
ENSMUSG00000072704	Smim10l1	1255
ENSMUSG00000066595	Flvcr1	1256
ENSMUSG00000102950	NA	1257
ENSMUSG00000031099	Smarca1	1258
ENSMUSG00000037999	Arap2	1259
ENSMUSG00000044647	Csrnp3	1260
ENSMUSG00000021408	Ripk1	1261
ENSMUSG00000111942	NA	1262
ENSMUSG00000021322	Aoah	1263
ENSMUSG00000020227	Irak3	1264
ENSMUSG00000107461	NA	1265
ENSMUSG00000026604	Ptpn14	1266
ENSMUSG00000052353	Cemip	1267
ENSMUSG00000027799	Nbea	1268
ENSMUSG00000057886	NA	1269
ENSMUSG00000028760	Eif4g3	1270
ENSMUSG00000104501	NA	1271
ENSMUSG00000032643	Fhl3	1272
ENSMUSG00000049916	2610318N02Rik	1273
ENSMUSG00000039382	Wdr45	1274
ENSMUSG00000025384	Faap100	1275
ENSMUSG00000020876	Snx11	1276
ENSMUSG00000031755	Bbs2	1277
ENSMUSG00000018983	E2f2	1278
ENSMUSG00000114875	NA	1279
ENSMUSG00000037280	Galnt6	1280
ENSMUSG00000024501	Dpysl3	1281
ENSMUSG00000055407	Map6	1282
ENSMUSG00000021701	Plk2	1283
ENSMUSG00000000416	Cttnbp2	1284
ENSMUSG00000050953	Gja1	1285
ENSMUSG00000025838	Pramel6	1286
ENSMUSG00000026674	Ddr2	1287
ENSMUSG00000070427	Il18bp	1288
ENSMUSG00000045009	Prrt3	1289
ENSMUSG00000029073	Cptp	1290
ENSMUSG00000028184	Adgrl2	1291
ENSMUSG00000109674	Gm45470	1292
ENSMUSG00000051379	Flrt3	1293
ENSMUSG00000109784	NA	1294
ENSMUSG00000021047	Nova1	1295
ENSMUSG00000020020	Usp44	1296
ENSMUSG00000104325	NA	1297
ENSMUSG00000021951	Eef1akmt1	1298
ENSMUSG00000030145	Zfp248	1299
ENSMUSG00000087687	Pet100	1300
ENSMUSG00000032769	Trpa1	1301
ENSMUSG00000018648	Dusp14	1302
ENSMUSG00000059363	Fxn	1303
ENSMUSG00000048528	Nkx1-2	1304
ENSMUSG00000029762	Akr1b8	1305
ENSMUSG00000062312	Erbb2	1306
ENSMUSG00000026335	Pam	1307
ENSMUSG00000024558	Mapk4	1308
ENSMUSG00000034258	Flvcr2	1309
ENSMUSG00000053646	Plxnb1	1310
ENSMUSG00000045333	Zfp423	1311
ENSMUSG00000022094	Slc39a14	1312
ENSMUSG00000106110	NA	1313
ENSMUSG00000029406	Pitpnm2	1314
ENSMUSG00000031875	Cmtm3	1315
ENSMUSG00000034930	Rtkn	1316
ENSMUSG00000050211	Pla2g4e	1317
ENSMUSG00000059146	Ntrk3	1318
ENSMUSG00000028782	Adgrb2	1319
ENSMUSG00000028173	Wls	1320
ENSMUSG00000037816	Fbxw17	1321
ENSMUSG00000039206	Daglb	1322
ENSMUSG00000009731	Kcnd1	1323
ENSMUSG00000058809	NA	1324
ENSMUSG00000105742	NA	1325
ENSMUSG00000032446	Eomes	1326
ENSMUSG00000041658	Rragb	1327
ENSMUSG00000027171	Prrg4	1328
ENSMUSG00000074825	Itpripl1	1329
ENSMUSG00000071856	Mcc	1330
ENSMUSG00000031788	Kifc3	1331
ENSMUSG00000079478	Znrd2	1332
ENSMUSG00000024617	Camk2a	1333
ENSMUSG00000031520	Vegfc	1334
ENSMUSG00000105434	NA	1335
ENSMUSG00000024927	Rela	1336
ENSMUSG00000028949	Smarcd3	1337
ENSMUSG00000041263	Rusc1	1338
ENSMUSG00000032549	Rab6b	1339
ENSMUSG00000104814	NA	1340
ENSMUSG00000067714	Lpar5	1341
ENSMUSG00000078816	Prkcg	1342
ENSMUSG00000039716	Dock3	1343
ENSMUSG00000097180	2700038G22Rik	1344
ENSMUSG00000031502	Col4a1	1345
ENSMUSG00000002900	Lamb1	1346
ENSMUSG00000075122	Cd80	1347
ENSMUSG00000040715	Rsc1a1	1348
ENSMUSG00000037855	Zfp365	1349
ENSMUSG00000102953	NA	1350
ENSMUSG00000103037	Pcdhgb1	1351
ENSMUSG00000029346	Srrd	1352
ENSMUSG00000108526	NA	1353
ENSMUSG00000096847	Tmem151b	1354
ENSMUSG00000036931	Nfkbid	1355
ENSMUSG00000096751	NA	1356
ENSMUSG00000106717	NA	1357
ENSMUSG00000019960	Dusp6	1358
ENSMUSG00000096528	NA	1359
ENSMUSG00000117786	NA	1360
ENSMUSG00000025407	Gli1	1361
ENSMUSG00000030493	Faap24	1362
ENSMUSG00000032501	Trib1	1363
ENSMUSG00000027955	Gask1b	1364
ENSMUSG00000109314	NA	1365
ENSMUSG00000033126	Ybey	1366
ENSMUSG00000107364	NA	1367
ENSMUSG00000037239	Spred3	1368
ENSMUSG00000102742	Pcdhga11	1369
ENSMUSG00000086370	Ftx	1370
ENSMUSG00000038756	Ttll6	1371
ENSMUSG00000037455	Slc18b1	1372
ENSMUSG00000044317	Gpr4	1373
ENSMUSG00000042677	Zc3h12a	1374
ENSMUSG00000068699	Flnc	1375
ENSMUSG00000020017	Hal	1376
ENSMUSG00000097993	Ptprv	1377
ENSMUSG00000031750	Il34	1378
ENSMUSG00000037995	Igsf9	1379
ENSMUSG00000018740	Slc25a35	1380
ENSMUSG00000073982	Rhog	1381
ENSMUSG00000108389	NA	1382
ENSMUSG00000054792	Klhl18	1383
ENSMUSG00000110442	NA	1384
ENSMUSG00000106757	NA	1385
ENSMUSG00000032540	Abhd5	1386
ENSMUSG00000059493	Nhs	1387
ENSMUSG00000049532	Sall2	1388
ENSMUSG00000107145	NA	1389
ENSMUSG00000044795	Cyb5d1	1390
ENSMUSG00000021185	Dglucy	1391
ENSMUSG00000046761	Fam83h	1392
ENSMUSG00000037411	Serpine1	1393
ENSMUSG00000029027	Dffb	1394
ENSMUSG00000117313	NA	1395
ENSMUSG00000103677	Pcdhga4	1396
ENSMUSG00000103697	NA	1397
ENSMUSG00000107227	NA	1398
ENSMUSG00000117775	NA	1399
ENSMUSG00000086965	NA	1400
ENSMUSG00000031028	Tub	1401
ENSMUSG00000102813	NA	1402
ENSMUSG00000021835	Bmp4	1403
ENSMUSG00000112819	NA	1404
ENSMUSG00000025930	Msc	1405
ENSMUSG00000085180	NA	1406
ENSMUSG00000035407	Kank4	1407
ENSMUSG00000059991	Nptx2	1408
ENSMUSG00000004151	Etv1	1409
ENSMUSG00000037035	Inhbb	1410
ENSMUSG00000071424	Grid2	1411
ENSMUSG00000068522	Aard	1412
ENSMUSG00000085412	Halr1	1413
ENSMUSG00000053192	Mllt11	1414
ENSMUSG00000032419	Tbx18	1415
ENSMUSG00000022206	Npr3	1416
ENSMUSG00000022089	Bin3	1417
ENSMUSG00000030272	Camk1	1418
ENSMUSG00000020287	Mpg	1419
ENSMUSG00000041025	Iffo2	1420
ENSMUSG00000007034	Slc44a4	1421
ENSMUSG00000034175	Rhbdd3	1422
ENSMUSG00000002233	Rhoc	1423
ENSMUSG00000043964	Orai3	1424
ENSMUSG00000033022	Cdo1	1425
ENSMUSG00000004798	Ulk2	1426
ENSMUSG00000006575	Rundc3a	1427
ENSMUSG00000002064	Sdf2	1428
ENSMUSG00000042066	Tmcc2	1429
ENSMUSG00000062526	Mppe1	1430
ENSMUSG00000029651	Mtus2	1431
ENSMUSG00000044788	Fads6	1432
ENSMUSG00000049624	Slc17a5	1433
ENSMUSG00000064090	Vrk2	1434
ENSMUSG00000022323	Rida	1435
ENSMUSG00000039485	Tspyl4	1436
ENSMUSG00000074918	Inafm2	1437
ENSMUSG00000039396	Neil3	1438
ENSMUSG00000060336	Zfp937	1439
ENSMUSG00000019790	Stxbp5	1440
ENSMUSG00000103968	NA	1441
ENSMUSG00000061232	H2-K1	1442
ENSMUSG00000037001	Zfp39	1443
ENSMUSG00000021203	Otub2	1444
ENSMUSG00000035105	Egln3	1445
ENSMUSG00000022055	Nefl	1446
ENSMUSG00000028389	Zfp37	1447
ENSMUSG00000037852	Cpe	1448
ENSMUSG00000028109	Hormad1	1449
ENSMUSG00000030491	Tdrd12	1450
ENSMUSG00000074865	Zfp934	1451
ENSMUSG00000045410	Akr1e1	1452
ENSMUSG00000047878	A4galt	1453
ENSMUSG00000086454	Platr14	1454
ENSMUSG00000005125	Ndrg1	1455
ENSMUSG00000036242	Armh4	1456
ENSMUSG00000034205	Loxl2	1457
ENSMUSG00000032231	Anxa2	1458
ENSMUSG00000087342	Gm12238	1459
ENSMUSG00000042851	Zc3h6	1460
ENSMUSG00000063535	Zfp773	1461
ENSMUSG00000094443	Sgo2b	1462
ENSMUSG00000023186	Vwa5a	1463
ENSMUSG00000029848	Stra8	1464
ENSMUSG00000024084	Qpct	1465
ENSMUSG00000021319	Sfrp4	1466
ENSMUSG00000002808	Epdr1	1467
ENSMUSG00000043510	Hscb	1468
ENSMUSG00000039086	Ss18l1	1469
ENSMUSG00000066152	Slc31a2	1470
ENSMUSG00000073096	Lrrc61	1471
ENSMUSG00000018574	Acadvl	1472
ENSMUSG00000025762	Larp1b	1473
ENSMUSG00000002059	Rab34	1474
ENSMUSG00000028470	Hint2	1475
ENSMUSG00000024313	Mep1b	1476
ENSMUSG00000030562	Nox4	1477
ENSMUSG00000062157	Ifnlr1	1478
ENSMUSG00000036528	Ppfibp2	1479
ENSMUSG00000057143	Trim12c	1480
ENSMUSG00000052656	Rnf103	1481
ENSMUSG00000026880	Stom	1482
ENSMUSG00000033998	Kcnk1	1483
ENSMUSG00000070283	Ndufaf3	1484
ENSMUSG00000073647	NA	1485
ENSMUSG00000040562	Gstm2	1486
ENSMUSG00000020381	Mrnip	1487
ENSMUSG00000002043	Trappc6a	1488
ENSMUSG00000028538	St3gal3	1489
ENSMUSG00000008999	Bmp7	1490
ENSMUSG00000054519	Zfp867	1491
ENSMUSG00000037818	Abhd18	1492
ENSMUSG00000030350	Prmt8	1493
ENSMUSG00000040640	Erc2	1494
ENSMUSG00000018774	Cd68	1495
ENSMUSG00000029556	Hnf1a	1496
ENSMUSG00000030674	Qprt	1497
ENSMUSG00000024837	Dmrt1	1498
ENSMUSG00000039914	Coq10a	1499
ENSMUSG00000022421	Nptxr	1500
ENSMUSG00000087819	Gm25117	1501
ENSMUSG00000065145	NA	1502
ENSMUSG00000064410	Gm22247	1503
ENSMUSG00000092819	Gm23639	1504
ENSMUSG00000069972	Rps13-ps2	1505
ENSMUSG00000028189	Ctbs	1506
ENSMUSG00000022701	Ccdc191	1507
ENSMUSG00000026730	Pter	1508
ENSMUSG00000038594	Cep85l	1509
ENSMUSG00000070709	Zfp974	1510
ENSMUSG00000001348	Acp5	1511
ENSMUSG00000023963	Cyp39a1	1512
ENSMUSG00000031239	Itm2a	1513
ENSMUSG00000033318	Gstt2	1514
ENSMUSG00000023074	Mospd1	1515
ENSMUSG00000026627	Pacc1	1516
ENSMUSG00000104913	NA	1517
ENSMUSG00000032850	Rnft2	1518
ENSMUSG00000064325	Hhip	1519
ENSMUSG00000019539	Rcn3	1520
ENSMUSG00000052151	Plpp2	1521
ENSMUSG00000116947	NA	1522
ENSMUSG00000022113	Trim52	1523
ENSMUSG00000018570	2810408A11Rik	1524
ENSMUSG00000039989	Cbx4	1525
ENSMUSG00000037949	Ano10	1526
ENSMUSG00000019577	Pdk4	1527
ENSMUSG00000056476	Med12l	1528
ENSMUSG00000027371	Fahd2a	1529
ENSMUSG00000036867	Smad6	1530
ENSMUSG00000058331	Zfp85	1531
ENSMUSG00000074064	Mlycd	1532
ENSMUSG00000067847	Romo1	1533
ENSMUSG00000040219	Ttc12	1534
ENSMUSG00000024925	Rnaseh2c	1535
ENSMUSG00000032507	Fbxl2	1536
ENSMUSG00000030532	Hddc3	1537
ENSMUSG00000042289	Hsd3b7	1538
ENSMUSG00000053559	Smagp	1539
ENSMUSG00000010607	Pigyl	1540
ENSMUSG00000044303	Cdkn2a	1541
ENSMUSG00000073411	H2-D1	1542
ENSMUSG00000030134	Rasgef1a	1543
ENSMUSG00000027246	Ell3	1544
ENSMUSG00000043831	Lysmd4	1545
ENSMUSG00000074652	Myh7b	1546
ENSMUSG00000097651	4930461G14Rik	1547
ENSMUSG00000056671	Prelid2	1548
ENSMUSG00000046636	NA	1549
ENSMUSG00000064853	Gm23442	1550
ENSMUSG00000064949	NA	1551
ENSMUSG00000027233	Patl2	1552
ENSMUSG00000041193	Pla2g5	1553
ENSMUSG00000018906	P4ha2	1554
ENSMUSG00000073158	9030624G23Rik	1555
ENSMUSG00000044017	Adgrd1	1556
ENSMUSG00000039116	Adgrg6	1557
ENSMUSG00000038740	Mvb12b	1558
ENSMUSG00000079685	Ulbp1	1559
ENSMUSG00000100992	NA	1560
ENSMUSG00000070063	Snora33	1561
ENSMUSG00000077575	LOC115485611	1562
ENSMUSG00000064563	Snora7a	1563
ENSMUSG00000028023	Pitx2	1564
ENSMUSG00000037578	Pkd2l1	1565
ENSMUSG00000031303	Map3k15	1566
ENSMUSG00000002083	Bbc3	1567
ENSMUSG00000040650	Cyp2b23	1568
ENSMUSG00000095180	Rhox5	1569
ENSMUSG00000079584	Gm364	1570
ENSMUSG00000025504	Eps8l2	1571
ENSMUSG00000030739	Myh14	1572
ENSMUSG00000027074	Slc43a3	1573
ENSMUSG00000000037	Scml2	1574
ENSMUSG00000002799	Jag2	1575
ENSMUSG00000038151	Prdm1	1576
ENSMUSG00000030717	Nupr1	1577
ENSMUSG00000029095	Ablim2	1578
ENSMUSG00000037966	Ninj1	1579
ENSMUSG00000088254	Gm24289	1580
ENSMUSG00000025408	Ddit3	1581
ENSMUSG00000050424	Pnma5	1582
ENSMUSG00000021136	Smoc1	1583
ENSMUSG00000040659	Efhd2	1584
ENSMUSG00000058147	Xlr3c	1585
ENSMUSG00000073125	Xlr3b	1586
ENSMUSG00000072774	Zfp951	1587
ENSMUSG00000086841	2410006H16Rik	1588
ENSMUSG00000024924	Vldlr	1589
ENSMUSG00000064604	Snora44	1590
ENSMUSG00000064966	Snord15b	1591
ENSMUSG00000094411	Snord16a	1592
ENSMUSG00000020303	Stc2	1593
ENSMUSG00000089542	Gm25835	1594
ENSMUSG00000080465	Snord94	1595
ENSMUSG00000064899	Snord118	1596
ENSMUSG00000088059	NA	1597
ENSMUSG00000077563	NA	1598
ENSMUSG00000065226	LOC115487273	1599
ENSMUSG00000088948	LOC115486847	1600
ENSMUSG00000088252	Snord13	1601
ENSMUSG00000057836	Xlr3a	1602
ENSMUSG00000027313	Chac1	1603
ENSMUSG00000069049	Eif2s3y	1604
ENSMUSG00000063954	H2ac19	1605
ENSMUSG00000078570	1110065P20Rik	1606
ENSMUSG00000092178	Gm45351	1607
ENSMUSG00000030498	Gas2	1608
ENSMUSG00000036214	Znrd1as	1609
ENSMUSG00000034910	Pygo1	1610
ENSMUSG00000074217	Misp3	1611
ENSMUSG00000044337	Ackr3	1612
ENSMUSG00000019066	Rab3d	1613
ENSMUSG00000020009	Ifngr1	1614
ENSMUSG00000049047	Armcx3	1615
ENSMUSG00000079037	Prnp	1616
ENSMUSG00000049090	Zadh2	1617
ENSMUSG00000021094	Dhrs7	1618
ENSMUSG00000054894	Dmac2l	1619
ENSMUSG00000033429	Mcee	1620
ENSMUSG00000032238	Rora	1621
ENSMUSG00000070732	Rbm44	1622
ENSMUSG00000021379	Id4	1623
ENSMUSG00000055069	Rab39	1624
ENSMUSG00000079056	Kcnip3	1625
ENSMUSG00000040883	Tmem205	1626
ENSMUSG00000020774	Aspa	1627
ENSMUSG00000030302	Atp2b2	1628
ENSMUSG00000041143	Tmco4	1629
ENSMUSG00000024663	Rab3il1	1630
ENSMUSG00000034612	Chst11	1631
ENSMUSG00000037161	Mgarp	1632
ENSMUSG00000073164	2410018L13Rik	1633
ENSMUSG00000046070	Igfals	1634
ENSMUSG00000043289	Mei4	1635
ENSMUSG00000030659	Nucb2	1636
ENSMUSG00000027834	Serpini1	1637
ENSMUSG00000049904	Tmem17	1638
ENSMUSG00000078452	Raet1a	1639
ENSMUSG00000017969	Ptgis	1640
ENSMUSG00000017493	Igfbp4	1641
ENSMUSG00000022040	Ephx2	1642
ENSMUSG00000042622	Maff	1643
ENSMUSG00000023960	Enpp5	1644
ENSMUSG00000040601	Nlrp4a	1645
ENSMUSG00000094499	NA	1646
ENSMUSG00000034245	Hdac11	1647
ENSMUSG00000074269	Rec114	1648
ENSMUSG00000021583	Erap1	1649
ENSMUSG00000015222	Map2	1650
ENSMUSG00000029070	Mxra8	1651
ENSMUSG00000028978	Nos3	1652
ENSMUSG00000047242	Taf9b	1653
ENSMUSG00000030376	Slc8a2	1654
ENSMUSG00000028558	Calr4	1655
ENSMUSG00000037580	Gch1	1656
ENSMUSG00000044072	Eml6	1657
ENSMUSG00000020709	Adap2	1658
ENSMUSG00000097848	Gm807	1659
ENSMUSG00000062296	Trank1	1660
ENSMUSG00000008129	4930432K21Rik	1661
ENSMUSG00000036411	9530077C05Rik	1662
ENSMUSG00000097412	1810014B01Rik	1663
ENSMUSG00000099032	Tcf24	1664
ENSMUSG00000028399	Ptprd	1665
ENSMUSG00000004864	Mapk13	1666
ENSMUSG00000041809	Efhc1	1667
ENSMUSG00000031613	Hpgd	1668
ENSMUSG00000078653	Cntd1	1669
ENSMUSG00000003992	Ssbp2	1670
ENSMUSG00000039616	Mocos	1671
ENSMUSG00000021587	Pcsk1	1672
ENSMUSG00000055313	Pgbd1	1673
ENSMUSG00000032936	Camkv	1674
ENSMUSG00000107178	NA	1675
ENSMUSG00000105962	NA	1676
ENSMUSG00000019851	Perp	1677
ENSMUSG00000103313	NA	1678
ENSMUSG00000024065	Ehd3	1679
ENSMUSG00000074736	Syndig1	1680
ENSMUSG00000109645	NA	1681
ENSMUSG00000114555	NA	1682
ENSMUSG00000034151	Zbbx	1683
ENSMUSG00000028519	Dab1	1684
ENSMUSG00000114310	NA	1685
ENSMUSG00000118216	NA	1686
ENSMUSG00000106940	NA	1687
ENSMUSG00000032714	Syde1	1688
ENSMUSG00000041757	Plekha6	1689
ENSMUSG00000074136	4930513N10Rik	1690
ENSMUSG00000048899	Rimkla	1691
ENSMUSG00000109721	NA	1692
ENSMUSG00000026080	Chst10	1693
ENSMUSG00000102844	NA	1694
ENSMUSG00000026831	1700007K13Rik	1695
ENSMUSG00000031506	Ptpn7	1696
ENSMUSG00000033542	Arhgef5	1697
ENSMUSG00000108238	NA	1698
ENSMUSG00000001420	Tmem79	1699
ENSMUSG00000102875	NA	1700
ENSMUSG00000032589	Bsn	1701
ENSMUSG00000051375	Pcdh1	1702
ENSMUSG00000024027	Glp1r	1703
ENSMUSG00000102577	NA	1704
ENSMUSG00000106320	NA	1705
ENSMUSG00000060260	Pwwp2b	1706
ENSMUSG00000085028	Slc2a4rg-ps	1707
ENSMUSG00000044646	Zbtb7c	1708
ENSMUSG00000037679	Inf2	1709
ENSMUSG00000044708	Kcnj10	1710
ENSMUSG00000022303	Dcstamp	1711
ENSMUSG00000059461	NA	1712

## Sheet: Shared_DEG_Pathways
Enrichr results for KO/DHD shared DEGs, KEGG Mouse Pathways 2019.
Term	Overlap	P-value	Adjusted P-value	Old P-value	Old Adjusted P-value	Odds Ratio	Combined Score	Genes
Glycolysis / Gluconeogenesis	17/67	1.21776e-05	0.00312478	0	0	4.00437	45.3131	TPI1;ACSS2;ENO1B;AKR1A1;GPI1;ALDH3A2;LDHB;LDHA;PFKL;PKM;PGK1;PGM2;ALDOA;ACSS1;PFKM;PFKP;PCK2
Mitophagy	16/63	2.15502e-05	0.00312478	0	0	4.00747	43.0608	GABARAPL1;CITED2;CALCOCO2;BNIP3;RELA;GABARAP;MAPK9;MRAS;RRAS;TRP53;E2F1;MFN1;MFN2;SQSTM1;ATF4;BCL2L1
p53 signaling pathway	16/71	0.000103196	0.00835479	0	0	3.42307	31.42	RRM2;APAF1;CDKN2A;SERPINE1;BBC3;PIDD1;CDK6;CCNE1;PERP;TRP53;CCNG2;MDM2;MDM4;GTSE1;ATR;BCL2L1
Cellular senescence	30/185	0.000121835	0.00835479	0	0	2.28555	20.5993	SERPINE1;H2-K1;ZFP36L2;RELA;ZFP36L1;PPP3CA;RRAS;RBBP4;AKT3;E2F1;E2F2;E2F3;MAP2K1;FBXW11;CDKN2A;NFATC3;MAPK14;CDC25A;MAPK13;CDK6;RBL1;MRAS;CCNE1;TRP53;MDM2;RAF1;SQSTM1;SLC25A4;H2-D1;ATR
HIF-1 signaling pathway	20/104	0.000159237	0.00835479	0	0	2.80439	24.5247	PRKCG;CAMK2B;MAP2K1;EGLN3;PFKFB3;CDKN1B;IFNGR1;NOS3;SERPINE1;ENO1B;CAMK2A;SLC2A1;RELA;VEGFA;LDHA;PFKL;AKT3;ERBB2;PGK1;ALDOA
Pancreatic cancer	16/75	0.000204166	0.00835479	0	0	3.19031	27.1067	MAP2K1;RALB;STAT1;CDKN2A;RELA;VEGFA;MAPK9;CDK6;TRP53;AKT3;ERBB2;E2F1;E2F2;E2F3;RAF1;BCL2L1
Cell cycle	22/123	0.000230121	0.00835479	0	0	2.56651	21.4995	CDKN1B;CDKN2A;CDC25C;CDC25A;CDC20;ORC5;WEE1;CDK6;TFDP1;RBL1;CDC45;PTTG1;CCNE1;TRP53;MDM2;E2F1;MCM4;E2F2;E2F3;ANAPC1;ATR;YWHAH
Bladder cancer	11/41	0.000244078	0.00835479	0	0	4.30658	35.8222	MAP2K1;CDKN2A;DAPK1;TRP53;ERBB2;E2F1;MDM2;E2F2;E2F3;RAF1;VEGFA
Lysosome	22/124	0.000259287	0.00835479	0	0	2.54121	20.9843	SCARB2;CTSA;CD63;ASAH1;ATP6AP1;SLC11A1;HEXB;SLC11A2;LAPTM5;GNPTAB;GM2A;CTSL;AP1G1;NPC2;LAMP2;ATP6V0A2;SLC17A5;IDS;ACP5;CD68;GLA;AP1M1
Ribosome	27/170	0.000366112	0.0100538	0	0	2.22675	17.6194	RPL4;RPL32;MRPS14;RPL36A;MRPL36;MRPL34;MRPL32;RPS16;RPL18A;RPS3;RPL35;MRPL9;RPL18;RPS27A;RPL39;RPL17;RPL39L;RPL23;RPL22;MRPL22;MRPL30;RPS25;RPS20;RPL22L1;RPL26;RPS21;RPS23
Central carbon metabolism in cancer	14/64	0.00038135	0.0100538	0	0	3.29139	25.9091	MAP2K1;TIGAR;NTRK3;SLC2A1;LDHA;PFKL;PKM;TRP53;AKT3;ERBB2;RAF1;SLC16A3;PFKM;PFKP
Propanoate metabolism	9/31	0.000471041	0.0113835	0	0	4.80082	36.777	LDHB;MCEE;LDHA;ALDH6A1;ACSS2;SUCLG1;MLYCD;ACSS1;ACACA
Pyruvate metabolism	10/38	0.000550137	0.0122723	0	0	4.1925	31.4661	ALDH3A2;LDHB;LDHA;ACSS2;PKM;MDH1;GLO1;ACSS1;ACACA;PCK2
Chronic myeloid leukemia	15/76	0.000763978	0.0158252	0	0	2.89068	20.7463	MAP2K1;CDKN1B;CDKN2A;CBL;RELA;CRKL;CDK6;TRP53;AKT3;E2F1;MDM2;E2F2;E2F3;RAF1;BCL2L1
Neurotrophin signaling pathway	20/121	0.00121807	0.022818	0	0	2.3302	15.6368	CAMK2B;NGFR;MAP2K1;PRDM4;RIPK2;KIDINS220;NTRK3;CAMK2A;GAB1;IRAK3;MAPK14;RELA;CRKL;MAPK13;MAPK9;TRP53;AKT3;RAF1;ATF4;ZFP110
Autophagy	21/130	0.00125893	0.022818	0	0	2.2676	15.1419	GABARAPL1;MAP2K1;MTMR3;DAPK1;BNIP3;EIF2AK4;MTMR4;ATG12;GABARAP;SUPT20;MAPK9;MRAS;RRAS;RRAGB;CTSL;LAMP2;AKT3;DDIT4;ULK2;RAF1;BCL2L1
Glioma	14/75	0.00197905	0.0337602	0	0	2.69624	16.7845	PRKCG;CAMK2B;MAP2K1;CDKN2A;CAMK2A;CDK6;TRP53;AKT3;E2F1;MDM2;E2F2;E2F3;CAMK1;RAF1
Protein processing in endoplasmic reticulum	24/163	0.0021886	0.0352607	0	0	2.03281	12.4499	BCAP31;VCP;XBP1;TUSC3;SAR1B;EIF2AK1;RPN1;UBE2D1;EIF2AK4;UBE2J2;ERO1L;HERPUD1;DNAJC3;ERLEC1;MAPK9;HSPH1;NPLOC4;DDIT3;SEC61G;CANX;DNAJA2;RNF185;ATF4;UBQLN2
Galactose metabolism	8/32	0.00278176	0.0403355	0	0	3.90886	23.0024	PFKL;UGP2;PGM2;PFKM;GLA;AKR1B8;PFKP;GALK1
Pentose phosphate pathway	8/32	0.00278176	0.0403355	0	0	3.90886	23.0024	GPI1;PFKL;RPE;PGM2;ALDOA;PFKM;PFKP;DERA
Ferroptosis	9/40	0.00335589	0.0459014	0	0	3.40537	19.4005	PRNP;GPX4;ACSL1;PCBP1;TRP53;SLC11A2;ACSL3;GCLM;SLC39A14
Apoptosis	21/141	0.00348218	0.0459014	0	0	2.0585	11.6513	NGFR;DFFB;MAP2K1;APAF1;TNFRSF10B;ACTB;RELA;BBC3;PIDD1;TUBA1C;MAPK9;CTSL;DDIT3;TRP53;AKT3;RIPK1;BIRC6;RAF1;ATF4;MCL1;BCL2L1
Arginine and proline metabolism	10/50	0.0050342	0.0555528	0	0	2.93283	15.5191	ALDH3A2;CKMT1;OAT;P4HA1;MAOA;NOS3;P4HA2;ODC1;PYCR1;CKB
Cysteine and methionine metabolism	10/50	0.0050342	0.0555528	0	0	2.93283	15.5191	LDHB;LDHA;MAT2A;MDH1;ADI1;CTH;DNMT3B;CDO1;GCLM;ENOPH1
Fructose and mannose metabolism	8/35	0.00504002	0.0555528	0	0	3.47397	18.3785	TIGAR;PFKL;PFKFB3;TPI1;ALDOA;PFKM;AKR1B8;PFKP
VEGF signaling pathway	11/58	0.00511029	0.0555528	0	0	2.74634	14.4911	PRKCG;PPP3CA;MAP2K1;MAPKAPK3;PLA2G4E;NOS3;AKT3;RAF1;MAPK14;MAPK13;VEGFA
Proteoglycans in cancer	27/203	0.00517216	0.0555528	0	0	1.80597	9.50747	CAMK2B;CD63;CAMK2A;IQGAP1;CBL;ACTB;RRAS;ERBB3;CTSL;AKT3;ERBB2;DROSHA;FLNC;PRKCG;FZD3;MAP2K1;GAB1;ANK3;MAPK14;VEGFA;MAPK13;MRAS;TRP53;MDM2;PTPN6;RAF1;TLR2
Glutathione metabolism	11/64	0.0108347	0.110568	0	0	2.43464	11.0167	GSTM2;RRM2;GPX4;GSTP2;ODC1;IDH2;GSTT2;TXNDC12;CHAC1;GGT1;GCLM
Signaling pathways regulating pluripotency of stem cells	19/137	0.0112329	0.110568	0	0	1.89179	8.49209	MAP2K1;FZD3;INHBB;HNF1A;MAPK14;SMAD5;MAPK13;SOX2;BMP4;REST;ZIC3;AKT3;ID4;SMARCAD1;RAF1;JARID2;JAK2;SKIL;LEFTY2
Glycosylphosphatidylinositol (GPI)-anchor biosynthesis	6/25	0.0114381	0.110568	0	0	3.69942	16.5394	DPM2;PIGN;PIGP;PIGYL;PIGM;PIGX
RNA degradation	13/83	0.0127741	0.1195	0	0	2.17929	9.50244	BTG2;BTG1;PNPT1;ENO1B;LSM2;PFKL;LSM7;LSM6;XRN2;CNOT8;PFKM;DCP2;PFKP
Non-small cell lung cancer	11/66	0.0135587	0.122875	0	0	2.34585	10.0889	PRKCG;MAP2K1;CDK6;CDKN2A;TRP53;AKT3;ERBB2;E2F1;E2F2;E2F3;RAF1
ErbB signaling pathway	13/84	0.0140552	0.123516	0	0	2.14848	9.16276	PRKCG;CAMK2B;MAP2K1;CDKN1B;CAMK2A;GAB1;CBL;CRKL;MAPK9;ERBB3;AKT3;ERBB2;RAF1
Hepatitis B	21/163	0.0175836	0.14828	0	0	1.73749	7.02081	PRKCG;MAP2K1;ATP6AP1;APAF1;STAT1;NFATC3;MAPK14;RELA;MAPK13;MAPK9;CCNE1;TRP53;AKT3;E2F1;E2F2;E2F3;RAF1;JAK2;D1PAS1;ATF4;TLR2
Oxidative phosphorylation	18/134	0.0180896	0.14828	0	0	1.82216	7.31125	ATP6V1G1;NDUFA6;ATP6AP1;ATP8;ATP5J;NDUFC2;ND4L;ATP5G3;ATP5F1;COX7A2L;UQCRQ;NDUFS4;ATP6V0A2;COX2;UQCRC2;NDUFV3;ND3;ATP6V1D
Parkinson disease	19/144	0.0184072	0.14828	0	0	1.78517	7.13178	NDUFA6;APAF1;ATP8;ATP5J;NDUFC2;ND4L;ATP5G3;UBE2J2;ATP5F1;UBE2L3;COX7A2L;UCHL1;UQCRQ;NDUFS4;COX2;UQCRC2;NDUFV3;ND3;SLC25A4
Prostate cancer	14/97	0.0196991	0.153012	0	0	1.9792	7.77269	MAP2K1;CDKN1B;RELA;SPINT1;CCNE1;TRP53;AKT3;ERBB2;MDM2;E2F1;E2F2;E2F3;RAF1;ATF4
Fatty acid biosynthesis	4/14	0.0203039	0.153012	0	0	4.68226	18.2465	ACSL1;FASN;ACSL3;ACACA
Nicotinate and nicotinamide metabolism	7/36	0.020598	0.153012	0	0	2.82798	10.9798	NADK2;QPRT;NAMPT;CD38;NMNAT2;NT5C2;NT5C3
Necroptosis	22/176	0.0211051	0.153012	0	0	1.67836	6.47553	CAMK2B;HIST2H2AA2;PYGB;H2AFY;PLA2G4E;IFNGR1;STAT1;FAF1;H2AFX;CAMK2A;TNFRSF10B;HIST2H2AA1;MAPK9;HIST3H2A;H2AFY2;CHMP2A;RIPK1;JAK2;PPIA;SQSTM1;SLC25A4;IRF9
Human immunodeficiency virus 1 infection	28/238	0.0217209	0.153636	0	0	1.56772	6.00355	TRIM12C;H2-K1;RELA;CRKL;DCAF1;PPP3CA;MAPK9;GNG2;AP1G1;AKT3;RIPK1;B2M;AP1M1;PRKCG;MAP2K1;FBXW11;NFATC3;CDC25C;TNFRSF1B;MAPK14;MAPK13;WEE1;GNB4;RAF1;H2-D1;ATR;TLR2;BCL2L1
Tuberculosis	22/178	0.0236915	0.159902	0	0	1.65667	6.2003	CAMK2B;ATP6AP1;APAF1;NFYA;RIPK2;IFNGR1;STAT1;NFYC;CEBPG;CAMK2A;MAPK14;RELA;MAPK13;EEA1;PPP3CA;MAPK9;LAMP2;AKT3;ATP6V0A2;RAF1;JAK2;TLR2
Ubiquitin mediated proteolysis	18/138	0.0237096	0.159902	0	0	1.76103	6.58956	UBE2B;FBXW11;UBE2C;FANCL;UBE2E1;HUWE1;UBE2D1;UBE4A;KLHL13;UBE2J2;CBL;UBE2L3;CDC20;HERC1;UBR5;MDM2;BIRC6;ANAPC1
TGF-beta signaling pathway	13/91	0.0259547	0.171065	0	0	1.95492	7.13821	TGIF1;LEFTY1;INHBB;SMAD6;BMP7;SMAD5;BMP4;RBL1;TFDP1;PPP2R1B;ID4;PITX2;LEFTY2
AGE-RAGE signaling pathway in diabetic complications	14/101	0.02703	0.174193	0	0	1.88779	6.81646	CDKN1B;STAT1;NOS3;SERPINE1;VEGFC;MAPK14;RELA;MAPK13;VEGFA;MAPK9;COL4A1;AKT3;NOX4;JAK2
Small cell lung cancer	13/92	0.0281238	0.177302	0	0	1.93007	6.89255	CDKN1B;APAF1;LAMB1;RELA;CDK6;COL4A1;CCNE1;TRP53;AKT3;E2F1;E2F2;E2F3;BCL2L1
FoxO signaling pathway	17/132	0.0305116	0.188263	0	0	1.73487	6.0541	GABARAPL1;MAP2K1;CDKN1B;PLK2;BNIP3;MAPK14;ATG12;GABARAP;MAPK13;MAPK9;CCNG2;AKT3;MDM2;SGK3;RAF1;SGK1;PCK2
Peroxisome	12/84	0.0315821	0.190809	0	0	1.95431	6.75247	ABCD4;PECR;SCP2;ACSL1;EPHX2;MPV17L;ECH1;IDH2;MLYCD;ACSL3;ACOX3;PEX13
Kaposi sarcoma-associated herpesvirus infection	25/216	0.0342315	0.202595	0	0	1.53762	5.18887	H2-K1;GABARAP;RELA;PPP3CA;MAPK9;GNG2;AKT3;E2F1;E2F2;E2F3;JAK2;GABARAPL1;MAP2K1;IFNGR1;STAT1;NFATC3;MAPK14;VEGFA;MAPK13;CDK6;TRP53;GNB4;RAF1;H2-D1;IRF9
Glycine, serine and threonine metabolism	7/40	0.0350344	0.2032	0	0	2.48466	8.32714	MAOA;SHMT2;PSAT1;CTH;TDH;PSPH;GCAT
Thyroid hormone signaling pathway	15/115	0.0366456	0.208377	0	0	1.75957	5.81796	PRKCG;MED1;MAP2K1;STAT1;SLC2A1;ACTB;MED12L;BMP4;MED14;MED30;TRP53;AKT3;MDM2;RAF1;PFKP
Salmonella infection	11/78	0.0417766	0.230332	0	0	1.92444	6.1109	MAPK9;IFNGR1;ARPC3;RHOG;ARPC4;FLNC;PFN1;MAPK14;ACTB;RELA;MAPK13
Influenza A	20/168	0.0420952	0.230332	0	0	1.58612	5.02456	MAP2K1;IFNGR1;STAT1;EIF2AK1;TNFRSF10B;EIF2AK4;NXT2;MAPK14;ACTB;RELA;MAPK13;DNAJC3;MAPK9;DDX39B;AKT3;TRIM25;NUP98;RAF1;JAK2;IRF9
Fanconi anemia pathway	8/51	0.0448978	0.241118	0	0	2.17944	6.76359	BLM;SLX4;FANCL;ERCC4;FAAP24;FANCG;FAAP100;ATR
Amyotrophic lateral sclerosis (ALS)	8/52	0.0495466	0.261245	0	0	2.12979	6.39968	PPP3CA;APAF1;TRP53;NEFL;TNFRSF1B;MAPK14;MAPK13;BCL2L1
Base excision repair	6/35	0.0537395	0.276777	0	0	2.42244	7.08226	NEIL3;MPG;TDG;POLE2;POLD2;LIG3
Melanoma	10/72	0.0553554	0.276777	0	0	1.88989	5.4693	MAP2K1;CDK6;CDKN2A;TRP53;AKT3;E2F1;MDM2;E2F2;E2F3;RAF1
Prolactin signaling pathway	10/72	0.0553554	0.276777	0	0	1.88989	5.4693	SOCS2;MAPK9;MAP2K1;STAT1;AKT3;JAK2;RAF1;MAPK14;RELA;MAPK13
Glucagon signaling pathway	13/102	0.0575085	0.282669	0	0	1.71228	4.88996	CAMK2B;PYGB;CAMK2A;SLC2A1;ACACA;LDHB;PPP3CA;LDHA;PFKL;PKM;AKT3;ATF4;PCK2
Glycosphingolipid biosynthesis	7/45	0.06084	0.2912	0	0	2.15714	6.03893	FUT9;HEXB;A4GALT;ST6GALNAC3;GLA;GGTA1;ST3GAL3
Measles	17/144	0.0612524	0.2912	0	0	1.56992	4.38439	CDKN1B;APAF1;STAT1;EIF2AK1;EIF2AK4;RELA;BBC3;MAPK9;CDK6;CCNE1;TRP53;AKT3;RACK1;EIF3H;IRF9;BCL2L1;TLR2
RNA transport	19/167	0.0675897	0.316145	0	0	1.50585	4.05721	EIF4A2;PRMT5;NUP153;NXT2;RANGAP1;NUP93;EIF5;DDX39B;SUMO1;CLNS1A;NUP50;GEMIN4;EIF3H;NUP98;EIF2S3Y;EIF4G3;KPNB1;EIF4G1;EIF3B
Human T-cell leukemia virus 1 infection	26/245	0.0745514	0.335523	0	0	1.39343	3.61771	H2-K1;SLC2A1;RELA;ETS2;CDC20;ELK4;PPP3CA;MAPK9;PTTG1;AKT3;E2F1;E2F2;E2F3;B2M;MAP2K1;CDKN2A;NFATC3;CCNE1;TRP53;CANX;SLC25A4;H2-D1;ANAPC1;ATF4;ATR;BCL2L1
Phosphonate and phosphinate metabolism	2/6	0.0752918	0.335523	0	0	5.8473	15.1234	CHPT1;SELENOI
Hippo signaling pathway	18/159	0.0765005	0.335523	0	0	1.49703	3.84806	YAP1;WWTR1;FZD3;FBXW11;WWC1;SERPINE1;BMP7;ACTB;SAV1;STK3;BBC3;SOX2;BMP4;PARD6B;RASSF2;PPP2R1B;AJUBA;YWHAH
Glycerophospholipid metabolism	12/97	0.0791312	0.335523	0	0	1.65425	4.19624	PTDSS2;LYPLA2;CHKA;PLA2G4E;CHPT1;PLA2G5;GPAT2;PNPLA6;LPIN1;PLPP2;CRLS1;SELENOI
Huntington disease	21/192	0.0792489	0.335523	0	0	1.44054	3.65199	NDUFA6;APAF1;ATP8;ATP5J;NDUFC2;ATP5G3;ATP5F1;BBC3;COX7A2L;REST;UQCRQ;TRP53;NDUFS4;POLR2D;COX2;UQCRC2;NDUFV3;HAP1;SLC25A4;TGM2;POLR2L
Fc gamma R-mediated phagocytosis	11/87	0.0798313	0.335523	0	0	1.69571	4.28649	PRKCG;MAP2K1;PLA2G4E;ARPC3;INPP5D;AKT3;AMPH;ARPC4;RAF1;PLPP2;CRKL
Th1 and Th2 cell differentiation	11/87	0.0798313	0.335523	0	0	1.69571	4.28649	JAG2;PPP3CA;MAPK9;JAG1;IFNGR1;STAT1;NFATC3;JAK2;MAPK14;RELA;MAPK13
Hepatocellular carcinoma	19/171	0.0812214	0.336489	0	0	1.4659	3.68026	PRKCG;MAP2K1;FZD3;GSTM2;SMARCD3;PHF10;GSTP2;CDKN2A;GAB1;GSTT2;ACTB;CDK6;TRP53;AKT3;E2F1;E2F2;E2F3;RAF1;BCL2L1
Amino sugar and nucleotide sugar metabolism	7/49	0.0881154	0.359908	0	0	1.95127	4.73986	GPI1;UGP2;UXS1;HEXB;PGM2;UAP1;GALK1
Glyoxylate and dicarboxylate metabolism	5/31	0.0929556	0.370863	0	0	2.25056	5.34651	MCEE;ACSS2;MDH1;SHMT2;ACSS1
Viral carcinogenesis	24/229	0.0933553	0.370863	0	0	1.37337	3.25672	HDAC5;CDKN1B;CDKN2A;HIST1H2BL;HDAC11;H2-K1;CHD4;ACTN4;RELA;CDC20;CDK6;RBL1;PKM;CCNE1;TRP53;MDM2;HIST1H4I;HIST1H2BG;HIST1H2BB;D1PAS1;H2-D1;IRF9;ATF4;YWHAH
Herpes simplex virus 1 infection	42/433	0.0949789	0.372215	0	0	1.26185	2.97052	ZFP568;ZFP248;ZFP729A;ZFP867;H2-K1;ZFP81;ZFP729B;RELA;ZFP57;ZFP874B;AKT3;ZFP97;JAK2;ZFP960;ZFP37;B2M;ZFP39;ZFP975;ZFP951;APAF1;IFNGR1;STAT1;EIF2AK1;ZFP954;ZFP937;EIF2AK4;ZFP958;HCFC2;ZFP607B;POU2F3;ZFP85;ZFP354C;TRP53;SRSF2;SRSF4;SRSF6;ZFP773;H2-D1;ZFP991;IRF9;BCL2L1;TLR2
Spliceosome	15/132	0.0967851	0.374236	0	0	1.50251	3.50876	SF3B3;DHX8;LSM2;LSM7;LSM6;PHF5A;DDX39B;U2AF2;PRPF3;PCBP1;SRSF2;DHX16;SRSF4;SRSF6;SLU7
Fluid shear stress and atherosclerosis	16/143	0.0982694	0.374975	0	0	1.47662	3.42583	GSTM2;GSTP2;NOS3;GSTT2;MAPK14;ACTB;RELA;MAPK13;VEGFA;BMP4;MAPK9;SUMO1;CTSL;TRP53;AKT3;SQSTM1
C-type lectin receptor signaling pathway	13/112	0.102706	0.386149	0	0	1.53848	3.5014	STAT1;NFATC3;MAPK14;RELA;MAPK13;PPP3CA;MAPK9;MRAS;RRAS;AKT3;MDM2;RAF1;IRF9
Adipocytokine signaling pathway	9/71	0.104966	0.386149	0	0	1.69981	3.83158	MAPK9;ACSL1;AKT3;SLC2A1;ACSL3;JAK2;TNFRSF1B;RELA;PCK2
Glycerolipid metabolism	8/61	0.105192	0.386149	0	0	1.76726	3.97981	ALDH3A2;AKR1A1;LPL;GPAT2;LPIN1;PLPP2;GLA;AKR1B8
Sphingolipid signaling pathway	14/124	0.110119	0.399181	0	0	1.4912	3.28988	PRKCG;CERS4;MAP2K1;ASAH1;NOS3;PPP2R3A;MAPK14;RELA;MAPK13;MAPK9;PPP2R1B;TRP53;AKT3;RAF1
B cell receptor signaling pathway	9/72	0.112053	0.401179	0	0	1.67274	3.66126	PPP3CA;IFITM1;MAP2K1;INPP5D;AKT3;NFATC3;PTPN6;RAF1;RELA
Histidine metabolism	4/24	0.115901	0.407949	0	0	2.33986	5.04244	ALDH3A2;HAL;MAOA;ASPA
Purine metabolism	15/136	0.116758	0.407949	0	0	1.45252	3.11952	ADSL;RRM2;AK1;NUDT2;AK4;NT5C2;NT5C3;HDDC3;PAPSS1;DGUOK;ATIC;PKM;NME6;PGM2;GART
Nucleotide excision repair	6/43	0.119558	0.412758	0	0	1.89784	4.03094	ERCC3;ERCC4;POLE2;POLD2;XPC;ERCC6
MAPK signaling pathway	29/294	0.124758	0.42214	0	0	1.28366	2.67178	RELA;CRKL;STK3;ELK4;PPP3CA;MAPK9;RRAS;ERBB3;AKT3;ERBB2;MAP3K20;FLNC;PRKCG;NGFR;MAP2K1;PLA2G4E;NFATC3;VEGFC;MAPK14;DUSP6;VEGFA;MAPK13;MRAS;MAPKAPK3;DDIT3;TRP53;PTPN7;RAF1;ATF4
Oocyte meiosis	13/116	0.125479	0.42214	0	0	1.47841	3.06861	CAMK2B;MAP2K1;FBXW11;CAMK2A;CDC25C;CDC20;PPP3CA;PTTG1;PPP2R1B;CCNE1;ANAPC1;CPEB4;YWHAH
Primary bile acid biosynthesis	3/16	0.12692	0.42214	0	0	2.69915	5.57159	CYP39A1;HSD3B7;SCP2
Hepatitis C	17/160	0.128098	0.42214	0	0	1.39304	2.86265	MAP2K1;APAF1;STAT1;EIF2AK1;EIF2AK4;RELA;CDK6;PPP2R1B;TRP53;AKT3;E2F1;E2F2;RIPK1;E2F3;RAF1;IRF9;YWHAH
Mineral absorption	6/44	0.129759	0.422809	0	0	1.8478	3.77335	SLC31A1;SLC11A2;MT2;MT1;STEAP1;HMOX2
Folate biosynthesis	4/26	0.144435	0.4654	0	0	2.12691	4.11543	MOCS2;GCH1;MOCOS;AKR1B8
Thermogenesis	23/231	0.146676	0.466851	0	0	1.29611	2.48793	SMARCD3;NDUFA6;KDM1A;ACSL1;ZFP516;ATP8;ATP5J;NDUFC2;ND4L;ACSL3;ATP5G3;ATP5F1;MAPK14;ACTB;MAPK13;COX7A2L;UQCRQ;NDUFS4;COX2;NDUFAF3;UQCRC2;NDUFV3;ND3
Relaxin signaling pathway	14/131	0.151101	0.466851	0	0	1.40145	2.64846	MAP2K1;NOS3;VEGFC;MAPK14;RELA;MAPK13;VEGFA;MAPK9;GNG2;COL4A1;AKT3;GNB4;RAF1;ATF4
Human cytomegalovirus infection	25/255	0.15214	0.466851	0	0	1.27416	2.39919	H2-K1;RELA;CRKL;PPP3CA;GNG2;AKT3;E2F1;E2F2;RIPK1;E2F3;B2M;PRKCG;MAP2K1;CDKN2A;NFATC3;MAPK14;VEGFA;MAPK13;CDK6;TRP53;GNB4;MDM2;RAF1;H2-D1;ATF4
Leishmaniasis	8/67	0.15586	0.466851	0	0	1.58702	2.94995	IFNGR1;STAT1;PTPN6;JAK2;MAPK14;RELA;TLR2;MAPK13
Choline metabolism in cancer	11/99	0.156173	0.466851	0	0	1.46352	2.71745	PRKCG;MAPK9;MAP2K1;SLC22A5;SLC44A4;CHKA;PLA2G4E;AKT3;CHPT1;RAF1;PLPP2
mTOR signaling pathway	16/154	0.156343	0.466851	0	0	1.3581	2.52023	PRKCG;MAP2K1;ATP6V1G1;FZD3;CAB39L;TTI1;RRAGB;AKT3;DDIT4;GRB10;ULK2;RAF1;SGK1;FNIP1;LPIN1;ATP6V1D
Alanine, aspartate and glutamate metabolism	5/37	0.163395	0.466851	0	0	1.82799	3.31155	ADSL;GPT2;RIMKLA;ASPA;NIT2
Other glycan degradation	3/18	0.164999	0.466851	0	0	2.33901	4.21447	HEXB;FUCA2;GBA2
Fc epsilon RI signaling pathway	8/68	0.16527	0.466851	0	0	1.56048	2.80914	MAPK9;MAP2K1;PLA2G4E;INPP5D;AKT3;RAF1;MAPK14;MAPK13
RIG-I-like receptor signaling pathway	8/68	0.16527	0.466851	0	0	1.56048	2.80914	MAPK9;TRIM25;RIPK1;MAPK14;D1PAS1;ATG12;RELA;MAPK13
Renal cell carcinoma	8/68	0.16527	0.466851	0	0	1.56048	2.80914	MAP2K1;EGLN3;AKT3;SLC2A1;GAB1;RAF1;CRKL;VEGFA
MicroRNAs in cancer	27/281	0.165706	0.466851	0	0	1.24603	2.23979	TRIM71;CDKN1B;CDCA5;CRKL;ERBB3;ERBB2;DNMT3B;E2F1;E2F2;E2F3;ABCB1B;MCL1;PRKCG;FZD3;MAP2K1;CDKN2A;CDC25C;CDC25A;VEGFA;CDK6;CCNE1;TRP53;DDIT4;MDM2;MDM4;VIM;RAF1
Legionellosis	7/58	0.170278	0.466851	0	0	1.60614	2.8434	ARF1;VCP;APAF1;SAR1B;BNIP3;RELA;TLR2
Pyrimidine metabolism	7/58	0.170278	0.466851	0	0	1.60614	2.8434	DUT;RRM2;NME6;NUDT2;UPP1;NT5C2;NT5C3
GnRH signaling pathway	10/90	0.170642	0.466851	0	0	1.46323	2.58726	CAMK2B;MAPK9;MAP2K1;MMP14;PLA2G4E;CAMK2A;RAF1;MAPK14;ATF4;MAPK13
Progesterone-mediated oocyte maturation	10/90	0.170642	0.466851	0	0	1.46323	2.58726	MAPK9;MAP2K1;AKT3;CDC25C;RAF1;MAPK14;CDC25A;ANAPC1;MAPK13;CPEB4
Sphingolipid metabolism	6/48	0.174419	0.470937	0	0	1.67146	2.91885	CERS4;ASAH1;SMPD4;GBA2;GLA;PLPP2
RNA polymerase	4/28	0.175383	0.470937	0	0	1.94946	3.39358	POLR1A;POLR1B;POLR2D;POLR2L
Dopaminergic synapse	14/135	0.177718	0.472828	0	0	1.35482	2.34053	PRKCG;CAMK2B;MAOA;CAMK2A;PPP2R3A;MAPK14;MAPK13;PPP3CA;MAPK9;GNG2;PPP2R1B;AKT3;GNB4;ATF4
Arginine biosynthesis	3/19	0.185156	0.483742	0	0	2.1927	3.69811	ACY1;NOS3;GPT2
One carbon pool by folate	3/19	0.185156	0.483742	0	0	2.1927	3.69811	ATIC;SHMT2;GART
[truncated: 179 more rows]
