# Supplementary material for: Proximity labeling identifies a repertoire of site-specific R-loop modulators
Source: Nat Commun. 2022 Jan 10;13:53. doi: 10.1038/s41467-021-27722-6 (PMC8748879; doi:10.1038/s41467-021-27722-6)
Supplement: Supplementary file 5 — Supplemental data 3 [file 41467_2021_27722_MOESM5_ESM.xlsx]

## Sheet: RNASeq_hiPSC
edgeR analysis results for ADNP Y719* vs Control hiPSC gene expression.
ENSEMBL ID	Gene Symbol	Log2 FC (ADNPKO vs WT)	Average Expression	t	P-value	Adjusted P-value	B
ENSG00000254339	NA	-2.38179	7.74434	-35.522	7.43335e-22	9.70573e-18	40.0532
ENSG00000126010	GRPR	-3.48353	6.35465	-33.1531	3.62225e-21	1.79849e-17	38.0934
ENSG00000103257	SLC7A5	1.8027	9.21316	32.4617	5.87008e-21	1.79849e-17	38.1087
ENSG00000214548	MEG3	4.0532	5.84921	32.4237	6.0297e-21	1.79849e-17	36.9398
ENSG00000117868	ESYT2	-2.50676	6.79644	-32.236	6.88705e-21	1.79849e-17	37.7575
ENSG00000244879	NA	-2.34528	7.05038	-30.1719	3.12533e-20	6.80124e-17	36.3575
ENSG00000128052	KDR	-2.48542	6.63037	-28.4488	1.19373e-19	2.22665e-16	34.9968
ENSG00000251562	MALAT1	-1.49971	11.2	-28.0002	1.71356e-19	2.79675e-16	34.691
ENSG00000215866	LINC01356	-3.37083	5.95386	-26.8076	4.60393e-19	6.67928e-16	33.4653
ENSG00000251095	NA	-3.43581	5.02012	-26.5502	5.72944e-19	7.48093e-16	32.7091
ENSG00000086475	SEPHS1	1.45162	9.03602	26.2621	7.33621e-19	8.70808e-16	33.2739
ENSG00000170542	SERPINB9	-2.48523	7.35969	-25.3862	1.58032e-18	1.71952e-15	32.5263
ENSG00000120738	EGR1	-4.3989	5.42376	-25.0057	2.22266e-18	2.2324e-15	31.5168
ENSG00000253507	NA	-2.61444	5.48958	-23.8259	6.6055e-18	6.16057e-15	30.8931
ENSG00000225746	NA	4.41476	4.48454	23.6789	7.59197e-18	6.60856e-15	29.5325
ENSG00000059804	SLC2A3	-1.35491	10.6345	-23.5912	8.25295e-18	6.73493e-15	30.7616
ENSG00000103044	HAS3	2.27966	5.95991	23.4304	9.62403e-18	7.39182e-15	30.6333
ENSG00000260834	NA	-2.12858	7.44911	-23.1949	1.20745e-17	8.7587e-15	30.4979
ENSG00000099783	HNRNPM	1.69136	6.99729	22.1199	3.49644e-17	2.40279e-14	29.4419
ENSG00000141736	ERBB2	1.70009	7.6676	22.0348	3.81123e-17	2.48816e-14	29.3381
ENSG00000143341	HMCN1	-1.75011	6.93973	-21.7774	4.95524e-17	3.08098e-14	29.0923
ENSG00000115758	ODC1	1.9878	6.03323	21.3532	7.68489e-17	4.56098e-14	28.6325
ENSG00000245532	NEAT1	-2.71546	7.5889	-21.087	1.01629e-16	5.76946e-14	28.3571
ENSG00000120800	UTP20	1.55638	7.19923	20.8063	1.36931e-16	7.44959e-14	28.0678
ENSG00000100664	EIF5	1.60916	7.49022	20.5271	1.84865e-16	9.65511e-14	27.753
ENSG00000283293	NA	-1.01888	12.9052	-20.3974	2.12798e-16	1.06568e-13	27.3634
ENSG00000171848	RRM2	1.61305	6.90678	20.3653	2.20368e-16	1.06568e-13	27.6007
ENSG00000189060	H1F0	-3.60588	4.37954	-20.2997	2.36722e-16	1.07618e-13	26.9197
ENSG00000265972	TXNIP	-3.61987	5.15438	-20.2908	2.39022e-16	1.07618e-13	27.2743
ENSG00000116396	KCNC4	-2.41194	5.55731	-19.6688	4.76243e-16	2.07277e-13	26.8071
ENSG00000131711	MAP1B	1.04357	9.62758	19.3635	6.72809e-16	2.83383e-13	26.3061
ENSG00000188177	ZC3H6	-2.78675	4.90991	-19.3042	7.1987e-16	2.93729e-13	26.2569
ENSG00000133424	LARGE1	2.41703	5.42467	19.2129	7.99238e-16	3.16232e-13	26.2628
ENSG00000112972	HMGCS1	1.26851	8.28617	19.1307	8.78438e-16	3.37346e-13	26.1188
ENSG00000120437	ACAT2	1.72512	6.40312	19.078	9.33462e-16	3.48235e-13	26.1702
ENSG00000116133	DHCR24	1.0839	9.16697	19.0465	9.68031e-16	3.51099e-13	25.9605
ENSG00000063244	U2AF2	1.89446	6.08495	18.9186	1.12282e-15	3.96235e-13	25.9892
ENSG00000136160	EDNRB	-3.4869	4.84995	-18.744	1.37685e-15	4.73093e-13	25.5444
ENSG00000161547	SRSF2	1.2863	8.09665	18.6937	1.46062e-15	4.89009e-13	25.6142
ENSG00000282048	NA	-2.23744	5.73847	-18.5926	1.6454e-15	5.371e-13	25.605
ENSG00000119711	ALDH6A1	-1.55634	6.1191	-18.5425	1.74593e-15	5.56015e-13	25.5467
ENSG00000138650	PCDH10	-3.08661	4.5037	-18.4632	1.91811e-15	5.96305e-13	25.1603
ENSG00000149212	SESN3	-1.67578	7.16797	-18.3679	2.14879e-15	6.52482e-13	25.2843
ENSG00000280079	NA	1.80593	6.17639	18.3121	2.29681e-15	6.81579e-13	25.2757
ENSG00000188647	PTAR1	-1.11027	8.73866	-18.2886	2.36256e-15	6.85509e-13	25.0708
ENSG00000114796	KLHL24	-1.66119	5.97428	-18.2298	2.53534e-15	7.19651e-13	25.1776
ENSG00000176171	BNIP3	-2.80284	5.39102	-18.1712	2.72034e-15	7.55732e-13	25.074
ENSG00000168906	MAT2A	1.3046	8.20072	18.101	2.96103e-15	8.05463e-13	24.8865
ENSG00000102144	PGK1	-1.11896	8.62613	-18.0711	3.07017e-15	8.18106e-13	24.8107
ENSG00000147852	VLDLR	-1.46002	6.86384	-18.0517	3.14301e-15	8.20765e-13	24.9171
ENSG00000182195	LDOC1	3.92782	3.08665	18.0021	3.33795e-15	8.5458e-13	23.6999
ENSG00000243244	STON1	-1.92543	5.82234	-17.6332	5.24698e-15	1.3054e-12	24.4557
ENSG00000029363	BCLAF1	1.58975	8.09906	17.6253	5.29877e-15	1.3054e-12	24.3049
ENSG00000129003	VPS13C	-1.34491	6.90352	-17.5571	5.76593e-15	1.39418e-12	24.299
ENSG00000177425	PAWR	-1.0647	9.23831	-17.5335	5.9378e-15	1.40963e-12	24.0928
ENSG00000079739	PGM1	-2.27472	5.47875	-17.4856	6.30245e-15	1.46948e-12	24.2689
ENSG00000164176	EDIL3	-1.44258	6.29945	-17.4601	6.50604e-15	1.49034e-12	24.2185
ENSG00000151012	SLC7A11	1.31819	7.56353	17.3725	7.25946e-15	1.63426e-12	24.0229
ENSG00000131467	PSME3	1.22404	7.76664	17.3159	7.79381e-15	1.72481e-12	23.9325
ENSG00000094755	GABRP	-3.20706	4.14337	-17.2942	8.00891e-15	1.74287e-12	23.6875
ENSG00000134824	FADS2	0.944564	8.65739	17.2475	8.49445e-15	1.81823e-12	23.7709
ENSG00000234787	LINC00458	-3.16537	4.19147	-17.0261	1.12468e-14	2.36853e-12	23.3914
ENSG00000254277	NA	-1.32594	6.77383	-16.9795	1.19367e-14	2.47394e-12	23.5714
ENSG00000109971	HSPA8	0.855181	11.1211	16.8942	1.33142e-14	2.71631e-12	23.1718
ENSG00000137103	TMEM8B	-1.99765	4.97543	-16.7367	1.63107e-14	3.27644e-12	23.3078
ENSG00000160352	ZNF714	1.39386	6.62558	16.724	1.65808e-14	3.28023e-12	23.2606
ENSG00000163755	HPS3	-1.24837	7.14965	-16.6988	1.71302e-14	3.33834e-12	23.1738
ENSG00000126870	WDR60	-2.26584	4.94484	-16.6741	1.76881e-14	3.39638e-12	23.2171
ENSG00000044574	HSPA5	1.03864	8.20058	16.632	1.8683e-14	3.53543e-12	23.0018
ENSG00000111674	ENO2	-1.57362	6.11807	-16.5313	2.13051e-14	3.91791e-12	23.0371
ENSG00000100297	MCM5	1.09982	7.49908	16.5242	2.15024e-14	3.91791e-12	22.919
ENSG00000165300	SLITRK5	-2.05285	4.76913	-16.5206	2.16045e-14	3.91791e-12	23.0092
ENSG00000196247	ZNF107	1.35939	6.52731	16.4932	2.23931e-14	4.00529e-12	22.9633
ENSG00000250337	PURPL	-1.75036	5.50907	-16.3065	2.86332e-14	5.05221e-12	22.7692
ENSG00000038427	VCAN	0.885687	10.1385	16.287	2.93801e-14	5.11487e-12	22.4029
ENSG00000118407	FILIP1	-2.76897	3.98621	-16.2172	3.22312e-14	5.53741e-12	22.3893
ENSG00000022556	NLRP2	2.95955	3.66067	16.1361	3.59085e-14	6.08906e-12	22.0732
ENSG00000102290	PCDH11X	-1.49136	5.9822	-16.0858	3.84044e-14	6.42879e-12	22.4518
ENSG00000132382	MYBBP1A	1.49091	6.15692	16.0716	3.91383e-14	6.46871e-12	22.4292
ENSG00000169764	UGP2	-0.904067	8.73517	-16.0362	4.10419e-14	6.69854e-12	22.1457
ENSG00000164300	SERINC5	-0.953488	8.40408	-15.9021	4.91637e-14	7.92507e-12	21.9877
ENSG00000124486	USP9X	-0.953802	10.7062	-15.7826	5.78027e-14	9.1806e-12	21.6765
ENSG00000058668	ATP2B4	-1.43858	5.87512	-15.7756	5.83587e-14	9.1806e-12	22.0372
ENSG00000101493	ZNF516	-2.16083	5.06338	-15.7353	6.16532e-14	9.5834e-12	22.0048
ENSG00000104635	SLC39A14	0.953252	8.07272	15.725	6.25174e-14	9.60341e-12	21.7761
ENSG00000172667	ZMAT3	-1.47954	5.85284	-15.7025	6.44677e-14	9.78784e-12	21.9389
ENSG00000226673	LINC01108	-2.36071	4.1997	-15.669	6.74889e-14	1.01288e-11	21.7893
ENSG00000129244	ATP1B2	-2.26619	5.38348	-15.6014	7.40368e-14	1.09852e-11	21.8278
ENSG00000112697	TMEM30A	-1.03199	7.59467	-15.5531	7.91271e-14	1.16086e-11	21.573
ENSG00000230937	MIR205HG	-2.48159	4.26634	-15.3951	9.84273e-14	1.42796e-11	21.4371
ENSG00000166450	PRTG	-1.69336	5.30063	-15.3349	1.07021e-13	1.53557e-11	21.4598
ENSG00000003989	SLC7A2	-1.19821	6.73837	-15.3069	1.11278e-13	1.56803e-11	21.3066
ENSG00000087303	NID2	-2.8478	3.73354	-15.3043	1.11685e-13	1.56803e-11	21.1457
ENSG00000111371	SLC38A1	1.11748	9.52086	15.2836	1.14963e-13	1.59689e-11	21.0385
ENSG00000144730	IL17RD	1.00196	7.70053	15.2697	1.17219e-13	1.61032e-11	21.1681
ENSG00000001630	CYP51A1	1.07267	7.3479	15.2625	1.18397e-13	1.61032e-11	21.1932
ENSG00000110321	EIF4G2	0.844203	9.9457	15.1041	1.4788e-13	1.99058e-11	20.7509
ENSG00000124222	STX16	-1.12131	6.60821	-14.9782	1.76722e-13	2.35455e-11	20.8482
ENSG00000198464	ZNF480	1.33457	6.40427	14.9381	1.87079e-13	2.46737e-11	20.8249
ENSG00000240563	L1TD1	0.992611	9.00724	14.9181	1.92483e-13	2.50402e-11	20.5444
ENSG00000137573	SULF1	-2.55112	3.85519	-14.9137	1.93694e-13	2.50402e-11	20.6901
ENSG00000163683	SMIM14	-1.90945	4.87851	-14.902	1.96953e-13	2.5212e-11	20.8552
ENSG00000176834	VSIG10	1.25606	6.26494	14.8888	2.00699e-13	2.5442e-11	20.7653
ENSG00000138074	SLC5A6	1.17244	6.678	14.8655	2.07467e-13	2.60471e-11	20.6895
ENSG00000214425	NA	1.29186	6.51582	14.8538	2.10985e-13	2.62365e-11	20.6905
ENSG00000126803	HSPA2	-1.5123	5.88468	-14.7914	2.30696e-13	2.8417e-11	20.653
ENSG00000138829	FBN2	-1.15756	6.71527	-14.7051	2.61185e-13	3.18719e-11	20.4403
ENSG00000144136	SLC20A1	1.12076	6.70038	14.6765	2.72155e-13	3.26476e-11	20.41
ENSG00000157570	TSPAN18	-1.76565	4.84593	-14.6756	2.72542e-13	3.26476e-11	20.5345
ENSG00000196586	MYO6	-1.34758	6.20678	-14.6685	2.75326e-13	3.26812e-11	20.4415
ENSG00000169744	LDB2	-1.63438	5.34726	-14.6098	2.99725e-13	3.52568e-11	20.4292
ENSG00000166501	PRKCB	-1.75998	5.24175	-14.5327	3.35207e-13	3.90786e-11	20.3235
ENSG00000250366	TUNAR	-1.47692	5.73587	-14.4802	3.61878e-13	4.18146e-11	20.2112
ENSG00000155760	FZD7	0.871553	8.00714	14.4093	4.01383e-13	4.57221e-11	19.8772
ENSG00000130449	ZSWIM6	-1.41807	5.61814	-14.4071	4.02699e-13	4.57221e-11	20.1118
ENSG00000118507	AKAP7	-1.77939	4.87579	-14.3885	4.1381e-13	4.65786e-11	20.1217
ENSG00000169710	FASN	0.976494	9.43679	14.3557	4.3427e-13	4.84638e-11	19.6758
ENSG00000148680	HTR7	-1.43126	5.3513	-14.3407	4.43957e-13	4.9125e-11	20.0328
ENSG00000168016	TRANK1	-1.62747	5.14482	-14.3228	4.55771e-13	4.98835e-11	20.0198
ENSG00000163714	U2SURP	1.15324	7.73069	14.3188	4.58453e-13	4.98835e-11	19.7726
ENSG00000109586	GALNT7	1.08258	6.98114	14.2515	5.06342e-13	5.46223e-11	19.7477
ENSG00000168234	TTC39C	1.3671	5.93367	14.2461	5.10371e-13	5.46223e-11	19.8561
ENSG00000049239	H6PD	-1.80584	4.91527	-14.2359	5.18156e-13	5.50045e-11	19.8988
ENSG00000113328	CCNG1	-0.911891	8.92157	-14.1868	5.5727e-13	5.86796e-11	19.4527
ENSG00000106049	HIBADH	-1.3459	5.57826	-14.154	5.85082e-13	6.11153e-11	19.7378
ENSG00000105605	CACNG7	-1.46363	5.343	-14.0932	6.40452e-13	6.58712e-11	19.6665
ENSG00000165732	DDX21	0.870032	8.50393	14.093	6.40701e-13	6.58712e-11	19.3507
ENSG00000088305	DNMT3B	0.763431	9.85153	14.0353	6.98382e-13	7.12405e-11	19.1583
ENSG00000135829	DHX9	0.996555	8.78032	14.021	7.13493e-13	7.22177e-11	19.2174
ENSG00000159388	BTG2	-3.00048	3.16125	-14.0146	7.203e-13	7.23459e-11	19.214
ENSG00000124766	SOX4	-0.731257	9.20321	-13.9991	7.37226e-13	7.34806e-11	19.1412
ENSG00000163430	FSTL1	-0.825883	8.98902	-13.9668	7.73832e-13	7.65449e-11	19.1092
ENSG00000084073	ZMPSTE24	1.3415	5.99295	13.9608	7.80898e-13	7.6663e-11	19.4188
ENSG00000114867	EIF4G1	0.891217	8.41013	13.9391	8.06807e-13	7.84945e-11	19.1227
ENSG00000170522	ELOVL6	0.923826	7.54124	13.9319	8.15608e-13	7.84945e-11	19.1987
ENSG00000107438	PDLIM1	-1.07363	7.46351	-13.9289	8.1921e-13	7.84945e-11	19.1964
ENSG00000163735	CXCL5	-2.32838	4.03229	-13.9254	8.236e-13	7.84945e-11	19.3659
ENSG00000141510	TP53	1.01235	7.0045	13.8874	8.72072e-13	8.25119e-11	19.189
ENSG00000124160	NCOA5	2.02997	4.59874	13.8057	9.8684e-13	9.2699e-11	19.2504
ENSG00000099194	SCD	0.672691	10.7235	13.7972	9.99598e-13	9.32268e-11	18.7421
ENSG00000052749	RRP12	1.26206	5.90062	13.7785	1.02846e-12	9.52218e-11	19.1479
ENSG00000167972	ABCA3	-2.34088	3.98756	-13.7739	1.03557e-12	9.52218e-11	19.1367
ENSG00000105281	SLC1A5	0.844518	7.87862	13.765	1.04964e-12	9.58344e-11	18.9044
ENSG00000232677	LINC00665	0.997521	7.27364	13.7605	1.05692e-12	9.58344e-11	18.9636
ENSG00000170271	FAXDC2	-2.94708	2.83675	-13.6986	1.16142e-12	1.04584e-10	18.6573
ENSG00000241399	CD302	-2.57204	3.54556	-13.6668	1.21919e-12	1.09034e-10	18.8765
ENSG00000013297	CLDN11	-2.38952	3.69284	-13.6525	1.24611e-12	1.10352e-10	18.9034
ENSG00000137776	SLTM	1.24371	6.11093	13.65	1.25083e-12	1.10352e-10	18.9273
ENSG00000204252	HLA-DOA	-1.34538	5.40858	-13.6285	1.29266e-12	1.13277e-10	18.9543
ENSG00000101191	DIDO1	1.20365	6.82522	13.6063	1.33743e-12	1.16418e-10	18.7763
ENSG00000122884	P4HA1	-1.45168	5.28798	-13.5836	1.38498e-12	1.19759e-10	18.896
ENSG00000122507	BBS9	-1.3164	5.77022	-13.5231	1.51992e-12	1.30563e-10	18.7562
ENSG00000173726	TOMM20	-0.796216	8.63514	-13.4806	1.62286e-12	1.37709e-10	18.3782
ENSG00000128567	PODXL	-0.631924	10.9562	-13.4801	1.6242e-12	1.37709e-10	18.2295
ENSG00000104738	MCM4	0.822272	8.31885	13.4745	1.63833e-12	1.38011e-10	18.4038
ENSG00000145833	DDX46	1.08991	6.42452	13.4607	1.67364e-12	1.40082e-10	18.592
ENSG00000169093	ASMTL	-1.76578	4.97886	-13.4142	1.79855e-12	1.49022e-10	18.6589
ENSG00000179750	APOBEC3B	-2.76707	3.09794	-13.4125	1.80329e-12	1.49022e-10	18.3677
ENSG00000166710	B2M	-1.24502	5.6514	-13.4037	1.82805e-12	1.49974e-10	18.5801
ENSG00000147364	FBXO25	-1.92175	4.19911	-13.3995	1.83998e-12	1.49974e-10	18.6238
ENSG00000154237	LRRK1	-1.49234	5.93565	-13.3963	1.84926e-12	1.49974e-10	18.5442
ENSG00000185885	IFITM1	-1.57865	5.63645	-13.3834	1.88662e-12	1.52059e-10	18.5564
ENSG00000166938	DIS3L	1.61686	4.90948	13.3373	2.02681e-12	1.61962e-10	18.546
ENSG00000274750	HIST1H3E	1.62598	5.16753	13.335	2.03429e-12	1.61962e-10	18.5309
ENSG00000048392	RRM2B	-0.99826	7.04656	-13.3285	2.05497e-12	1.62617e-10	18.299
ENSG00000160285	LSS	1.29191	6.2936	13.3152	2.09802e-12	1.65023e-10	18.3828
ENSG00000162409	PRKAA2	-1.33471	5.95509	-13.308	2.12153e-12	1.65873e-10	18.3983
ENSG00000043143	JADE2	1.80234	4.91609	13.2769	2.22725e-12	1.73102e-10	18.4533
ENSG00000124313	IQSEC2	1.46655	5.48488	13.2507	2.3203e-12	1.79267e-10	18.3713
ENSG00000129566	TEP1	-1.62108	4.63552	-13.229	2.40046e-12	1.84089e-10	18.381
ENSG00000186019	LOC100379224	2.29798	3.85401	13.2249	2.41614e-12	1.84089e-10	18.2819
ENSG00000138646	HERC5	-1.43914	5.0746	-13.2226	2.425e-12	1.84089e-10	18.3503
ENSG00000118276	B4GALT6	-1.1073	6.10732	-13.2038	2.49756e-12	1.88284e-10	18.2111
ENSG00000189057	FAM111B	1.48452	5.03087	13.2008	2.50911e-12	1.88284e-10	18.3266
ENSG00000175130	MARCKSL1	0.749372	8.94583	13.1581	2.68364e-12	2.0023e-10	17.838
ENSG00000113407	TARS	0.836848	7.72855	13.1422	2.75126e-12	2.04109e-10	17.9322
ENSG00000152208	GRID2	-0.971674	6.80591	-13.1206	2.84673e-12	2.09999e-10	17.993
ENSG00000102780	DGKH	-1.14882	6.4613	-13.1015	2.93403e-12	2.15223e-10	18.0051
ENSG00000167721	TSR1	0.942767	6.87244	13.0946	2.96591e-12	2.16346e-10	17.9532
ENSG00000134574	DDB2	-1.77737	5.22615	-13.0719	3.07437e-12	2.23011e-10	18.1069
ENSG00000148840	PPRC1	0.968662	7.07305	13.0649	3.10866e-12	2.24253e-10	17.8825
ENSG00000218739	CEBPZOS	-1.00054	7.44825	-13.0276	3.29814e-12	2.36614e-10	17.7714
ENSG00000165119	HNRNPK	0.767116	9.0886	12.9837	3.53618e-12	2.52306e-10	17.5428
ENSG00000115548	KDM3A	-1.14099	6.12324	-12.9696	3.61645e-12	2.56631e-10	17.8337
ENSG00000111328	CDK2AP1	1.20518	6.47505	12.9179	3.92663e-12	2.77135e-10	17.7212
ENSG00000164611	PTTG1	-0.901089	6.99152	-12.8959	4.06749e-12	2.85533e-10	17.6064
ENSG00000182670	TTC3	-0.94627	6.96531	-12.884	4.14567e-12	2.88991e-10	17.5903
ENSG00000146278	PNRC1	-1.19806	5.66707	-12.8817	4.16101e-12	2.88991e-10	17.746
ENSG00000150893	FREM2	-0.889381	7.71442	-12.8741	4.21188e-12	2.90977e-10	17.4911
ENSG00000118985	ELL2	-0.982811	6.77318	-12.8694	4.24374e-12	2.91634e-10	17.5891
ENSG00000139514	SLC7A1	0.741246	8.31222	12.8418	4.43553e-12	3.03218e-10	17.3809
ENSG00000116678	LEPR	-2.21692	3.91041	-12.8367	4.47151e-12	3.04086e-10	17.7238
ENSG00000116455	WDR77	1.24157	5.85877	12.8327	4.50081e-12	3.04493e-10	17.6593
ENSG00000136891	TEX10	0.819362	7.6097	12.7843	4.86437e-12	3.27392e-10	17.3608
ENSG00000176887	SOX11	1.00875	6.77752	12.7766	4.92529e-12	3.29793e-10	17.4478
ENSG00000116962	NID1	-1.04421	6.60152	-12.7696	4.98105e-12	3.31824e-10	17.447
ENSG00000141404	GNAL	-1.25855	5.76483	-12.7548	5.1017e-12	3.38136e-10	17.5298
ENSG00000092421	SEMA6A	-0.770381	9.4626	-12.7472	5.16394e-12	3.38906e-10	17.1193
ENSG00000138185	ENTPD1	-2.27412	3.81682	-12.7471	5.16521e-12	3.38906e-10	17.5686
ENSG00000104093	DMXL2	-1.12461	5.94496	-12.7154	5.43627e-12	3.54907e-10	17.4412
ENSG00000011347	SYT7	-2.04921	4.48306	-12.6894	5.66943e-12	3.68287e-10	17.5315
ENSG00000100196	KDELR3	-2.03824	3.9181	-12.6634	5.91339e-12	3.82234e-10	17.4582
ENSG00000135074	ADAM19	1.19169	5.60413	12.6514	6.03015e-12	3.8627e-10	17.3898
ENSG00000166913	YWHAB	0.761412	8.54078	12.6481	6.06184e-12	3.8627e-10	17.0378
ENSG00000135473	PAN2	-1.41233	5.10701	-12.6478	6.06459e-12	3.8627e-10	17.4273
ENSG00000112297	CRYBG1	-1.16016	5.65815	-12.6315	6.2272e-12	3.94702e-10	17.3384
ENSG00000115053	NCL	0.657418	9.16909	12.5983	6.5734e-12	4.14632e-10	16.8971
ENSG00000164938	TP53INP1	-1.27109	5.27811	-12.5842	6.72547e-12	4.22185e-10	17.3046
ENSG00000155008	APOOL	-1.2395	5.97393	-12.5658	6.93066e-12	4.32825e-10	17.1928
ENSG00000151892	GFRA1	-2.44807	3.14604	-12.5631	6.96126e-12	4.32825e-10	17.1496
ENSG00000101868	POLA1	1.02944	6.30385	12.5255	7.40122e-12	4.57999e-10	17.0924
ENSG00000233237	LINC00472	-1.42162	5.05157	-12.5174	7.49998e-12	4.61921e-10	17.2193
ENSG00000136813	ECPAS	0.865869	7.42713	12.5142	7.53892e-12	4.6214e-10	16.9332
ENSG00000185666	SYN3	-2.00584	4.38902	-12.4908	7.83362e-12	4.76911e-10	17.2116
ENSG00000145604	SKP2	1.04703	6.8562	12.4893	7.85294e-12	4.76911e-10	16.9631
ENSG00000144724	PTPRG	-0.694607	8.76321	-12.484	7.92131e-12	4.78004e-10	16.7365
ENSG00000278053	DDX52	1.13761	6.29464	12.4823	7.94416e-12	4.78004e-10	17.0238
ENSG00000164692	COL1A2	-1.09042	6.26968	-12.4741	8.05065e-12	4.82189e-10	16.9999
ENSG00000142089	IFITM3	-1.04208	6.56589	-12.4536	8.32676e-12	4.9645e-10	16.9272
ENSG00000070614	NDST1	0.982624	6.83572	12.4437	8.46218e-12	5.00837e-10	16.8871
ENSG00000178921	PFAS	0.97678	6.78585	12.4427	8.47706e-12	5.00837e-10	16.8914
ENSG00000165271	NOL6	1.03264	6.1643	12.4322	8.62402e-12	5.07224e-10	16.9543
ENSG00000176928	GCNT4	0.932464	6.91073	12.4243	8.73732e-12	5.11584e-10	16.8444
ENSG00000273703	HIST1H2BM	1.53223	4.86846	12.4043	9.02984e-12	5.26351e-10	17.0591
ENSG00000244509	APOBEC3C	-1.17743	5.74298	-12.3688	9.57252e-12	5.55504e-10	16.893
ENSG00000124762	CDKN1A	-2.99506	3.85873	-12.3569	9.76294e-12	5.62657e-10	16.9338
ENSG00000181192	DHTKD1	-1.00216	6.57589	-12.3557	9.78196e-12	5.62657e-10	16.761
ENSG00000164104	HMGB2	-1.04592	6.13106	-12.3482	9.90425e-12	5.67192e-10	16.8061
ENSG00000198961	PJA2	-0.812657	7.73363	-12.3347	1.01272e-11	5.77427e-10	16.5888
ENSG00000152795	HNRNPDL	0.880472	7.38543	12.2961	1.07965e-11	6.12912e-10	16.5709
ENSG00000196569	LAMA2	-1.72552	4.19838	-12.2682	1.13065e-11	6.39085e-10	16.8483
ENSG00000116774	OLFML3	-1.07692	5.75257	-12.2628	1.14088e-11	6.4209e-10	16.7118
ENSG00000137801	THBS1	-1.32731	8.0112	-12.2432	1.17871e-11	6.60533e-10	16.408
ENSG00000162408	NOL9	1.01315	6.42862	12.2358	1.19319e-11	6.65791e-10	16.5886
ENSG00000169760	NLGN1	-1.24101	5.4006	-12.2095	1.24675e-11	6.92715e-10	16.6676
ENSG00000163939	PBRM1	0.853301	7.02884	12.2045	1.25717e-11	6.95546e-10	16.4568
ENSG00000187607	ZNF286A	0.915315	6.68799	12.1871	1.29403e-11	7.1292e-10	16.4707
ENSG00000167491	GATAD2A	0.911893	6.8709	12.1677	1.33669e-11	7.33324e-10	16.4145
ENSG00000151962	RBM46	2.47441	3.53454	12.1602	1.35348e-11	7.39428e-10	16.5761
ENSG00000156697	UTP14A	1.98064	3.88557	12.1014	1.49346e-11	8.12507e-10	16.5468
ENSG00000120669	SOHLH2	-1.77495	4.05154	-12.0747	1.56191e-11	8.46221e-10	16.5262
ENSG00000037474	NSUN2	1.09613	5.83544	12.061	1.59827e-11	8.62342e-10	16.3723
ENSG00000132698	RAB25	-1.70176	4.44733	-12.0406	1.65421e-11	8.88849e-10	16.4715
ENSG00000198176	TFDP1	1.11506	5.9627	12.0095	1.74298e-11	9.32707e-10	16.2683
ENSG00000154760	SLFN13	-1.21414	5.90754	-12.0031	1.76198e-11	9.39028e-10	16.2525
ENSG00000115414	FN1	-0.926886	7.84995	-11.9816	1.82713e-11	9.6711e-10	15.9716
ENSG00000169045	HNRNPH1	0.748824	8.32825	11.9808	1.82949e-11	9.6711e-10	15.924
ENSG00000071794	HLTF	-1.02589	6.93665	-11.9385	1.9653e-11	1.03472e-09	16.003
ENSG00000074695	LMAN1	-0.772234	7.85356	-11.9317	1.98804e-11	1.04248e-09	15.8835
ENSG00000163694	RBM47	0.995574	6.45065	11.9127	2.05302e-11	1.07225e-09	16.0326
ENSG00000128595	CALU	-0.718041	8.96757	-11.9054	2.07882e-11	1.0814e-09	15.7262
ENSG00000281344	NA	0.934831	6.5062	11.8852	2.1513e-11	1.11466e-09	15.9757
ENSG00000171793	CTPS1	0.884582	6.60575	11.8743	2.19157e-11	1.13104e-09	15.9425
ENSG00000156508	EEF1A1	-0.559947	12.8411	-11.8484	2.28997e-11	1.17717e-09	15.4237
ENSG00000120694	HSPH1	0.985966	6.88935	11.8452	2.30284e-11	1.17915e-09	15.858
ENSG00000166473	PKD1L2	-3.09069	3.33385	-11.8348	2.34393e-11	1.19549e-09	16.0127
ENSG00000113758	DBN1	1.05321	5.99232	11.825	2.38327e-11	1.21083e-09	15.9433
ENSG00000039523	RIPOR1	-2.32453	3.15286	-11.8082	2.45254e-11	1.24119e-09	15.971
ENSG00000135686	KLHL36	-1.08568	5.77816	-11.7985	2.49361e-11	1.2571e-09	15.9151
ENSG00000244405	ETV5	-1.04843	6.45821	-11.7902	2.52913e-11	1.27011e-09	15.8075
ENSG00000151835	SACS	0.728293	8.54531	11.7587	2.6691e-11	1.33526e-09	15.5136
ENSG00000250120	PCDHA10	1.74836	4.42181	11.7561	2.68113e-11	1.33617e-09	15.997
ENSG00000146416	AIG1	-1.17322	5.35589	-11.7528	2.69625e-11	1.33859e-09	15.8919
ENSG00000099219	ERMP1	-1.01044	6.39457	-11.7053	2.92539e-11	1.44685e-09	15.6665
ENSG00000007237	GAS7	-1.66178	4.49559	-11.6972	2.9663e-11	1.46155e-09	15.8894
ENSG00000183864	TOB2	1.02214	6.17329	11.6914	2.996e-11	1.47063e-09	15.6849
ENSG00000002834	LASP1	0.714014	8.05658	11.6889	3.00906e-11	1.47151e-09	15.4412
ENSG00000122484	RPAP2	1.20831	5.44515	11.6784	3.06351e-11	1.49255e-09	15.765
ENSG00000130182	ZSCAN10	1.13578	5.76335	11.6758	3.07753e-11	1.4938e-09	15.7172
ENSG00000205277	MUC12	-3.49692	3.83953	-11.6583	3.17169e-11	1.5338e-09	15.7807
ENSG00000088205	DDX18	0.786706	7.57066	11.6523	3.20437e-11	1.53876e-09	15.4324
ENSG00000281398	NA	0.806328	7.2451	11.6521	3.20551e-11	1.53876e-09	15.4715
ENSG00000186439	TRDN	-2.11672	3.30697	-11.6239	3.36526e-11	1.60953e-09	15.7042
ENSG00000180336	MEIOC	-1.97646	3.93467	-11.5915	3.55914e-11	1.69605e-09	15.7135
ENSG00000274652	NA	-1.33142	4.94836	-11.5774	3.64708e-11	1.73164e-09	15.6391
ENSG00000005889	ZFX	1.09966	5.62949	11.5556	3.7874e-11	1.79174e-09	15.5249
ENSG00000168003	SLC3A2	0.767867	7.8875	11.5518	3.81239e-11	1.79705e-09	15.2175
ENSG00000204789	NA	-1.38439	4.7454	-11.5329	3.93978e-11	1.85042e-09	15.5829
ENSG00000123505	AMD1	0.703365	8.85506	11.513	4.07863e-11	1.90877e-09	15.0476
ENSG00000164292	RHOBTB3	-1.22855	5.57786	-11.5085	4.11032e-11	1.91673e-09	15.4368
ENSG00000276043	UHRF1	1.36704	4.86328	11.5001	4.17055e-11	1.9379e-09	15.5246
ENSG00000108306	FBXL20	-1.3199	5.45976	-11.4878	4.26075e-11	1.96974e-09	15.4187
ENSG00000109084	TMEM97	0.833434	7.21427	11.4867	4.26926e-11	1.96974e-09	15.1824
ENSG00000107537	PHYH	-1.55371	4.41537	-11.45	4.55146e-11	2.09255e-09	15.466
ENSG00000156711	MAPK13	-1.86862	3.80825	-11.4421	4.61474e-11	2.1142e-09	15.4539
ENSG00000148842	CNNM2	-1.23477	5.60114	-11.4377	4.65049e-11	2.12313e-09	15.3093
ENSG00000083123	BCKDHB	-1.243	5.31728	-11.4304	4.70972e-11	2.14268e-09	15.3337
ENSG00000074219	TEAD2	0.92622	6.53104	11.4266	4.74139e-11	2.1496e-09	15.1651
ENSG00000196776	CD47	-1.17712	5.34938	-11.4226	4.77479e-11	2.15725e-09	15.3147
ENSG00000100296	THOC5	1.19173	5.20817	11.4016	4.95324e-11	2.23015e-09	15.3093
ENSG00000159374	M1AP	-2.46999	2.64703	-11.3962	5.00047e-11	2.24368e-09	15.1828
ENSG00000164463	CREBRF	-1.90225	3.73514	-11.3893	5.06109e-11	2.2631e-09	15.3599
ENSG00000183474	GTF2H2C	1.09799	5.6071	11.3814	5.13123e-11	2.28664e-09	15.2193
ENSG00000145439	CBR4	-1.16646	5.29459	-11.3794	5.14943e-11	2.28694e-09	15.245
ENSG00000275591	XKR5	-2.2671	2.94481	-11.3347	5.56953e-11	2.46513e-09	15.1577
ENSG00000167552	TUBA1A	0.696323	8.01247	11.3279	5.63711e-11	2.48661e-09	14.8014
ENSG00000017483	SLC38A5	1.87713	3.98891	11.3183	5.73285e-11	2.52033e-09	15.2451
ENSG00000130303	BST2	-2.34467	3.29325	-11.3152	5.76402e-11	2.52553e-09	15.1827
ENSG00000106460	TMEM106B	-0.983513	6.86824	-11.3098	5.81956e-11	2.54134e-09	14.9006
ENSG00000005100	DHX33	0.836432	6.68322	11.3045	5.87337e-11	2.54928e-09	14.9244
ENSG00000166454	ATMIN	0.950415	6.67382	11.3042	5.87679e-11	2.54928e-09	14.9278
ENSG00000100504	PYGL	-1.10295	5.70765	-11.2998	5.92265e-11	2.55874e-09	15.0457
ENSG00000134013	LOXL2	-1.31074	5.21083	-11.2983	5.9378e-11	2.55874e-09	15.1158
ENSG00000206585	RNVU1-7	-1.16545	10.1047	-11.2952	5.97101e-11	2.56459e-09	14.5598
ENSG00000082153	BZW1	0.720855	8.37733	11.2881	6.04614e-11	2.58834e-09	14.6907
ENSG00000106105	GARS	0.721494	8.09291	11.2485	6.48413e-11	2.76677e-09	14.6493
ENSG00000147394	ZNF185	-2.12385	3.53607	-11.2244	6.76665e-11	2.87792e-09	15.0593
ENSG00000120156	TEK	1.02971	5.97464	11.2126	6.90946e-11	2.92912e-09	14.8629
ENSG00000206503	HLA-A	-0.89252	6.96172	-11.2071	6.97636e-11	2.94791e-09	14.7024
ENSG00000011201	ANOS1	0.721038	8.29681	11.2052	6.9998e-11	2.94827e-09	14.5487
ENSG00000146530	VWDE	-0.928329	6.24436	-11.1879	7.2179e-11	3.03036e-09	14.7649
ENSG00000101361	NOP56	0.871307	7.01671	11.1851	7.25438e-11	3.03591e-09	14.6652
ENSG00000005339	CREBBP	0.86258	7.13637	11.1585	7.60449e-11	3.17226e-09	14.601
ENSG00000278828	HIST1H3H	1.11888	5.46207	11.1516	7.69934e-11	3.2016e-09	14.8284
ENSG00000197451	HNRNPAB	0.739472	7.76439	11.1488	7.73695e-11	3.20703e-09	14.5049
ENSG00000100413	POLR3H	1.56448	4.32879	11.1354	7.92363e-11	3.27401e-09	14.9247
ENSG00000085788	DDHD2	-1.41147	4.58118	-11.1193	8.15469e-11	3.35886e-09	14.8704
ENSG00000119866	BCL11A	0.821585	7.11842	11.1102	8.28724e-11	3.39458e-09	14.515
ENSG00000130935	NOL11	0.911371	6.62559	11.1097	8.29458e-11	3.39458e-09	14.5808
ENSG00000106078	COBL	-0.846754	6.4484	-11.1081	8.31942e-11	3.39458e-09	14.59
ENSG00000172534	HCFC1	0.862802	7.76824	11.0944	8.52512e-11	3.46768e-09	14.4065
ENSG00000119285	HEATR1	0.705566	8.27192	11.0914	8.57054e-11	3.47533e-09	14.3432
ENSG00000148143	ZNF462	0.622392	8.58519	11.0843	8.67958e-11	3.50865e-09	14.2965
ENSG00000102935	ZNF423	0.973823	6.04568	11.0737	8.84613e-11	3.56494e-09	14.5998
ENSG00000185361	TNFAIP8L1	-2.13815	3.21613	-11.0663	8.96361e-11	3.5861e-09	14.7535
ENSG00000240303	ACAD11	-1.39841	4.82317	-11.0656	8.97437e-11	3.5861e-09	14.7492
ENSG00000105289	TJP3	-2.60042	2.35542	-11.0652	8.98103e-11	3.5861e-09	14.5571
ENSG00000137486	ARRB1	-1.3149	5.34749	-11.0629	9.01779e-11	3.5898e-09	14.6743
ENSG00000131473	ACLY	0.745108	8.48428	11.056	9.13052e-11	3.62362e-09	14.2561
ENSG00000160818	GPATCH4	1.50345	4.55712	11.0521	9.19393e-11	3.63773e-09	14.7632
ENSG00000144677	CTDSPL	-0.896159	6.35324	-11.0466	9.28542e-11	3.65404e-09	14.4921
ENSG00000174718	RESF1	0.845066	7.82173	11.0462	9.29111e-11	3.65404e-09	14.3123
ENSG00000033867	SLC4A7	-0.649804	8.51184	-11.0434	9.33766e-11	3.66132e-09	14.2246
ENSG00000187189	TSPYL4	1.05433	5.54813	11.0245	9.65903e-11	3.77599e-09	14.5844
ENSG00000152078	TMEM56	-1.6489	4.16357	-11.0183	9.76671e-11	3.80668e-09	14.7201
ENSG00000100462	PRMT5	0.828368	6.59936	10.9882	1.03095e-10	4.00627e-09	14.3603
ENSG00000170832	USP32	-0.712418	7.62139	-10.9713	1.06272e-10	4.11748e-09	14.1896
ENSG00000133019	CHRM3	-1.56681	4.15745	-10.9479	1.10845e-10	4.28195e-09	14.5942
ENSG00000143401	ANP32E	1.00614	7.32708	10.9224	1.1607e-10	4.47058e-09	14.147
ENSG00000128739	SNRPN	-0.626793	8.49437	-10.9095	1.18799e-10	4.56222e-09	13.9789
ENSG00000140022	STON2	0.845931	6.54423	10.9029	1.20207e-10	4.60276e-09	14.2117
ENSG00000179532	DNHD1	-1.77576	3.98852	-10.8927	1.22444e-10	4.6747e-09	14.5011
ENSG00000117305	HMGCL	-2.31005	2.88619	-10.8835	1.24516e-10	4.73096e-09	14.3846
ENSG00000213190	MLLT11	1.04025	5.9941	10.8829	1.24642e-10	4.73096e-09	14.2597
ENSG00000107902	LHPP	-1.82659	3.69605	-10.8746	1.26517e-10	4.78823e-09	14.465
ENSG00000246263	UBR5-AS1	-2.01241	3.2311	-10.8678	1.28089e-10	4.83371e-09	14.4162
ENSG00000104888	SLC17A7	-2.3949	2.80726	-10.8654	1.28642e-10	4.83881e-09	14.3365
ENSG00000271601	LIX1L	-2.46033	2.80146	-10.8641	1.28966e-10	4.83881e-09	14.3296
ENSG00000108654	DDX5	0.681139	8.27248	10.8591	1.30136e-10	4.86871e-09	13.9138
ENSG00000196839	ADA	-1.73161	4.08796	-10.8564	1.30762e-10	4.87818e-09	14.4342
ENSG00000128602	SMO	0.933762	6.05699	10.8532	1.3152e-10	4.89248e-09	14.1926
ENSG00000055130	CUL1	0.947899	6.16234	10.8497	1.32352e-10	4.90943e-09	14.1703
ENSG00000176244	ACBD7	-1.35006	4.66087	-10.8481	1.32739e-10	4.90984e-09	14.3734
ENSG00000175216	CKAP5	-0.589425	8.85143	-10.8459	1.33277e-10	4.91583e-09	13.8252
ENSG00000136450	SRSF1	0.765596	9.25099	10.8348	1.35995e-10	5.00195e-09	13.7751
ENSG00000189184	PCDH18	-0.915926	6.67544	-10.8187	1.40025e-10	5.13569e-09	14.0274
ENSG00000116791	CRYZ	-1.29224	4.99867	-10.8109	1.42024e-10	5.19037e-09	14.2619
ENSG00000117020	AKT3	-0.856114	6.35735	-10.8098	1.42311e-10	5.19037e-09	14.0547
ENSG00000158623	COPG2	-0.976999	6.15082	-10.8077	1.42844e-10	5.19447e-09	14.0828
ENSG00000141076	UTP4	0.874214	6.30901	10.8063	1.43219e-10	5.19447e-09	14.0674
ENSG00000105939	ZC3HAV1	0.78163	7.42298	10.8028	1.44129e-10	5.20856e-09	13.9085
ENSG00000184381	PLA2G6	-2.50218	2.60429	-10.8017	1.44405e-10	5.20856e-09	14.1816
ENSG00000156298	TSPAN7	-1.50539	4.23196	-10.7977	1.45459e-10	5.23213e-09	14.3208
ENSG00000142798	HSPG2	-1.08173	7.45647	-10.7815	1.49815e-10	5.37399e-09	13.8606
ENSG00000268362	NA	0.79876	6.75466	10.7783	1.50684e-10	5.39037e-09	13.9505
ENSG00000154734	ADAMTS1	1.49459	4.73465	10.7683	1.53462e-10	5.47474e-09	14.234
ENSG00000135069	PSAT1	0.686046	8.58742	10.7651	1.54354e-10	5.49156e-09	13.7054
ENSG00000184117	NIPSNAP1	-0.702856	7.30452	-10.7337	1.63436e-10	5.78184e-09	13.7862
ENSG00000269343	ZNF587B	1.05395	5.72085	10.7326	1.63782e-10	5.78184e-09	14.0239
ENSG00000104833	TUBB4A	-1.09092	5.74271	-10.7313	1.64153e-10	5.78184e-09	14.005
ENSG00000142173	COL6A2	-1.43679	4.6867	-10.7307	1.64333e-10	5.78184e-09	14.1581
ENSG00000164305	CASP3	0.7694	6.98507	10.7294	1.64727e-10	5.78184e-09	13.8282
ENSG00000166340	TPP1	-0.802448	6.66752	-10.7244	1.66253e-10	5.81976e-09	13.8516
ENSG00000121900	TMEM54	-2.38733	2.84389	-10.7195	1.67744e-10	5.85624e-09	14.092
ENSG00000048540	LMO3	1.34305	4.62145	10.6789	1.80693e-10	6.28466e-09	14.0793
ENSG00000241743	NA	-1.30623	5.27818	-10.678	1.80978e-10	6.28466e-09	13.9783
ENSG00000112367	FIG4	-1.03925	5.34358	-10.6656	1.85125e-10	6.41162e-09	13.9407
ENSG00000173821	RNF213	-0.685027	7.51871	-10.664	1.85687e-10	6.41405e-09	13.6292
ENSG00000111641	NOP2	1.0167	5.66791	10.6515	1.89977e-10	6.54492e-09	13.8797
ENSG00000072310	SREBF1	1.11027	5.29083	10.6457	1.92029e-10	6.59115e-09	13.9268
ENSG00000109814	UGDH	0.880178	6.4009	10.6448	1.92328e-10	6.59115e-09	13.7528
ENSG00000269821	KCNQ1OT1	-0.65695	8.04195	-10.6357	1.95571e-10	6.68473e-09	13.5154
ENSG00000106236	NPTX2	-1.396	4.74701	-10.6263	1.98968e-10	6.77998e-09	13.9585
ENSG00000285437	POLR2J3	1.07107	5.78312	10.6252	1.99396e-10	6.77998e-09	13.8147
ENSG00000196205	NA	-0.913052	8.51729	-10.6196	2.01456e-10	6.8269e-09	13.4356
ENSG00000013375	PGM3	-0.798377	6.72762	-10.6179	2.02088e-10	6.8269e-09	13.6437
ENSG00000139112	GABARAPL1	-1.04089	6.03211	-10.6172	2.02344e-10	6.8269e-09	13.7475
ENSG00000110107	PRPF19	0.921194	6.38243	10.6123	2.04184e-10	6.8712e-09	13.6961
ENSG00000086712	TXLNG	0.779147	6.9301	10.5976	2.09761e-10	7.04076e-09	13.588
ENSG00000130119	GNL3L	0.686109	7.46046	10.5935	2.11356e-10	7.0761e-09	13.51
ENSG00000222328	NA	-1.04674	6.91922	-10.5895	2.12912e-10	7.10995e-09	13.5676
ENSG00000023041	ZDHHC6	1.26353	5.046	10.5874	2.13765e-10	7.12023e-09	13.8568
ENSG00000101384	JAG1	-1.03897	5.6126	-10.582	2.1589e-10	7.17273e-09	13.7445
ENSG00000131747	TOP2A	-0.598957	9.27978	-10.5758	2.18375e-10	7.23687e-09	13.2796
ENSG00000112796	ENPP5	-1.29348	4.62377	-10.5716	2.20081e-10	7.27493e-09	13.8692
ENSG00000242516	LINC00960	-1.19974	4.84999	-10.5684	2.21383e-10	7.29947e-09	13.8332
ENSG00000163104	SMARCAD1	0.905778	7.3135	10.5614	2.24224e-10	7.37454e-09	13.472
ENSG00000181472	ZBTB2	1.37014	4.7314	10.5427	2.3211e-10	7.61472e-09	13.816
ENSG00000140545	MFGE8	-0.653593	8.82269	-10.5334	2.36126e-10	7.72706e-09	13.2404
ENSG00000124374	PAIP2B	-0.874152	6.69724	-10.5279	2.38543e-10	7.78664e-09	13.4789
ENSG00000147246	HTR2C	-2.24005	3.07943	-10.52	2.4209e-10	7.88272e-09	13.7827
ENSG00000143320	CRABP2	-1.3568	4.59803	-10.5173	2.43288e-10	7.902e-09	13.7732
ENSG00000198830	HMGN2	0.720098	8.15515	10.4954	2.5334e-10	8.20345e-09	13.2431
ENSG00000052841	TTC17	-0.73378	7.0801	-10.4944	2.53825e-10	8.20345e-09	13.3635
ENSG00000164733	CTSB	-1.32561	4.69737	-10.4899	2.55939e-10	8.25135e-09	13.7099
ENSG00000105447	GRWD1	1.18132	5.0425	10.4859	2.57861e-10	8.29283e-09	13.6665
ENSG00000196497	IPO4	1.03477	5.83113	10.4809	2.6024e-10	8.33236e-09	13.5358
ENSG00000185129	PURA	-2.16779	3.43669	-10.4807	2.60366e-10	8.33236e-09	13.7469
ENSG00000180182	MED14	-0.768446	8.99913	-10.4675	2.66824e-10	8.51815e-09	13.0991
ENSG00000197153	HIST1H3J	1.25823	4.99483	10.4584	2.71333e-10	8.64096e-09	13.6231
ENSG00000151576	QTRT2	1.04264	5.79788	10.4525	2.7432e-10	8.69587e-09	13.4874
ENSG00000093072	ADA2	-0.83742	6.58687	-10.4524	2.74389e-10	8.69587e-09	13.3511
ENSG00000166426	CRABP1	-0.899193	6.26505	-10.4383	2.81687e-10	8.9026e-09	13.3719
ENSG00000076716	GPC4	0.63474	9.10913	10.4372	2.82276e-10	8.9026e-09	13.0343
ENSG00000118217	ATF6	-0.894173	6.25306	-10.418	2.92538e-10	9.20401e-09	13.335
ENSG00000205133	TRIQK	-1.22171	4.91703	-10.4149	2.94207e-10	9.23428e-09	13.5372
ENSG00000115365	LANCL1	-0.777242	6.96661	-10.4072	2.98485e-10	9.34608e-09	13.2125
ENSG00000163811	WDR43	0.71148	7.16053	10.4013	3.01758e-10	9.41437e-09	13.1841
ENSG00000160208	RRP1B	0.863546	6.67832	10.4003	3.02337e-10	9.41437e-09	13.251
ENSG00000123636	BAZ2B	0.939591	6.43457	10.3994	3.02829e-10	9.41437e-09	13.2867
ENSG00000184743	ATL3	-0.883973	5.90618	-10.397	3.04206e-10	9.43067e-09	13.3478
ENSG00000132297	HHLA1	-1.06021	6.04119	-10.396	3.04798e-10	9.43067e-09	13.3291
ENSG00000217128	FNIP1	-0.981089	5.85465	-10.3942	3.0578e-10	9.43289e-09	13.3528
ENSG00000124193	SRSF6	0.747048	7.21184	10.3933	3.06314e-10	9.43289e-09	13.1624
ENSG00000110888	CAPRIN2	-0.978426	6.00911	-10.3906	3.07878e-10	9.44491e-09	13.3218
ENSG00000254535	PABPC4L	-1.62007	4.07857	-10.3901	3.08151e-10	9.44491e-09	13.5849
ENSG00000128908	INO80	1.05823	5.46944	10.3887	3.0893e-10	9.4466e-09	13.4176
ENSG00000147454	SLC25A37	-0.878036	6.25552	-10.3715	3.19017e-10	9.71928e-09	13.2464
ENSG00000131558	EXOC4	-0.750639	6.86452	-10.371	3.19336e-10	9.71928e-09	13.1568
ENSG00000273983	HIST1H3G	0.884422	6.04027	10.3673	3.21524e-10	9.76311e-09	13.2833
ENSG00000196584	XRCC2	1.01488	6.04928	10.3621	3.24701e-10	9.8367e-09	13.2752
ENSG00000242759	LINC00882	-1.16157	5.13043	-10.3531	3.30198e-10	9.98007e-09	13.3886
ENSG00000156966	B3GNT7	-0.990421	5.79011	-10.3468	3.3411e-10	1.00522e-08	13.2726
ENSG00000142192	APP	-0.6188	8.89	-10.3468	3.34125e-10	1.00522e-08	12.8769
ENSG00000196517	SLC6A9	1.64189	4.0726	10.3408	3.37889e-10	1.01421e-08	13.4989
ENSG00000187091	PLCD1	-1.94391	3.45987	-10.334	3.42229e-10	1.02488e-08	13.4838
ENSG00000115568	ZNF142	1.0398	5.53234	10.3263	3.47204e-10	1.03607e-08	13.2883
ENSG00000091127	PUS7	0.924158	5.90175	10.3257	3.47552e-10	1.03607e-08	13.2264
ENSG00000108671	PSMD11	0.691087	7.76299	10.3197	3.51481e-10	1.04454e-08	12.9516
ENSG00000138443	ABI2	-0.639005	8.18786	-10.3189	3.51994e-10	1.04454e-08	12.8958
ENSG00000275714	HIST1H3A	1.29126	5.89415	10.2981	3.6602e-10	1.08317e-08	13.1884
ENSG00000182963	GJC1	0.589767	8.29504	10.2972	3.66669e-10	1.08317e-08	12.8465
ENSG00000136231	IGF2BP3	-0.674719	8.7209	-10.2932	3.69423e-10	1.08884e-08	12.7903
ENSG00000250320	NA	-1.56116	4.34385	-10.2909	3.71034e-10	1.09112e-08	13.3811
ENSG00000086061	DNAJA1	0.783798	6.6273	10.2859	3.74481e-10	1.09872e-08	13.0371
ENSG00000206557	TRIM71	-0.485083	10.5646	-10.2846	3.75385e-10	1.09872e-08	12.6411
ENSG00000197312	DDI2	0.742525	6.84014	10.2836	3.76143e-10	1.09872e-08	13.002
ENSG00000255666	NA	-1.06621	7.1531	-10.2808	3.78071e-10	1.10189e-08	12.9493
ENSG00000116649	SRM	0.885174	6.45238	10.258	3.94697e-10	1.14779e-08	13.0105
ENSG00000135476	ESPL1	1.07588	5.41105	10.2502	4.00493e-10	1.16205e-08	13.1629
ENSG00000197594	ENPP1	-0.717635	7.44853	-10.2444	4.0488e-10	1.17218e-08	12.8386
ENSG00000170113	NIPA1	-1.18839	4.92528	-10.2314	4.14962e-10	1.19871e-08	13.1885
ENSG00000139289	PHLDA1	-0.897816	6.22805	-10.2279	4.17688e-10	1.20168e-08	12.9753
ENSG00000213420	GPC2	-1.14431	4.92377	-10.2277	4.17831e-10	1.20168e-08	13.181
ENSG00000067225	PKM	-0.607438	9.32415	-10.2227	4.21777e-10	1.21036e-08	12.599
ENSG00000166226	CCT2	0.637005	7.94206	10.218	4.25525e-10	1.21595e-08	12.7338
ENSG00000162734	PEA15	0.884937	6.21299	10.218	4.25587e-10	1.21595e-08	12.9699
ENSG00000213390	ARHGAP19	-0.791981	6.55259	-10.2167	4.26579e-10	1.21612e-08	12.9042
ENSG00000106462	EZH2	1.02846	5.50902	10.2141	4.28705e-10	1.21713e-08	13.0769
ENSG00000081320	STK17B	-1.2895	4.71254	-10.214	4.28797e-10	1.21713e-08	13.1885
ENSG00000069667	RORA	-1.14795	5.04588	-10.2118	4.30551e-10	1.21946e-08	13.1332
ENSG00000136874	STX17	-1.01221	6.00935	-10.2092	4.32679e-10	1.22283e-08	12.9746
ENSG00000196083	IL1RAP	-2.00081	3.21481	-10.1946	4.44774e-10	1.2524e-08	13.2146
ENSG00000263513	FAM72C	-1.72066	4.44978	-10.1942	4.45092e-10	1.2524e-08	13.1915
ENSG00000069188	SDK2	-2.16724	3.56863	-10.1931	4.46019e-10	1.2524e-08	13.2274
ENSG00000006047	YBX2	-1.51958	3.94033	-10.1831	4.5457e-10	1.27288e-08	13.2054
ENSG00000275713	HIST1H2BH	0.886791	6.15507	10.1823	4.55261e-10	1.27288e-08	12.9114
ENSG00000132768	DPH2	1.08638	5.25896	10.1763	4.60442e-10	1.28461e-08	13.0456
ENSG00000166900	STX3	-0.839279	6.26391	-10.1727	4.63576e-10	1.2906e-08	12.8627
ENSG00000184481	FOXO4	1.50776	4.29393	10.1557	4.78705e-10	1.32988e-08	13.1385
ENSG00000049656	CLPTM1L	0.936305	5.93404	10.1505	4.83469e-10	1.34027e-08	12.8847
ENSG00000024422	EHD2	-1.67052	4.0078	-10.149	4.84874e-10	1.34045e-08	13.1398
ENSG00000168495	POLR3D	-0.971712	5.83891	-10.1482	4.85589e-10	1.34045e-08	12.8836
ENSG00000152952	PLOD2	-1.01022	5.47293	-10.1471	4.86625e-10	1.34048e-08	12.9395
ENSG00000078269	SYNJ2	1.03842	5.29724	10.1455	4.88091e-10	1.34169e-08	12.9801
ENSG00000148297	MED22	1.10785	5.44282	10.1306	5.02019e-10	1.37707e-08	12.9293
ENSG00000128594	LRRC4	2.16342	2.92347	10.1233	5.09012e-10	1.39333e-08	13.0434
ENSG00000279159	NA	-2.63531	3.02501	-10.1133	5.18765e-10	1.41705e-08	13.0389
ENSG00000142945	KIF2C	-0.910632	6.14099	-10.1074	5.2464e-10	1.43011e-08	12.7562
ENSG00000090530	P3H2	-1.83087	3.7677	-10.0959	5.36212e-10	1.45861e-08	13.0492
ENSG00000185567	AHNAK2	-2.14979	3.08846	-10.0928	5.39362e-10	1.46413e-08	13.017
ENSG00000173890	GPR160	-1.11251	5.14645	-10.0821	5.50464e-10	1.49116e-08	12.8679
ENSG00000206053	JPT2	0.645947	7.61801	10.0658	5.67815e-10	1.53498e-08	12.4765
ENSG00000139154	AEBP2	-0.898189	6.18193	-10.0639	5.69909e-10	1.53746e-08	12.665
ENSG00000151779	NBAS	-0.72205	6.84348	-10.0576	5.76785e-10	1.5528e-08	12.5543
ENSG00000125912	NCLN	1.07236	5.36135	10.0552	5.79412e-10	1.55666e-08	12.7969
ENSG00000128973	CLN6	0.790424	6.39756	10.0496	5.85625e-10	1.57013e-08	12.6143
ENSG00000166105	GLB1L3	1.43432	4.30279	10.0424	5.93765e-10	1.58869e-08	12.9211
ENSG00000150990	DHX37	1.26479	4.78718	10.0385	5.98135e-10	1.59464e-08	12.856
ENSG00000112406	HECA	-1.24639	4.70571	-10.0383	5.98433e-10	1.59464e-08	12.8531
ENSG00000198042	MAK16	0.867405	6.17645	10.0298	6.08217e-10	1.61741e-08	12.6115
ENSG00000104765	BNIP3L	-0.887321	6.28098	-10.021	6.18525e-10	1.64148e-08	12.5662
ENSG00000115468	EFHD1	-2.57745	2.77323	-10.0186	6.21317e-10	1.64516e-08	12.8348
ENSG00000147853	AK3	-0.839673	6.02909	-10.0177	6.22433e-10	1.64516e-08	12.5983
ENSG00000152527	PLEKHH2	-1.35973	4.61135	-10.0153	6.25313e-10	1.64944e-08	12.8236
ENSG00000172936	MYD88	1.19947	4.73658	10.011	6.30445e-10	1.65824e-08	12.8076
ENSG00000090621	PABPC4	0.66021	7.39176	10.0091	6.32663e-10	1.65824e-08	12.3944
ENSG00000106829	TLE4	-0.897777	6.04593	-10.0084	6.33591e-10	1.65824e-08	12.5786
ENSG00000164548	TRA2A	0.852034	6.6039	10.0077	6.3443e-10	1.65824e-08	12.5033
ENSG00000068654	POLR1A	0.703276	7.21621	10.0072	6.35002e-10	1.65824e-08	12.4142
ENSG00000179222	MAGED1	-0.802761	6.51617	-9.99671	6.47883e-10	1.6885e-08	12.4823
ENSG00000138668	HNRNPD	0.665672	8.02295	9.99453	6.50593e-10	1.69177e-08	12.2893
ENSG00000144043	TEX261	1.02957	5.5747	9.99361	6.51729e-10	1.69177e-08	12.6418
ENSG00000185664	PMEL	-0.966562	5.7986	-9.97956	6.695e-10	1.73319e-08	12.5632
ENSG00000122515	ZMIZ2	1.13591	5.52579	9.97891	6.70338e-10	1.73319e-08	12.6238
ENSG00000121957	GPSM2	-1.19172	4.72296	-9.97464	6.75838e-10	1.74395e-08	12.7266
ENSG00000187955	COL14A1	-0.874069	5.75119	-9.96781	6.84738e-10	1.76344e-08	12.5459
ENSG00000164032	H2AFZ	0.63894	7.7016	9.95813	6.97558e-10	1.79292e-08	12.2553
ENSG00000103018	CYB5B	0.799956	6.45407	9.94283	7.18342e-10	1.84271e-08	12.3974
ENSG00000196369	SRGAP2B	-0.886471	6.11264	-9.94023	7.21936e-10	1.8483e-08	12.4346
ENSG00000112118	MCM3	0.567044	8.32564	9.92709	7.40385e-10	1.89182e-08	12.1214
ENSG00000178409	BEND3	1.11459	6.16958	9.92119	7.48828e-10	1.90966e-08	12.4083
ENSG00000100813	ACIN1	0.695155	7.30565	9.92003	7.50499e-10	1.91019e-08	12.2309
ENSG00000108559	NUP88	0.848829	6.12304	9.91305	7.60646e-10	1.93225e-08	12.3916
ENSG00000256771	ZNF253	0.99043	5.61216	9.90907	7.66485e-10	1.9433e-08	12.4698
ENSG00000138162	TACC2	1.15931	5.30761	9.88729	7.99311e-10	2.0226e-08	12.4811
ENSG00000135549	PKIB	2.00862	3.96894	9.87663	8.15898e-10	2.05821e-08	12.6358
ENSG00000108091	CCDC6	0.631863	8.08463	9.87622	8.16539e-10	2.05821e-08	12.0486
ENSG00000113368	LMNB1	0.695086	6.9436	9.87056	8.255e-10	2.07679e-08	12.1825
ENSG00000136824	SMC2	0.788696	6.67749	9.84467	8.67792e-10	2.17643e-08	12.171
ENSG00000144406	UNC80	-2.22414	3.19075	-9.84428	8.6844e-10	2.17643e-08	12.5638
ENSG00000231312	MAP4K3-DT	-2.32365	2.52548	-9.84073	8.74425e-10	2.18724e-08	12.4836
ENSG00000167904	TMEM68	-1.05002	5.173	-9.83617	8.82166e-10	2.20238e-08	12.3848
ENSG00000167600	CYP2S1	0.613917	8.32077	9.83067	8.91593e-10	2.22167e-08	11.9315
ENSG00000215301	DDX3X	0.579478	8.7429	9.82527	9.00956e-10	2.24072e-08	11.8757
ENSG00000116127	ALMS1	0.668006	8.35179	9.8151	9.18853e-10	2.28089e-08	11.8978
ENSG00000151135	TMEM263	-1.32103	4.61953	-9.81338	9.21921e-10	2.28159e-08	12.4307
ENSG00000113916	BCL6	-2.19097	2.66448	-9.81298	9.22631e-10	2.28159e-08	12.4556
ENSG00000092051	JPH4	-1.03571	5.38741	-9.81043	9.27191e-10	2.28853e-08	12.2996
ENSG00000204516	MICB	-1.32284	4.72466	-9.80162	9.43154e-10	2.32354e-08	12.3946
ENSG00000179051	RCC2	0.55383	8.87925	9.80036	9.45454e-10	2.32482e-08	11.8123
ENSG00000107290	SETX	0.643032	7.59918	9.7935	9.58103e-10	2.35038e-08	11.9425
ENSG00000111846	GCNT2	-0.743063	6.81316	-9.79278	9.59448e-10	2.35038e-08	12.0378
ENSG00000171105	INSR	-0.680368	6.88743	-9.79094	9.62862e-10	2.35432e-08	12.0235
ENSG00000167258	CDK12	0.639995	7.51065	9.78987	9.6487e-10	2.35482e-08	11.9462
ENSG00000135763	URB2	0.829215	6.02286	9.78758	9.6915e-10	2.35699e-08	12.1592
ENSG00000197016	ZNF470	1.43315	4.15316	9.78747	9.69366e-10	2.35699e-08	12.4466
ENSG00000163006	CCDC138	1.10616	5.10618	9.78528	9.73484e-10	2.3626e-08	12.3119
ENSG00000120948	TARDBP	0.672719	7.87841	9.78416	9.75609e-10	2.36336e-08	11.8905
ENSG00000105810	CDK6	-0.736594	7.57084	-9.77473	9.9361e-10	2.40251e-08	11.9033
ENSG00000100029	PES1	0.847935	6.15409	9.77343	9.96125e-10	2.40414e-08	12.1104
ENSG00000205542	TMSB4X	-0.520822	9.07383	-9.7722	9.98497e-10	2.40542e-08	11.7342
ENSG00000011304	PTBP1	0.588589	8.5319	9.7619	1.01867e-09	2.44951e-08	11.7715
ENSG00000126458	RRAS	-2.06106	3.24726	-9.75792	1.02657e-09	2.46395e-08	12.4053
ENSG00000127585	FBXL16	-2.15521	2.80991	-9.7518	1.03886e-09	2.48888e-08	12.3601
ENSG00000128272	ATF4	0.602145	7.81726	9.74003	1.0629e-09	2.54181e-08	11.8088
ENSG00000188636	RTL6	0.850221	5.84429	9.73671	1.06977e-09	2.55045e-08	12.0888
ENSG00000223745	NA	-1.75079	3.59732	-9.7364	1.07042e-09	2.55045e-08	12.3715
ENSG00000100097	LGALS1	-2.027	3.12109	-9.73172	1.08022e-09	2.56912e-08	12.3498
ENSG00000174469	CNTNAP2	-0.702206	7.23928	-9.72491	1.09463e-09	2.59865e-08	11.8457
ENSG00000164091	WDR82	0.698342	6.99577	9.721	1.10298e-09	2.61372e-08	11.8787
ENSG00000135372	NAT10	0.804496	6.29041	9.7151	1.11572e-09	2.63913e-08	11.973
ENSG00000164975	SNAPC3	-0.823191	5.94705	-9.71297	1.12038e-09	2.64035e-08	12.0118
ENSG00000073111	MCM2	0.744891	6.58023	9.71199	1.12251e-09	2.64035e-08	11.9207
ENSG00000105926	MPP6	0.689591	7.06845	9.71193	1.12264e-09	2.64035e-08	11.8507
ENSG00000125630	POLR1B	0.755348	6.66621	9.71116	1.12433e-09	2.64035e-08	11.9072
ENSG00000163362	INAVA	1.07851	5.18554	9.70302	1.14229e-09	2.67772e-08	12.1371
ENSG00000145349	CAMK2D	-1.17992	4.58279	-9.70018	1.14864e-09	2.68777e-08	12.2121
ENSG00000043355	ZIC2	-0.65104	7.92125	-9.69333	1.16408e-09	2.71904e-08	11.6985
ENSG00000104419	NDRG1	-2.4543	2.62171	-9.68614	1.18053e-09	2.75254e-08	12.2092
ENSG00000081377	CDC14B	-0.730627	6.55644	-9.67817	1.19904e-09	2.7907e-08	11.8465
ENSG00000275832	ARHGAP23	0.944563	6.0864	9.67402	1.2088e-09	2.80842e-08	11.9273
ENSG00000171943	SRGAP2C	-0.965259	6.05321	-9.6623	1.23678e-09	2.86832e-08	11.8963
ENSG00000152518	ZFP36L2	0.964456	5.99019	9.65507	1.25439e-09	2.904e-08	11.9064
ENSG00000155115	GTF3C6	1.25819	4.41425	9.64344	1.28324e-09	2.96546e-08	12.137
ENSG00000071073	MGAT4A	-1.55178	3.76276	-9.64255	1.28548e-09	2.96546e-08	12.1856
ENSG00000213923	CSNK1E	-0.825307	7.03299	-9.63283	1.31019e-09	3.01713e-08	11.6897
ENSG00000101210	EEF1A2	-2.18234	2.87708	-9.63153	1.31351e-09	3.01946e-08	12.1406
ENSG00000187391	MAGI2	-0.870177	6.06747	-9.62896	1.32016e-09	3.0294e-08	11.8263
ENSG00000267041	ZNF850	0.635473	7.4437	9.6268	1.32575e-09	3.03689e-08	11.6291
ENSG00000108424	KPNB1	0.518233	8.8865	9.62291	1.33589e-09	3.05476e-08	11.4561
ENSG00000165323	FAT3	0.531097	8.70579	9.6091	1.37254e-09	3.12809e-08	11.4465
ENSG00000129116	PALLD	-0.901565	6.14928	-9.60902	1.37275e-09	3.12809e-08	11.7734
ENSG00000112081	SRSF3	0.640464	8.25502	9.60631	1.38007e-09	3.13929e-08	11.4909
ENSG00000179218	CALR	0.530481	8.78882	9.6016	1.39288e-09	3.15967e-08	11.423
ENSG00000162601	MYSM1	0.642098	7.84594	9.60124	1.39386e-09	3.15967e-08	11.5278
ENSG00000169894	MUC3A	-1.03531	5.88064	-9.59906	1.39983e-09	3.16769e-08	11.8006
ENSG00000121579	NAA50	0.647145	8.22998	9.59727	1.40475e-09	3.17333e-08	11.4755
ENSG00000134207	SYT6	-0.929063	6.01555	-9.59405	1.41367e-09	3.18795e-08	11.7657
ENSG00000134516	DOCK2	-1.43451	3.89719	-9.59211	1.41906e-09	3.1946e-08	12.079
ENSG00000166415	WDR72	-1.80641	3.28275	-9.56558	1.495e-09	3.35732e-08	12.0427
ENSG00000079931	MOXD1	-2.24206	2.87796	-9.56507	1.49649e-09	3.35732e-08	12.0164
ENSG00000053372	MRTO4	1.47597	4.01607	9.54188	1.56635e-09	3.50804e-08	11.9806
ENSG00000138161	CUZD1	1.77664	3.67337	9.53989	1.57251e-09	3.51579e-08	11.994
ENSG00000142556	ZNF614	0.905047	5.66651	9.53396	1.59098e-09	3.55102e-08	11.7163
ENSG00000159228	CBR1	-1.12452	5.68339	-9.53237	1.59597e-09	3.55173e-08	11.7023
ENSG00000180694	TMEM64	-1.40848	5.52788	-9.53213	1.59674e-09	3.55173e-08	11.7338
ENSG00000064115	TM7SF3	-0.7234	6.55309	-9.52783	1.61032e-09	3.57585e-08	11.5454
ENSG00000105270	CLIP3	-1.03128	5.12729	-9.52194	1.62912e-09	3.61145e-08	11.7711
ENSG00000101856	PGRMC1	0.638974	7.94982	9.51712	1.64469e-09	3.63978e-08	11.3459
ENSG00000201998	SNORA23	-0.751583	6.9814	-9.51453	1.65311e-09	3.65224e-08	11.4581
ENSG00000166535	A2ML1	-1.85814	3.34375	-9.51209	1.66109e-09	3.66366e-08	11.9408
ENSG00000162433	AK4	0.607743	8.54012	9.50599	1.68122e-09	3.7018e-08	11.2564
ENSG00000113013	HSPA9	0.616272	8.16304	9.50325	1.69033e-09	3.71559e-08	11.2929
ENSG00000115935	WIPF1	-1.89027	3.14456	-9.48955	1.73669e-09	3.80579e-08	11.8922
ENSG00000163468	CCT3	0.575077	7.95453	9.4894	1.73719e-09	3.80579e-08	11.2885
ENSG00000145362	ANK2	0.973368	6.19975	9.48573	1.74986e-09	3.82712e-08	11.5324
ENSG00000063046	EIF4B	-0.480731	9.59559	-9.47497	1.78747e-09	3.90284e-08	11.0932
ENSG00000173273	TNKS	-0.615498	7.48695	-9.46576	1.82033e-09	3.96796e-08	11.2924
ENSG00000094804	CDC6	0.689025	6.85968	9.45634	1.8546e-09	4.03071e-08	11.3659
ENSG00000127022	CANX	0.500287	9.69382	9.45604	1.85572e-09	4.03071e-08	11.0517
ENSG00000084444	FAM234B	-0.825419	6.02199	-9.45531	1.85838e-09	4.03071e-08	11.4842
ENSG00000118007	STAG1	1.19465	4.95597	9.45065	1.87563e-09	4.06137e-08	11.6766
ENSG00000234028	EIF2AK3-DT	-2.2863	2.17002	-9.44897	1.88188e-09	4.06816e-08	11.703
ENSG00000128191	DGCR8	1.04825	5.14927	9.44464	1.89809e-09	4.09424e-08	11.6278
ENSG00000185088	RPS27L	-0.937282	5.47811	-9.44383	1.90113e-09	4.09424e-08	11.5535
ENSG00000164007	CLDN19	-1.91728	3.2151	-9.44324	1.90335e-09	4.09424e-08	11.8054
ENSG00000137992	DBT	-0.79571	6.61265	-9.44068	1.91304e-09	4.10833e-08	11.3612
ENSG00000010292	NCAPD2	-0.593473	7.8155	-9.43953	1.91741e-09	4.11094e-08	11.1988
ENSG00000197958	RPL12	-0.538611	8.73521	-9.4283	1.96057e-09	4.19659e-08	11.0737
ENSG00000171766	GATM	-1.2967	4.44022	-9.42369	1.97859e-09	4.22823e-08	11.6876
ENSG00000171885	AQP4	-2.30453	2.15072	-9.41696	2.00519e-09	4.27807e-08	11.6393
ENSG00000166508	MCM7	0.72727	7.12706	9.40633	2.04799e-09	4.35961e-08	11.2279
ENSG00000075651	PLD1	-2.27977	2.25129	-9.40581	2.05009e-09	4.35961e-08	11.638
ENSG00000174738	NR1D2	-0.852648	5.65505	-9.39867	2.07941e-09	4.4102e-08	11.4308
ENSG00000108592	FTSJ3	1.13176	5.21709	9.39837	2.08063e-09	4.4102e-08	11.5282
ENSG00000165671	NSD1	0.565457	8.53186	9.39698	2.08639e-09	4.41523e-08	11.0352
ENSG00000198890	PRMT6	1.06954	5.07042	9.39489	2.09507e-09	4.42643e-08	11.5431
ENSG00000169180	XPO6	0.631435	7.48591	9.39326	2.10189e-09	4.43366e-08	11.1512
ENSG00000172840	PDP2	-0.690448	6.66129	-9.38842	2.12221e-09	4.4693e-08	11.2471
ENSG00000128833	MYO5C	0.906472	5.55571	9.3848	2.13756e-09	4.49437e-08	11.4348
ENSG00000104381	GDAP1	1.13409	4.69488	9.38309	2.14484e-09	4.50245e-08	11.5803
ENSG00000165480	SKA3	0.656666	7.20554	9.38019	2.15725e-09	4.51513e-08	11.1622
ENSG00000163017	ACTG2	1.33933	4.13775	9.38006	2.1578e-09	4.51513e-08	11.6481
ENSG00000132274	TRIM22	-1.16308	4.76672	-9.37785	2.16729e-09	4.52774e-08	11.5448
ENSG00000198420	TCAF1	-0.849152	5.72757	-9.37376	2.185e-09	4.55744e-08	11.3682
ENSG00000277775	HIST1H3F	0.996095	5.43569	9.37052	2.19914e-09	4.57962e-08	11.4306
ENSG00000181555	SETD2	0.660225	7.19079	9.36482	2.22426e-09	4.62455e-08	11.133
ENSG00000183742	MACC1	-0.74593	6.31643	-9.35893	2.2505e-09	4.66689e-08	11.24
ENSG00000166881	NEMP1	-0.615885	7.29632	-9.35865	2.25177e-09	4.66689e-08	11.0989
ENSG00000054219	LY75	-1.74152	3.41828	-9.33241	2.37275e-09	4.90983e-08	11.5923
ENSG00000120438	TCP1	0.675744	7.49018	9.32595	2.40354e-09	4.96567e-08	11.0145
ENSG00000169992	NLGN2	-0.866867	6.01365	-9.32216	2.42178e-09	4.99545e-08	11.2164
ENSG00000148158	SNX30	-0.863104	5.75836	-9.29106	2.57716e-09	5.30758e-08	11.1949
ENSG00000197930	ERO1A	-0.806033	7.17833	-9.28931	2.5862e-09	5.31779e-08	10.9738
ENSG00000277053	GTF2IP1	0.743999	7.56556	9.28608	2.60298e-09	5.34389e-08	10.9234
ENSG00000158769	F11R	-0.653775	8.09232	-9.28037	2.6329e-09	5.39683e-08	10.8414
ENSG00000177192	PUS1	1.27455	4.25075	9.27854	2.64259e-09	5.40293e-08	11.4334
ENSG00000100316	RPL3	-0.573388	9.47057	-9.27824	2.64416e-09	5.40293e-08	10.7004
ENSG00000095321	CRAT	-2.20552	2.68679	-9.27389	2.66729e-09	5.44169e-08	11.4449
ENSG00000165338	HECTD2	1.40544	4.49997	9.26811	2.69838e-09	5.49653e-08	11.3847
ENSG00000168939	SPRY3	-1.26012	4.27091	-9.26579	2.71096e-09	5.51355e-08	11.3935
ENSG00000168259	DNAJC7	0.771733	6.23772	9.26244	2.72921e-09	5.54203e-08	11.0665
ENSG00000168209	DDIT4	-1.69984	3.94281	-9.25774	2.75504e-09	5.57822e-08	11.4207
ENSG00000188372	ZP3	-2.20335	2.23735	-9.25765	2.75558e-09	5.57822e-08	11.3586
ENSG00000142687	KIAA0319L	-0.72575	6.47665	-9.25252	2.78404e-09	5.62712e-08	10.9977
ENSG00000166770	ZNF667-AS1	1.03309	5.04698	9.24624	2.81933e-09	5.68499e-08	11.2447
ENSG00000163320	CGGBP1	-0.726409	6.65845	-9.24588	2.82138e-09	5.68499e-08	10.9565
ENSG00000082397	EPB41L3	-1.19654	4.41271	-9.2442	2.83093e-09	5.69545e-08	11.3301
ENSG00000274588	DGKK	0.843149	5.81691	9.24302	2.83764e-09	5.70017e-08	11.0992
ENSG00000180747	SMG1P3	0.736463	7.72684	9.24169	2.84519e-09	5.70656e-08	10.8127
ENSG00000155438	NIFK	0.888901	5.5712	9.24073	2.85069e-09	5.7088e-08	11.1398
ENSG00000136828	RALGPS1	-0.986937	5.47981	-9.23789	2.86702e-09	5.73272e-08	11.1361
ENSG00000130707	ASS1	-1.062	5.1718	-9.23598	2.87801e-09	5.74591e-08	11.1873
ENSG00000117016	RIMS3	-0.857493	6.25933	-9.2276	2.92689e-09	5.82932e-08	10.9824
ENSG00000030066	NUP160	0.608814	8.02152	9.22729	2.92872e-09	5.82932e-08	10.7455
ENSG00000270882	HIST2H4A	0.764718	6.60463	9.22509	2.94168e-09	5.84619e-08	10.9337
ENSG00000179915	NRXN1	-0.954617	5.34071	-9.22411	2.94749e-09	5.84884e-08	11.1312
ENSG00000033011	ALG1	1.14758	4.64525	9.21902	2.9778e-09	5.90003e-08	11.2579
ENSG00000134318	ROCK2	0.766892	6.25878	9.21621	2.99468e-09	5.92447e-08	10.9689
ENSG00000124783	SSR1	-0.583261	8.0426	-9.21233	3.01812e-09	5.95707e-08	10.7068
ENSG00000179041	RRS1	1.18653	4.43022	9.21197	3.02028e-09	5.95707e-08	11.2755
ENSG00000235706	DICER1-AS1	-2.17763	2.31085	-9.19508	3.12476e-09	6.15384e-08	11.2515
ENSG00000141576	RNF157	-1.07008	4.84817	-9.19413	3.13073e-09	6.15631e-08	11.1575
ENSG00000065882	TBC1D1	-0.655715	7.01253	-9.18891	3.16384e-09	6.21206e-08	10.7887
ENSG00000182473	EXOC7	0.894732	5.87895	9.1843	3.19333e-09	6.25177e-08	10.9694
ENSG00000162878	PKDCC	1.5881	4.10113	9.18425	3.19364e-09	6.25177e-08	11.2652
ENSG00000153395	LPCAT1	0.589275	7.69166	9.17784	3.2352e-09	6.32366e-08	10.6827
ENSG00000197721	CR1L	-2.04069	2.57906	-9.17342	3.2641e-09	6.36484e-08	11.2433
ENSG00000135862	LAMC1	-0.547321	8.03868	-9.17313	3.26602e-09	6.36484e-08	10.6262
ENSG00000078114	NEBL	-0.988947	5.60818	-9.16234	3.33792e-09	6.49527e-08	10.9593
ENSG00000232445	NA	-0.91989	5.32797	-9.14972	3.42398e-09	6.65282e-08	10.9811
ENSG00000138944	SHISAL1	1.96891	3.56279	9.14719	3.44158e-09	6.67707e-08	11.2274
ENSG00000277161	PIGW	1.40741	4.07219	9.14561	3.45259e-09	6.6885e-08	11.1873
ENSG00000174080	CTSF	-2.07368	2.57704	-9.13869	3.50117e-09	6.77255e-08	11.1762
ENSG00000131791	PRKAB2	-0.678888	6.58412	-9.13787	3.50695e-09	6.77371e-08	10.7448
ENSG00000153187	HNRNPU	0.516422	9.94836	9.13557	3.52334e-09	6.78799e-08	10.3761
ENSG00000134884	ARGLU1	-0.608467	7.34723	-9.13537	3.52474e-09	6.78799e-08	10.6332
ENSG00000167654	ATCAY	-1.10461	5.11871	-9.13212	3.54793e-09	6.82259e-08	10.9851
ENSG00000260032	NORAD	-0.504952	8.63288	-9.11425	3.67858e-09	7.0536e-08	10.4381
ENSG00000090006	LTBP4	-1.28954	4.45166	-9.11421	3.67887e-09	7.0536e-08	11.0639
ENSG00000163520	FBLN2	-1.36216	4.28594	-9.10941	3.71481e-09	7.10231e-08	11.0787
ENSG00000138760	SCARB2	-0.698047	6.46732	-9.10936	3.71515e-09	7.10231e-08	10.7039
ENSG00000263001	GTF2I	0.616336	8.21494	9.10071	3.78083e-09	7.20599e-08	10.4611
ENSG00000189221	MAOA	-1.75696	3.31372	-9.10019	3.78477e-09	7.20599e-08	11.1356
ENSG00000203326	ZNF525	0.714346	6.48808	9.10004	3.78594e-09	7.20599e-08	10.6923
ENSG00000170275	CRTAP	-0.672189	6.98409	-9.0965	3.81316e-09	7.24722e-08	10.6018
ENSG00000109929	SC5D	-0.541266	8.00546	-9.08754	3.88311e-09	7.36047e-08	10.4526
ENSG00000182983	ZNF662	-1.44177	3.69493	-9.08742	3.88402e-09	7.36047e-08	11.095
ENSG00000087299	L2HGDH	-0.925692	5.51907	-9.08041	3.93964e-09	7.45505e-08	10.8053
ENSG00000170312	CDK1	-0.746963	6.61918	-9.07928	3.94867e-09	7.46132e-08	10.6188
ENSG00000101680	LAMA1	-0.678334	7.08396	-9.07783	3.96028e-09	7.47245e-08	10.5494
ENSG00000178425	NT5DC1	-0.821371	6.15769	-9.07555	3.97862e-09	7.49175e-08	10.685
ENSG00000161958	FGF11	-1.31079	4.12196	-9.07514	3.98198e-09	7.49175e-08	11.0286
ENSG00000112759	SLC29A1	0.581034	7.49384	9.0729	4.00008e-09	7.51496e-08	10.4903
ENSG00000169860	P2RY1	-0.804119	6.52385	-9.06862	4.03503e-09	7.56974e-08	10.6118
ENSG00000197943	PLCG2	-1.37524	4.03075	-9.06708	4.04764e-09	7.5825e-08	11.0242
ENSG00000196911	KPNA5	-1.06399	4.75885	-9.06618	4.05508e-09	7.58556e-08	10.911
ENSG00000139372	TDG	0.81628	6.02086	9.06422	4.07117e-09	7.60476e-08	10.6962
ENSG00000182054	IDH2	-1.03265	5.1064	-9.06328	4.07896e-09	7.60621e-08	10.8443
ENSG00000197771	MCMBP	0.695739	7.05205	9.06272	4.0836e-09	7.60621e-08	10.5315
ENSG00000122786	CALD1	0.5969	8.70144	9.05238	4.17033e-09	7.75669e-08	10.3068
ENSG00000140455	USP3	-1.07825	4.60337	-9.05128	4.17965e-09	7.76297e-08	10.9068
ENSG00000128045	RASL11B	-0.709124	6.40305	-9.04997	4.19079e-09	7.77261e-08	10.591
ENSG00000215417	MIR17HG	1.01012	5.27364	9.04646	4.22076e-09	7.81576e-08	10.7965
ENSG00000127328	RAB3IP	-0.881196	5.57418	-9.04585	4.22603e-09	7.81576e-08	10.7239
ENSG00000185432	METTL7A	1.54897	3.84406	9.04473	4.23567e-09	7.8225e-08	11.0055
ENSG00000137142	IGFBPL1	-0.948536	5.63565	-9.04077	4.26987e-09	7.87454e-08	10.7037
ENSG00000152455	SUV39H2	0.839629	5.94075	9.03922	4.28341e-09	7.88836e-08	10.6597
ENSG00000236404	VLDLR-AS1	-1.57397	3.69487	-9.03702	4.3026e-09	7.91254e-08	10.9947
ENSG00000196743	GM2A	-0.766498	6.05575	-9.02969	4.36718e-09	8.01047e-08	10.606
ENSG00000174748	RPL15	-0.457111	9.59755	-9.02909	4.37258e-09	8.01047e-08	10.1739
ENSG00000134323	MYCN	0.747899	6.54325	9.02845	4.37825e-09	8.01047e-08	10.5353
ENSG00000251349	MSANTD3-TMEFF1	-0.850197	5.96372	-9.02821	4.38039e-09	8.01047e-08	10.6193
ENSG00000140057	AK7	-2.27086	2.71995	-9.02744	4.38729e-09	8.01186e-08	10.9695
ENSG00000115415	STAT1	-0.72276	6.82235	-9.02264	4.43036e-09	8.07921e-08	10.4713
ENSG00000077157	PPP1R12B	-0.814295	5.7177	-9.0194	4.45964e-09	8.12128e-08	10.643
ENSG00000111271	ACAD10	-1.172	4.51207	-9.01045	4.54166e-09	8.25075e-08	10.84
ENSG00000125730	C3	-2.02088	2.48974	-9.01027	4.54338e-09	8.25075e-08	10.9193
ENSG00000278705	HIST1H4B	0.945817	5.25024	9.00847	4.56007e-09	8.26956e-08	10.7202
ENSG00000178538	CA8	-1.67129	3.33323	-9.00322	4.6091e-09	8.34688e-08	10.9423
ENSG00000198952	SMG5	0.65089	6.99372	8.99783	4.66007e-09	8.4275e-08	10.4032
ENSG00000076003	MCM6	0.586533	7.48285	8.99517	4.68536e-09	8.46152e-08	10.3299
ENSG00000112739	PRPF4B	0.702377	6.80574	8.99065	4.72876e-09	8.5281e-08	10.4168
ENSG00000116285	ERRFI1	0.744131	6.15684	8.9843	4.79049e-09	8.61905e-08	10.5056
ENSG00000078295	ADCY2	-0.564038	7.83223	-8.9841	4.7924e-09	8.61905e-08	10.2575
ENSG00000145860	RNF145	0.648381	6.81896	8.98123	4.82059e-09	8.64976e-08	10.3941
ENSG00000110092	CCND1	0.620897	7.63173	8.98101	4.82272e-09	8.64976e-08	10.2815
ENSG00000151952	TMEM132D	2.13834	2.82423	8.9784	4.84845e-09	8.68399e-08	10.8769
ENSG00000251201	TMED7-TICAM2	-1.74943	3.01877	-8.97587	4.87355e-09	8.71698e-08	10.8867
ENSG00000081052	COL4A4	-2.28597	2.16438	-8.97036	4.9287e-09	8.80357e-08	10.7988
ENSG00000120889	TNFRSF10B	-0.678865	6.7768	-8.96282	5.00527e-09	8.92812e-08	10.3527
ENSG00000072952	MRVI1	-1.62147	3.34883	-8.95956	5.03874e-09	8.97556e-08	10.8544
ENSG00000111913	RIPOR2	0.725526	6.49924	8.95823	5.05245e-09	8.98771e-08	10.3953
ENSG00000135063	FAM189A2	-0.904629	5.43852	-8.95704	5.06473e-09	8.99729e-08	10.5639
ENSG00000253636	NA	0.81225	6.42729	8.95317	5.10499e-09	9.0565e-08	10.3982
ENSG00000128394	APOBEC3F	-1.76526	3.62867	-8.9508	5.1298e-09	9.08816e-08	10.8279
ENSG00000120458	MSANTD2	1.38264	4.40637	8.9486	5.15286e-09	9.11666e-08	10.7497
ENSG00000164070	HSPA4L	-1.59768	3.68336	-8.94734	5.1662e-09	9.12788e-08	10.8147
ENSG00000166263	STXBP4	0.848797	5.88167	8.94253	5.21731e-09	9.20573e-08	10.4685
ENSG00000173674	EIF1AX	0.676098	7.89548	8.93835	5.26207e-09	9.27219e-08	10.1605
ENSG00000072756	TRNT1	1.57315	4.46684	8.93144	5.33712e-09	9.39175e-08	10.7176
ENSG00000242247	ARFGAP3	-1.26296	4.07705	-8.92143	5.44767e-09	9.57338e-08	10.7201
ENSG00000100084	HIRA	1.08653	5.36866	8.91957	5.46846e-09	9.59701e-08	10.52
ENSG00000154277	UCHL1	0.5298	8.15759	8.91782	5.48815e-09	9.61862e-08	10.0845
ENSG00000115738	ID2	-1.47197	3.60643	-8.91446	5.52603e-09	9.67204e-08	10.752
ENSG00000142549	IGLON5	-0.945296	5.0392	-8.91073	5.56849e-09	9.7287e-08	10.5393
ENSG00000111885	MAN1A1	-1.77951	3.60176	-8.9103	5.57331e-09	9.7287e-08	10.7461
ENSG00000134900	TPP2	0.598608	7.173	8.90674	5.61417e-09	9.78695e-08	10.1868
ENSG00000145736	GTF2H2	1.03022	5.30813	8.89948	5.69837e-09	9.92048e-08	10.4859
ENSG00000198604	BAZ1A	0.906602	5.49536	8.89775	5.71869e-09	9.94261e-08	10.4448
ENSG00000100292	HMOX1	1.2239	4.28761	8.89681	5.72974e-09	9.94856e-08	10.6533
ENSG00000157823	AP3S2	-0.864469	5.92471	-8.89498	5.75124e-09	9.97263e-08	10.3486
ENSG00000234745	HLA-B	-1.60234	3.43833	-8.88439	5.87769e-09	1.01784e-07	10.7003
ENSG00000197170	PSMD12	0.75421	6.27895	8.86807	6.07817e-09	1.05116e-07	10.2428
ENSG00000153246	PLA2R1	-1.94406	2.65077	-8.85897	6.19302e-09	1.06961e-07	10.6377
ENSG00000101158	NELFCD	0.985688	5.19325	8.85822	6.2025e-09	1.06983e-07	10.4185
ENSG00000124789	NUP153	0.525853	8.25846	8.84627	6.3569e-09	1.09501e-07	9.92223
ENSG00000184575	XPOT	0.556763	8.38778	8.8438	6.38944e-09	1.09917e-07	9.90275
ENSG00000080824	HSP90AA1	0.517959	10.1434	8.8428	6.40251e-09	1.09997e-07	9.75046
ENSG00000169855	ROBO1	-0.608053	7.27637	-8.84187	6.41478e-09	1.10058e-07	10.0294
ENSG00000070540	WIPI1	-1.35178	3.83395	-8.84079	6.42904e-09	1.10058e-07	10.583
ENSG00000066735	KIF26A	1.10279	4.60069	8.84062	6.43133e-09	1.10058e-07	10.4878
ENSG00000142156	COL6A1	-1.03943	5.47436	-8.83997	6.43998e-09	1.10061e-07	10.3162
ENSG00000104131	EIF3J	0.710236	6.39259	8.82598	6.62829e-09	1.13131e-07	10.1345
ENSG00000051825	MPHOSPH9	-0.776354	6.2384	-8.82151	6.6897e-09	1.14031e-07	10.1406
ENSG00000173320	STOX2	0.821643	5.64565	8.81372	6.79802e-09	1.15726e-07	10.2404
ENSG00000174206	C12orf66	-1.22184	4.19332	-8.80555	6.91368e-09	1.17542e-07	10.4656
ENSG00000106261	ZKSCAN1	-0.756126	6.55857	-8.8033	6.9458e-09	1.17934e-07	10.051
ENSG00000198804	COX1	-0.429592	14.6787	-8.79469	7.07033e-09	1.19893e-07	9.47317
ENSG00000079819	EPB41L2	-0.562681	7.73738	-8.7916	7.11568e-09	1.20505e-07	9.86401
ENSG00000168014	C2CD3	0.730129	6.06907	8.78746	7.17686e-09	1.21384e-07	10.1073
ENSG00000249898	NA	-2.1198	2.28628	-8.78646	7.19168e-09	1.21477e-07	10.4607
ENSG00000274265	NA	1.18034	4.56378	8.77794	7.31945e-09	1.23475e-07	10.3661
ENSG00000246695	NA	-1.66783	3.19607	-8.77692	7.33488e-09	1.23576e-07	10.4894
ENSG00000155367	PPM1J	-1.70256	3.16935	-8.77536	7.35861e-09	1.23816e-07	10.4864
ENSG00000136937	NCBP1	0.59027	7.29672	8.77261	7.40053e-09	1.24276e-07	9.88676
ENSG00000265185	SNORD3B-1	2.01096	3.13177	8.77232	7.40498e-09	1.24276e-07	10.4798
ENSG00000050344	NFE2L3	-0.655558	6.7908	-8.77126	7.42129e-09	1.2439e-07	9.94784
ENSG00000196141	SPATS2L	0.639998	6.84028	8.76882	7.45884e-09	1.24859e-07	9.94423
ENSG00000166986	MARS	0.606022	7.3576	8.76734	7.48171e-09	1.25082e-07	9.86769
ENSG00000027075	PRKCH	-2.0942	2.50405	-8.76361	7.53971e-09	1.2589e-07	10.4364
ENSG00000146411	SLC2A12	-1.31114	4.34911	-8.75825	7.62385e-09	1.27132e-07	10.3473
ENSG00000146918	NCAPG2	-0.597915	7.22505	-8.74834	7.78189e-09	1.29602e-07	9.83846
ENSG00000165895	ARHGAP42	-0.764126	6.61449	-8.74477	7.83955e-09	1.30396e-07	9.9189
ENSG00000165061	ZMAT4	-1.04692	4.64519	-8.74377	7.85584e-09	1.30501e-07	10.2634
ENSG00000090932	DLL3	-2.01515	2.79364	-8.74284	7.87099e-09	1.30586e-07	10.4135
ENSG00000157227	MMP14	0.889115	5.35431	8.72397	8.18506e-09	1.35625e-07	10.1058
ENSG00000167037	SGSM1	-1.42431	3.64183	-8.72325	8.19734e-09	1.35656e-07	10.3592
ENSG00000242715	CCDC169	-1.05377	5.0455	-8.72161	8.22526e-09	1.35946e-07	10.1452
ENSG00000205269	TMEM170B	-1.02818	4.78687	-8.721	8.23573e-09	1.35947e-07	10.1899
ENSG00000179820	MYADM	-0.596057	8.38162	-8.72035	8.24684e-09	1.35958e-07	9.63745
ENSG00000261716	HIST2H2BC	-1.1177	4.75415	-8.71512	8.3368e-09	1.37268e-07	10.1851
ENSG00000126821	SGPP1	-1.20755	4.40842	-8.70861	8.45023e-09	1.38961e-07	10.2321
ENSG00000135423	GLS2	-1.8384	3.11045	-8.70756	8.46885e-09	1.39091e-07	10.3496
ENSG00000253203	GUSBP3	-1.10295	4.58706	-8.70008	8.60138e-09	1.41081e-07	10.1836
ENSG00000261236	BOP1	1.12914	4.84371	8.69951	8.61158e-09	1.41081e-07	10.1545
ENSG00000166033	HTRA1	-1.92348	2.56259	-8.69699	8.65676e-09	1.41643e-07	10.3101
ENSG00000133028	SCO1	0.684652	6.4544	8.68664	8.84503e-09	1.44543e-07	9.82962
ENSG00000229807	XIST	-0.461372	10.705	-8.68041	8.96039e-09	1.46245e-07	9.37188
ENSG00000116120	FARSB	0.70888	6.4028	8.67888	8.98901e-09	1.46529e-07	9.82204
ENSG00000211772	NA	1.67547	3.4152	8.67791	9.00726e-09	1.46643e-07	10.2851
ENSG00000176485	PLAAT3	-1.47532	3.54012	-8.67626	9.03826e-09	1.46965e-07	10.2703
ENSG00000120705	ETF1	0.548351	7.60965	8.67475	9.06659e-09	1.47242e-07	9.63678
ENSG00000253816	NA	-1.28184	4.31102	-8.6724	9.11111e-09	1.47781e-07	10.1746
ENSG00000107779	BMPR1A	-0.562336	7.82572	-8.67007	9.15537e-09	1.48315e-07	9.59496
ENSG00000151692	RNF144A	-0.915862	5.26147	-8.66694	9.21531e-09	1.49101e-07	9.98775
ENSG00000198886	ND4	-0.475842	14.6631	-8.66628	9.22785e-09	1.49119e-07	9.19968
ENSG00000044090	CUL7	-1.29029	4.23819	-8.66445	9.26321e-09	1.49488e-07	10.1677
ENSG00000138413	IDH1	0.504012	8.47091	8.66391	9.27362e-09	1.49488e-07	9.51086
ENSG00000226259	NA	0.908827	5.22995	8.66163	9.31769e-09	1.50014e-07	9.99787
ENSG00000111845	PAK1IP1	0.977774	4.91761	8.65721	9.40398e-09	1.51096e-07	10.047
ENSG00000159251	ACTC1	1.25014	5.63227	8.657	9.40807e-09	1.51096e-07	9.92513
ENSG00000165689	ENTR1	1.12684	4.52425	8.65596	9.42836e-09	1.51236e-07	10.1178
ENSG00000163322	ABRAXAS1	-0.722875	6.07495	-8.64797	9.58684e-09	1.53589e-07	9.80021
ENSG00000237036	ZEB1-AS1	-1.6926	3.14307	-8.64304	9.68593e-09	1.54987e-07	10.2181
ENSG00000159842	ABR	-0.771866	5.81082	-8.62738	1.00076e-08	1.59937e-07	9.80307
ENSG00000129472	RAB2B	-0.886994	5.52231	-8.62423	1.00735e-08	1.60794e-07	9.84962
ENSG00000064607	SUGP2	-0.655262	6.93729	-8.62365	1.00858e-08	1.60794e-07	9.61328
ENSG00000125354	SEPTIN6	-1.09706	4.99607	-8.62306	1.00982e-08	1.60796e-07	9.94885
ENSG00000139323	POC1B	-0.832282	5.50456	-8.61718	1.0223e-08	1.62584e-07	9.8366
ENSG00000102271	KLHL4	0.866993	5.40686	8.61568	1.02551e-08	1.62896e-07	9.86731
ENSG00000157014	TATDN2	1.06527	5.17608	8.61484	1.0273e-08	1.62982e-07	9.91374
ENSG00000153113	CAST	-0.752172	5.89175	-8.61247	1.03242e-08	1.63595e-07	9.75666
ENSG00000154736	ADAMTS5	2.11895	2.49821	8.61105	1.03548e-08	1.63882e-07	10.1312
ENSG00000240445	NA	1.02382	5.00205	8.60473	1.04925e-08	1.6586e-07	9.92069
ENSG00000007402	CACNA2D2	-1.26762	4.2147	-8.60024	1.05913e-08	1.6722e-07	10.0365
ENSG00000123975	CKS2	-0.738931	6.09892	-8.5961	1.06836e-08	1.68473e-07	9.68575
ENSG00000165959	CLMN	-1.17747	4.44844	-8.59519	1.07038e-08	1.68588e-07	9.98862
ENSG00000067369	TP53BP1	0.643127	6.69112	8.58985	1.08242e-08	1.70279e-07	9.58586
ENSG00000115884	SDC1	1.11509	4.6195	8.58645	1.09013e-08	1.71286e-07	9.95401
ENSG00000076685	NT5C2	-0.691832	6.53758	-8.58243	1.09936e-08	1.72528e-07	9.58466
ENSG00000245694	CRNDE	-1.30545	4.14743	-8.56835	1.13225e-08	1.77476e-07	9.98201
ENSG00000073605	GSDMB	-1.43558	3.67161	-8.5669	1.1357e-08	1.77804e-07	10.0345
ENSG00000007202	KIAA0100	0.575373	7.69632	8.56398	1.14266e-08	1.7868e-07	9.3891
ENSG00000198786	ND5	-0.497624	13.4298	-8.56144	1.14877e-08	1.7942e-07	9.00144
ENSG00000189339	SLC35E2B	0.809029	5.83531	8.5605	1.15105e-08	1.7956e-07	9.66923
ENSG00000159335	PTMS	-0.8452	5.91101	-8.55556	1.16302e-08	1.81212e-07	9.63412
ENSG00000130726	TRIM28	0.491926	8.95201	8.54084	1.19949e-08	1.86672e-07	9.19627
ENSG00000085185	BCORL1	-1.93541	3.51181	-8.53704	1.2091e-08	1.87943e-07	9.99011
ENSG00000198727	CYTB	0.523735	12.8279	8.5355	1.21301e-08	1.88327e-07	8.96636
ENSG00000216490	IFI30	-1.60768	3.35361	-8.52845	1.2311e-08	1.90909e-07	9.97676
ENSG00000114023	FAM162A	-0.921581	5.08751	-8.52742	1.23379e-08	1.91098e-07	9.72403
ENSG00000149782	PLCB3	1.04915	5.12117	8.5267	1.23566e-08	1.91161e-07	9.73517
ENSG00000215193	PEX26	0.681575	6.48212	8.52327	1.24459e-08	1.92315e-07	9.47699
ENSG00000171208	NETO2	1.41395	3.87844	8.52211	1.24762e-08	1.92556e-07	9.92897
ENSG00000119314	PTBP3	-0.494255	8.72472	-8.52055	1.25173e-08	1.92961e-07	9.17217
ENSG00000146457	WTAP	0.747674	6.23402	8.51949	1.25452e-08	1.93163e-07	9.51056
ENSG00000128881	TTBK2	-0.730724	6.09101	-8.51345	1.27053e-08	1.95399e-07	9.51064
ENSG00000082516	GEMIN5	0.677249	6.32616	8.50182	1.302e-08	2.00003e-07	9.45597
ENSG00000234444	ZNF736	1.04862	5.34912	8.49422	1.32301e-08	2.02991e-07	9.62793
ENSG00000115457	IGFBP2	-0.933643	5.83689	-8.49285	1.32683e-08	2.03339e-07	9.51405
ENSG00000100526	CDKN3	-0.860993	5.23985	-8.49075	1.33269e-08	2.03997e-07	9.61666
ENSG00000148824	MTG1	1.37398	3.80613	8.48897	1.33771e-08	2.04526e-07	9.86606
ENSG00000137804	NUSAP1	-0.562407	7.43958	-8.48787	1.3408e-08	2.04679e-07	9.25307
ENSG00000183598	HIST2H3D	1.08276	4.60337	8.48742	1.34209e-08	2.04679e-07	9.74685
ENSG00000136603	SKIL	0.537828	9.16962	8.48695	1.34341e-08	2.04679e-07	9.06043
ENSG00000164163	ABCE1	0.607589	8.07116	8.48493	1.34914e-08	2.05312e-07	9.17375
ENSG00000101276	SLC52A3	-2.10388	2.72812	-8.48381	1.35231e-08	2.05325e-07	9.88776
ENSG00000221823	PPP3R1	0.674586	6.55488	8.48379	1.35237e-08	2.05325e-07	9.38088
ENSG00000171714	ANO5	-0.877416	5.114	-8.4821	1.35719e-08	2.05818e-07	9.62167
ENSG00000106366	SERPINE1	1.2823	5.34355	8.48015	1.36278e-08	2.06425e-07	9.60527
ENSG00000124207	CSE1L	0.518033	9.09285	8.47489	1.37799e-08	2.08487e-07	9.04097
ENSG00000165646	SLC18A2	-1.43633	3.44135	-8.47399	1.3806e-08	2.0864e-07	9.8579
ENSG00000166197	NOLC1	0.607642	7.19712	8.47309	1.38323e-08	2.08796e-07	9.26074
ENSG00000143847	PPFIA4	-1.88207	2.8033	-8.46956	1.39354e-08	2.10109e-07	9.86209
ENSG00000115993	TRAK2	0.998011	4.91501	8.46366	1.411e-08	2.12496e-07	9.6387
ENSG00000110696	C11orf58	0.644541	7.27152	8.45884	1.42542e-08	2.14421e-07	9.22033
ENSG00000169136	ATF5	1.45534	3.65018	8.45421	1.43941e-08	2.16275e-07	9.80766
ENSG00000142149	HUNK	1.49075	3.68405	8.4478	1.45901e-08	2.1897e-07	9.79249
ENSG00000103021	CCDC113	-1.12734	4.34653	-8.44712	1.46112e-08	2.19034e-07	9.69036
ENSG00000107957	SH3PXD2A	-1.1151	4.73838	-8.44412	1.47041e-08	2.20001e-07	9.6164
ENSG00000248932	LOC100507291	-1.95791	2.5944	-8.44395	1.47094e-08	2.20001e-07	9.80228
ENSG00000135521	LTV1	1.10203	4.54728	8.44044	1.48187e-08	2.21258e-07	9.65833
ENSG00000167508	MVD	1.17262	4.36707	8.44016	1.48274e-08	2.21258e-07	9.68916
ENSG00000067113	PLPP1	-1.00958	4.95447	-8.43677	1.4934e-08	2.22595e-07	9.55824
ENSG00000198231	DDX42	0.581621	7.03187	8.42418	1.53369e-08	2.28145e-07	9.17844
ENSG00000124541	RRP36	1.25541	4.09393	8.42404	1.53413e-08	2.28145e-07	9.69538
ENSG00000146833	TRIM4	-1.25835	4.1131	-8.42339	1.53623e-08	2.28198e-07	9.67847
ENSG00000156471	PTDSS1	0.700593	6.31936	8.41413	1.56662e-08	2.32447e-07	9.26921
ENSG00000179046	TRIML2	1.83615	2.97841	8.41086	1.57751e-08	2.33797e-07	9.74323
ENSG00000004399	PLXND1	-0.805769	6.00865	-8.4099	1.58073e-08	2.34009e-07	9.30317
ENSG00000087087	SRRT	0.97571	5.07476	8.408	1.58708e-08	2.3444e-07	9.48751
ENSG00000091136	LAMB1	-0.866372	5.87765	-8.40796	1.58723e-08	2.3444e-07	9.32302
ENSG00000034677	RNF19A	-0.975605	4.69791	-8.39933	1.61649e-08	2.38492e-07	9.52398
ENSG00000033050	ABCF2	1.22506	4.60082	8.39365	1.63607e-08	2.41108e-07	9.55064
ENSG00000092820	EZR	0.514774	8.05302	8.38869	1.65335e-08	2.43097e-07	8.96663
ENSG00000109323	MANBA	-0.803444	5.42366	-8.38825	1.65487e-08	2.43097e-07	9.36178
ENSG00000075213	SEMA3A	0.689826	6.13827	8.38817	1.65515e-08	2.43097e-07	9.24258
ENSG00000110104	CCDC86	1.02557	5.09362	8.38594	1.663e-08	2.43975e-07	9.43785
ENSG00000166123	GPT2	0.812862	5.92457	8.38539	1.66494e-08	2.43986e-07	9.27838
ENSG00000122966	CIT	-0.63193	6.59766	-8.36564	1.73617e-08	2.54139e-07	9.10817
ENSG00000277224	HIST1H2BF	0.756818	5.81618	8.36348	1.74415e-08	2.5502e-07	9.24762
ENSG00000168066	SF1	0.522524	7.89618	8.36078	1.75416e-08	2.56198e-07	8.92485
ENSG00000158467	AHCYL2	-0.766486	5.87632	-8.3567	1.76943e-08	2.58139e-07	9.21129
ENSG00000067840	PDZD4	1.01041	5.31752	8.35437	1.77822e-08	2.59132e-07	9.32989
ENSG00000186591	UBE2H	-0.604103	7.20382	-8.34911	1.79817e-08	2.61747e-07	8.9845
ENSG00000259479	SORD2P	1.73183	2.98889	8.34715	1.8057e-08	2.6255e-07	9.61204
ENSG00000133980	VRTN	0.67302	6.20564	8.34527	1.81292e-08	2.63307e-07	9.13798
ENSG00000122965	RBM19	1.03564	4.80486	8.33694	1.8453e-08	2.67713e-07	9.386
ENSG00000139354	GAS2L3	-0.929338	5.43122	-8.33184	1.86541e-08	2.70117e-07	9.24067
ENSG00000171517	LPAR3	-0.974166	4.78018	-8.33165	1.86618e-08	2.70117e-07	9.364
ENSG00000183287	CCBE1	-1.99673	2.59758	-8.33117	1.86808e-08	2.70117e-07	9.5723
ENSG00000013275	PSMC4	0.826328	5.4643	8.3262	1.88791e-08	2.72682e-07	9.2352
ENSG00000119812	FAM98A	0.740244	6.15612	8.32199	1.90491e-08	2.74731e-07	9.09794
ENSG00000116793	PHTF1	1.07675	4.39129	8.32165	1.90631e-08	2.74731e-07	9.42849
ENSG00000105821	DNAJC2	0.997002	5.08725	8.3184	1.91952e-08	2.76331e-07	9.29428
ENSG00000148303	RPL7A	-0.4956	8.65055	-8.31736	1.9238e-08	2.76641e-07	8.73946
ENSG00000035141	FAM136A	0.775741	5.73874	8.30959	1.95587e-08	2.80944e-07	9.14669
ENSG00000230623	NA	-0.932222	5.05565	-8.30325	1.98245e-08	2.84448e-07	9.2502
ENSG00000103222	ABCC1	-0.629787	7.31632	-8.29135	2.03337e-08	2.91347e-07	8.84368
ENSG00000183337	BCOR	0.633209	6.83003	8.29098	2.03499e-08	2.91347e-07	8.91985
ENSG00000129351	ILF3	0.465809	8.63375	8.28689	2.05281e-08	2.93577e-07	8.67799
ENSG00000085449	WDFY1	-0.561442	7.2687	-8.28411	2.06501e-08	2.94999e-07	8.83392
ENSG00000153201	RANBP2	0.588583	8.76611	8.27716	2.09585e-08	2.99077e-07	8.64418
ENSG00000055044	NOP58	0.654724	6.39064	8.27602	2.101e-08	2.99484e-07	8.95646
ENSG00000132182	NUP210	-0.654795	7.23102	-8.27478	2.10657e-08	2.9995e-07	8.81924
ENSG00000117569	PTBP2	0.69046	6.85398	8.26994	2.12844e-08	3.02734e-07	8.87172
ENSG00000213468	FIRRE	0.636387	6.43052	8.26591	2.14681e-08	3.05016e-07	8.92742
ENSG00000187240	DYNC2H1	0.683292	6.19558	8.2648	2.15192e-08	3.05409e-07	8.9651
ENSG00000164045	CDC25A	0.830452	5.77656	8.26067	2.171e-08	3.07782e-07	9.03435
ENSG00000165731	RET	-1.63354	3.05675	-8.25494	2.19772e-08	3.11232e-07	9.41859
ENSG00000268357	NA	1.76136	2.81706	8.25351	2.20446e-08	3.11849e-07	9.41688
ENSG00000134755	DSC2	0.740756	6.15518	8.25023	2.21998e-08	3.13704e-07	8.94242
ENSG00000182141	ZNF708	0.857158	5.36147	8.24788	2.23115e-08	3.14942e-07	9.08587
ENSG00000134294	SLC38A2	0.538804	9.75177	8.2369	2.28416e-08	3.22076e-07	8.4707
ENSG00000116237	ICMT	0.586088	6.94188	8.23399	2.29839e-08	3.23733e-07	8.77809
ENSG00000277918	NA	-0.831525	6.82079	-8.23048	2.31576e-08	3.25828e-07	8.78208
ENSG00000152520	PAN3	0.691665	6.49219	8.22989	2.31866e-08	3.25885e-07	8.84028
ENSG00000180155	LYNX1	-1.92689	2.70697	-8.22677	2.3342e-08	3.27717e-07	9.36048
ENSG00000119138	KLF9	-2.03121	2.61093	-8.22288	2.35372e-08	3.30103e-07	9.34973
ENSG00000136271	DDX56	0.89073	5.166	8.21838	2.37654e-08	3.32945e-07	9.05981
ENSG00000162377	COA7	0.881561	5.30819	8.21666	2.38528e-08	3.33812e-07	9.02962
ENSG00000101752	MIB1	-0.553912	7.99109	-8.21542	2.39163e-08	3.34188e-07	8.59154
ENSG00000109046	WSB1	-0.712002	6.86632	-8.21514	2.39309e-08	3.34188e-07	8.74035
ENSG00000164284	GRPEL2	0.689732	6.70928	8.21415	2.39816e-08	3.34538e-07	8.77183
ENSG00000159593	NAE1	0.64715	6.38211	8.212	2.40924e-08	3.35696e-07	8.81806
ENSG00000014123	UFL1	-0.852789	5.16555	-8.21154	2.4116e-08	3.35696e-07	9.02845
ENSG00000197461	PDGFA	-0.973369	5.03364	-8.21024	2.41833e-08	3.36274e-07	9.05404
ENSG00000215808	LINC01139	-2.0022	2.32216	-8.19249	2.51212e-08	3.48944e-07	9.27307
ENSG00000115207	GTF3C2	0.610316	6.71278	8.18986	2.52636e-08	3.50549e-07	8.71637
ENSG00000123240	OPTN	-1.78988	2.87116	-8.18653	2.54447e-08	3.52687e-07	9.27845
ENSG00000228526	MIR34AHG	-1.45336	3.74908	-8.17994	2.58073e-08	3.57143e-07	9.21102
ENSG00000225889	NA	-1.58936	3.88731	-8.17934	2.58402e-08	3.57143e-07	9.19789
ENSG00000164687	FABP5	0.778736	6.04129	8.1792	2.58482e-08	3.57143e-07	8.80772
ENSG00000109107	ALDOC	-0.843071	5.38205	-8.17755	2.59401e-08	3.58033e-07	8.91361
ENSG00000233396	LINC01719	-1.48292	3.29064	-8.174	2.61384e-08	3.60143e-07	9.23844
ENSG00000110583	NAA40	0.981558	4.81827	8.17383	2.61481e-08	3.60143e-07	9.03072
ENSG00000277196	LOC102724788	-2.15253	2.80349	-8.16585	2.66003e-08	3.65985e-07	9.23475
ENSG00000233393	LOC105369306	-1.15757	4.32	-8.16401	2.67053e-08	3.67044e-07	9.09068
ENSG00000160613	PCSK7	0.877119	5.18363	8.15962	2.69588e-08	3.70137e-07	8.92739
ENSG00000107882	SUFU	-1.06216	4.4236	-8.15638	2.71471e-08	3.72331e-07	9.05342
ENSG00000162599	NFIA	-0.930402	5.16111	-8.14857	2.76069e-08	3.7824e-07	8.89343
ENSG00000112245	PTP4A1	0.634321	7.15682	8.14694	2.77041e-08	3.79174e-07	8.55691
ENSG00000180198	RCC1	0.736377	6.13146	8.13428	2.84688e-08	3.89233e-07	8.69202
ENSG00000111058	ACSS3	-0.8854	5.51828	-8.13083	2.86816e-08	3.91602e-07	8.78701
ENSG00000169288	MRPL1	1.53588	3.47521	8.13049	2.87021e-08	3.91602e-07	9.13995
ENSG00000212907	ND4L	-0.446447	11.4712	-8.12806	2.88531e-08	3.93251e-07	8.13436
ENSG00000095319	NUP188	0.515116	7.54063	8.12663	2.89417e-08	3.94048e-07	8.45746
ENSG00000158711	ELK4	-0.578227	7.14947	-8.12283	2.91799e-08	3.96877e-07	8.49679
ENSG00000106144	CASP2	0.620229	6.61447	8.11872	2.94398e-08	3.99995e-07	8.57542
ENSG00000221978	CCNL2	0.784235	5.44222	8.11184	2.98791e-08	4.05542e-07	8.77187
ENSG00000168411	RFWD3	0.616439	7.32231	8.11111	2.99264e-08	4.05762e-07	8.45407
ENSG00000011007	ELOA	0.744278	5.9936	8.1101	2.99915e-08	4.0618e-07	8.66335
ENSG00000213062	NA	-1.25467	3.99196	-8.10967	3.00194e-08	4.0618e-07	9.02633
ENSG00000182831	C16orf72	0.514426	8.31365	8.10789	3.01349e-08	4.0732e-07	8.32129
ENSG00000117523	PRRC2C	0.41453	9.70694	8.1069	3.01992e-08	4.07767e-07	8.18642
ENSG00000152661	GJA1	-0.463532	10.3541	-8.10405	3.03855e-08	4.09441e-07	8.13712
ENSG00000176953	NFATC2IP	0.713807	5.99065	8.10404	3.03858e-08	4.09441e-07	8.65022
ENSG00000186951	PPARA	-1.57339	3.21379	-8.10329	3.04353e-08	4.09684e-07	9.09343
ENSG00000106771	TMEM245	-0.587128	7.66526	-8.10227	3.05025e-08	4.10165e-07	8.38296
ENSG00000108828	VAT1	-0.499742	7.85838	-8.09984	3.06631e-08	4.11901e-07	8.35316
ENSG00000202538	RNU4-2	-0.785317	8.09492	-8.09505	3.09813e-08	4.15749e-07	8.31534
ENSG00000115760	BIRC6	0.458416	8.6976	8.08995	3.1324e-08	4.19915e-07	8.23819
ENSG00000184897	H1FX	-1.08798	4.73296	-8.08678	3.15397e-08	4.22373e-07	8.84519
ENSG00000100129	EIF3L	-0.45446	8.50707	-8.08558	3.1621e-08	4.23028e-07	8.24588
ENSG00000072657	TRHDE	-2.04386	2.94188	-8.08485	3.16713e-08	4.23267e-07	9.06496
ENSG00000103326	CAPN15	0.925275	5.1077	8.08303	3.17959e-08	4.24498e-07	8.77688
ENSG00000171320	ESCO2	0.883981	5.08686	8.08233	3.18443e-08	4.2471e-07	8.77808
ENSG00000139687	RB1	0.906628	5.36439	8.08117	3.19237e-08	4.25334e-07	8.72261
ENSG00000164099	PRSS12	-1.71958	2.82434	-8.08052	3.19685e-08	4.25497e-07	9.05663
ENSG00000109832	DDX25	-1.0896	4.49833	-8.07984	3.20158e-08	4.25519e-07	8.87451
ENSG00000171824	EXOSC10	0.686666	6.24082	8.07956	3.20353e-08	4.25519e-07	8.55125
ENSG00000124212	PTGIS	-0.677439	6.19596	-8.07529	3.23319e-08	4.29021e-07	8.53963
ENSG00000153914	SREK1	0.770566	6.22234	8.07179	3.25773e-08	4.31839e-07	8.53966
ENSG00000012660	ELOVL5	-0.460339	8.40389	-8.07059	3.26622e-08	4.32525e-07	8.22425
ENSG00000080644	CHRNA3	-1.98467	2.31717	-8.06728	3.28963e-08	4.35185e-07	9.01521
ENSG00000172164	SNTB1	0.999723	4.79204	8.0626	3.32313e-08	4.39172e-07	8.79701
ENSG00000100823	APEX1	0.565756	7.00547	8.06047	3.33846e-08	4.40751e-07	8.3872
ENSG00000099901	RANBP1	0.640764	6.31631	8.05802	3.35622e-08	4.42648e-07	8.49065
ENSG00000112146	FBXO9	1.05083	4.57956	8.05724	3.36187e-08	4.42945e-07	8.82541
ENSG00000110768	GTF2H1	0.88229	5.00451	8.05588	3.37174e-08	4.43617e-07	8.73554
ENSG00000186314	PRELID2	-1.72128	3.02411	-8.05516	3.37705e-08	4.43617e-07	8.99989
ENSG00000122566	HNRNPA2B1	0.475271	9.01059	8.05514	3.37716e-08	4.43617e-07	8.12947
ENSG00000025039	RRAGD	-0.813198	5.51503	-8.05238	3.39742e-08	4.45826e-07	8.61361
ENSG00000118496	FBXO30	0.782083	6.32001	8.05176	3.40196e-08	4.45826e-07	8.4812
ENSG00000174032	SLC25A30	-1.10794	4.27624	-8.05146	3.40421e-08	4.45826e-07	8.85263
ENSG00000080546	SESN1	-0.964673	4.75542	-8.04751	3.43339e-08	4.49196e-07	8.75284
ENSG00000153006	SREK1IP1	0.808232	5.80978	8.04604	3.44435e-08	4.5018e-07	8.56
ENSG00000214575	CPEB1	-1.67982	2.91	-8.04491	3.45282e-08	4.50835e-07	8.98056
ENSG00000115241	PPM1G	0.686725	6.46721	8.04427	3.45761e-08	4.51009e-07	8.4364
ENSG00000260916	CCPG1	-1.14014	4.21917	-8.04007	3.48916e-08	4.5467e-07	8.83789
ENSG00000155858	LSM11	-1.11283	4.32732	-8.03928	3.49516e-08	4.54997e-07	8.81649
ENSG00000171634	BPTF	0.482861	8.50665	8.03774	3.50684e-08	4.56064e-07	8.14372
ENSG00000197498	RPF2	0.942841	5.57848	8.03654	3.51592e-08	4.5679e-07	8.58526
ENSG00000084090	STARD7	0.50512	8.49723	8.03056	3.5618e-08	4.62291e-07	8.12906
ENSG00000128731	HERC2	0.572831	6.96425	8.02524	3.60309e-08	4.66945e-07	8.31523
ENSG00000128039	SRD5A3	-0.894476	4.92996	-8.02502	3.60482e-08	4.66945e-07	8.66774
ENSG00000117394	SLC2A1	-0.710561	8.51545	-8.02342	3.6173e-08	4.67743e-07	8.10807
ENSG00000229191	NA	-1.01845	4.71715	-8.02332	3.61814e-08	4.67743e-07	8.70857
ENSG00000170775	GPR37	-1.84563	3.47119	-8.02272	3.62286e-08	4.6789e-07	8.90852
ENSG00000205339	IPO7	-0.471498	9.54361	-8.02141	3.63313e-08	4.68753e-07	8.00558
ENSG00000093000	NUP50	0.576861	7.33674	8.01987	3.64528e-08	4.69856e-07	8.24994
ENSG00000269834	ZNF528-AS1	2.08234	2.72583	8.01852	3.65599e-08	4.70772e-07	8.9255
ENSG00000085491	SLC25A24	0.796941	5.90343	8.01484	3.68529e-08	4.74077e-07	8.47262
ENSG00000166598	HSP90B1	0.433296	9.07574	8.0102	3.72255e-08	4.78399e-07	8.02305
ENSG00000204650	LINC02210	-0.651418	6.32411	-7.997	3.83073e-08	4.91818e-07	8.34479
ENSG00000150510	FAM124A	0.600149	6.60459	7.99511	3.8465e-08	4.9314e-07	8.30362
ENSG00000183098	GPC6	-0.757859	6.46829	-7.99486	3.84859e-08	4.9314e-07	8.31735
ENSG00000134324	LPIN1	-1.10327	4.57609	-7.98358	3.94409e-08	5.04882e-07	8.64999
ENSG00000092964	DPYSL2	0.459094	8.65408	7.98094	3.96674e-08	5.06979e-07	8.00096
ENSG00000067248	DHX29	0.7325	6.19056	7.98077	3.96824e-08	5.06979e-07	8.34399
ENSG00000064989	CALCRL	-1.44445	3.60112	-7.97547	4.01415e-08	5.12344e-07	8.78933
ENSG00000134107	BHLHE40	-1.67074	3.15469	-7.96439	4.11215e-08	5.24339e-07	8.8015
ENSG00000120254	MTHFD1L	0.7877	5.6225	7.95951	4.15604e-08	5.29062e-07	8.40256
ENSG00000137628	DDX60	-1.55679	3.02139	-7.95937	4.15729e-08	5.29062e-07	8.79584
ENSG00000161057	PSMC2	0.737378	5.71689	7.95704	4.17839e-08	5.31229e-07	8.37782
ENSG00000113575	PPP2CA	0.509896	7.92928	7.95381	4.20785e-08	5.34454e-07	8.02528
ENSG00000243716	NPIPB5	0.662842	7.38476	7.95045	4.23879e-08	5.3786e-07	8.09038
ENSG00000114416	FXR1	-0.498756	7.72195	-7.94904	4.25178e-08	5.38985e-07	8.03569
ENSG00000132773	TOE1	1.93101	2.30941	7.94826	4.25905e-08	5.39384e-07	8.76835
ENSG00000068878	PSME4	0.479622	8.21006	7.94581	4.28181e-08	5.4174e-07	7.97344
ENSG00000100099	HPS4	-0.846059	5.81368	-7.93998	4.33654e-08	5.48134e-07	8.3114
ENSG00000065621	GSTO2	-0.871576	4.91178	-7.93877	4.34798e-08	5.49048e-07	8.481
ENSG00000164142	FAM160A1	-0.496486	7.81407	-7.93225	4.41026e-08	5.56375e-07	7.98678
ENSG00000183853	KIRREL1	0.717466	5.90569	7.92874	4.44411e-08	5.60104e-07	8.27784
ENSG00000085552	IGSF9	1.28589	3.812	7.92674	4.46358e-08	5.62015e-07	8.66544
ENSG00000143179	UCK2	0.671215	6.22102	7.92434	4.48696e-08	5.63593e-07	8.21141
ENSG00000104763	ASAH1	-0.641769	6.29414	-7.92381	4.49218e-08	5.63593e-07	8.18725
ENSG00000157657	ZNF618	0.722351	6.11216	7.92373	4.49291e-08	5.63593e-07	8.22972
ENSG00000187957	DNER	-1.15775	3.97252	-7.92369	4.49337e-08	5.63593e-07	8.62335
ENSG00000102172	SMS	0.487502	7.79517	7.92244	4.50557e-08	5.64579e-07	7.97168
ENSG00000067064	IDI1	0.637713	6.55094	7.91966	4.53305e-08	5.67479e-07	8.14579
ENSG00000146223	RPL7L1	0.554738	7.0512	7.91428	4.58653e-08	5.73623e-07	8.05567
ENSG00000198046	ZNF667	1.30619	3.98354	7.91132	4.61629e-08	5.76793e-07	8.60802
ENSG00000185585	OLFML2A	-1.08431	4.45657	-7.90598	4.67045e-08	5.83003e-07	8.5007
ENSG00000112787	FBRSL1	0.976169	4.94071	7.90423	4.6883e-08	5.84672e-07	8.41788
ENSG00000104064	GABPB1	0.821628	5.3182	7.9007	4.72456e-08	5.88632e-07	8.33226
ENSG00000160584	SIK3	0.769342	5.59295	7.89993	4.73252e-08	5.89061e-07	8.27537
ENSG00000102755	FLT1	-0.499789	7.95231	-7.89743	4.7584e-08	5.91718e-07	7.89209
ENSG00000107262	BAG1	1.48128	3.36217	7.88935	4.84322e-08	6.01692e-07	8.63177
ENSG00000026297	RNASET2	-1.42643	3.54367	-7.88576	4.88132e-08	6.0585e-07	8.60023
ENSG00000265354	TIMM23	0.705074	5.87713	7.88184	4.92341e-08	6.10494e-07	8.17939
ENSG00000185483	ROR1	0.541205	7.95656	7.88118	4.93048e-08	6.1079e-07	7.86007
ENSG00000171681	ATF7IP	-0.449276	9.33369	-7.88074	4.93525e-08	6.10802e-07	7.70845
ENSG00000107798	LIPA	-0.615323	6.57127	-7.87926	4.95125e-08	6.12202e-07	8.04246
ENSG00000124571	XPO5	0.517802	7.52787	7.87773	4.9678e-08	6.13667e-07	7.9067
ENSG00000139921	TMX1	0.653466	6.89842	7.87723	4.97325e-08	6.1376e-07	7.99782
ENSG00000126003	PLAGL2	0.64455	6.68624	7.87476	5.00025e-08	6.16509e-07	8.02373
ENSG00000091972	CD200	-0.630812	6.45881	-7.87379	5.01087e-08	6.17235e-07	8.04833
ENSG00000061918	GUCY1B1	-1.69275	2.76017	-7.8688	5.06584e-08	6.23418e-07	8.60947
ENSG00000071054	MAP4K4	0.53414	7.50429	7.86783	5.07666e-08	6.24161e-07	7.88805
ENSG00000205746	NA	-1.58587	2.88657	-7.86563	5.10112e-08	6.26578e-07	8.60008
ENSG00000142002	DPP9	0.927611	4.76648	7.86371	5.12262e-08	6.28628e-07	8.35961
ENSG00000178252	WDR6	0.619629	6.4476	7.86304	5.13012e-08	6.28958e-07	8.03554
ENSG00000251022	THAP9-AS1	-0.937309	5.16003	-7.8619	5.14291e-08	6.29934e-07	8.26288
ENSG00000152377	SPOCK1	-0.724924	5.65816	-7.86138	5.14884e-08	6.3007e-07	8.16307
ENSG00000156256	USP16	0.874057	4.93284	7.85946	5.17048e-08	6.32125e-07	8.31729
ENSG00000197816	CCDC180	-1.90815	2.19627	-7.85748	5.193e-08	6.34284e-07	8.57244
ENSG00000218336	TENM3	-0.534414	7.82	-7.85601	5.20969e-08	6.35729e-07	7.81575
ENSG00000161956	SENP3	0.808269	5.50855	7.85151	5.26129e-08	6.41426e-07	8.18576
ENSG00000185532	PRKG1	-0.896416	4.99206	-7.84929	5.28695e-08	6.43912e-07	8.26833
ENSG00000178035	IMPDH2	-0.559709	7.28415	-7.84889	5.29155e-08	6.43912e-07	7.86985
ENSG00000119514	GALNT12	-1.40622	3.70902	-7.84389	5.34991e-08	6.50407e-07	8.49027
ENSG00000118816	CCNI	-0.425583	9.13898	-7.8408	5.3862e-08	6.5421e-07	7.63589
ENSG00000164253	WDR41	-0.688341	5.94118	-7.84003	5.39537e-08	6.54715e-07	8.06258
ENSG00000279531	NA	-2.007	2.45524	-7.83958	5.40072e-08	6.54756e-07	8.54499
ENSG00000183527	PSMG1	0.827748	5.4588	7.8376	5.42419e-08	6.56991e-07	8.1642
ENSG00000181690	PLAG1	-0.741527	5.75116	-7.83645	5.43791e-08	6.58042e-07	8.08995
ENSG00000060749	QSER1	0.499429	9.69098	7.83471	5.45868e-08	6.59944e-07	7.58168
ENSG00000134333	LDHA	-0.446929	8.71081	-7.83284	5.48108e-08	6.62039e-07	7.66047
ENSG00000086666	ZFAND6	-0.549824	7.04406	-7.83196	5.4917e-08	6.62709e-07	7.86543
ENSG00000100226	GTPBP1	-0.568698	7.16731	-7.83073	5.50651e-08	6.63883e-07	7.84539
ENSG00000118960	HS1BP3	-1.48117	3.68101	-7.83021	5.51278e-08	6.64026e-07	8.46703
ENSG00000157064	NMNAT2	-0.759123	5.3786	-7.82781	5.54187e-08	6.66914e-07	8.14201
ENSG00000198380	GFPT1	-0.532754	7.89447	-7.82571	5.56755e-08	6.69387e-07	7.73854
ENSG00000163629	PTPN13	0.548696	7.48368	7.82474	5.57939e-08	6.70194e-07	7.79459
ENSG00000140443	IGF1R	-0.440333	8.65696	-7.82388	5.58983e-08	6.70831e-07	7.64615
ENSG00000070814	TCOF1	0.623659	6.24173	7.81926	5.64687e-08	6.77054e-07	7.97216
ENSG00000235173	HGH1	1.22169	4.0401	7.81545	5.69428e-08	6.82112e-07	8.38882
ENSG00000254004	ZNF260	0.784593	6.24128	7.81277	5.72787e-08	6.85328e-07	7.96393
ENSG00000263731	NA	0.997466	4.62493	7.81247	5.73162e-08	6.85328e-07	8.27696
ENSG00000260400	NA	1.53017	3.4105	7.81142	5.74488e-08	6.86285e-07	8.46086
ENSG00000246082	NUDT16P1	-1.13047	4.12251	-7.81046	5.75704e-08	6.87109e-07	8.35061
ENSG00000179833	SERTAD2	-0.901604	4.75097	-7.80762	5.79301e-08	6.9077e-07	8.2234
ENSG00000124635	HIST1H2BJ	0.851196	5.24631	7.80632	5.80963e-08	6.9212e-07	8.13843
ENSG00000197746	PSAP	-0.532984	8.01213	-7.80461	5.83152e-08	6.94094e-07	7.67688
ENSG00000214021	TTLL3	-1.94256	2.42516	-7.80377	5.8422e-08	6.94732e-07	8.46844
ENSG00000111110	PPM1H	-0.582312	6.58647	-7.80329	5.84839e-08	6.94835e-07	7.87002
ENSG00000124243	BCAS4	-1.50325	3.55772	-7.80191	5.86615e-08	6.96313e-07	8.41795
ENSG00000149269	PAK1	-0.493587	7.72433	-7.79995	5.89156e-08	6.98693e-07	7.70184
ENSG00000168710	AHCYL1	-0.487365	7.75794	-7.79608	5.94181e-08	7.04012e-07	7.68889
ENSG00000198028	ZNF560	0.985817	4.55736	7.79385	5.97105e-08	7.06836e-07	8.24786
ENSG00000124275	MTRR	0.69786	5.87175	7.79286	5.98407e-08	7.07735e-07	7.98107
ENSG00000198189	HSD17B11	-1.18534	4.20145	-7.79107	6.00758e-08	7.09872e-07	8.29706
ENSG00000117151	CTBS	-1.62469	2.80734	-7.79039	6.01659e-08	7.10295e-07	8.44121
ENSG00000147894	C9orf72	-0.902552	5.56025	-7.78876	6.03827e-08	7.12211e-07	8.02225
ENSG00000223756	TSSC2	0.635982	6.24708	7.78521	6.08553e-08	7.17137e-07	7.89568
ENSG00000154845	PPP4R1	0.571697	6.6293	7.77476	6.22717e-08	7.33166e-07	7.80795
ENSG00000134419	RPS15A	-0.444366	8.5875	-7.76604	6.34783e-08	7.46699e-07	7.52355
ENSG00000168918	INPP5D	-1.85361	2.81196	-7.76223	6.40132e-08	7.52313e-07	8.38118
ENSG00000091947	TMEM101	-1.56932	2.97295	-7.75863	6.4522e-08	7.57612e-07	8.36776
ENSG00000143368	SF3B4	0.616129	6.55213	7.74996	6.57678e-08	7.71211e-07	7.76485
ENSG00000142875	PRKACB	0.865101	5.84043	7.74975	6.57984e-08	7.71211e-07	7.89703
ENSG00000196227	FAM217B	0.895328	5.38396	7.74476	6.65262e-08	7.79042e-07	7.97508
ENSG00000253304	TMEM200B	-1.70086	2.5784	-7.74218	6.69056e-08	7.82783e-07	8.34025
ENSG00000131504	DIAPH1	0.501656	7.41945	7.73403	6.81182e-08	7.96257e-07	7.59849
ENSG00000020129	NCDN	0.872459	4.8963	7.73074	6.86156e-08	8.01354e-07	8.03759
ENSG00000154783	FGD5	-0.922568	4.55349	-7.72995	6.87341e-08	8.02021e-07	8.08986
ENSG00000140876	NUDT7	-1.65824	2.67748	-7.72818	6.90046e-08	8.04458e-07	8.30988
ENSG00000132434	LANCL2	1.76902	2.77539	7.72484	6.95144e-08	8.09678e-07	8.30272
ENSG00000117751	PPP1R8	0.776772	5.49887	7.72363	6.97009e-08	8.10726e-07	7.89954
ENSG00000187555	USP7	0.484934	7.69051	7.72345	6.97285e-08	8.10726e-07	7.53836
ENSG00000196550	FAM72A	-0.984734	4.66392	-7.72064	7.01621e-08	8.15042e-07	8.04884
ENSG00000175029	CTBP2	0.508321	7.56163	7.71813	7.05524e-08	8.18846e-07	7.54339
ENSG00000149798	CDC42EP2	1.23987	3.96246	7.712	7.15136e-08	8.29265e-07	8.17535
ENSG00000148985	PGAP2	0.835379	5.22795	7.70724	7.22695e-08	8.37117e-07	7.9196
ENSG00000006652	IFRD1	0.874502	5.27906	7.70678	7.23443e-08	8.37117e-07	7.91042
ENSG00000079102	RUNX1T1	0.653238	5.97459	7.70653	7.23831e-08	8.37117e-07	7.76771
ENSG00000065361	ERBB3	0.662331	6.02006	7.70199	7.31132e-08	8.44401e-07	7.74927
ENSG00000100503	NIN	-0.87041	4.96705	-7.70181	7.31422e-08	8.44401e-07	7.94363
ENSG00000100814	CCNB1IP1	-0.589636	6.69477	-7.69953	7.35126e-08	8.47927e-07	7.61977
ENSG00000155016	CYP2U1	-1.01154	4.558	-7.69789	7.37798e-08	8.50258e-07	8.01966
ENSG00000161513	FDXR	-1.83871	2.56101	-7.69483	7.42798e-08	8.55266e-07	8.23896
ENSG00000100359	SGSM3	-0.932908	4.63729	-7.68558	7.58164e-08	8.72189e-07	7.97471
ENSG00000198492	YTHDF2	0.504107	7.40961	7.68344	7.61752e-08	8.74953e-07	7.48568
ENSG00000167863	ATP5PD	-0.712029	5.93014	-7.68335	7.61907e-08	8.74953e-07	7.71345
ENSG00000177542	SLC25A22	1.05747	4.32599	7.68078	7.66251e-08	8.79169e-07	8.04038
ENSG00000143815	LBR	0.546684	7.10707	7.67597	7.74456e-08	8.87802e-07	7.51257
ENSG00000148700	ADD3	-0.562269	7.19349	-7.67226	7.80856e-08	8.94354e-07	7.48487
ENSG00000167074	TEF	-1.47913	3.4934	-7.67124	7.82616e-08	8.95585e-07	8.13902
ENSG00000109111	SUPT6H	0.62683	6.28524	7.66883	7.86805e-08	8.99589e-07	7.6272
ENSG00000041802	LSG1	0.716618	5.82526	7.66604	7.91679e-08	9.0437e-07	7.70575
ENSG00000170919	NA	-0.902338	4.80578	-7.66552	7.92599e-08	9.0463e-07	7.89631
ENSG00000171759	PAH	-1.83928	2.36681	-7.66505	7.93411e-08	9.04766e-07	8.17282
ENSG00000172992	DCAKD	-0.857722	5.06402	-7.66147	7.99739e-08	9.11186e-07	7.83413
ENSG00000135766	EGLN1	-2.07724	2.97613	-7.65991	8.02517e-08	9.13554e-07	8.15655
ENSG00000179912	R3HDM2	-0.737881	5.74369	-7.65802	8.05879e-08	9.16582e-07	7.69215
ENSG00000105655	ISYNA1	-0.856992	5.9604	-7.65378	8.13489e-08	9.24432e-07	7.6438
ENSG00000108797	CNTNAP1	-1.87702	2.53546	-7.65055	8.19327e-08	9.29657e-07	8.14397
ENSG00000137642	SORL1	-0.470467	7.95889	-7.65026	8.19855e-08	9.29657e-07	7.33485
ENSG00000170248	PDCD6IP	-0.53338	7.23367	-7.65006	8.20223e-08	9.29657e-07	7.42893
ENSG00000067533	RRP15	0.683835	6.0762	7.64778	8.24383e-08	9.33562e-07	7.61732
ENSG00000146731	CCT6A	0.528871	7.40562	7.64213	8.34789e-08	9.44526e-07	7.39331
ENSG00000154928	EPHB1	-1.18921	3.88781	-7.64001	8.38718e-08	9.4815e-07	8.01428
ENSG00000179299	NSUN7	-0.844741	5.02809	-7.63668	8.4493e-08	9.53577e-07	7.78498
ENSG00000196510	ANAPC7	0.668942	5.94527	7.63666	8.44979e-08	9.53577e-07	7.61621
ENSG00000144580	CNOT9	0.533737	7.01262	7.63331	8.51275e-08	9.59853e-07	7.42962
ENSG00000156650	KAT6B	0.742955	6.09339	7.62994	8.57677e-08	9.66237e-07	7.57557
ENSG00000205250	E2F4	0.740327	5.6632	7.62614	8.64934e-08	9.73573e-07	7.64771
ENSG00000125484	GTF3C4	0.530392	7.27882	7.61907	8.78624e-08	9.8813e-07	7.35871
ENSG00000178163	ZNF518B	-0.761163	5.6333	-7.61821	8.80315e-08	9.8918e-07	7.62345
ENSG00000115255	REEP6	-1.64966	2.77884	-7.61522	8.86172e-08	9.94905e-07	8.06465
ENSG00000155229	MMS19	-0.543681	6.96774	-7.61219	8.92158e-08	1.00077e-06	7.38102
ENSG00000078177	N4BP2	0.640407	7.28518	7.60825	9.00014e-08	1.00871e-06	7.33496
ENSG00000112893	MAN2A1	-0.485675	8.31445	-7.60546	9.05621e-08	1.01412e-06	7.19094
ENSG00000138613	APH1B	-0.854542	4.99185	-7.60453	9.07494e-08	1.01474e-06	7.72005
ENSG00000175274	TP53I11	-0.893678	5.102	-7.6042	9.08161e-08	1.01474e-06	7.69807
ENSG00000133606	MKRN1	-0.610618	6.36779	-7.60403	9.08499e-08	1.01474e-06	7.45676
ENSG00000267383	NA	1.22689	3.80081	7.60218	9.1224e-08	1.01748e-06	7.95537
ENSG00000102974	CTCF	0.575995	6.67886	7.60205	9.12516e-08	1.01748e-06	7.41048
ENSG00000143845	ETNK2	-1.13778	4.05674	-7.60099	9.14668e-08	1.01884e-06	7.89891
ENSG00000221890	NPTXR	-1.3477	3.72158	-7.60068	9.15292e-08	1.01884e-06	7.95374
ENSG00000162231	NXF1	0.781878	5.30375	7.59782	9.21143e-08	1.02448e-06	7.65562
ENSG00000196943	NOP9	0.569956	6.62267	7.59675	9.23336e-08	1.02604e-06	7.40704
ENSG00000188811	NHLRC3	-0.85043	5.00783	-7.59437	9.28242e-08	1.03062e-06	7.69454
ENSG00000115091	ACTR3	0.560124	7.33897	7.59374	9.2954e-08	1.03118e-06	7.29323
ENSG00000196313	POM121	0.577592	7.16252	7.5907	9.35837e-08	1.03729e-06	7.31138
ENSG00000155111	CDK19	-1.13449	4.41649	-7.58907	9.39244e-08	1.04018e-06	7.80938
ENSG00000287277	NA	-1.86828	2.3175	-7.58397	9.49969e-08	1.05116e-06	7.99837
ENSG00000049618	ARID1B	0.509548	7.425	7.58347	9.51027e-08	1.05144e-06	7.25693
ENSG00000254087	LYN	0.728542	5.91846	7.58233	9.53441e-08	1.05322e-06	7.49934
ENSG00000080603	SRCAP	0.714149	7.03109	7.58149	9.55228e-08	1.0543e-06	7.31221
ENSG00000100982	PCIF1	-1.06334	4.34418	-7.57883	9.60913e-08	1.05968e-06	7.797
ENSG00000070019	GUCY2C	-1.86865	2.15488	-7.5783	9.62035e-08	1.06002e-06	7.9812
ENSG00000151150	ANK3	-0.517034	7.19931	-7.57319	9.73061e-08	1.07127e-06	7.25922
ENSG00000160161	CILP2	-1.65452	2.6775	-7.57204	9.75552e-08	1.07311e-06	7.97352
ENSG00000166750	SLFN5	-1.47993	3.75485	-7.57041	9.79093e-08	1.0761e-06	7.88451
ENSG00000198920	KIAA0753	0.963983	4.69263	7.56809	9.84176e-08	1.08077e-06	7.71804
ENSG00000250899	NA	0.804267	5.19265	7.5646	9.91848e-08	1.08828e-06	7.60423
ENSG00000138380	CARF	-1.61513	2.85331	-7.56375	9.93733e-08	1.08943e-06	7.95019
ENSG00000183049	CAMK1D	-1.13604	4.17909	-7.55994	1.0022e-07	1.0978e-06	7.78649
ENSG00000174804	FZD4	-0.857835	4.94757	-7.55774	1.00714e-07	1.10228e-06	7.62396
ENSG00000239672	NME1	0.747839	5.95427	7.55653	1.00986e-07	1.10433e-06	7.43607
ENSG00000078699	CBFA2T2	-0.787171	5.14514	-7.5461	1.03364e-07	1.1294e-06	7.55624
ENSG00000167658	EEF2	-0.451648	10.3842	-7.54496	1.03627e-07	1.13132e-06	6.87851
ENSG00000171456	ASXL1	0.805299	5.10854	7.5441	1.03825e-07	1.13181e-06	7.57351
ENSG00000105726	ATP13A1	0.836351	5.41526	7.54401	1.03846e-07	1.13181e-06	7.51348
ENSG00000172123	SLFN12	-1.00485	5.0715	-7.53827	1.05187e-07	1.14547e-06	7.55837
ENSG00000110108	TMEM109	0.844057	4.8803	7.53488	1.05984e-07	1.15319e-06	7.60011
ENSG00000180354	MTURN	-1.01992	4.22363	-7.53392	1.06212e-07	1.15471e-06	7.71691
ENSG00000164237	CMBL	-1.08339	4.26439	-7.53253	1.06541e-07	1.15733e-06	7.70645
ENSG00000152256	PDK1	-0.761287	5.31861	-7.53081	1.06953e-07	1.1599e-06	7.48673
ENSG00000151465	CDC123	0.517389	7.12346	7.53079	1.06956e-07	1.1599e-06	7.17993
ENSG00000258947	TUBB3	0.736603	5.71553	7.52989	1.07171e-07	1.16127e-06	7.41981
ENSG00000029153	ARNTL2	1.04225	4.89763	7.52932	1.07309e-07	1.1618e-06	7.59158
ENSG00000203814	HIST2H2BF	0.630707	6.03042	7.52746	1.07755e-07	1.16566e-06	7.35184
ENSG00000282034	NA	1.94079	3.92246	7.52201	1.09075e-07	1.17866e-06	7.77674
ENSG00000111300	NAA25	0.554673	7.05919	7.52176	1.09137e-07	1.17866e-06	7.16942
ENSG00000132780	NASP	0.522375	7.55215	7.52036	1.09479e-07	1.18064e-06	7.09613
ENSG00000213160	KLHL23	0.587846	6.86602	7.52027	1.09501e-07	1.18064e-06	7.19574
ENSG00000103042	SLC38A7	1.02942	4.32669	7.51969	1.09643e-07	1.18086e-06	7.67944
ENSG00000166831	RBPMS2	0.530716	7.74798	7.51928	1.09742e-07	1.18086e-06	7.06792
ENSG00000139370	SLC15A4	0.802905	5.07741	7.51874	1.09875e-07	1.18086e-06	7.52319
ENSG00000156671	SAMD8	-0.761597	5.94919	-7.51851	1.09932e-07	1.18086e-06	7.338
ENSG00000179262	RAD23A	-0.951886	4.88715	-7.51834	1.09974e-07	1.18086e-06	7.54955
ENSG00000111704	NANOG	-0.415786	8.71976	-7.51683	1.10347e-07	1.18375e-06	6.94351
ENSG00000004478	FKBP4	0.49218	7.47164	7.51651	1.10424e-07	1.18375e-06	7.09769
ENSG00000141627	DYM	-0.55089	6.69427	-7.51525	1.10737e-07	1.18613e-06	7.20177
ENSG00000084234	APLP2	-0.422484	8.89895	-7.51304	1.11284e-07	1.19101e-06	6.91625
ENSG00000134440	NARS	0.523513	7.29258	7.51221	1.11491e-07	1.19188e-06	7.1133
ENSG00000084693	AGBL5	-0.770396	5.43705	-7.51198	1.11548e-07	1.19188e-06	7.42096
ENSG00000196700	ZNF512B	1.33273	3.73572	7.51151	1.11666e-07	1.19216e-06	7.76269
ENSG00000146352	CLVS2	-1.82653	2.37057	-7.51086	1.11828e-07	1.19293e-06	7.84246
ENSG00000149970	CNKSR2	0.884835	5.36585	7.51033	1.1196e-07	1.19336e-06	7.44891
ENSG00000141232	TOB1	-0.83852	4.78989	-7.50774	1.12611e-07	1.19859e-06	7.54277
ENSG00000170364	SETMAR	1.21969	4.04744	7.50723	1.12741e-07	1.19859e-06	7.70592
ENSG00000143569	UBAP2L	0.47915	8.43473	7.50718	1.12752e-07	1.19859e-06	6.95671
ENSG00000166471	TMEM41B	0.667684	6.05059	7.50692	1.12818e-07	1.19859e-06	7.30224
ENSG00000113161	HMGCR	0.507502	8.15264	7.50637	1.12956e-07	1.19896e-06	6.98847
ENSG00000145241	CENPC	-0.644424	5.86577	-7.50606	1.13036e-07	1.19896e-06	7.32329
ENSG00000138092	CENPO	0.716471	5.83406	7.50541	1.132e-07	1.19972e-06	7.3405
ENSG00000177108	ZDHHC22	0.75761	5.72343	7.50192	1.14088e-07	1.20738e-06	7.35462
ENSG00000183762	KREMEN1	-1.68734	2.63635	-7.50184	1.14108e-07	1.20738e-06	7.82201
ENSG00000115211	EIF2B4	0.91023	4.6234	7.4988	1.14885e-07	1.21462e-06	7.57294
ENSG00000196159	FAT4	-0.714694	5.53359	-7.4956	1.15713e-07	1.22238e-06	7.3641
ENSG00000204304	PBX2	-0.634851	6.20737	-7.49515	1.15828e-07	1.22261e-06	7.23693
ENSG00000058262	SEC61A1	0.460648	8.03843	7.49106	1.16894e-07	1.23286e-06	6.96665
ENSG00000115977	AAK1	0.53564	6.89875	7.48699	1.17965e-07	1.24315e-06	7.11382
ENSG00000187118	CMC1	-1.05015	4.27396	-7.47926	1.20024e-07	1.26384e-06	7.58431
ENSG00000198668	CALM1	0.479805	8.02063	7.47752	1.20492e-07	1.26774e-06	6.93814
ENSG00000124440	HIF3A	-0.6401	6.27387	-7.47356	1.21565e-07	1.278e-06	7.17646
ENSG00000269404	SPIB	1.77021	2.73975	7.46928	1.22738e-07	1.2893e-06	7.7508
ENSG00000136193	SCRN1	-0.524491	7.38971	-7.46725	1.23299e-07	1.29414e-06	6.99132
ENSG00000261373	VPS9D1-AS1	1.56622	2.98718	7.46405	1.24187e-07	1.30242e-06	7.7299
ENSG00000237550	NA	-0.433615	8.48067	-7.46274	1.2455e-07	1.30518e-06	6.84606
ENSG00000142541	RPL13A	-0.451982	9.15039	-7.45699	1.26167e-07	1.31991e-06	6.76383
ENSG00000092345	DAZL	-2.09141	2.56047	-7.45682	1.26216e-07	1.31991e-06	7.72582
ENSG00000090924	PLEKHG2	0.602704	6.67881	7.45667	1.2626e-07	1.31991e-06	7.07929
ENSG00000159217	IGF2BP1	0.384784	9.45032	7.45383	1.27065e-07	1.32727e-06	6.73373
ENSG00000149485	FADS1	0.467392	7.90401	7.45021	1.28102e-07	1.33703e-06	6.88979
ENSG00000260804	LINC01963	1.07243	4.73922	7.44797	1.28748e-07	1.3427e-06	7.43877
ENSG00000169083	AR	-0.65438	5.77022	-7.44575	1.29391e-07	1.34833e-06	7.20407
ENSG00000114120	SLC25A36	-0.487879	7.58372	-7.43869	1.31458e-07	1.36814e-06	6.89986
ENSG00000149658	YTHDF1	0.619477	6.14431	7.43854	1.31502e-07	1.36814e-06	7.12855
ENSG00000101057	MYBL2	0.725379	6.14384	7.43779	1.31722e-07	1.36935e-06	7.12972
ENSG00000275004	ZNF280B	0.889458	5.27958	7.43636	1.32149e-07	1.37269e-06	7.29983
ENSG00000136699	SMPD4	0.56818	6.67325	7.43384	1.32898e-07	1.37937e-06	7.02789
ENSG00000213024	NUP62	0.579236	6.53395	7.43304	1.33136e-07	1.38075e-06	7.04823
ENSG00000109113	RAB34	0.71265	6.07713	7.42905	1.34335e-07	1.39207e-06	7.12073
ENSG00000250802	ZBED3-AS1	1.16682	3.93707	7.42718	1.34902e-07	1.39684e-06	7.54221
ENSG00000004961	HCCS	1.05946	4.16135	7.42453	1.35706e-07	1.40405e-06	7.49586
ENSG00000172403	SYNPO2	1.51475	3.28918	7.42415	1.35823e-07	1.40415e-06	7.62116
ENSG00000118523	CCN2	-0.736508	7.17764	-7.42023	1.37024e-07	1.41544e-06	6.91426
ENSG00000127947	PTPN12	0.479478	7.51553	7.41985	1.37143e-07	1.41555e-06	6.8704
ENSG00000108582	CPD	-0.483611	7.61063	-7.41331	1.39172e-07	1.43537e-06	6.8381
ENSG00000236673	NA	-0.557457	7.00796	-7.41257	1.39406e-07	1.43664e-06	6.91986
ENSG00000076043	REXO2	0.730651	5.44643	7.4112	1.39835e-07	1.43993e-06	7.20241
ENSG00000170703	TTLL6	-1.79679	2.17141	-7.40666	1.41269e-07	1.45355e-06	7.61395
ENSG00000077150	NFKB2	-1.47674	3.19168	-7.4031	1.42407e-07	1.4641e-06	7.57609
ENSG00000113648	H2AFY	0.557539	6.63442	7.39987	1.43446e-07	1.47363e-06	6.95608
ENSG00000134982	APC	0.553541	6.88262	7.39915	1.43678e-07	1.47484e-06	6.91567
ENSG00000196655	TRAPPC4	0.938226	4.82559	7.39832	1.43947e-07	1.47645e-06	7.30752
ENSG00000196363	WDR5	0.697175	5.95156	7.39714	1.44329e-07	1.4792e-06	7.07079
ENSG00000090316	MAEA	0.783287	5.14172	7.38993	1.46694e-07	1.50226e-06	7.21631
ENSG00000163644	PPM1K	-1.12363	4.454	-7.38829	1.47236e-07	1.50663e-06	7.34552
ENSG00000122674	CCZ1	0.641768	6.03668	7.38112	1.49632e-07	1.52995e-06	7.0174
ENSG00000135643	KCNMB4	-0.891232	4.82233	-7.38028	1.49915e-07	1.53076e-06	7.24845
ENSG00000105676	ARMC6	1.01312	4.53732	7.38019	1.49946e-07	1.53076e-06	7.32342
ENSG00000006283	CACNA1G	-1.60007	2.64394	-7.37875	1.50432e-07	1.53452e-06	7.55315
ENSG00000183091	NEB	-0.814102	4.86729	-7.37749	1.50863e-07	1.53772e-06	7.23092
ENSG00000135740	SLC9A5	-1.66965	2.59403	-7.37482	1.51771e-07	1.54576e-06	7.54593
ENSG00000170677	SOCS6	0.768753	5.15435	7.37172	1.52836e-07	1.5554e-06	7.17252
ENSG00000033030	ZCCHC8	0.832146	4.91444	7.37053	1.53248e-07	1.55712e-06	7.22085
ENSG00000139645	ANKRD52	0.612644	6.52244	7.37051	1.53255e-07	1.55712e-06	6.90717
ENSG00000173473	SMARCC1	0.397746	9.05898	7.37019	1.53363e-07	1.55712e-06	6.57515
ENSG00000115946	PNO1	0.795112	5.06681	7.36776	1.54207e-07	1.56448e-06	7.18152
ENSG00000131196	NFATC1	-1.71938	3.15717	-7.3664	1.54681e-07	1.56806e-06	7.4997
ENSG00000159128	IFNGR2	-0.986703	4.52969	-7.36602	1.54815e-07	1.56811e-06	7.27737
ENSG00000084674	APOB	1.76667	2.2498	7.3657	1.54925e-07	1.56811e-06	7.52715
ENSG00000164050	PLXNB1	0.789167	5.56828	7.36139	1.5644e-07	1.58221e-06	7.06667
ENSG00000101935	AMMECR1	0.667607	6.3631	7.36088	1.56617e-07	1.58278e-06	6.91389
ENSG00000178802	MPI	-0.949008	4.42518	-7.3597	1.57036e-07	1.58578e-06	7.28412
ENSG00000215114	UBXN2B	0.589724	6.7558	7.35687	1.58043e-07	1.59472e-06	6.83836
ENSG00000144642	RBMS3	-1.84263	2.46353	-7.35506	1.58689e-07	1.6e-06	7.50468
ENSG00000104549	SQLE	0.549657	7.37037	7.35471	1.58813e-07	1.60001e-06	6.74187
ENSG00000124145	SDC4	-0.58226	6.73075	-7.35359	1.59217e-07	1.60285e-06	6.82607
ENSG00000175198	PCCA	-0.630158	5.95189	-7.353	1.5943e-07	1.60375e-06	6.95754
ENSG00000010404	IDS	-0.573016	6.63542	-7.35244	1.59631e-07	1.60403e-06	6.83835
ENSG00000160216	AGPAT3	-1.49754	2.97824	-7.35224	1.59702e-07	1.60403e-06	7.47914
ENSG00000214706	IFRD2	0.967722	4.42865	7.35051	1.60325e-07	1.60904e-06	7.27673
ENSG00000136827	TOR1A	0.905023	4.97098	7.34967	1.60631e-07	1.61087e-06	7.16403
ENSG00000114904	NEK4	0.836651	5.18868	7.34868	1.6099e-07	1.61324e-06	7.11505
ENSG00000129675	ARHGEF6	-1.11394	3.96142	-7.34784	1.61296e-07	1.61506e-06	7.34651
ENSG00000148337	CIZ1	0.819164	5.14735	7.34569	1.62082e-07	1.62169e-06	7.11507
ENSG00000152492	CCDC50	-0.793932	5.51054	-7.3451	1.62298e-07	1.62261e-06	7.02598
ENSG00000184261	KCNK12	-1.83625	2.38291	-7.34399	1.62702e-07	1.6254e-06	7.48083
ENSG00000281566	NA	-0.945331	4.49985	-7.34197	1.63449e-07	1.63161e-06	7.2275
ENSG00000198879	SFMBT2	-0.863225	4.70286	-7.34008	1.64148e-07	1.63734e-06	7.18056
ENSG00000188191	PRKAR1B	1.39771	3.32717	7.33892	1.64578e-07	1.63925e-06	7.42765
ENSG00000164651	SP8	-1.70275	2.32692	-7.33889	1.6459e-07	1.63925e-06	7.46958
ENSG00000119938	PPP1R3C	-1.81252	2.0402	-7.33694	1.65317e-07	1.64523e-06	7.45939
ENSG00000119638	NEK9	-0.621344	6.13502	-7.33633	1.65545e-07	1.64624e-06	6.88612
ENSG00000147050	KDM6A	-0.557812	8.47304	-7.33439	1.66269e-07	1.65218e-06	6.55194
ENSG00000005448	WDR54	-1.0642	4.18987	-7.33312	1.66749e-07	1.6557e-06	7.27024
ENSG00000100968	NFATC4	-1.42707	3.08011	-7.33194	1.67194e-07	1.65885e-06	7.42615
ENSG00000182568	SATB1	-0.549375	6.51756	-7.33152	1.67353e-07	1.65917e-06	6.80899
ENSG00000183044	ABAT	-1.15644	3.77752	-7.32888	1.68355e-07	1.66783e-06	7.33536
ENSG00000061273	HDAC7	0.650126	5.78578	7.32708	1.69041e-07	1.67337e-06	6.94052
ENSG00000175928	LRRN1	0.465294	8.82307	7.32443	1.70054e-07	1.68211e-06	6.49386
ENSG00000145687	SSBP2	-0.890441	4.59671	-7.32366	1.70352e-07	1.68379e-06	7.16545
ENSG00000164124	TMEM144	-1.65516	2.82028	-7.319	1.72157e-07	1.70034e-06	7.41518
ENSG00000163931	TKT	-0.457815	9.43871	-7.3173	1.72818e-07	1.70542e-06	6.41729
ENSG00000196187	TMEM63A	0.803504	5.72005	7.31701	1.72932e-07	1.70542e-06	6.93458
ENSG00000111052	LIN7A	-1.02138	4.64098	-7.31432	1.73988e-07	1.71454e-06	7.13831
ENSG00000173852	DPY19L1	-0.711734	5.78915	-7.31237	1.74756e-07	1.72081e-06	6.89561
ENSG00000248098	BCKDHA	-1.43216	3.0427	-7.30758	1.7666e-07	1.7374e-06	7.3747
ENSG00000163935	SFMBT1	0.937944	4.63602	7.30746	1.76708e-07	1.7374e-06	7.13736
ENSG00000118181	RPS25	-0.431583	8.14462	-7.30691	1.76929e-07	1.73827e-06	6.52645
ENSG00000090060	PAPOLA	0.483021	8.78778	7.3017	1.79026e-07	1.75756e-06	6.44528
ENSG00000254934	LINC00678	-0.584508	6.56633	-7.29233	1.82865e-07	1.79389e-06	6.71102
ENSG00000154310	TNIK	0.577416	6.83582	7.29149	1.83214e-07	1.79597e-06	6.67513
ENSG00000151208	DLG5	0.612372	6.38466	7.28921	1.84162e-07	1.80391e-06	6.7441
ENSG00000107651	SEC23IP	0.533183	6.80307	7.28801	1.84664e-07	1.80747e-06	6.67145
ENSG00000135605	TEC	-1.44448	2.88398	-7.28745	1.84898e-07	1.8084e-06	7.3408
ENSG00000015479	MATR3	0.662597	8.23529	7.28513	1.85874e-07	1.81523e-06	6.47158
ENSG00000157216	SSBP3	0.570386	6.53008	7.28508	1.85896e-07	1.81523e-06	6.70854
ENSG00000175175	PPM1E	-0.689494	5.5797	-7.2848	1.86013e-07	1.81523e-06	6.8728
ENSG00000099968	BCL2L13	-0.678839	5.9665	-7.28384	1.86419e-07	1.81783e-06	6.79624
ENSG00000108561	C1QBP	0.704359	6.00241	7.28254	1.86968e-07	1.82065e-06	6.79911
ENSG00000091622	PITPNM3	-1.70811	2.39501	-7.28249	1.86988e-07	1.82065e-06	7.34641
ENSG00000063601	MTMR1	0.759737	5.16171	7.28148	1.87419e-07	1.82267e-06	6.96403
ENSG00000175215	CTDSP2	-0.484391	7.67413	-7.28135	1.87474e-07	1.82267e-06	6.52573
ENSG00000174456	C12orf76	-1.23655	3.71594	-7.27939	1.88307e-07	1.82941e-06	7.23428
ENSG00000100614	PPM1A	-0.604832	6.92101	-7.27891	1.88513e-07	1.83005e-06	6.62503
ENSG00000154040	CABYR	-0.970524	4.27907	-7.27172	1.91612e-07	1.85875e-06	7.11231
ENSG00000142784	WDTC1	-0.903783	5.07896	-7.26939	1.92626e-07	1.8672e-06	6.94222
ENSG00000021645	NRXN3	-0.957558	4.30702	-7.26668	1.93811e-07	1.8773e-06	7.09576
ENSG00000173947	PIFO	-1.75705	2.36494	-7.26606	1.94086e-07	1.87856e-06	7.31055
ENSG00000131149	GSE1	0.571696	6.52339	7.26562	1.94278e-07	1.87902e-06	6.66514
ENSG00000119547	ONECUT2	-0.959484	4.43964	-7.26365	1.95148e-07	1.88416e-06	7.0618
ENSG00000104112	SCG3	0.662494	6.36676	7.26363	1.95157e-07	1.88416e-06	6.68965
ENSG00000025293	PHF20	-0.544044	6.84046	-7.26344	1.95242e-07	1.88416e-06	6.60122
ENSG00000100023	PPIL2	0.896977	4.70788	7.26116	1.96254e-07	1.89253e-06	7.01535
ENSG00000091129	NRCAM	-1.32071	3.46372	-7.25968	1.96915e-07	1.8975e-06	7.226
ENSG00000187664	HAPLN4	1.17033	3.81362	7.25504	1.98999e-07	1.91617e-06	7.17332
ENSG00000021826	CPS1	-0.699371	5.35998	-7.25463	1.99185e-07	1.91655e-06	6.84682
ENSG00000138801	PAPSS1	-0.573037	6.66858	-7.25309	1.99882e-07	1.92184e-06	6.60384
ENSG00000158158	CNNM4	-1.09318	4.33268	-7.25088	2.00889e-07	1.9301e-06	7.05886
ENSG00000130559	CAMSAP1	0.63496	6.01836	7.24932	2.01602e-07	1.93552e-06	6.7166
ENSG00000107443	CCNJ	0.794647	5.47004	7.24477	2.03694e-07	1.95417e-06	6.81841
ENSG00000173456	RNF26	-0.573018	6.65507	-7.24438	2.03876e-07	1.95449e-06	6.58588
ENSG00000124216	SNAI1	-1.5081	3.0852	-7.24346	2.04298e-07	1.9571e-06	7.22989
ENSG00000122952	ZWINT	0.831284	5.13779	7.24266	2.04671e-07	1.95923e-06	6.88218
ENSG00000128641	MYO1B	0.560985	6.75301	7.2419	2.05027e-07	1.9612e-06	6.57356
ENSG00000133422	MORC2	0.632404	6.03406	7.24124	2.05335e-07	1.96271e-06	6.69504
ENSG00000156453	PCDH1	0.668451	7.19447	7.23579	2.07893e-07	1.9857e-06	6.49412
ENSG00000145882	PCYOX1L	-1.02091	4.18039	-7.23472	2.08398e-07	1.98907e-06	7.04791
ENSG00000163655	GMPS	0.449213	7.87714	7.23136	2.09997e-07	2.00287e-06	6.38822
ENSG00000169100	SLC25A6	-0.633336	6.39893	-7.22981	2.10736e-07	2.00845e-06	6.59466
ENSG00000100722	ZC3H14	0.521399	6.77282	7.2259	2.12615e-07	2.02404e-06	6.53245
ENSG00000103047	TANGO6	0.950517	4.46995	7.22577	2.12681e-07	2.02404e-06	6.98458
ENSG00000189306	RRP7A	0.941568	5.10141	7.22313	2.13963e-07	2.03475e-06	6.84959
ENSG00000184635	ZNF93	0.602188	6.77016	7.22124	2.14883e-07	2.04131e-06	6.52357
ENSG00000169490	TM2D2	1.00552	4.61602	7.22107	2.14965e-07	2.04131e-06	6.94711
ENSG00000153214	TMEM87B	-0.864842	4.7981	-7.22069	2.1515e-07	2.04158e-06	6.88685
ENSG00000113594	LIFR	-0.574818	6.51904	-7.21693	2.16999e-07	2.05657e-06	6.5443
ENSG00000175155	YPEL2	-1.58025	3.03562	-7.21684	2.17045e-07	2.05657e-06	7.17459
ENSG00000149115	TNKS1BP1	0.628913	5.98446	7.21003	2.20433e-07	2.08716e-06	6.63185
ENSG00000184557	SOCS3	1.01328	4.37431	7.20908	2.20907e-07	2.08967e-06	6.96509
ENSG00000177058	SLC38A9	0.673008	5.56291	7.20886	2.21019e-07	2.08967e-06	6.71295
ENSG00000171608	PIK3CD	-0.971638	4.2874	-7.20833	2.21287e-07	2.0907e-06	6.96633
ENSG00000067208	EVI5	-0.835085	5.09529	-7.2054	2.22768e-07	2.10266e-06	6.78896
ENSG00000049130	KITLG	-1.01851	4.48804	-7.20492	2.23011e-07	2.10266e-06	6.91881
ENSG00000286797	NA	-1.49937	3.10281	-7.20487	2.23036e-07	2.10266e-06	7.14115
ENSG00000165195	PIGA	1.02014	4.33247	7.19905	2.26011e-07	2.12917e-06	6.95215
ENSG00000089057	SLC23A2	0.649571	5.80509	7.19821	2.26446e-07	2.13173e-06	6.63981
ENSG00000126457	PRMT1	0.542284	7.18306	7.19308	2.29105e-07	2.1552e-06	6.39445
ENSG00000177963	RIC8A	0.738303	5.44304	7.19091	2.30238e-07	2.1632e-06	6.69795
ENSG00000130177	CDC16	0.72595	5.6386	7.19082	2.30286e-07	2.1632e-06	6.65968
ENSG00000116752	BCAS2	0.766938	5.29398	7.18673	2.32443e-07	2.18189e-06	6.72026
ENSG00000155363	MOV10	-0.72697	5.56756	-7.18159	2.3518e-07	2.20599e-06	6.63799
ENSG00000232611	NA	-1.70183	2.65961	-7.17519	2.38641e-07	2.23685e-06	7.10415
ENSG00000175727	MLXIP	0.618361	6.08278	7.16844	2.4234e-07	2.26989e-06	6.51765
ENSG00000198429	ZNF69	1.215	4.01008	7.16663	2.43343e-07	2.27765e-06	6.94376
ENSG00000163618	CADPS	1.21566	3.72489	7.1649	2.44304e-07	2.28362e-06	6.98396
ENSG00000108312	UBTF	0.769069	5.21743	7.16486	2.4433e-07	2.28362e-06	6.6855
ENSG00000171735	CAMTA1	-0.660052	5.56429	-7.16414	2.44729e-07	2.28571e-06	6.59699
ENSG00000250462	NA	-0.950894	4.32806	-7.16274	2.45513e-07	2.2914e-06	6.85271
ENSG00000040633	PHF23	0.945794	4.68402	7.16053	2.46752e-07	2.30132e-06	6.79139
ENSG00000148843	PDCD11	0.525715	6.89224	7.16006	2.4702e-07	2.30217e-06	6.36112
ENSG00000250786	SNHG18	-1.64559	2.38306	-7.15707	2.48707e-07	2.31624e-06	7.07075
ENSG00000184613	NELL2	-0.580955	6.45405	-7.1559	2.49373e-07	2.32079e-06	6.41342
ENSG00000126368	NR1D1	-1.18373	3.56666	-7.1549	2.49943e-07	2.32443e-06	6.97329
ENSG00000132846	ZBED3	0.807402	5.38283	7.15266	2.51226e-07	2.33437e-06	6.62267
ENSG00000109184	DCUN1D4	0.590652	6.2034	7.15241	2.51369e-07	2.33437e-06	6.45815
ENSG00000104067	TJP1	0.402183	8.83994	7.15043	2.52511e-07	2.3433e-06	6.08757
ENSG00000129255	MPDU1	0.718857	5.23987	7.14867	2.53522e-07	2.35102e-06	6.64102
ENSG00000151461	UPF2	0.676754	5.78914	7.14672	2.54659e-07	2.35989e-06	6.52486
ENSG00000089195	TRMT6	1.07247	3.934	7.14293	2.56871e-07	2.3787e-06	6.89767
ENSG00000140807	NKD1	-1.25713	3.9054	-7.14185	2.57503e-07	2.38286e-06	6.89209
ENSG00000101901	ALG13	-0.597029	6.57482	-7.14118	2.57902e-07	2.38487e-06	6.35969
ENSG00000049860	HEXB	-0.639082	5.77641	-7.13773	2.59939e-07	2.402e-06	6.49407
ENSG00000186300	ZNF555	-1.19252	3.69075	-7.13473	2.6173e-07	2.41684e-06	6.90838
ENSG00000163291	PAQR3	-0.607573	6.18425	-7.13282	2.62875e-07	2.42569e-06	6.40665
ENSG00000143970	ASXL2	0.513993	6.92452	7.13164	2.63584e-07	2.43043e-06	6.29007
ENSG00000186918	ZNF395	-0.841431	4.65895	-7.13135	2.6376e-07	2.43043e-06	6.71034
ENSG00000146463	ZMYM4	0.517369	7.58876	7.12878	2.65311e-07	2.44046e-06	6.18794
ENSG00000056558	TRAF1	-1.79778	1.95873	-7.12874	2.65334e-07	2.44046e-06	7.00475
ENSG00000009954	BAZ1B	0.480155	7.25128	7.12862	2.65409e-07	2.44046e-06	6.23369
ENSG00000067334	DNTTIP2	0.597957	6.20558	7.12611	2.66936e-07	2.45277e-06	6.39619
ENSG00000117713	ARID1A	0.522829	8.035	7.1253	2.67431e-07	2.45559e-06	6.12241
ENSG00000170734	POLH	-1.37054	3.48179	-7.12392	2.68277e-07	2.46162e-06	6.91753
ENSG00000183666	GUSBP1	-1.06172	4.1726	-7.12149	2.69773e-07	2.47361e-06	6.79196
ENSG00000148180	GSN	-0.945242	4.79532	-7.11813	2.71854e-07	2.48976e-06	6.65231
ENSG00000167861	HID1	-1.64863	2.69207	-7.11803	2.71915e-07	2.48976e-06	6.97494
ENSG00000185344	ATP6V0A2	0.607407	6.00637	7.11602	2.7317e-07	2.4995e-06	6.40938
ENSG00000176406	RIMS2	0.659004	5.78708	7.11466	2.74022e-07	2.50381e-06	6.44981
ENSG00000226200	NA	-1.83218	2.24623	-7.11465	2.74025e-07	2.50381e-06	6.97811
ENSG00000168806	LCMT2	1.18412	3.83473	7.11105	2.76292e-07	2.52276e-06	6.84257
ENSG00000133740	E2F5	0.653023	5.98221	7.10992	2.7701e-07	2.52721e-06	6.40111
ENSG00000232956	SNHG15	0.854665	4.74142	7.10967	2.77167e-07	2.52721e-06	6.65863
ENSG00000110075	PPP6R3	0.554905	7.79581	7.10878	2.7773e-07	2.53058e-06	6.11463
ENSG00000239002	SCARNA10	-0.897156	5.00966	-7.10432	2.80582e-07	2.55478e-06	6.57411
ENSG00000120802	TMPO	0.445814	8.33611	7.10299	2.81437e-07	2.55768e-06	6.0336
ENSG00000048649	RSF1	0.560905	6.91319	7.10297	2.8145e-07	2.55768e-06	6.22581
ENSG00000166233	ARIH1	-0.445493	7.77433	-7.10291	2.81487e-07	2.55768e-06	6.09803
ENSG00000103196	CRISPLD2	-1.20045	3.4718	-7.10241	2.81808e-07	2.55881e-06	6.86764
ENSG00000092201	SUPT16H	0.405484	8.53494	7.10138	2.82475e-07	2.56308e-06	6.00646
ENSG00000197535	MYO5A	-0.549076	6.5907	-7.09839	2.84415e-07	2.5789e-06	6.25713
ENSG00000198900	TOP1	0.573147	6.91956	7.09595	2.86008e-07	2.58988e-06	6.20925
ENSG00000249158	PCDHA11	1.21896	3.44694	7.09593	2.86023e-07	2.58988e-06	6.86436
ENSG00000114686	MRPL3	0.54094	6.94539	7.09457	2.86918e-07	2.59618e-06	6.20084
ENSG00000118680	MYL12B	-0.501856	7.10122	-7.09074	2.89442e-07	2.61721e-06	6.16118
ENSG00000250903	NA	-1.23605	3.59584	-7.08761	2.9153e-07	2.63427e-06	6.81705
ENSG00000100116	GCAT	-1.43808	2.96133	-7.08574	2.92779e-07	2.64372e-06	6.88495
ENSG00000108021	TASOR2	0.493509	7.64553	7.0832	2.9449e-07	2.65733e-06	6.07362
ENSG00000174938	SEZ6L2	-0.81537	5.01104	-7.08261	2.94889e-07	2.65909e-06	6.52348
ENSG00000134802	SLC43A3	0.683918	5.59606	7.08214	2.95207e-07	2.66012e-06	6.41292
ENSG00000111319	SCNN1A	0.617829	6.66206	7.08176	2.9546e-07	2.66056e-06	6.21655
ENSG00000068912	ERLEC1	-0.735361	5.22872	-7.07595	2.99425e-07	2.69441e-06	6.46125
ENSG00000111907	TPD52L1	-1.54073	3.32456	-7.07497	3.00101e-07	2.69848e-06	6.82807
ENSG00000156976	EIF4A2	-0.398712	8.58432	-7.07469	3.0029e-07	2.69848e-06	5.93537
ENSG00000177822	NA	-0.986329	4.125	-7.07052	3.03175e-07	2.72253e-06	6.68249
ENSG00000114648	KLHL18	0.880505	4.89048	7.06941	3.03949e-07	2.72728e-06	6.53454
ENSG00000115307	AUP1	0.734518	5.82623	7.06916	3.04121e-07	2.72728e-06	6.33837
ENSG00000101311	FERMT1	1.13893	3.76458	7.06812	3.04851e-07	2.73194e-06	6.75454
ENSG00000023608	SNAPC1	-1.17578	3.54467	-7.06695	3.05668e-07	2.73739e-06	6.77625
ENSG00000131374	TBC1D5	-0.591586	6.6679	-7.06545	3.06723e-07	2.74308e-06	6.16788
ENSG00000274452	NA	-1.40026	4.26813	-7.06545	3.06724e-07	2.74308e-06	6.65524
ENSG00000171126	KCNG3	-1.04128	4.44878	-7.06364	3.08003e-07	2.75263e-06	6.60378
ENSG00000198663	C6orf89	-0.823688	4.69719	-7.06244	3.08852e-07	2.75705e-06	6.5426
ENSG00000198805	PNP	0.597624	6.05798	7.06234	3.0892e-07	2.75705e-06	6.27472
ENSG00000111962	UST	-0.669893	5.77659	-7.06148	3.09531e-07	2.76062e-06	6.31687
ENSG00000110400	NECTIN1	0.529183	7.38251	7.06099	3.09878e-07	2.76183e-06	6.05759
ENSG00000143437	ARNT	-0.615635	6.05794	-7.06044	3.10269e-07	2.76343e-06	6.2606
ENSG00000089472	HEPH	-0.702839	5.78671	-7.0573	3.12511e-07	2.78149e-06	6.30567
ENSG00000119471	HSDL2	-0.807692	4.70954	-7.05621	3.13298e-07	2.7866e-06	6.52534
ENSG00000143614	GATAD2B	-0.624691	6.74956	-7.05574	3.13632e-07	2.78768e-06	6.13285
ENSG00000143375	CGN	0.666696	5.58829	7.05369	3.15115e-07	2.79895e-06	6.34784
ENSG00000182389	CACNB4	-0.951831	4.28921	-7.047	3.19991e-07	2.84033e-06	6.59427
ENSG00000151743	AMN1	-1.33258	3.28258	-7.04559	3.21029e-07	2.84761e-06	6.76252
ENSG00000223482	NUTM2A-AS1	0.50152	6.90204	7.0445	3.21837e-07	2.8524e-06	6.08992
ENSG00000065518	NDUFB4	-0.690961	5.47576	-7.04427	3.22007e-07	2.8524e-06	6.33612
ENSG00000233098	LOC339260	-0.800698	5.54677	-7.04191	3.23757e-07	2.86597e-06	6.31806
ENSG00000076248	UNG	0.550783	6.58928	7.04086	3.24535e-07	2.87091e-06	6.1314
ENSG00000100393	EP300	0.419596	8.25092	7.03932	3.25689e-07	2.87916e-06	5.89435
ENSG00000145425	RPS3A	-0.355377	10.1856	-7.03608	3.28121e-07	2.8987e-06	5.71104
ENSG00000065548	ZC3H15	0.541199	6.53599	7.035	3.28935e-07	2.90392e-06	6.12646
ENSG00000254860	TMEM9B-AS1	-1.2476	3.4518	-7.02991	3.32809e-07	2.93614e-06	6.70524
ENSG00000181938	GINS3	1.10424	3.84969	7.02886	3.33611e-07	2.94123e-06	6.64988
ENSG00000165280	VCP	0.452544	8.03799	7.02694	3.35088e-07	2.95226e-06	5.89151
ENSG00000116337	AMPD2	0.897094	4.49328	7.0249	3.36661e-07	2.96411e-06	6.51523
ENSG00000005893	LAMP2	-0.597273	6.15335	-7.02413	3.37256e-07	2.96583e-06	6.15831
ENSG00000229544	NKX1-2	0.963085	4.30483	7.02406	3.37311e-07	2.96583e-06	6.55415
ENSG00000139718	SETD1B	0.977782	4.67047	7.0222	3.38762e-07	2.97416e-06	6.47476
ENSG00000100304	TTLL12	0.552118	6.56107	7.02199	3.38922e-07	2.97416e-06	6.09207
ENSG00000162086	ZNF75A	0.949817	4.34011	7.02197	3.38941e-07	2.97416e-06	6.54144
ENSG00000184178	SCFD2	1.0673	3.87337	7.01783	3.42185e-07	3.00062e-06	6.62063
ENSG00000166448	TMEM130	-1.77355	2.38928	-7.01248	3.4642e-07	3.03571e-06	6.75021
ENSG00000103034	NDRG4	-1.226	3.95158	-7.01182	3.46948e-07	3.03829e-06	6.58525
ENSG00000173166	RAPH1	0.569587	6.63377	7.01113	3.47499e-07	3.04108e-06	6.05524
ENSG00000178053	MLF1	-0.759738	4.99677	-7.00985	3.48522e-07	3.04596e-06	6.35631
ENSG00000165929	TC2N	-0.604354	6.51532	-7.00985	3.48522e-07	3.04596e-06	6.06278
ENSG00000176994	SMCR8	0.605313	5.9727	7.00639	3.51309e-07	3.06826e-06	6.16086
ENSG00000134444	RELCH	0.643525	5.92245	7.00524	3.52237e-07	3.07431e-06	6.16773
ENSG00000270276	HIST2H4B	1.24686	3.62411	7.00121	3.55527e-07	3.10059e-06	6.6247
ENSG00000247556	OIP5-AS1	-0.42121	8.93947	-7.00096	3.55724e-07	3.10059e-06	5.72475
ENSG00000124839	RAB17	-0.852773	5.0038	-7.00067	3.55966e-07	3.10063e-06	6.33491
ENSG00000132603	NIP7	0.843336	4.60914	7.00017	3.56378e-07	3.10127e-06	6.43265
ENSG00000233967	NA	-1.35648	3.36082	-7	3.56514e-07	3.10127e-06	6.65038
ENSG00000163545	NUAK2	-1.01768	4.72352	-6.99624	3.59618e-07	3.12619e-06	6.38906
ENSG00000115761	NOL10	0.682627	5.54143	6.99044	3.64455e-07	3.16613e-06	6.21127
ENSG00000181027	FKRP	1.23244	3.4517	6.989	3.65666e-07	3.17454e-06	6.62169
ENSG00000119042	SATB2	-1.33291	3.32919	-6.98791	3.66587e-07	3.17938e-06	6.62638
ENSG00000274641	HIST1H2BO	0.85665	5.53531	6.98776	3.66711e-07	3.17938e-06	6.21112
ENSG00000149428	HYOU1	0.443178	7.67686	6.98487	3.69156e-07	3.19846e-06	5.83826
ENSG00000263934	SNORD3A	-0.391765	11.4563	-6.98315	3.70629e-07	3.20909e-06	5.52104
ENSG00000137819	PAQR5	-0.822421	4.83753	-6.98198	3.71626e-07	3.21559e-06	6.32572
ENSG00000116983	HPCAL4	-1.49427	2.6916	-6.98124	3.72258e-07	3.21893e-06	6.66792
ENSG00000167173	C15orf39	0.738675	5.47474	6.97956	3.73707e-07	3.22931e-06	6.19964
ENSG00000132424	PNISR	-0.466113	7.50234	-6.97696	3.75957e-07	3.24661e-06	5.83857
ENSG00000122574	WIPF3	-0.875043	4.68842	-6.97487	3.77768e-07	3.26009e-06	6.34406
ENSG00000157765	SLC34A2	1.66232	2.2491	6.97426	3.78297e-07	3.2625e-06	6.66718
ENSG00000165379	LRFN5	-1.38933	3.11866	-6.9714	3.80806e-07	3.28197e-06	6.6123
ENSG00000264112	NA	-0.774034	5.57413	-6.96964	3.82352e-07	3.29312e-06	6.14402
ENSG00000182165	TP53TG1	-1.66274	2.30967	-6.96911	3.82821e-07	3.29499e-06	6.65504
ENSG00000170917	NUDT6	-1.4592	2.80878	-6.96834	3.83505e-07	3.2987e-06	6.63163
ENSG00000196542	SPTSSB	-1.12489	4.09764	-6.96772	3.8405e-07	3.2992e-06	6.4542
ENSG00000239900	ADSL	0.557877	6.40741	6.9677	3.84069e-07	3.2992e-06	5.99061
ENSG00000167522	ANKRD11	0.584646	6.66282	6.96685	3.84825e-07	3.30352e-06	5.9464
ENSG00000180035	ZNF48	0.861759	4.70272	6.96645	3.85175e-07	3.30436e-06	6.33409
ENSG00000270022	NA	1.81845	2.47758	6.96501	3.86459e-07	3.3132e-06	6.64292
ENSG00000139209	SLC38A4	-0.672698	5.65295	-6.96331	3.87976e-07	3.32402e-06	6.11194
ENSG00000178104	PDE4DIP	-0.722879	5.92075	-6.96129	3.89789e-07	3.33736e-06	6.0553
ENSG00000166224	SGPL1	0.522693	6.61355	6.9607	3.90323e-07	3.33975e-06	5.93939
ENSG00000163482	STK36	1.00264	4.21117	6.96005	3.90903e-07	3.34252e-06	6.42628
ENSG00000038358	EDC4	0.818479	5.4906	6.95915	3.91717e-07	3.34728e-06	6.15104
ENSG00000068976	PYGM	-1.52252	2.61699	-6.95839	3.9241e-07	3.35101e-06	6.62058
ENSG00000214194	SMIM30	-0.658416	5.41978	-6.95761	3.93117e-07	3.35485e-06	6.14508
ENSG00000100523	DDHD1	-0.638463	6.61723	-6.95715	3.93528e-07	3.35617e-06	5.92272
ENSG00000215784	FAM72D	-1.14684	4.32054	-6.95624	3.94361e-07	3.36108e-06	6.38306
ENSG00000117395	EBNA1BP2	1.1175	3.86841	6.95579	3.94765e-07	3.36233e-06	6.4798
ENSG00000164134	NAA15	0.487049	7.77285	6.95103	3.99129e-07	3.39728e-06	5.74683
ENSG00000172986	GXYLT2	-1.21593	3.87736	-6.94963	4.00428e-07	3.40611e-06	6.45538
ENSG00000175105	ZNF654	-1.00981	4.30357	-6.94864	4.01338e-07	3.4111e-06	6.3649
ENSG00000274276	CBSL	0.655665	6.45207	6.94843	4.01537e-07	3.4111e-06	5.93987
ENSG00000184588	PDE4B	1.13444	3.8031	6.94755	4.0235e-07	3.41579e-06	6.47148
ENSG00000082781	ITGB5	0.533868	7.26441	6.94635	4.03465e-07	3.42303e-06	5.80559
ENSG00000282988	NA	0.769067	5.26915	6.94105	4.08437e-07	3.46296e-06	6.15485
ENSG00000116017	ARID3A	-0.654892	5.74776	-6.93897	4.10409e-07	3.47742e-06	6.03631
ENSG00000166573	GALR1	-1.38301	3.5418	-6.93293	4.16172e-07	3.52397e-06	6.47505
ENSG00000018236	CNTN1	-0.833611	4.52711	-6.93226	4.16816e-07	3.52713e-06	6.27687
ENSG00000164588	HCN1	1.47376	2.7446	6.9319	4.17165e-07	3.5278e-06	6.55784
ENSG00000188529	SRSF10	0.48758	7.60402	6.93134	4.17702e-07	3.53006e-06	5.72263
ENSG00000115944	COX7A2L	-0.60439	5.78443	-6.9305	4.18521e-07	3.53469e-06	6.00839
ENSG00000111669	TPI1	-0.405901	8.25519	-6.92892	4.20047e-07	3.54389e-06	5.6308
ENSG00000053524	MCF2L2	-1.01622	4.01823	-6.92881	4.20153e-07	3.54389e-06	6.37515
ENSG00000095539	SEMA4G	-1.17533	3.59023	-6.92822	4.20729e-07	3.54646e-06	6.45104
ENSG00000147649	MTDH	0.535159	6.47894	6.92777	4.21168e-07	3.54787e-06	5.88458
ENSG00000084453	SLCO1A2	-1.09676	3.66701	-6.92436	4.24498e-07	3.57361e-06	6.4295
ENSG00000184203	PPP1R2	-0.713541	5.66457	-6.92102	4.27794e-07	3.59447e-06	6.01046
ENSG00000108679	LGALS3BP	-0.790928	5.3102	-6.92101	4.27802e-07	3.59447e-06	6.08386
ENSG00000107331	ABCA2	-1.06714	4.00271	-6.92094	4.27868e-07	3.59447e-06	6.36226
ENSG00000143061	IGSF3	-0.562612	6.24874	-6.92073	4.28077e-07	3.59447e-06	5.89871
ENSG00000073910	FRY	-0.738107	5.03875	-6.92	4.28802e-07	3.59824e-06	6.13697
ENSG00000179115	FARSA	0.935303	4.5397	6.91801	4.30779e-07	3.61252e-06	6.257
ENSG00000197756	RPL37A	-0.451215	8.08986	-6.90824	4.40626e-07	3.69271e-06	5.60185
ENSG00000155158	TTC39B	-0.770169	5.02901	-6.90763	4.41251e-07	3.69511e-06	6.11057
ENSG00000231500	RPS18	-0.421369	8.79792	-6.90741	4.41477e-07	3.69511e-06	5.51893
ENSG00000004864	SLC25A13	0.573386	6.61053	6.90468	4.4428e-07	3.71619e-06	5.80914
ENSG00000180964	TCEAL8	0.544513	6.48257	6.90307	4.45931e-07	3.7276e-06	5.82555
ENSG00000135164	DMTF1	0.467039	7.45711	6.8985	4.50679e-07	3.76474e-06	5.66501
ENSG00000172733	PURG	-1.32164	3.22883	-6.89824	4.5095e-07	3.76474e-06	6.43336
ENSG00000126787	DLGAP5	-0.487324	6.97112	-6.89741	4.51812e-07	3.76953e-06	5.72662
ENSG00000109572	CLCN3	-0.602387	6.34913	-6.89709	4.52151e-07	3.76995e-06	5.82599
ENSG00000170871	KIAA0232	0.571192	6.17639	6.893	4.5645e-07	3.80336e-06	5.85615
ENSG00000070159	PTPN3	-1.29687	3.22242	-6.89243	4.57061e-07	3.80603e-06	6.42037
ENSG00000100796	PPP4R3A	0.550995	6.90523	6.89143	4.58115e-07	3.81237e-06	5.73123
ENSG00000183431	SF3A3	0.521994	6.6173	6.89088	4.58703e-07	3.81483e-06	5.77439
ENSG00000163191	S100A11	-0.903443	4.55126	-6.88804	4.61725e-07	3.83752e-06	6.16995
ENSG00000100697	DICER1	0.446031	8.1266	6.88461	4.65413e-07	3.86571e-06	5.54546
ENSG00000104691	UBXN8	1.61885	2.61595	6.8823	4.67908e-07	3.88396e-06	6.45229
ENSG00000149273	RPS3	-0.403321	8.88685	-6.88122	4.69083e-07	3.89124e-06	5.44769
ENSG00000103194	USP10	0.451605	7.88025	6.88044	4.69928e-07	3.89578e-06	5.56606
ENSG00000150394	CDH8	-1.54014	2.44586	-6.87975	4.70686e-07	3.89959e-06	6.45095
ENSG00000088386	SLC15A1	-1.84009	2.13733	-6.87404	4.76961e-07	3.94907e-06	6.44489
ENSG00000168795	ZBTB5	-0.75352	5.30195	-6.8735	4.77553e-07	3.95003e-06	5.97362
ENSG00000018408	WWTR1	-0.69036	5.43549	-6.87339	4.77682e-07	3.95003e-06	5.94453
ENSG00000197283	SYNGAP1	0.788119	5.6304	6.87231	4.78879e-07	3.95742e-06	5.91838
ENSG00000178445	GLDC	-0.460894	7.2794	-6.87105	4.80274e-07	3.96644e-06	5.61972
ENSG00000169813	HNRNPF	0.547643	7.24473	6.867	4.84806e-07	4.00007e-06	5.62234
ENSG00000177200	CHD9	-0.527876	7.10291	-6.86687	4.84959e-07	4.00007e-06	5.63531
ENSG00000279342	NA	0.868157	4.86195	6.86349	4.88773e-07	4.02858e-06	6.05979
ENSG00000089250	NOS1	-1.40712	2.87254	-6.86326	4.89033e-07	4.02858e-06	6.38867
ENSG00000177879	AP3S1	-0.60791	5.77559	-6.86139	4.91159e-07	4.04355e-06	5.84755
ENSG00000157212	PAXIP1	0.643635	5.68775	6.85988	4.92888e-07	4.05522e-06	5.87289
ENSG00000070413	DGCR2	0.649547	5.495	6.85808	4.94941e-07	4.06842e-06	5.90887
ENSG00000151474	FRMD4A	0.797152	5.02155	6.85793	4.95115e-07	4.06842e-06	6.01082
ENSG00000008294	SPAG9	-0.537411	6.82312	-6.85441	4.99184e-07	4.09927e-06	5.64769
ENSG00000213231	TCL1B	-1.65308	2.86903	-6.85249	5.01408e-07	4.11495e-06	6.36649
ENSG00000135457	TFCP2	0.686649	5.74292	6.85057	5.03646e-07	4.13072e-06	5.84288
ENSG00000122741	DCAF10	-0.644705	5.68334	-6.84877	5.05764e-07	4.14458e-06	5.83642
ENSG00000127663	KDM4B	-0.84523	5.16794	-6.84859	5.05971e-07	4.14458e-06	5.9444
ENSG00000177082	WDR73	0.957711	4.24298	6.84759	5.07148e-07	4.14909e-06	6.15473
ENSG00000108055	SMC3	0.50896	6.72165	6.84754	5.07211e-07	4.14909e-06	5.65524
ENSG00000054118	THRAP3	0.4373	8.00625	6.84731	5.07475e-07	4.14909e-06	5.47197
ENSG00000064692	SNCAIP	-1.17582	3.40772	-6.8442	5.11159e-07	4.1766e-06	6.28566
ENSG00000170579	DLGAP1	-0.789835	4.80402	-6.84316	5.12396e-07	4.18408e-06	6.00805
ENSG00000102230	PCYT1B	0.588837	5.88193	6.84007	5.16085e-07	4.21158e-06	5.78688
ENSG00000117266	CDK18	-0.833257	5.10241	-6.83909	5.1726e-07	4.21853e-06	5.93651
ENSG00000134762	DSC3	-1.3024	3.32016	-6.83821	5.18312e-07	4.22447e-06	6.28429
ENSG00000127418	FGFRL1	-1.17342	4.53813	-6.83598	5.21014e-07	4.24384e-06	6.06122
ENSG00000112659	CUL9	-1.09073	3.7367	-6.8336	5.239e-07	4.26318e-06	6.20791
ENSG00000145808	ADAMTS19	0.720973	5.33533	6.83348	5.24041e-07	4.26318e-06	5.88581
ENSG00000174444	RPL4	-0.361385	9.51931	-6.83264	5.25068e-07	4.26888e-06	5.27572
ENSG00000084628	NKAIN1	0.636714	5.87117	6.83019	5.2807e-07	4.29061e-06	5.76771
ENSG00000167291	TBC1D16	0.489558	7.35691	6.82949	5.28931e-07	4.29493e-06	5.51623
ENSG00000135778	NTPCR	-0.603244	5.68523	-6.82879	5.29791e-07	4.29925e-06	5.78844
ENSG00000266412	NCOA4	-0.457743	7.304	-6.8279	5.30881e-07	4.30541e-06	5.51422
ENSG00000186185	KIF18B	0.666909	5.47325	6.82462	5.3495e-07	4.33572e-06	5.83495
ENSG00000153885	KCTD15	0.830286	4.73739	6.82157	5.38756e-07	4.36386e-06	5.98698
ENSG00000100027	YPEL1	-1.4702	3.60439	-6.81997	5.40769e-07	4.37744e-06	6.20424
ENSG00000117448	AKR1A1	-0.630257	5.80436	-6.81655	5.45083e-07	4.40964e-06	5.73648
ENSG00000168297	PXK	-1.13972	3.65385	-6.81623	5.45483e-07	4.41013e-06	6.18373
ENSG00000197905	TEAD4	0.685678	5.6419	6.81242	5.5034e-07	4.44665e-06	5.77238
ENSG00000074211	PPP2R2C	-1.21556	3.33688	-6.81131	5.51768e-07	4.45544e-06	6.2191
ENSG00000072121	ZFYVE26	0.683479	5.89395	6.81058	5.52702e-07	4.46022e-06	5.71788
ENSG00000227533	SLC2A1-AS1	-1.64318	2.62531	-6.81003	5.53415e-07	4.46321e-06	6.28577
ENSG00000133026	MYH10	0.372728	8.95007	6.80839	5.55528e-07	4.47749e-06	5.2713
ENSG00000187325	TAF9B	0.824621	4.9972	6.80415	5.61034e-07	4.51907e-06	5.89289
ENSG00000182621	PLCB1	-1.30869	3.6923	-6.80241	5.63311e-07	4.53462e-06	6.14595
ENSG00000131459	GFPT2	-0.466773	7.50681	-6.79656	5.7104e-07	4.594e-06	5.41213
ENSG00000204634	TBC1D8	-1.00919	3.99989	-6.79357	5.75021e-07	4.62319e-06	6.06576
ENSG00000287080	NA	0.654044	5.83292	6.78892	5.81292e-07	4.67073e-06	5.67871
ENSG00000172893	DHCR7	0.685624	6.58901	6.78439	5.87453e-07	4.71733e-06	5.53006
ENSG00000198919	DZIP3	-0.580187	6.24505	-6.78318	5.89106e-07	4.72769e-06	5.57514
ENSG00000143641	GALNT2	-0.63555	6.35699	-6.78262	5.89876e-07	4.73096e-06	5.55456
ENSG00000250722	SELENOP	-1.34121	3.42665	-6.77934	5.94402e-07	4.76383e-06	6.1357
ENSG00000104081	BMF	-0.887848	4.63168	-6.77913	5.94703e-07	4.76383e-06	5.89938
ENSG00000169129	AFAP1L2	-1.74233	2.11931	-6.77733	5.97204e-07	4.78092e-06	6.22866
ENSG00000035681	NSMAF	0.831541	4.66521	6.77623	5.98733e-07	4.79023e-06	5.89789
ENSG00000131242	RAB11FIP4	-0.517354	6.459	-6.76899	6.0892e-07	4.86875e-06	5.50418
ENSG00000152402	GUCY1A2	1.55302	2.97881	6.76819	6.10059e-07	4.87487e-06	6.1718
ENSG00000183798	EMILIN3	-1.79756	2.46618	-6.76785	6.10544e-07	4.87576e-06	6.19913
ENSG00000124067	SLC12A4	-0.972841	4.95288	-6.76673	6.12139e-07	4.88551e-06	5.8016
ENSG00000196305	IARS	0.37334	9.05758	6.76577	6.13507e-07	4.89264e-06	5.15947
ENSG00000198799	LRIG2	-0.470281	7.32736	-6.76558	6.13781e-07	4.89264e-06	5.36326
ENSG00000153558	FBXL2	-1.45442	2.60697	-6.75973	6.22213e-07	4.95683e-06	6.17169
ENSG00000240225	ZNF542P	0.860219	4.98484	6.75791	6.24869e-07	4.97495e-06	5.78735
ENSG00000197903	HIST1H2BK	0.555393	6.41059	6.75756	6.25373e-07	4.97592e-06	5.49409
ENSG00000253250	C8orf88	-1.24638	3.58971	-6.75616	6.2742e-07	4.98917e-06	6.05473
ENSG00000204611	ZNF616	0.588046	5.94417	6.75511	6.28967e-07	4.99843e-06	5.57453
ENSG00000145626	UGT3A1	-1.24363	3.11109	-6.75433	6.30113e-07	5.00449e-06	6.1157
ENSG00000186812	ZNF397	-0.54184	6.32594	-6.75371	6.31023e-07	5.00868e-06	5.4907
ENSG00000273284	NA	-1.74746	2.02446	-6.75288	6.32249e-07	5.01535e-06	6.17436
ENSG00000099337	KCNK6	-1.01662	4.33711	-6.75019	6.36229e-07	5.04386e-06	5.89581
ENSG00000100307	CBX7	-1.17788	3.7493	-6.74642	6.41856e-07	5.08538e-06	6.00639
ENSG00000106392	C1GALT1	-0.553062	7.34431	-6.74469	6.44453e-07	5.10287e-06	5.31147
ENSG00000144746	ARL6IP5	-0.703401	5.28	-6.74377	6.45827e-07	5.11064e-06	5.67148
ENSG00000160602	NEK8	1.50096	2.44974	6.74273	6.4741e-07	5.12007e-06	6.14281
ENSG00000077238	IL4R	0.936109	4.17028	6.73904	6.53004e-07	5.1608e-06	5.91572
ENSG00000178531	CTXN1	1.22353	3.57477	6.73881	6.53351e-07	5.1608e-06	6.02939
ENSG00000137831	UACA	-0.745441	5.1782	-6.73522	6.58858e-07	5.20115e-06	5.67343
ENSG00000107731	UNC5B	0.638965	5.63188	6.73417	6.60481e-07	5.21082e-06	5.58803
ENSG00000197157	SND1	-0.45751	7.69526	-6.73388	6.6093e-07	5.21121e-06	5.23823
ENSG00000177479	ARIH2	0.530522	6.55543	6.73095	6.65461e-07	5.24377e-06	5.40626
ENSG00000122482	ZNF644	0.457827	7.44425	6.72979	6.67268e-07	5.25483e-06	5.26687
ENSG00000015475	BID	1.23635	3.71359	6.72704	6.71577e-07	5.28558e-06	5.98268
ENSG00000092439	TRPM7	0.500997	7.02674	6.72472	6.75216e-07	5.31102e-06	5.31617
ENSG00000204592	HLA-E	-0.969116	4.34137	-6.72265	6.785e-07	5.33364e-06	5.82918
ENSG00000169714	CNBP	-0.447099	7.551	-6.72211	6.79361e-07	5.33719e-06	5.22923
ENSG00000137760	ALKBH8	0.999704	3.95111	6.72031	6.82221e-07	5.35644e-06	5.91682
ENSG00000082269	FAM135A	0.563528	7.06423	6.71964	6.8329e-07	5.36161e-06	5.29963
ENSG00000168938	PPIC	-1.37184	2.83344	-6.71846	6.85183e-07	5.37323e-06	6.06119
ENSG00000100242	SUN2	-1.41466	3.31735	-6.71788	6.861e-07	5.37719e-06	6.00921
ENSG00000108840	HDAC5	-0.685709	5.60245	-6.71615	6.88885e-07	5.39579e-06	5.53969
ENSG00000163938	GNL3	0.481432	7.14142	6.70948	6.99718e-07	5.47735e-06	5.26267
ENSG00000092841	MYL6	0.424039	7.64305	6.70828	7.01689e-07	5.48763e-06	5.18818
ENSG00000184349	EFNA5	-0.725558	5.1118	-6.70817	7.01871e-07	5.48763e-06	5.62324
ENSG00000151422	FER	0.687079	5.56029	6.70521	7.0675e-07	5.52246e-06	5.53619
ENSG00000176225	RTTN	-0.561101	6.39432	-6.70451	7.07904e-07	5.52817e-06	5.36215
ENSG00000105429	MEGF8	-0.608404	5.84148	-6.69986	7.15652e-07	5.58533e-06	5.45301
ENSG00000153944	MSI2	-0.484373	7.0067	-6.69886	7.17323e-07	5.59503e-06	5.25093
ENSG00000115461	IGFBP5	-1.57382	2.39342	-6.69741	7.19757e-07	5.61067e-06	6.04135
ENSG00000179059	ZFP42	0.485406	6.78043	6.69671	7.20944e-07	5.61657e-06	5.28783
ENSG00000133169	BEX1	0.831675	4.60439	6.69374	7.25964e-07	5.65231e-06	5.71589
ENSG00000114805	PLCH1	0.679861	5.40695	6.6933	7.26713e-07	5.65476e-06	5.53926
ENSG00000187720	THSD4	-0.922489	4.30087	-6.69029	7.31852e-07	5.69136e-06	5.76149
ENSG00000178966	RMI1	0.616837	5.7026	6.68733	7.36949e-07	5.72655e-06	5.46258
ENSG00000117597	UTP25	0.808559	4.79626	6.68715	7.37254e-07	5.72655e-06	5.65991
ENSG00000145220	LYAR	0.882618	4.49014	6.68498	7.41021e-07	5.75238e-06	5.71988
ENSG00000139971	ARMH4	-0.760263	5.01427	-6.68451	7.41838e-07	5.75531e-06	5.58928
ENSG00000236824	BCYRN1	-1.25575	3.46672	-6.68235	7.45603e-07	5.78108e-06	5.90509
ENSG00000111481	COPZ1	-0.505378	6.75028	-6.68155	7.46995e-07	5.78844e-06	5.24901
ENSG00000204673	AKT1S1	0.84238	4.75949	6.67944	7.50702e-07	5.81371e-06	5.65025
ENSG00000206337	HCP5	-1.70055	2.70064	-6.67001	7.67463e-07	5.93999e-06	5.96297
ENSG00000107263	RAPGEF1	0.548805	6.22896	6.66955	7.68293e-07	5.94289e-06	5.31638
ENSG00000152223	EPG5	-0.522477	6.3211	-6.66875	7.69744e-07	5.95059e-06	5.28959
ENSG00000168781	PPIP5K1	-0.73907	5.04594	-6.66842	7.70332e-07	5.95161e-06	5.5438
ENSG00000163032	VSNL1	-0.504125	6.87923	-6.66702	7.72864e-07	5.96765e-06	5.1944
ENSG00000276975	NA	-1.49756	3.0979	-6.66497	7.76601e-07	5.99296e-06	5.9143
ENSG00000103335	PIEZO1	0.63856	5.90841	6.66154	7.82855e-07	6.03765e-06	5.36024
ENSG00000133083	DCLK1	-0.498894	6.69314	-6.65971	7.86229e-07	6.06009e-06	5.20593
ENSG00000111879	FAM184A	-1.05947	3.78393	-6.65921	7.87155e-07	6.06194e-06	5.79323
ENSG00000158292	GPR153	-1.27614	3.19047	-6.65908	7.87398e-07	6.06194e-06	5.88731
ENSG00000196704	AMZ2	-0.562457	6.00596	-6.65303	7.98639e-07	6.14486e-06	5.30947
ENSG00000125746	EML2	-1.29838	3.05387	-6.64922	8.05813e-07	6.19641e-06	5.8803
ENSG00000170515	PA2G4	0.444921	7.3736	6.64062	8.2225e-07	6.31908e-06	5.06401
ENSG00000198860	TSEN15	-0.590589	5.93309	-6.6398	8.23837e-07	6.32755e-06	5.29207
ENSG00000158195	WASF2	-0.442689	7.95525	-6.63887	8.25628e-07	6.33758e-06	4.97852
ENSG00000171798	KNDC1	-1.28399	3.06649	-6.63769	8.27925e-07	6.35148e-06	5.85208
ENSG00000198408	OGA	-0.428588	8.06485	-6.63664	8.29974e-07	6.36346e-06	4.95963
ENSG00000142552	RCN3	-1.60326	2.26958	-6.6355	8.32195e-07	6.37674e-06	5.90547
ENSG00000137094	DNAJB5	-0.616044	6.11308	-6.63413	8.34881e-07	6.39357e-06	5.24535
ENSG00000164151	ICE1	0.452225	7.37824	6.63004	8.42924e-07	6.45106e-06	5.03835
ENSG00000103353	UBFD1	0.453036	7.45917	6.62957	8.43864e-07	6.45106e-06	5.02581
ENSG00000102384	CENPI	0.644766	5.46995	6.62957	8.4387e-07	6.45106e-06	5.37279
ENSG00000108984	MAP2K6	-0.570557	7.23401	-6.62682	8.49343e-07	6.48792e-06	5.04618
ENSG00000281404	LINC01176	1.72567	2.14722	6.62664	8.49685e-07	6.48792e-06	5.88816
ENSG00000100726	TELO2	1.28457	3.11849	6.62615	8.50679e-07	6.49171e-06	5.82652
ENSG00000111752	PHC1	-0.346855	10.0636	-6.62572	8.51538e-07	6.49447e-06	4.74506
ENSG00000019505	SYT13	-0.814669	4.71288	-6.62401	8.54965e-07	6.5168e-06	5.5122
ENSG00000178075	GRAMD1C	-1.87642	2.29175	-6.62166	8.59685e-07	6.54896e-06	5.8739
ENSG00000184194	GPR173	-1.07134	3.76754	-6.61843	8.66249e-07	6.59511e-06	5.70191
ENSG00000213983	AP1G2	0.844062	4.44747	6.61727	8.68615e-07	6.60675e-06	5.56888
ENSG00000277586	NEFL	-0.996395	4.10971	-6.61718	8.68789e-07	6.60675e-06	5.62931
ENSG00000138622	HCN4	-0.970035	4.62288	-6.61463	8.7402e-07	6.64265e-06	5.51469
ENSG00000087269	NOP14	0.924375	4.36276	6.61004	8.83502e-07	6.71081e-06	5.57319
ENSG00000101695	RNF125	-0.641614	5.79	-6.60973	8.84143e-07	6.71178e-06	5.24894
ENSG00000159322	ADPGK	0.728869	5.36582	6.60907	8.85509e-07	6.71824e-06	5.34765
ENSG00000250920	NA	-1.83553	2.59529	-6.60872	8.86238e-07	6.71987e-06	5.83037
ENSG00000197444	OGDHL	-1.2776	3.45099	-6.60772	8.88326e-07	6.73179e-06	5.7329
ENSG00000164211	STARD4	-0.477902	6.96782	-6.60655	8.90771e-07	6.7464e-06	5.03644
ENSG00000136267	DGKB	-1.72443	2.31694	-6.60581	8.92326e-07	6.75426e-06	5.83631
ENSG00000143321	HDGF	0.442144	7.65319	6.60322	8.9779e-07	6.79168e-06	4.93603
ENSG00000186522	SEPTIN10	-0.496227	6.98055	-6.60036	9.0385e-07	6.83357e-06	5.01974
ENSG00000155096	AZIN1	0.350549	9.21701	6.59971	9.05224e-07	6.84e-06	4.74799
ENSG00000172053	QARS	-0.462024	6.99317	-6.59771	9.09498e-07	6.86831e-06	5.0115
ENSG00000197763	TXNRD3	-1.47457	3.03	-6.59734	9.10283e-07	6.87027e-06	5.76342
ENSG00000133835	HSD17B4	-0.425272	7.68114	-6.59693	9.11166e-07	6.87296e-06	4.91308
ENSG00000162923	WDR26	-0.419655	7.50767	-6.59558	9.14067e-07	6.88753e-06	4.93295
ENSG00000269609	RPARP-AS1	0.849421	4.55504	6.59554	9.14153e-07	6.88753e-06	5.49643
ENSG00000124802	EEF1E1	0.614523	5.64268	6.5946	9.16176e-07	6.8988e-06	5.2535
ENSG00000184611	KCNH7	-1.77978	2.01944	-6.59321	9.19182e-07	6.91744e-06	5.81524
ENSG00000177426	TGIF1	-0.44324	7.22342	-6.59245	9.20828e-07	6.92584e-06	4.96506
ENSG00000185008	ROBO2	-1.09678	3.64531	-6.59017	9.25772e-07	6.95901e-06	5.65751
ENSG00000134369	NAV1	0.46508	7.13142	6.58935	9.27571e-07	6.96853e-06	4.9769
ENSG00000100105	PATZ1	0.652716	5.77035	6.58475	9.37666e-07	7.04031e-06	5.20426
ENSG00000166250	CLMP	0.661797	5.37247	6.58191	9.43966e-07	7.07957e-06	5.28038
ENSG00000113369	ARRDC3	-0.900679	4.37456	-6.5819	9.43979e-07	7.07957e-06	5.48841
ENSG00000164331	ANKRA2	-1.22417	3.28296	-6.57853	9.51497e-07	7.13186e-06	5.68764
ENSG00000177971	IMP3	0.644191	5.47628	6.56986	9.71125e-07	7.2748e-06	5.2293
ENSG00000053770	AP5M1	0.597153	6.41016	6.56932	9.72361e-07	7.27988e-06	5.04753
ENSG00000095637	SORBS1	-0.515374	6.5017	-6.56483	9.82716e-07	7.35319e-06	5.0107
ENSG00000115109	EPB41L5	-0.592945	6.28904	-6.56365	9.85457e-07	7.36948e-06	5.04489
ENSG00000108039	XPNPEP1	-0.577758	5.71169	-6.56322	9.86456e-07	7.37273e-06	5.15266
ENSG00000172845	SP3	0.545379	7.17474	6.56217	9.8889e-07	7.38669e-06	4.90741
ENSG00000131263	RLIM	-0.468417	7.43928	-6.56176	9.8986e-07	7.38971e-06	4.86132
ENSG00000132522	GPS2	0.842563	4.53556	6.56072	9.92288e-07	7.4036e-06	5.41765
ENSG00000205544	TMEM256	-0.921863	4.40909	-6.55974	9.94579e-07	7.41646e-06	5.43079
ENSG00000100721	TCL1A	-1.71725	2.33607	-6.55878	9.96838e-07	7.4281e-06	5.72845
ENSG00000086189	DIMT1	0.653398	5.47443	6.55819	9.98214e-07	7.4281e-06	5.20294
ENSG00000087510	TFAP2C	-1.57954	2.69271	-6.55813	9.98365e-07	7.4281e-06	5.70543
ENSG00000048991	R3HDM1	0.476915	7.0091	6.5579	9.98906e-07	7.4281e-06	4.92039
ENSG00000122390	NAA60	0.662024	5.30997	6.55786	9.98985e-07	7.4281e-06	5.23668
ENSG00000159164	SV2A	0.517124	6.58254	6.55694	1.00117e-06	7.43873e-06	4.98641
ENSG00000100764	PSMC1	0.756941	4.93313	6.55677	1.00155e-06	7.43873e-06	5.31745
ENSG00000111802	TDP2	0.615322	5.60831	6.55459	1.00673e-06	7.47292e-06	5.16516
ENSG00000105576	TNPO2	0.607624	5.87783	6.55426	1.00751e-06	7.47446e-06	5.10961
ENSG00000137575	SDCBP	-0.474524	6.97384	-6.55314	1.01018e-06	7.48976e-06	4.90763
ENSG00000118689	FOXO3	-0.515358	6.50364	-6.55291	1.01072e-06	7.48976e-06	4.98178
ENSG00000119888	EPCAM	0.527986	6.16581	6.55224	1.01233e-06	7.49745e-06	5.04796
ENSG00000138834	MAPK8IP3	-0.907703	4.23312	-6.55179	1.01339e-06	7.50103e-06	5.44824
ENSG00000138756	BMP2K	-0.541652	6.23159	-6.55118	1.01484e-06	7.50754e-06	5.02471
ENSG00000023909	GCLM	0.841299	4.68345	6.54902	1.02004e-06	7.53998e-06	5.35897
ENSG00000048028	USP28	-0.473647	7.17451	-6.54888	1.02038e-06	7.53998e-06	4.8678
ENSG00000117115	PADI2	-1.21531	3.48757	-6.54535	1.02892e-06	7.59874e-06	5.58059
ENSG00000106571	GLI3	-0.58452	6.12257	-6.54416	1.03179e-06	7.61206e-06	5.02819
ENSG00000164815	ORC5	0.866616	4.6298	6.54412	1.03189e-06	7.61206e-06	5.36063
ENSG00000143162	CREG1	-0.67187	5.17877	-6.54296	1.03472e-06	7.62866e-06	5.21568
ENSG00000154079	SDHAF4	-1.45545	2.76691	-6.54184	1.03747e-06	7.64464e-06	5.66048
ENSG00000021355	SERPINB1	-1.2619	3.19846	-6.54056	1.04061e-06	7.66343e-06	5.61133
ENSG00000183054	RGPD6	-0.738117	5.87681	-6.5402	1.04149e-06	7.66558e-06	5.06736
ENSG00000198840	ND3	-0.362316	9.10228	-6.53865	1.04531e-06	7.68936e-06	4.60955
ENSG00000096070	BRPF3	0.606752	5.75765	6.53815	1.04652e-06	7.69395e-06	5.0947
ENSG00000180776	ZDHHC20	0.497865	7.38405	6.53364	1.05774e-06	7.77202e-06	4.80726
ENSG00000100479	POLE2	0.898341	4.4862	6.53274	1.05999e-06	7.78417e-06	5.36333
ENSG00000179010	MRFAP1	0.466402	7.24819	6.53039	1.06589e-06	7.82312e-06	4.81858
ENSG00000148358	GPR107	-0.510094	6.83996	-6.52898	1.06943e-06	7.84466e-06	4.87022
ENSG00000180817	PPA1	0.501933	6.42018	6.52726	1.07379e-06	7.87222e-06	4.94258
ENSG00000177666	PNPLA2	-0.869969	4.43329	-6.52653	1.07565e-06	7.88145e-06	5.3443
ENSG00000072210	ALDH3A2	-0.551071	6.13672	-6.52296	1.08475e-06	7.94026e-06	4.9743
ENSG00000188026	RILPL1	-1.46348	2.5031	-6.5229	1.08489e-06	7.94026e-06	5.63654
ENSG00000131203	IDO1	0.767645	4.90476	6.5217	1.08798e-06	7.95838e-06	5.24163
ENSG00000130768	SMPDL3B	0.945264	4.37403	6.52127	1.08909e-06	7.96206e-06	5.36367
ENSG00000011009	LYPLA2	0.647982	5.54945	6.52003	1.09229e-06	7.98098e-06	5.09496
ENSG00000180667	YOD1	-0.563557	5.99749	-6.51899	1.09497e-06	7.99609e-06	4.99099
ENSG00000121310	ECHDC2	-1.19948	3.33694	-6.51572	1.10345e-06	8.05353e-06	5.53322
ENSG00000170468	RIOX1	0.763807	4.72474	6.51524	1.10472e-06	8.05518e-06	5.26524
ENSG00000206262	FOXL2NB	1.06675	3.96992	6.51516	1.10491e-06	8.05518e-06	5.43202
ENSG00000136938	ANP32B	-0.623033	5.82946	-6.51443	1.10682e-06	8.0646e-06	5.01312
ENSG00000243004	NA	-0.811358	4.55194	-6.51301	1.11056e-06	8.08326e-06	5.28442
ENSG00000255036	SUGT1P4-STRA6LP-CCDC180	-1.63702	2.10312	-6.51298	1.11062e-06	8.08326e-06	5.6314
ENSG00000146729	NIPSNAP2	-0.670385	5.78553	-6.51158	1.11432e-06	8.10567e-06	5.01552
ENSG00000108821	COL1A1	-0.614796	6.46704	-6.51037	1.11749e-06	8.1242e-06	4.88667
ENSG00000171649	ZIK1	0.72531	5.40252	6.50371	1.13522e-06	8.24853e-06	5.09069
ENSG00000204713	TRIM27	0.469835	6.75761	6.50199	1.13987e-06	8.27765e-06	4.82566
ENSG00000175592	FOSL1	-1.40673	2.76702	-6.50084	1.14297e-06	8.2956e-06	5.56605
ENSG00000117000	RLF	-0.533547	6.37309	-6.49741	1.15228e-06	8.3585e-06	4.87091
ENSG00000023902	PLEKHO1	0.975934	3.94786	6.49523	1.15823e-06	8.39698e-06	5.38606
ENSG00000095261	PSMD5	0.59933	5.79937	6.49337	1.16334e-06	8.42935e-06	4.97968
ENSG00000108518	PFN1	0.383747	8.5782	6.49257	1.16555e-06	8.44068e-06	4.55633
ENSG00000284428	NA	0.82742	4.78313	6.49073	1.17061e-06	8.46954e-06	5.19598
ENSG00000114767	RRP9	0.96816	4.00025	6.49065	1.17083e-06	8.46954e-06	5.3667
ENSG00000164338	UTP15	0.565879	5.95013	6.48887	1.17577e-06	8.50057e-06	4.93753
ENSG00000154978	VOPP1	0.575179	6.05624	6.48603	1.18372e-06	8.55332e-06	4.91018
ENSG00000100028	SNRPD3	0.536924	6.18053	6.48501	1.18656e-06	8.56912e-06	4.88426
ENSG00000156171	DRAM2	-0.785668	4.77175	-6.48101	1.19786e-06	8.64589e-06	5.1586
ENSG00000083168	KAT6A	-0.46798	6.73698	-6.48064	1.1989e-06	8.64866e-06	4.77019
ENSG00000135842	NIBAN1	0.706373	5.09215	6.47978	1.20133e-06	8.66141e-06	5.0988
ENSG00000184226	PCDH9	-1.46022	2.80989	-6.47908	1.20335e-06	8.67113e-06	5.51186
ENSG00000163923	RPL39L	-0.837884	4.36281	-6.47795	1.20656e-06	8.68949e-06	5.24334
ENSG00000162924	REL	-0.612248	5.96607	-6.47711	1.20896e-06	8.70194e-06	4.89705
ENSG00000099364	FBXL19	0.723324	5.24154	6.47503	1.21494e-06	8.7365e-06	5.05414
ENSG00000170899	GSTA4	-0.807868	4.75179	-6.47497	1.21509e-06	8.7365e-06	5.14924
ENSG00000112874	NUDT12	-0.957268	4.37367	-6.47344	1.21952e-06	8.76349e-06	5.23243
ENSG00000185710	NA	0.646817	5.34728	6.47165	1.22468e-06	8.79577e-06	5.02168
ENSG00000198824	CHAMP1	0.481276	6.73132	6.47079	1.22719e-06	8.80892e-06	4.75516
ENSG00000185477	GPRIN3	-1.09046	3.88286	-6.46846	1.23397e-06	8.85274e-06	5.32536
ENSG00000064199	SPA17	-1.28418	2.97198	-6.4659	1.24149e-06	8.90178e-06	5.46346
ENSG00000166261	ZNF202	0.756848	4.84161	6.46395	1.24722e-06	8.93484e-06	5.11766
ENSG00000100311	PDGFB	-1.12264	4.66335	-6.46387	1.24747e-06	8.93484e-06	5.1529
ENSG00000285292	ABCF2	0.9815	4.29408	6.46333	1.24905e-06	8.94128e-06	5.24485
ENSG00000138336	TET1	0.397305	8.8189	6.46228	1.25217e-06	8.95867e-06	4.45688
ENSG00000117318	ID3	0.811039	4.85214	6.46074	1.25675e-06	8.98655e-06	5.10735
ENSG00000000460	C1orf112	0.651455	5.73432	6.45988	1.25931e-06	8.99531e-06	4.91352
ENSG00000124942	AHNAK	-0.468623	6.95578	-6.4598	1.25955e-06	8.99531e-06	4.68617
ENSG00000186318	BACE1	-1.0777	3.76752	-6.45964	1.26005e-06	8.99531e-06	5.3281
ENSG00000141030	COPS3	0.609274	5.68125	6.45728	1.2671e-06	9.0407e-06	4.9167
ENSG00000060339	CCAR1	0.45737	7.18964	6.45631	1.27002e-06	9.0541e-06	4.64871
ENSG00000005801	ZNF195	0.443803	7.09065	6.45598	1.27102e-06	9.0541e-06	4.66273
ENSG00000119655	NPC2	-0.62236	5.83147	-6.45596	1.27106e-06	9.0541e-06	4.87262
ENSG00000145391	SETD7	-0.983503	4.11714	-6.45569	1.27187e-06	9.05497e-06	5.24566
ENSG00000172795	DCP2	-0.417818	8.75604	-6.45458	1.27524e-06	9.07402e-06	4.44223
ENSG00000198951	NAGA	-0.660077	5.19552	-6.45345	1.27864e-06	9.09325e-06	4.99853
ENSG00000106484	MEST	0.412112	8.13101	6.45258	1.28128e-06	9.10674e-06	4.51327
ENSG00000119787	ATL2	-0.553513	6.49423	-6.45232	1.28208e-06	9.10674e-06	4.74207
ENSG00000002586	CD99	-1.21577	3.32232	-6.45214	1.28263e-06	9.10674e-06	5.38592
ENSG00000179361	ARID3B	0.427567	7.43183	6.45174	1.28385e-06	9.10713e-06	4.60227
ENSG00000137411	VARS2	-0.697146	5.08647	-6.45147	1.28467e-06	9.10713e-06	5.01711
ENSG00000105419	MEIS3	-1.17131	3.6241	-6.45143	1.28478e-06	9.10713e-06	5.33716
ENSG00000143493	INTS7	0.644345	5.48308	6.45023	1.28845e-06	9.12821e-06	4.94208
ENSG00000120709	FAM53C	0.557462	6.31082	6.44725	1.29759e-06	9.18795e-06	4.77011
ENSG00000112419	PHACTR2	0.475771	7.50152	6.44639	1.30023e-06	9.20167e-06	4.58043
ENSG00000154917	RAB6B	-1.28015	3.30994	-6.44554	1.30285e-06	9.21522e-06	5.37324
ENSG00000183454	GRIN2A	-1.1663	3.5565	-6.44524	1.30379e-06	9.21689e-06	5.33418
ENSG00000196730	DAPK1	0.435017	7.3712	6.4437	1.30855e-06	9.24371e-06	4.59162
ENSG00000164076	CAMKV	0.676771	5.09459	6.44356	1.309e-06	9.24371e-06	5.01065
ENSG00000197989	SNHG12	0.875762	4.44959	6.44282	1.31128e-06	9.25248e-06	5.15845
ENSG00000112812	PRSS16	-0.783395	4.59358	-6.4427	1.31166e-06	9.25248e-06	5.1067
ENSG00000100038	TOP3B	1.18024	3.52441	6.44228	1.31295e-06	9.2566e-06	5.34072
ENSG00000230590	FTX	0.401541	7.95479	6.44123	1.31624e-06	9.27477e-06	4.50746
ENSG00000181061	HIGD1A	0.511373	6.86773	6.43746	1.32806e-06	9.35303e-06	4.65362
ENSG00000126561	STAT5A	-1.40313	2.77358	-6.43602	1.33261e-06	9.38001e-06	5.4142
ENSG00000070759	TESK2	-1.14816	3.71861	-6.43331	1.34119e-06	9.42961e-06	5.27401
ENSG00000112282	MED23	-0.561287	5.83566	-6.43329	1.34127e-06	9.42961e-06	4.81651
ENSG00000187446	CHP1	-0.410471	7.51779	-6.43311	1.34183e-06	9.42961e-06	4.54112
ENSG00000161791	FMNL3	0.543268	6.19425	6.42989	1.35213e-06	9.49695e-06	4.74901
ENSG00000215483	LINC00548	-1.627	2.42417	-6.42878	1.35569e-06	9.51679e-06	5.4256
ENSG00000123643	SLC36A1	0.877591	4.46421	6.4285	1.35659e-06	9.51799e-06	5.12054
ENSG00000172315	TP53RK	0.902072	4.30882	6.4247	1.36889e-06	9.59916e-06	5.14429
ENSG00000173546	CSPG4	-1.29599	3.13173	-6.42183	1.37825e-06	9.65958e-06	5.34287
ENSG00000119335	SET	0.339474	10.1377	6.41709	1.39382e-06	9.76347e-06	4.24077
ENSG00000231074	NA	0.477116	6.75497	6.41454	1.40229e-06	9.81752e-06	4.61571
ENSG00000131941	RHPN2	-0.681388	5.15237	-6.41413	1.40368e-06	9.822e-06	4.91324
ENSG00000170949	ZNF160	-0.680494	5.3365	-6.41253	1.40902e-06	9.85407e-06	4.86995
ENSG00000197299	BLM	0.534775	6.35024	6.41141	1.41278e-06	9.87506e-06	4.67664
ENSG00000167112	TRUB2	0.771677	4.79515	6.41034	1.41635e-06	9.89472e-06	4.9994
ENSG00000104331	IMPAD1	-0.472061	6.87375	-6.40893	1.4211e-06	9.92261e-06	4.57616
ENSG00000141682	PMAIP1	-0.623827	5.80415	-6.40486	1.43493e-06	1.00138e-05	4.75477
ENSG00000100441	KHNYN	-0.642967	5.41312	-6.40306	1.44108e-06	1.00513e-05	4.83072
ENSG00000189091	SF3B3	0.366038	8.51915	6.40218	1.44407e-06	1.00668e-05	4.34488
ENSG00000154096	THY1	-0.548136	7.37139	-6.40174	1.44558e-06	1.0072e-05	4.48604
ENSG00000182534	MXRA7	-0.741003	4.90477	-6.39929	1.45402e-06	1.01254e-05	4.93328
ENSG00000105808	RASA4	-1.26848	3.09601	-6.39863	1.45631e-06	1.0136e-05	5.29252
ENSG00000164118	CEP44	-0.775203	4.91785	-6.39355	1.47402e-06	1.02538e-05	4.91731
ENSG00000155755	TMEM237	0.66147	5.277	6.39084	1.48353e-06	1.03144e-05	4.84437
ENSG00000172340	SUCLG2	-0.576713	5.77113	-6.38418	1.50721e-06	1.04716e-05	4.71118
ENSG00000176788	BASP1	-0.555614	6.68751	-6.38403	1.50775e-06	1.04716e-05	4.54573
ENSG00000175426	PCSK1	-1.66866	2.12781	-6.38241	1.51357e-06	1.05065e-05	5.33275
ENSG00000177663	IL17RA	0.963876	3.88158	6.3818	1.51576e-06	1.05127e-05	5.13027
ENSG00000168002	POLR2G	0.649628	5.7679	6.38172	1.51607e-06	1.05127e-05	4.71874
ENSG00000154743	TSEN2	0.819306	4.39909	6.37807	1.52927e-06	1.05986e-05	5.0111
ENSG00000099822	HCN2	-1.75924	2.35423	-6.37267	1.54907e-06	1.07301e-05	5.30081
ENSG00000132031	MATN3	-1.64079	2.00106	-6.37052	1.55698e-06	1.07792e-05	5.30867
ENSG00000231806	NA	-1.36851	2.87734	-6.36703	1.56997e-06	1.08633e-05	5.2443
ENSG00000126883	NUP214	0.469808	6.80587	6.36679	1.57087e-06	1.08638e-05	4.49202
ENSG00000132507	EIF5A	0.360412	8.55079	6.36633	1.57262e-06	1.08701e-05	4.25443
ENSG00000105723	GSK3A	0.548398	5.84415	6.36499	1.57765e-06	1.089e-05	4.66002
ENSG00000145685	LHFPL2	0.497262	6.34853	6.36493	1.57786e-06	1.089e-05	4.56422
ENSG00000188921	HACD4	-1.26732	3.02885	-6.36489	1.578e-06	1.089e-05	5.22078
ENSG00000138246	DNAJC13	0.56178	6.44669	6.36109	1.59233e-06	1.09831e-05	4.53919
ENSG00000135446	CDK4	0.503267	6.5932	6.35887	1.6008e-06	1.10313e-05	4.50813
ENSG00000064703	DDX20	0.663068	5.5016	6.35881	1.60103e-06	1.10313e-05	4.7203
ENSG00000139269	INHBE	1.29077	3.14954	6.35828	1.60302e-06	1.10313e-05	5.2003
ENSG00000078674	PCM1	0.45892	7.70414	6.35828	1.60303e-06	1.10313e-05	4.34004
ENSG00000120645	IQSEC3	-1.64934	2.16042	-6.35815	1.60355e-06	1.10313e-05	5.27582
ENSG00000168488	ATXN2L	0.4679	7.16061	6.35662	1.60937e-06	1.10577e-05	4.41255
ENSG00000175548	ALG10B	-0.793423	4.66993	-6.35625	1.61082e-06	1.10577e-05	4.88418
ENSG00000240694	PNMA2	-1.10057	3.87435	-6.3561	1.61138e-06	1.10577e-05	5.06196
ENSG00000115233	PSMD14	0.525029	6.08934	6.35596	1.6119e-06	1.10577e-05	4.59024
ENSG00000137168	PPIL1	0.503166	6.47804	6.3559	1.61213e-06	1.10577e-05	4.52052
ENSG00000115504	EHBP1	0.509974	6.22986	6.35582	1.61246e-06	1.10577e-05	4.56364
ENSG00000162413	KLHL21	0.951856	4.35293	6.35431	1.61827e-06	1.10918e-05	4.96793
ENSG00000010244	ZNF207	0.356367	8.92332	6.35129	1.62993e-06	1.11658e-05	4.1773
ENSG00000096696	DSP	-0.481235	7.21745	-6.34845	1.64099e-06	1.12357e-05	4.37877
ENSG00000168772	CXXC4	-1.42278	3.18693	-6.34693	1.64696e-06	1.12706e-05	5.16028
ENSG00000176209	SMIM19	-1.05844	3.7703	-6.34222	1.66555e-06	1.13919e-05	5.04711
ENSG00000171488	LRRC8C	-0.835663	4.22685	-6.34097	1.67052e-06	1.14199e-05	4.94653
ENSG00000101665	SMAD7	1.20021	4.00672	6.34069	1.67162e-06	1.14214e-05	5.01588
ENSG00000125246	CLYBL	-1.43108	2.89265	-6.33911	1.67792e-06	1.14585e-05	5.17762
ENSG00000077232	DNAJC10	0.42304	7.96044	6.33398	1.69858e-06	1.15935e-05	4.24783
ENSG00000187097	ENTPD5	-0.87056	4.54776	-6.33265	1.70397e-06	1.16242e-05	4.8571
ENSG00000205758	CRYZL1	-1.14188	3.62774	-6.32918	1.71814e-06	1.17147e-05	5.04635
ENSG00000183570	PCBP3	-1.31423	2.85989	-6.32802	1.72289e-06	1.17376e-05	5.15413
ENSG00000139620	KANSL2	0.776089	4.62037	6.32793	1.72328e-06	1.17376e-05	4.84079
ENSG00000112144	ICK	0.655557	5.52865	6.32528	1.73418e-06	1.18056e-05	4.63393
ENSG00000152990	ADGRA3	0.480288	6.9138	6.32195	1.74802e-06	1.18937e-05	4.36713
ENSG00000079785	DDX1	0.488595	6.94662	6.31916	1.75967e-06	1.19667e-05	4.35558
ENSG00000162490	DRAXIN	0.673007	5.29393	6.31598	1.77311e-06	1.20518e-05	4.65982
ENSG00000267508	ZNF285	-1.34204	2.64463	-6.31547	1.77526e-06	1.20546e-05	5.14502
ENSG00000078804	TP53INP2	-1.00809	3.77153	-6.3153	1.77598e-06	1.20546e-05	4.98405
ENSG00000167085	PHB	0.430651	7.12091	6.31522	1.7763e-06	1.20546e-05	4.31782
ENSG00000164430	CGAS	1.3318	2.93134	6.31439	1.77981e-06	1.20722e-05	5.12227
ENSG00000150625	GPM6A	-1.6673	2.19532	-6.31329	1.7845e-06	1.20967e-05	5.17076
ENSG00000127946	HIP1	0.397954	7.72457	6.31311	1.78528e-06	1.20967e-05	4.22713
ENSG00000100580	TMED8	-0.529467	6.12388	-6.31267	1.78715e-06	1.21031e-05	4.4703
ENSG00000278463	HIST1H2AB	1.35143	2.72039	6.31159	1.79179e-06	1.21282e-05	5.13521
ENSG00000066923	STAG3	-1.28771	2.93308	-6.31104	1.79412e-06	1.21377e-05	5.10583
ENSG00000106665	CLIP2	-0.653654	5.30416	-6.31033	1.79716e-06	1.2152e-05	4.63106
ENSG00000130826	DKC1	0.509049	6.56826	6.30805	1.80697e-06	1.2212e-05	4.38988
ENSG00000263753	LINC00667	-0.693375	4.84855	-6.30711	1.81102e-06	1.22331e-05	4.72356
ENSG00000118242	MREG	0.836472	4.635	6.30477	1.82116e-06	1.22952e-05	4.78653
ENSG00000189195	KIAA1107	-1.37421	2.91522	-6.3027	1.83018e-06	1.23497e-05	5.08926
ENSG00000277075	HIST1H2AE	0.658255	5.18352	6.30112	1.83709e-06	1.239e-05	4.64896
ENSG00000104133	SPG11	-0.505291	6.37708	-6.29949	1.84429e-06	1.2432e-05	4.39291
ENSG00000242498	ARPIN	-0.938609	4.15267	-6.29862	1.84813e-06	1.24505e-05	4.86397
ENSG00000128283	CDC42EP1	1.04084	3.74042	6.29843	1.84893e-06	1.24505e-05	4.96032
ENSG00000111801	BTN3A3	-1.58267	2.3038	-6.29692	1.85562e-06	1.24888e-05	5.12752
ENSG00000101745	ANKRD12	-0.544145	6.55212	-6.29672	1.85653e-06	1.24888e-05	4.35654
ENSG00000185219	ZNF445	-0.514906	6.53289	-6.29572	1.86097e-06	1.25097e-05	4.35736
ENSG00000267002	NA	-0.926253	4.06818	-6.29558	1.86156e-06	1.25097e-05	4.87453
ENSG00000148110	MFSD14B	0.592516	5.97852	6.29513	1.86359e-06	1.25169e-05	4.46601
ENSG00000156502	SUPV3L1	0.646491	5.36779	6.29444	1.86665e-06	1.2531e-05	4.59183
ENSG00000134815	DHX34	0.73757	4.91674	6.29422	1.86763e-06	1.25312e-05	4.69133
ENSG00000072849	DERL2	0.744531	4.66101	6.29294	1.87334e-06	1.2563e-05	4.74681
ENSG00000159873	CCDC117	-0.514723	6.48187	-6.29037	1.8849e-06	1.26341e-05	4.35293
ENSG00000060642	PIGV	-1.11652	3.4486	-6.28991	1.88698e-06	1.26415e-05	4.9822
ENSG00000149792	MRPL49	0.690205	5.16855	6.28908	1.89069e-06	1.26599e-05	4.62391
ENSG00000120949	TNFRSF8	1.16513	3.89882	6.28651	1.90233e-06	1.27313e-05	4.90467
ENSG00000151067	CACNA1C	-1.3128	2.85633	-6.28595	1.90492e-06	1.27421e-05	5.0556
ENSG00000169871	TRIM56	-0.778346	4.57586	-6.28539	1.90745e-06	1.27525e-05	4.73487
ENSG00000122729	ACO1	-0.48474	6.3446	-6.28498	1.90931e-06	1.27584e-05	4.36336
ENSG00000181458	TMEM45A	-0.982859	3.67725	-6.28395	1.91405e-06	1.27835e-05	4.92564
ENSG00000095932	SMIM24	-1.84179	2.2033	-6.28171	1.92428e-06	1.28418e-05	5.0988
ENSG00000183486	MX2	1.05192	3.61995	6.28161	1.92475e-06	1.28418e-05	4.94187
ENSG00000171425	ZNF581	-0.83809	4.22496	-6.28024	1.93106e-06	1.28773e-05	4.80188
ENSG00000144824	PHLDB2	0.549277	5.8498	6.27901	1.93676e-06	1.29083e-05	4.45124
ENSG00000196367	TRRAP	0.384473	7.96064	6.27881	1.93768e-06	1.29083e-05	4.11345
ENSG00000114107	CEP70	-0.833803	4.36233	-6.27857	1.9388e-06	1.29092e-05	4.76713
ENSG00000013503	POLR3B	0.894626	4.37434	6.27613	1.95013e-06	1.2978e-05	4.77872
ENSG00000159131	GART	0.45392	7.56893	6.27512	1.95485e-06	1.30028e-05	4.15651
ENSG00000008311	AASS	-0.34064	10.1141	-6.27381	1.96099e-06	1.3037e-05	3.8924
ENSG00000264364	DYNLL2	0.445108	7.38214	6.27278	1.96581e-06	1.30624e-05	4.17656
ENSG00000213516	RBMXL1	0.596314	5.60024	6.26863	1.98544e-06	1.31861e-05	4.47824
ENSG00000159176	CSRP1	0.596442	6.26999	6.26501	2.00267e-06	1.32938e-05	4.33813
ENSG00000144306	SCRN3	-1.08709	3.82842	-6.26394	2.00783e-06	1.33213e-05	4.85151
ENSG00000137413	TAF8	-0.625267	5.22283	-6.26218	2.0163e-06	1.33707e-05	4.53202
ENSG00000166582	CENPV	0.594009	5.64442	6.26122	2.02094e-06	1.33946e-05	4.4513
ENSG00000182010	RTKN2	0.636188	6.20972	6.25994	2.02711e-06	1.34287e-05	4.33931
ENSG00000137841	PLCB2	-1.18432	3.52769	-6.25845	2.03434e-06	1.34698e-05	4.89726
ENSG00000178947	SMIM10L2A	-1.35453	2.80949	-6.25659	2.04342e-06	1.3523e-05	4.99202
ENSG00000110442	COMMD9	1.13084	3.71201	6.25434	2.05447e-06	1.35893e-05	4.86584
ENSG00000275216	NA	-1.10869	4.17628	-6.25276	2.06227e-06	1.3634e-05	4.75729
ENSG00000124532	MRS2	-0.479542	6.73639	-6.25249	2.06357e-06	1.36357e-05	4.21913
ENSG00000166869	CHP2	-1.49302	2.1646	-6.25191	2.06643e-06	1.36476e-05	5.0298
ENSG00000132872	SYT4	-1.14203	3.75685	-6.24848	2.08348e-06	1.37514e-05	4.83013
ENSG00000113441	LNPEP	-0.671028	5.30604	-6.24833	2.08424e-06	1.37514e-05	4.48116
ENSG00000141741	MIEN1	-1.34971	3.04178	-6.24653	2.09324e-06	1.38037e-05	4.94255
ENSG00000125818	PSMF1	0.555001	5.81928	6.24257	2.11317e-06	1.39217e-05	4.36903
ENSG00000158352	SHROOM4	0.949395	4.20735	6.24255	2.11325e-06	1.39217e-05	4.73403
ENSG00000179476	C14orf28	-1.33525	2.58154	-6.24121	2.12007e-06	1.39595e-05	4.97707
ENSG00000143549	TPM3	0.390961	8.7601	6.23903	2.13115e-06	1.40254e-05	3.9222
ENSG00000239665	NA	-0.793616	4.56658	-6.23676	2.14278e-06	1.40948e-05	4.6197
ENSG00000183508	TENT5C	-1.56971	2.21499	-6.23572	2.14811e-06	1.41228e-05	4.99035
ENSG00000141522	ARHGDIA	0.578586	5.65573	6.23296	2.1624e-06	1.42096e-05	4.38006
ENSG00000134780	DAGLA	0.993478	3.88523	6.23233	2.16562e-06	1.42236e-05	4.77301
ENSG00000130810	PPAN	1.17745	3.39719	6.22707	2.19311e-06	1.43969e-05	4.85398
ENSG00000196981	WDR5B	-1.23724	3.12126	-6.22666	2.19526e-06	1.44038e-05	4.88426
ENSG00000267313	KC6	-1.55033	2.22284	-6.22337	2.21263e-06	1.45104e-05	4.96104
ENSG00000172009	THOP1	0.864041	4.42438	6.22117	2.22435e-06	1.458e-05	4.6323
ENSG00000112159	MDN1	0.3165	9.45625	6.22047	2.22804e-06	1.45969e-05	3.81084
ENSG00000162344	FGF19	1.17244	3.28946	6.21671	2.24825e-06	1.47219e-05	4.84398
ENSG00000089876	DHX32	-0.90027	4.20598	-6.21447	2.26037e-06	1.47938e-05	4.65054
ENSG00000167720	SRR	-1.36705	2.54106	-6.21417	2.26198e-06	1.47969e-05	4.91732
ENSG00000105701	FKBP8	-0.560654	6.24208	-6.21267	2.2701e-06	1.4837e-05	4.20661
ENSG00000120756	PLS1	-0.58448	6.05821	-6.21262	2.27038e-06	1.4837e-05	4.24065
[truncated: 11,059 more rows]

## Sheet: Enrichr_upregulated
Enrichr results for ADNP target genes upregulated in ADNP Y719* hiPSCs, GO Biological Process 2018
Term	Overlap	P-value	Adjusted P-value	Old P-value	Old Adjusted P-value	Odds Ratio	Combined Score	Genes
purine nucleobase biosynthetic process (GO:0009113)	5/6	0.000106419	0.00332207	0	0	38.7505	354.495	PRPS1;MTHFD1;MTHFD1L;GMPS;PAICS
small RNA loading onto RISC (GO:0070922)	7/9	7.465e-06	0.000353665	0	0	27.1476	320.485	DHX9;CLP1;AGO1;AGO2;ADAR;DICER1;TARBP2
positive regulation of transcription from RNA polymerase I promoter (GO:0045943)	13/21	4.70097e-08	4.50734e-06	0	0	12.6332	213.159	IPPK;DDX11;HEATR1;WDR75;WDR43;SMARCA4;DHX33;NCL;MARS;ERBB2;UBTF;NOL11;ATF4
regulation of mRNA stability (GO:0043488)	49/128	3.40896e-15	2.74558e-12	0	0	4.87982	162.558	FASTKD1;YWHAB;ELAVL1;PSMD6;PSMD7;PSMD4;KHSRP;PSMD2;PSMD1;NUP214;PSMA5;PSMA3;PSMA4;PDE12;THRAP3;PSME3;PSME4;PSMD12;SET;PSMD11;PSMD14;PARN;ZFP36L2;TBRG4;EXOSC6;PSMB7;EXOSC5;PSMB4;LARP1;PSMB5;PSMB2;EXOSC8;PSMB1;E2F1;IGF2BP1;PSMF1;EXOSC3;ZC3H14;EXOSC2;HSPA8;YTHDF2;YTHDF3;SAMD4B;PSMC3;PSMC4;APEX1;HNRNPD;VIM;EIF4G1
miRNA loading onto RISC involved in gene silencing by miRNA (GO:0035280)	5/7	0.000337103	0.00827751	0	0	19.3742	154.899	AGO1;AGO2;ADAR;DICER1;TARBP2
exonucleolytic trimming to generate mature 3'-end of 5.8S rRNA from tricistronic rRNA transcript (SSU-rRNA, 5.8S rRNA, LSU-rRNA) (GO:0000467)	5/7	0.000337103	0.00827751	0	0	19.3742	154.899	ERI1;ERI2;EXOSC8;EXOSC3;EXOSC2
exonucleolytic trimming involved in rRNA processing (GO:0000459)	5/7	0.000337103	0.00827751	0	0	19.3742	154.899	ERI1;ERI2;EXOSC8;EXOSC3;EXOSC2
regulation of cellular amine metabolic process (GO:0033238)	24/51	2.38086e-10	6.39181e-08	0	0	6.93655	153.703	NQO1;PSMD12;PSMD11;PSMD14;ODC1;AZIN1;PSMA5;PSMB7;PSMD6;PSMA3;PSMB4;PSMD7;PSMA4;PSMB5;PSMD4;PSMB2;PSMC3;PSMC4;PSMD2;PSME3;PSME4;PSMB1;PSMD1;PSMF1
regulation of cellular amino acid metabolic process (GO:0006521)	24/51	2.38086e-10	6.39181e-08	0	0	6.93655	153.703	NQO1;PSMD12;PSMD11;PSMD14;ODC1;AZIN1;PSMA5;PSMB7;PSMD6;PSMA3;PSMB4;PSMD7;PSMA4;PSMB5;PSMD4;PSMB2;PSMC3;PSMC4;PSMD2;PSME3;PSME4;PSMB1;PSMD1;PSMF1
positive regulation of transcription of nuclear large rRNA transcript from RNA polymerase I promoter (GO:1901838)	6/9	0.000138239	0.00406343	0	0	15.5053	137.788	IPPK;NCL;MARS;DDX11;NOL11;SMARCA4
pre-miRNA processing (GO:0031054)	8/13	2.20624e-05	0.000897427	0	0	12.4137	133.095	LIN28B;LIN28A;AGO1;AGO2;DROSHA;ADAR;DICER1;TARBP2
mRNA splicing, via spliceosome (GO:0000398)	80/261	4.02796e-17	1.62206e-13	0	0	3.50571	132.343	DDX46;DDX42;PPWD1;HNRNPR;CASC3;YBX1;ELAVL1;CCAR1;EFTUD2;PNN;SYNCRIP;RAVER1;CLP1;SNRPD1;PAPOLA;SNRPD3;TXNL4A;BCAS2;RBM5;PRMT5;PRMT7;USP49;PRPF4B;PLRG1;GTF2F1;SFPQ;DDX39A;PRPF6;DDX39B;HNRNPH1;PRPF3;CD2BP2;STRAP;SRSF3;SNRPE;DNAJC8;SRSF6;SNRPC;SF1;RBM22;SF3B4;ZCCHC8;DHX8;DHX9;SRRT;PRCC;SRSF1;DDX20;ESS2;RBM15B;PABPN1;U2AF2;POLR2B;TRA2B;TRA2A;POLR2F;POLR2G;SMN1;SMNDC1;HNRNPA0;SF3A3;ZRSR2;HSPA8;SF3A1;PP…
RNA splicing, via transesterification reactions with bulged adenosine as nucleophile (GO:0000377)	74/236	1.54541e-16	3.11168e-13	0	0	3.61722	131.689	DDX46;DDX42;PPWD1;HNRNPR;CASC3;YBX1;ELAVL1;CCAR1;EFTUD2;PNN;SYNCRIP;RAVER1;CLP1;SNRPD1;PAPOLA;SNRPD3;TXNL4A;BCAS2;RBM5;USP49;PRPF4B;PLRG1;GTF2F1;SFPQ;DDX39A;PRPF6;DDX39B;HNRNPH1;PRPF3;CD2BP2;SRSF3;SNRPE;DNAJC8;SRSF6;SNRPC;SF1;RBM22;SF3B4;ZCCHC8;DHX8;DHX9;SRRT;PRCC;SRSF1;ESS2;RBM15B;PABPN1;U2AF2;POLR2B;TRA2B;TRA2A;POLR2F;POLR2G;SMNDC1;HNRNPA0;SF3A3;ZRSR2;HSPA8;SF3A1;PPIL1;FUS;NONO;CDC5L;CWC15;LSM3…
ncRNA processing (GO:0034470)	69/227	9.36453e-15	6.28516e-12	0	0	3.4512	111.48	LTV1;POP7;DDX47;RPP30;WDR3;RRP1;DIS3L;MRPS12;ADAR;WDR43;FARS2;DGCR8;RIOK2;UTP14A;PELP1;UTP11;IMP3;TEX10;DDX56;WDR75;CSNK1D;DICER1;EBNA1BP2;SBDS;DDX27;HEATR1;SRRT;ISG20L2;NOLC1;NOL6;EXOSC6;EXOSC5;EMG1;EXOSC10;PDCD11;ERI1;PES1;BMS1;EXOSC8;DHX37;DROSHA;UTP20;EXOSC3;EXOSC2;MDN1;DCAF13;UTP6;NOP58;SSB;UTP3;INTS3;RPP40;ADAT1;RRP1B;WDR12;TARBP2;WDR55;BYSL;RPS26;LIN28B;LIN28A;AGO1;AGO2;INTS5;INTS7;INTS6;N…
miRNA metabolic process (GO:0010586)	9/16	1.79218e-05	0.000751784	0	0	9.97852	109.06	LIN28B;LIN28A;KHSRP;AGO2;DROSHA;DGCR8;DICER1;TARBP2;RAN
mRNA processing (GO:0006397)	81/283	2.04645e-15	2.06027e-12	0	0	3.17815	107.494	DDX46;DDX42;PPWD1;HNRNPR;CASC3;YBX1;ELAVL1;CCAR1;EFTUD2;PNN;SYNCRIP;RAVER1;CLP1;SNRPD1;PAPOLA;SNRPD3;TXNL4A;BCAS2;RBM5;SRRM4;USP49;THOC3;PRPF4B;PLRG1;GTF2F1;SFPQ;DDX39A;PRPF6;DDX39B;HNRNPH1;PRPF3;CD2BP2;SRSF3;SNRPE;DNAJC8;SRSF6;SNRPC;SF1;RBM22;SF3B4;ZCCHC8;DHX8;DHX9;SRRT;PRCC;SRSF1;SUPT4H1;ESS2;TBRG4;RBM15B;PABPN1;U2AF2;POLR2B;TRA2B;TRA2A;POLR2F;POLR2G;SMNDC1;HNRNPA0;SF3A3;ZRSR2;HSPA8;SF3A1;CHTOP…
ribosome biogenesis (GO:0042254)	68/226	2.54803e-14	1.46585e-11	0	0	3.39965	106.412	LTV1;SETD4;NVL;DDX47;RPP30;WDR3;RRP1;DIS3L;MRPS12;NOC2L;WDR43;MTG1;RIOK2;UTP14A;PELP1;NOM1;UTP11;IMP3;TEX10;DDX56;WDR74;WDR75;CSNK1D;GNL2;GNL1;LSG1;EBNA1BP2;SBDS;DDX27;NIP7;HEATR1;ISG20L2;NOLC1;SDAD1;RPF2;NOL6;EXOSC6;EXOSC5;EMG1;EXOSC10;PDCD11;ERI1;PES1;BMS1;EXOSC8;DHX37;SURF6;UTP20;EXOSC3;EXOSC2;AAMP;MDN1;DCAF13;UTP6;NOP58;MTERF3;UTP3;RPP40;DDX31;RRP1B;WDR12;WDR55;BYSL;RPS26;EIF6;NOL11;RAN;MPHOS…
RNA metabolic process (GO:0016070)	59/191	3.7213e-13	1.87321e-10	0	0	3.52166	100.788	TP53RK;FASTKD1;DDX46;DDX47;CELF2;DIS3L;DDX42;HNRNPR;CASC3;SYNCRIP;CLP1;PAPOLA;POLE;RBM5;RBM6;DDX18;LIG1;DDX56;DDX54;DICER1;GTF2F1;SUPV3L1;DDX39A;DDX39B;HNRNPH1;RNASEH2C;PCNA;NUFIP1;DDX27;DHX8;DDX24;DHX9;YTHDC2;PARN;DDX20;DDX21;TBRG4;DHX30;DHX33;PABPN1;DHX34;POLR2B;PPP1R8;DHX37;DROSHA;POLR2F;POLR2G;HNRNPA0;RBM39;WTAP;DDX31;SETX;HNRNPM;HNRNPK;HNRNPF;AGO1;AGO2;HNRNPD;RBMX
regulation of rRNA processing (GO:2000232)	7/12	0.00011997	0.00357867	0	0	10.8572	98.0217	USP36;SHQ1;DIMT1;HEATR1;WDR75;RIOK2;WDR43
purine nucleoside monophosphate biosynthetic process (GO:0009127)	7/12	0.00011997	0.00357867	0	0	10.8572	98.0217	ADSL;ATIC;GMPS;PAICS;PFAS;GART;ADSS
rRNA 3'-end processing (GO:0031125)	7/12	0.00011997	0.00357867	0	0	10.8572	98.0217	EXOSC6;EXOSC5;ERI1;ERI2;EXOSC8;EXOSC3;EXOSC2
proteasomal ubiquitin-independent protein catabolic process (GO:0010499)	12/24	3.54472e-06	0.000178432	0	0	7.7691	97.5026	PSMA5;PSMB7;PSMA3;PSMB4;PSMA4;PSMB5;KLHL25;PSMB2;PSME4;PSMB1;KEAP1;NFE2L2
maturation of 5.8S rRNA from tricistronic rRNA transcript (SSU-rRNA, 5.8S rRNA, LSU-rRNA) (GO:0000466)	10/19	1.31791e-05	0.000583213	0	0	8.62622	96.9317	PDCD11;ERI1;ERI2;PES1;EXOSC8;UTP20;WDR12;EXOSC3;EXOSC2;FTSJ3
G1/S transition of mitotic cell cycle (GO:0000082)	37/105	1.35629e-10	4.5515e-08	0	0	4.26069	96.8074	PRIM2;PCNA;MCM7;MAX;CUL3;CUL1;MCM10;ORC5;CCND1;ORC2;EIF4EBP1;E2F1;RCC1;PIM2;POLE;BRD4;RANBP2;RANBP3;RRM2;CDC6;CDC25A;DHFR;CUL4A;TFDP1;CCNE2;NASP;TFDP2;CCNE1;CDK4;POLE2;MCM3;MCM4;MCM5;MCM6;BCAT1;CACUL1;MCM2
nuclear polyadenylation-dependent ncRNA catabolic process (GO:0071046)	4/6	0.00212407	0.0342144	0	0	15.4926	95.3478	EXOSC10;EXOSC8;EXOSC3;EXOSC2
nuclear polyadenylation-dependent rRNA catabolic process (GO:0071035)	4/6	0.00212407	0.0342144	0	0	15.4926	95.3478	EXOSC10;EXOSC8;EXOSC3;EXOSC2
histone H4-K12 acetylation (GO:0043983)	4/6	0.00212407	0.0342144	0	0	15.4926	95.3478	MEAF6;KAT7;JADE3;JADE2
mRNA 5'-splice site recognition (GO:0000395)	4/6	0.00212407	0.0342144	0	0	15.4926	95.3478	SFSWAP;SRSF1;PSIP1;SNRPC
regulation of lysosomal protein catabolic process (GO:1905165)	4/6	0.00212407	0.0342144	0	0	15.4926	95.3478	LAPTM4B;GBA;ATP13A2;LDLR
regulation of fat cell proliferation (GO:0070344)	4/6	0.00212407	0.0342144	0	0	15.4926	95.3478	PER2;TFDP1;E2F1;E2F3
mitochondrial tRNA modification (GO:0070900)	5/8	0.00081385	0.0160656	0	0	12.9154	91.8767	TRMU;TRMT10C;PUS1;TRIT1;TRMT61B
U4 snRNA 3'-end processing (GO:0034475)	5/8	0.00081385	0.0160656	0	0	12.9154	91.8767	EXOSC6;EXOSC5;EXOSC8;EXOSC3;EXOSC2
peptidyl-lysine monomethylation (GO:0018026)	5/8	0.00081385	0.0160656	0	0	12.9154	91.8767	SETD4;SETD2;SETD6;SMYD2;EHMT1
regulation of cellular ketone metabolic process (GO:0010565)	24/61	1.95942e-08	2.37784e-06	0	0	5.05894	89.7863	NQO1;PSMD12;PSMD11;PSMD14;ODC1;AZIN1;PSMA5;PSMB7;PSMD6;PSMA3;PSMB4;PSMD7;PSMA4;PSMB5;PSMD4;PSMB2;PSMC3;PSMC4;PSMD2;PSME3;PSME4;PSMB1;PSMD1;PSMF1
maturation of 5.8S rRNA (GO:0000460)	9/17	3.42053e-05	0.00125223	0	0	8.73071	89.779	EXOSC10;EIF6;PDCD11;PES1;MAK16;WDR12;RRP15;FTSJ3;MPHOSPH6
regulation of transcription from RNA polymerase I promoter (GO:0006356)	9/17	3.42053e-05	0.00125223	0	0	8.73071	89.779	DHX33;TAF1C;HEATR1;ERBB2;UBTF;WDR75;FLNA;WDR43;ATF4
negative regulation of G2/M transition of mitotic cell cycle (GO:0010972)	24/62	2.8512e-08	3.10318e-06	0	0	4.92554	85.571	USP47;PSMD12;PSMD11;PSMD14;VPS4A;CUL1;PSMA5;PSMB7;PSMD6;PSMA3;PSMB4;PSMD7;PSMA4;PSMB5;PSMD4;PSMB2;PSMC3;PSMC4;PSMD2;PSME3;PSME4;PSMB1;PSMD1;PSMF1
histone H4-K8 acetylation (GO:0043982)	8/15	8.92214e-05	0.00282909	0	0	8.86591	82.6692	MEAF6;KANSL1;KANSL2;MCRS1;KANSL3;JADE3;KAT7;JADE2
histone H4-K5 acetylation (GO:0043981)	8/15	8.92214e-05	0.00282909	0	0	8.86591	82.6692	MEAF6;KANSL1;KANSL2;MCRS1;KANSL3;JADE3;KAT7;JADE2
regulation of alcohol biosynthetic process (GO:1902930)	15/34	1.60603e-06	8.6233e-05	0	0	6.13916	81.9071	FDPS;SREBF1;HMGCS1;NFYC;CYP51A1;ELOVL6;HMGCR;LSS;SQLE;SCD;FASN;MVD;DHCR7;KPNB1;RAN
RNA processing (GO:0006396)	56/193	2.38847e-11	9.61838e-09	0	0	3.21536	78.6407	DDX47;CELF2;HNRNPR;CCAR2;EFTUD2;SYNCRIP;CLP1;SNRPD1;KHSRP;SNRPD3;BCAS2;RBM5;RBM6;SRRM4;DDX54;PRPF4B;DICER1;SFPQ;PRPF6;DDX39B;HNRNPH1;PRPF3;FASTKD5;SF3B4;NUFIP1;DHX8;DHX9;YTHDC2;SRSF1;SUPT4H1;DDX20;PPP2CA;DHX30;DHX33;PABPN1;DHX34;U2AF2;DHX37;DROSHA;HNRNPA0;SF3A3;ZRSR2;RBM39;SF3A1;MTERF3;NONO;SUPT5H;LSM3;SRPK1;SETX;NUDT21;LIN28B;HNRNPK;LIN28A;HNRNPF;HNRNPD
negative regulation of mitotic cell cycle phase transition (GO:1901991)	28/79	2.00761e-08	2.37784e-06	0	0	4.28609	75.9655	PSMD12;PSMD11;PSMD14;CUL1;PKD2;CDC73;ZFP36L2;PSMB7;PSMD6;PSMB4;PSMD7;PSMB5;PSMD4;PSMB2;PSMD2;PSMB1;PSMD1;PSMF1;DACT1;USP47;PSMA5;PSMA3;RBL1;PSMA4;PSMC3;PSMC4;PSME3;PSME4
RNA interference (GO:0016246)	7/13	0.000234197	0.00616413	0	0	9.04716	75.6283	DHX9;CLP1;AGO2;DROSHA;DICER1;TSN;TARBP2
SCF-dependent proteasomal ubiquitin-dependent protein catabolic process (GO:0031146)	26/72	4.10979e-08	4.03661e-06	0	0	4.40989	75.0004	PSMD12;PSMD11;PSMD14;CUL1;PSMB7;PSMD6;PSMB4;PSMD7;PSMB5;PSMD4;PSMB2;PSMD2;PSMB1;PSMD1;PSMF1;BTRC;FBXO9;FBXL18;PSMA5;PSMA3;PSMA4;PSMC3;PSMC4;PSME3;PSME4;FBXL3
positive regulation of ubiquitin-protein ligase activity involved in regulation of mitotic cell cycle transition (GO:0051437)	27/76	3.38007e-08	3.52913e-06	0	0	4.3003	73.9771	PSMD12;PSMD11;PSMD14;CUL1;CDC20;PSMB7;PSMD6;PSMB4;PSMD7;PSMB5;PSMD4;PSMB2;PSMD2;PSMB1;PSMD1;PSMF1;BTRC;ANAPC7;PSMA5;PSMA3;PSMA4;PSMC3;PSMC4;PSME3;PSME4;CDC16;ANAPC1
DNA replication (GO:0006260)	38/120	2.55462e-09	4.28644e-07	0	0	3.62747	71.7709	BLM;FEN1;SET;MCM7;MCM10;ORC5;TBRG1;ING5;BRIP1;EXO1;ORC2;POLD2;KAT7;CLSPN;TOPBP1;ATRIP;POLE;TIPIN;RFC3;RFC1;NCOA6;RFC2;REV1;CDC6;CDC25A;FAM111A;RAD50;NASP;GRWD1;POLE2;TIMELESS;MCM3;MCM4;MCM5;DNA2;MCM6;TOP1;MCM2
purine nucleobase metabolic process (GO:0006144)	6/11	0.000619791	0.0130675	0	0	9.3021	68.7065	PRPS1;MTHFD1;MTHFD1L;GMPS;PAICS;PRTFDC1
ATP-dependent chromatin remodeling (GO:0043044)	13/30	1.01942e-05	0.000466499	0	0	5.942	68.2956	SMARCE1;SMARCC1;SMARCC2;CHD8;ACTL6A;SMARCA5;CHD4;SMARCA4;CECR2;NASP;ANP32E;SMARCAD1;MTA2
DNA metabolic process (GO:0006259)	79/314	7.50639e-12	3.35869e-09	0	0	2.65698	68.0592	SMARCAL1;FEN1;SMG1;MCM7;HMGB3;MCM10;HMGB1;ING5;TATDN2;TRIM28;SUMO1;EXO1;SMARCAD1;KAT7;TOPBP1;POLE;TOP3B;DFFB;TIPIN;USP7;RFC3;LIG1;RFC1;NCOA6;RFC2;REV1;SETMAR;TERF1;CDC25A;TSN;SUPV3L1;MSH2;GRWD1;PSME4;TIMELESS;MCM3;MCM4;MCM5;DNA2;MCM6;TOP1;TP53;DCTPP1;MCM2;PRIM2;BLM;SET;PCNA;PDS5B;PDS5A;UNG;ORC5;TBRG1;BRIP1;ERI1;CBS;ERI2;TDG;ORC2;POLD2;CLSPN;ATRIP;MUTYH;CTC1;XRCC6;XRCC5;INTS3;XRCC2;FANCA;CDC6;FAM1…
regulation of G2/M transition of mitotic cell cycle (GO:0010389)	44/149	1.74101e-09	3.18684e-07	0	0	3.28465	66.2475	PSMD12;PSMD11;PSMD14;CETN2;VPS4B;CUL1;CCP110;PSMB7;PSMD6;PSMB4;PSMD7;TUBA1A;PSMB5;CCND1;PSMD4;PSMB2;PRKAR2B;PSMD2;PSMB1;PSMD1;PSMF1;YWHAG;CDK5RAP2;CEP78;BRD4;USP47;HSP90AA1;CEP135;RCC2;TUBB;CSNK1D;DYNLL1;TUBB4B;HAUS1;PSMA5;PSMA3;PSMA4;PSMC3;CDK4;PSMC4;PSME3;PSME4;FGFR1OP;CEP41
anaphase-promoting complex-dependent catabolic process (GO:0031145)	27/79	8.57089e-08	7.04387e-06	0	0	4.05151	65.9275	PSMD12;PSMD11;PSMD14;CUL3;CDC20;PSMB7;PSMD6;PSMB4;PSMD7;PSMB5;PSMD4;PSMB2;PSMD2;PSMB1;PSMD1;PSMF1;SKP2;ANAPC7;PSMA5;PSMA3;PSMA4;PSMC3;PSMC4;PSME3;PSME4;CDC16;ANAPC1
positive regulation of protein ubiquitination involved in ubiquitin-dependent protein catabolic process (GO:2000060)	29/87	5.40969e-08	4.9511e-06	0	0	3.90358	65.3166	PSMD12;PSMD11;PSMD14;CUL1;CDC20;PSMB7;PSMD6;PSMB4;PSMD7;PSMB5;PSMD4;RNF139;PSMB2;PSMD2;PSMB1;PSMD1;PSMF1;BTRC;ANAPC7;SMURF1;PSMA5;PSMA3;PSMA4;PSMC3;PSMC4;PSME3;PSME4;CDC16;ANAPC1
protein sumoylation (GO:0016925)	24/68	2.22596e-07	1.54551e-05	0	0	4.25243	65.1383	NUP214;NDC1;PIAS4;RANBP2;ZNF451;POM121;PCNA;L3MBTL2;BCL11A;NUP153;SENP2;RANGAP1;TOPORS;NUP160;SENP1;SUMO1;TRIM28;POM121C;NUP85;SUMO3;NFATC2IP;NUP88;TOP1;TP53BP1
regulation of hematopoietic stem cell differentiation (GO:1902036)	26/76	1.44739e-07	1.09974e-05	0	0	4.05618	63.8781	YAP1;PSMD12;PSMD11;LDB1;PSMD14;PSMB7;PSMD6;PSMB4;PSMD7;PSMB5;PSMD4;PSMB2;PSMD2;PSMB1;ABL1;PSMD1;PSMF1;YTHDF2;SETD1A;PSMA5;PSMA3;PSMA4;PSMC3;PSMC4;PSME3;PSME4
regulation of transcription, DNA-templated (GO:0006355)	288/1598	4.20744e-16	5.64779e-13	0	0	1.80095	63.7616	SMARCAL1;ZMYND8;EHMT1;CCAR2;SPIB;TRIM28;ZNF726;ZNF605;EPC1;EPC2;KAT7;BTRC;ATXN7L3;RNF111;CDK5RAP2;SMARCC1;SMARCC2;ZNF283;SFMBT1;ZNF281;RFX3;RFX1;SOX12;EID1;EID2;SFRP2;ZNF717;RFX7;TFAM;TRIB3;ATF5;TP53;ATF4;ZNF154;ZNF274;SET;CTBP2;SRCAP;DHX9;SUPT4H1;BAZ2B;HIF1A;BRIP1;ZNF829;NUP85;TP53BP1;PATZ1;ZNF268;ZBED5;PPARGC1B;ZNF264;CREBBP;XRCC6;ZNF383;FZD2;MTERF3;ZNF140;BCL11B;ZNF260;XRCC5;BCL11A;FZD7;SS18L2…
Wnt signaling pathway, planar cell polarity pathway (GO:0060071)	29/88	7.1921e-08	6.16225e-06	0	0	3.8372	63.1131	PSMD12;PSMD11;PSMD14;PSMB7;PSMD6;PSMB4;PSMD7;PSMB5;PSMD4;PSMB2;PSMD2;PSMB1;PSMD1;DVL3;PSMF1;AP2M1;FZD2;RYK;SMURF1;FZD7;ARHGEF19;PSMA5;PSMA3;PSMA4;DAAM1;PSMC3;PSMC4;PSME3;PSME4
cell cycle G1/S phase transition (GO:0044843)	30/92	5.63579e-08	5.04341e-06	0	0	3.77848	63.0686	PRIM2;MCM7;MAX;CUL3;CUL1;MCM10;ORC5;CCND1;ORC2;EIF4EBP1;RCC1;PIM2;POLE;RANBP2;RANBP3;CDC6;CDC25A;CUL4A;CCNE2;NASP;CCNE1;CDK4;POLE2;MCM3;MCM4;MCM5;MCM6;BCAT1;CACUL1;MCM2
rRNA processing (GO:0006364)	55/202	5.05653e-10	1.1978e-07	0	0	2.94013	62.934	LTV1;DDX47;RPP30;WDR3;RRP1;DIS3L;MRPS12;NAT10;WDR43;RIOK2;UTP14A;RRP15;PELP1;UTP11;IMP3;TEX10;DDX56;WDR75;CSNK1D;EBNA1BP2;SBDS;DDX27;HEATR1;NOP2;MAK16;ISG20L2;NOLC1;NOL6;EXOSC6;EXOSC5;EMG1;EXOSC10;PDCD11;ERI1;PES1;BMS1;EXOSC8;DHX37;UTP20;EXOSC3;EXOSC2;MDN1;DCAF13;UTP6;NOP58;UTP3;RPP40;RRP1B;WDR12;WDR55;BYSL;RPS26;EIF6;NOL11;MPHOSPH6
negative regulation of cell cycle G2/M phase transition (GO:1902750)	24/69	3.04462e-07	2.00995e-05	0	0	4.15769	62.385	USP47;PSMD12;PSMD11;PSMD14;CUL1;PSMA5;PSMB7;PSMD6;PSMA3;PSMB4;PSMD7;PSMA4;PSMB5;PSMD4;PSMB2;PSMC3;PSMC4;PSMD2;PSME3;PSME4;PSMB1;PSMD1;PSMF1;ATF5
maturation of LSU-rRNA from tricistronic rRNA transcript (SSU-rRNA, 5.8S rRNA, LSU-rRNA) (GO:0000463)	5/9	0.00165837	0.0282977	0	0	9.686	62.009	RPL7L1;PES1;RPF2;WDR12;FTSJ3
nuclear-transcribed mRNA catabolic process, exonucleolytic, 3'-5' (GO:0034427)	5/9	0.00165837	0.0282977	0	0	9.686	62.009	EXOSC6;EXOSC5;EXOSC8;EXOSC3;EXOSC2
production of siRNA involved in RNA interference (GO:0030422)	5/9	0.00165837	0.0282977	0	0	9.686	62.009	AGO2;DROSHA;DICER1;TSN;TARBP2
positive regulation of ribosome biogenesis (GO:0090070)	5/9	0.00165837	0.0282977	0	0	9.686	62.009	DIMT1;HEATR1;WDR75;RIOK2;WDR43
positive regulation of rRNA processing (GO:2000234)	5/9	0.00165837	0.0282977	0	0	9.686	62.009	DIMT1;HEATR1;WDR75;RIOK2;WDR43
regulation of hematopoietic progenitor cell differentiation (GO:1901532)	26/77	1.94869e-07	1.4268e-05	0	0	3.97643	61.4395	YAP1;PSMD12;PSMD11;LDB1;PSMD14;PSMB7;PSMD6;PSMB4;PSMD7;PSMB5;PSMD4;PSMB2;PSMD2;PSMB1;ABL1;PSMD1;PSMF1;YTHDF2;SETD1A;PSMA5;PSMA3;PSMA4;PSMC3;PSMC4;PSME3;PSME4
regulation of establishment of planar polarity (GO:0090175)	29/89	9.50947e-08	7.50875e-06	0	0	3.77304	61.0039	PSMD12;PSMD11;PSMD14;PSMB7;PSMD6;PSMB4;PSMD7;PSMB5;PSMD4;PSMB2;PSMD2;PSMB1;PSMD1;DVL3;PSMF1;AP2M1;DACT1;FZD2;SMURF1;FZD7;ARHGEF19;PSMA5;PSMA3;PSMA4;DAAM1;PSMC3;PSMC4;PSME3;PSME4
DNA modification (GO:0006304)	7/14	0.000422103	0.00976901	0	0	7.75427	60.2527	EXOSC6;EXOSC5;OGG1;TDG;EXOSC3;UNG;MUTYH
ribonucleoside monophosphate biosynthetic process (GO:0009156)	7/14	0.000422103	0.00976901	0	0	7.75427	60.2527	ADSL;ATIC;GMPS;PAICS;PFAS;GART;ADSS
regulation of transcription from RNA polymerase II promoter in response to hypoxia (GO:0061418)	26/78	2.60666e-07	1.7495e-05	0	0	3.89973	59.1201	PSMD12;PSMD11;PSMD14;LIMD1;HIF1A;PSMB7;PSMD6;PSMB4;PSMD7;PSMB5;PSMD4;PSMB2;PSMD2;PSMB1;PSMD1;PSMF1;CREBBP;EGLN2;PSMA5;PSMA3;PSMA4;PSMC3;PSMC4;PSME3;PSME4;NFE2L2
positive regulation of ubiquitin protein ligase activity (GO:1904668)	27/82	2.05073e-07	1.47469e-05	0	0	3.82987	58.9796	PSMD12;PSMD11;PSMD14;CUL1;CDC20;PSMB7;PSMD6;PSMB4;PSMD7;PSMB5;PSMD4;PSMB2;PSMD2;PSMB1;PSMD1;PSMF1;BTRC;ANAPC7;PSMA5;PSMA3;PSMA4;PSMC3;PSMC4;PSME3;PSME4;CDC16;ANAPC1
protein modification by small protein removal (GO:0070646)	66/261	3.12169e-10	7.85689e-08	0	0	2.66554	58.3419	USP36;USPL1;CCP110;KEAP1;MYSM1;CDC20;SENP6;PSMD6;PSMD7;PSMD4;PSMD2;OTUD6B;PSMD1;SKP2;NFRKB;USP47;USP7;USP49;USP44;ACTL6A;UCHL3;SENP2;RAD23B;CDC25A;SENP1;PSMA5;PSMA3;PSMA4;PSME3;DMWD;PSME4;STAMBP;TP53;OTUB1;INO80E;PSMD12;PSMD11;USP16;PSMD14;USP10;USP12;HIF1A;PSMB7;PSMB4;PSMB5;PSMB2;PSMB1;USP1;PSMF1;CLSPN;TOR1A;MCRS1;USP22;ADRM1;INO80;SMAD7;COPS4;NFKBIA;ASXL1;CYLD;COPS3;COPS5;PSMC3;APC;PSMC4;ASXL2
proteasomal protein catabolic process (GO:0010498)	61/237	6.86427e-10	1.53569e-07	0	0	2.72639	57.5255	GSK3A;UBXN2A;KEAP1;UBE3A;CDC20;PSMD6;PSMD7;HERC2;PSMD4;PSMD2;PSMD1;BTRC;RNF111;RNF44;ANAPC7;USP44;DNAJB12;ARMC8;TOPORS;RNF41;PSMA5;PSMA3;PSMA4;PSME3;PSME4;TRIM13;SPOPL;RBCK1;TP53;ANAPC1;AMER1;PSMD12;PSMD11;RNF34;PSMD14;CUL3;CUL1;PSMB7;ZNRF1;PSMB4;PSMB5;RNF139;PSMB2;BTBD1;PSMB1;SPOP;PSMF1;ATE1;KLHL25;SMURF1;SIAH1;WWP2;CUL4A;PSMC3;APC;PSMC4;CDC16;ERCC8;UBE2K;RNF187;NFE2L2
negative regulation of ubiquitin-protein ligase activity involved in mitotic cell cycle (GO:0051436)	24/71	5.5697e-07	3.45064e-05	0	0	3.98032	57.3196	PSMD12;PSMD11;ANAPC7;PSMD14;CDC20;PSMA5;PSMB7;PSMD6;PSMA3;PSMB4;PSMD7;PSMA4;PSMB5;PSMD4;PSMB2;PSMC3;PSMC4;PSMD2;PSME3;PSMB1;CDC16;PSMD1;PSMF1;ANAPC1
regulation of mitotic cell cycle phase transition (GO:1901990)	50/184	3.28679e-09	5.29436e-07	0	0	2.92777	57.1892	CETN2;CCP110;CDC20;PSMD6;PSMD7;TUBA1A;PSMD4;PSMD2;PSMD1;RIOK2;BTRC;YWHAG;CDK5RAP2;HSP90AA1;CEP135;ANAPC7;TUBB;CSNK1D;DYNLL1;HAUS1;PSMA5;PSMA3;PSMA4;ZW10;PSME3;PSME4;ANAPC1;PSMD12;PSMD11;PSMD14;CUL1;ZFP36L2;PSMB7;PSMB4;PSMB5;PSMB2;PRKAR2B;PSMB1;E2F1;PSMF1;CEP78;MAD2L1BP;INO80;CDC6;TUBB4B;PSMC3;PSMC4;CDC16;FGFR1OP;CEP41
chromatin-mediated maintenance of transcription (GO:0048096)	4/7	0.00450669	0.0598959	0	0	10.3278	55.7927	ELOF1;KMT2B;ARID1A;ARID1B
protein localization to cytoplasmic stress granule (GO:1903608)	4/7	0.00450669	0.0598959	0	0	10.3278	55.7927	TIA1;SSB;DHX9;YBX1
G-quadruplex DNA unwinding (GO:0044806)	4/7	0.00450669	0.0598959	0	0	10.3278	55.7927	BLM;DHX9;DDX11;DNA2
purine nucleotide biosynthetic process (GO:0006164)	4/7	0.00450669	0.0598959	0	0	10.3278	55.7927	PRPS1;ADSL;MTHFD1;AMPD2
progesterone receptor signaling pathway (GO:0050847)	4/7	0.00450669	0.0598959	0	0	10.3278	55.7927	YAP1;SRC;UBE3A;PHB
nuclear export (GO:0051168)	29/92	2.13014e-07	1.50492e-05	0	0	3.59276	55.1916	POM121;NXT1;CSE1L;SRSF1;PHAX;CASC3;MALT1;NXF1;XPO4;POM121C;U2AF2;XPO6;CHORDC1;NUP88;EIF5A;NUP214;RANBP2;CHTOP;RANBP3;SMURF1;THOC3;NUP153;LSG1;DDX39A;DDX39B;SRSF3;CALR;SRSF6;RAN
mitochondrial RNA metabolic process (GO:0000959)	9/20	0.000171375	0.0047595	0	0	6.34853	55.0523	SUPV3L1;TRMT10C;FASTKD1;MTERF3;ELAC2;FASTKD5;TFAM;SLC25A33;TBRG4
regulation of ubiquitin-protein ligase activity involved in mitotic cell cycle (GO:0051439)	24/72	7.45318e-07	4.4797e-05	0	0	3.89718	54.987	PSMD12;PSMD11;ANAPC7;PSMD14;CDC20;PSMA5;PSMB7;PSMD6;PSMA3;PSMB4;PSMD7;PSMA4;PSMB5;PSMD4;PSMB2;PSMC3;PSMC4;PSMD2;PSME3;PSMB1;CDC16;PSMD1;PSMF1;ANAPC1
nucleic acid metabolic process (GO:0090304)	26/80	4.57788e-07	2.92621e-05	0	0	3.75488	54.8094	SMARCAL1;FEN1;DDX24;HNRNPR;CASC3;ERI1;POLR2B;ERI2;POLR2F;POLR2G;TOPBP1;HNRNPA0;WTAP;DDX54;SETMAR;GTF2F1;HNRNPM;RAD50;HNRNPK;HNRNPH1;PDE12;HNRNPF;HNRNPD;DNA2;RBMX;RAN
non-canonical Wnt signaling pathway (GO:0035567)	37/127	4.93802e-08	4.62451e-06	0	0	3.21517	54.0911	PSMD12;PSMD11;PSMD14;PSMB7;PSMD6;PSMB4;PSMD7;GNG2;PSMB5;PSMD4;PSMB2;PSMD2;PSMB1;PSMD1;DVL3;PSMF1;AP2M1;FZD2;SMURF1;RYK;FZD7;ARHGEF19;PSMA5;PSMA3;PLCB3;SFRP2;PSMA4;SMO;DAAM1;PSMC3;PSMC4;PSME3;AGO1;PSME4;AGO2;CALM1;TNRC6A
secondary alcohol biosynthetic process (GO:1902653)	14/36	2.08941e-05	0.000867426	0	0	4.94552	53.2931	FDPS;HMGCS1;CYP51A1;DHCR24;HMGCR;LSS;ACAT2;ACLY;SQLE;EBP;ERG28;MVD;DHCR7;LBR
negative regulation of ubiquitin protein ligase activity (GO:1904667)	25/77	7.73622e-07	4.58144e-05	0	0	3.74809	52.7438	PSMD12;PSMD11;PSMD14;CDC20;PSMB7;PSMD6;PSMB4;PSMD7;PSMB5;PSMD4;PSMB2;PSMD2;PSMB1;PSMD1;PSMF1;ANAPC7;USP44;PSMA5;PSMA3;PSMA4;PSMC3;PSMC4;PSME3;CDC16;ANAPC1
serine family amino acid biosynthetic process (GO:0009070)	6/12	0.00111961	0.0207773	0	0	7.75131	52.6684	MTHFD1;CBS;PSAT1;SEPHS1;SEPHS2;PSPH
regulation of transcription of nuclear large rRNA transcript from RNA polymerase I promoter (GO:1901836)	6/12	0.00111961	0.0207773	0	0	7.75131	52.6684	IPPK;DDX11;NCL;MARS;NOL11;SMARCA4
regulation of histone methylation (GO:0031060)	6/12	0.00111961	0.0207773	0	0	7.75131	52.6684	CHTOP;NSD1;TET1;PAF1;ZNF335;PRDM10
ribonucleoprotein complex assembly (GO:0022618)	43/156	2.5674e-08	2.91266e-06	0	0	2.98006	52.0849	DHX9;CELF2;NOP2;SRSF1;PPAN;DDX20;RPF2;LIMD1;CDC73;MRPL11;MRPL20;CLP1;SNRPD1;DENR;BRIX1;SNRPD3;SMN1;TXNL4A;MDN1;RBM5;ZRSR2;PRMT5;HSP90AA1;PRMT7;MTERF3;DICER1;ERAL1;LSM3;TARBP2;SRPK1;ATXN2L;SETX;SHQ1;PRPF6;DDX39B;EIF6;STRAP;SNRPE;SRSF6;SNRPC;EIF3A;SF1;RBM22
tRNA-containing ribonucleoprotein complex export from nucleus (GO:0071431)	13/33	3.50284e-05	0.00125946	0	0	5.04985	51.8081	RANBP2;NUP214;NDC1;POM121;SSB;NUP153;NUP160;NOL6;POM121C;XPOT;NUP85;NUP88;RAN
tRNA export from nucleus (GO:0006409)	13/33	3.50284e-05	0.00125946	0	0	5.04985	51.8081	RANBP2;NUP214;NDC1;POM121;SSB;NUP153;NUP160;NOL6;POM121C;XPOT;NUP85;NUP88;RAN
rRNA metabolic process (GO:0016072)	52/200	8.41074e-09	1.09258e-06	0	0	2.75712	51.2652	LTV1;DDX47;RPP30;WDR3;RRP1;DIS3L;MRPS12;WDR43;RIOK2;UTP14A;PELP1;UTP11;IMP3;TEX10;DDX56;WDR75;CSNK1D;EBNA1BP2;SBDS;DDX27;HEATR1;ISG20L2;NOLC1;NOL6;EXOSC6;EXOSC5;EMG1;EXOSC10;PDCD11;ERI1;PES1;BMS1;EXOSC8;DHX37;UTP20;EXOSC3;EXOSC2;MDN1;DCAF13;UTP6;NOP58;NIFK;UTP3;RPP40;RRP1B;WDR12;WDR55;BYSL;RPS26;MARS;NOL11;MPHOSPH6
regulation of cholesterol biosynthetic process (GO:0045540)	15/40	1.78194e-05	0.000751784	0	0	4.66418	51.0038	FDPS;SREBF1;HMGCS1;NFYC;CYP51A1;ELOVL6;HMGCR;LSS;SQLE;SCD;FASN;MVD;DHCR7;KPNB1;RAN
regulation of viral transcription (GO:0046782)	15/40	1.78194e-05	0.000751784	0	0	4.66418	51.0038	CTDP1;DHX9;SUPT4H1;RSF1;GTF2F1;SUPT5H;TARBP2;PSMC3;POLR2B;TRIM13;POLR2F;POLR2G;NELFCD;TRIM27;TRIM11
regulation of primary metabolic process (GO:0080090)	39/139	6.6913e-08	5.85779e-06	0	0	3.05104	50.4029	PSMD12;PSMD11;PSMD14;ODC1;HMGCR;PSMB7;PSMD6;PSMB4;PSMD7;RXRA;PSMB5;PSMD4;SIN3B;PSMB2;SIN3A;PSMD2;PSMB1;PSMD1;PSMF1;LDLR;ABCA1;NCOA2;NQO1;CREBBP;HMGCS1;NCOA6;TXNRD1;EDF1;CACYBP;AZIN1;PSMA5;PSMA3;NCOR1;PSMA4;PSMC3;PSMC4;PSME3;PSME4;TRIB3
mitotic cell cycle phase transition (GO:0044772)	56/221	6.23681e-09	9.30209e-07	0	0	2.66547	50.3582	MCM7;CETN2;CCP110;MCM10;TUBA1A;CCND1;RCC1;PIM2;BTRC;POLE;RAB8A;YWHAG;CDK5RAP2;HSP90AA1;CEP135;TUBB;CSNK1D;DYNLL1;MASTL;CDC25A;HAUS1;CCNE2;CCNE1;MCM3;MCM4;MCM5;MCM6;BCAT1;CACUL1;AJUBA;ANAPC1;MCM2;PRIM2;CTDP1;MAX;CUL3;CUL1;ARPP19;ORC5;SPAST;PRKAR2B;ORC2;EIF4EBP1;CEP78;RANBP2;RANBP3;CDC6;TUBB4B;CUL4A;NASP;CDK4;POLE2;FGFR1OP;CEP41;CDK14;NES
spliceosomal snRNP assembly (GO:0000387)	14/37	3.00842e-05	0.00114292	0	0	4.73023	49.2488	PRMT5;PRMT7;DDX20;PRPF6;SNRPD1;PRPF3;CD2BP2;STRAP;PRPF31;SNRPE;SNRPD3;SMN1;SNRPC;RBM22
antigen processing and presentation of exogenous peptide antigen via MHC class I, TAP-dependent (GO:0002479)	24/75	1.71617e-06	8.99381e-05	0	0	3.66731	48.685	PDIA3;PSMD12;PSMD11;ITGB5;PSMD14;PSMA5;PSMB7;PSMD6;PSMA3;PSMB4;PSMD7;PSMA4;PSMB5;PSMD4;PSMB2;PSMC3;PSMC4;PSMD2;PSME3;PSME4;PSMB1;PSMD1;PSMF1;CALR
mRNA splice site selection (GO:0006376)	10/24	0.000162902	0.00465253	0	0	5.54386	48.3556	SF3A3;SETX;SF3A1;SFSWAP;CELF2;SRSF1;PSIP1;SRSF6;SNRPC;SF1
RNA-dependent DNA biosynthetic process (GO:0006278)	9/21	0.000269521	0.00700234	0	0	5.81916	47.8269	HSP90AA1;RAD50;RFC1;GAR1;TNKS1BP1;TERF1;PPIA;SMG5;WRAP53
protein ubiquitination (GO:0016567)	107/506	1.72909e-10	5.35617e-08	0	0	2.12657	47.8015	KEAP1;KLHDC7A;UBE3A;UBE2Z;NPEPPS;PSMD6;PSMD7;HERC2;PSMD4;PSMD2;PSMD1;BTRC;SKP2;RNF111;FBXO9;TRIM23;RNF44;USP7;UBE2E3;MUL1;NOSIP;RC3H2;RNF41;PSME3;PSME4;TRIM13;RBCK1;UBE2V1;HIST1H2BB;NAIP;HIST1H2BC;KLHL18;PSMD12;PSMD11;PSMD14;CUL3;CUL1;UBR4;HIF1A;PDZD4;BTBD1;PSMF1;KLHL25;SMURF1;SIAH1;KLHL21;KLHL23;UBE2N;TPP2;PAF1;UBE2O;FBXL3;UBE2K;RAD18;RNF220;RNF187;NFE2L2;RNF10;CDC73;SHPRH;UCHL3;TOPORS;PSMA5;RNF…
regulation of stem cell differentiation (GO:2000736)	27/88	1.00625e-06	5.70726e-05	0	0	3.45199	47.6695	YAP1;PSMD12;PSMD11;LDB1;PSMD14;ZFP36L2;PSMB7;PSMD6;PSMB4;PSMD7;PSMB5;PSMD4;PSMB2;PSMD2;PSMB1;ABL1;PSMD1;PSMF1;YTHDF2;SETD1A;PSMA5;PSMA3;PSMA4;PSMC3;PSMC4;PSME3;PSME4
regulation of cholesterol metabolic process (GO:0090181)	15/41	2.51387e-05	0.000992485	0	0	4.48453	47.4961	FDPS;SREBF1;HMGCS1;NFYC;CYP51A1;ELOVL6;HMGCR;LSS;SQLE;SCD;FASN;MVD;DHCR7;KPNB1;RAN
spliceosomal complex assembly (GO:0000245)	15/41	2.51387e-05	0.000992485	0	0	4.48453	47.4961	ZRSR2;CELF2;SRSF1;SRPK1;SETX;PRPF6;DDX39B;SNRPD1;SNRPE;SNRPD3;SMN1;TXNL4A;SRSF6;RBM5;SF1
NIK/NF-kappaB signaling (GO:0038061)	25/80	1.7197e-06	8.99381e-05	0	0	3.54305	47.0281	PSMD12;PSMD11;PSMD14;CUL1;MALT1;PSMB7;PSMD6;PSMB4;PSMD7;PSMB5;PSMD4;IRAK1;PSMB2;PSMD2;PSMB1;PSMD1;PSMF1;BTRC;PSMA5;PSMA3;PSMA4;PSMC3;PSMC4;PSME3;PSME4
protein deubiquitination (GO:0016579)	62/257	7.64003e-09	1.04397e-06	0	0	2.49949	46.7152	USP36;CCP110;KEAP1;MYSM1;CDC20;PSMD6;PSMD7;PSMD4;PSMD2;OTUD6B;PSMD1;SKP2;ATXN7L3;NFRKB;USP47;USP7;USP49;USP44;ACTL6A;UCHL3;RAD23B;CDC25A;PSMA5;PSMA3;PSMA4;PSME3;DMWD;PSME4;STAMBP;TP53;OTUB1;INO80E;ENY2;PSMD12;PSMD11;USP16;PSMD14;USP10;USP12;HIF1A;PSMB7;PSMB4;PSMB5;PSMB2;PSMB1;USP1;PSMF1;CLSPN;MCRS1;USP22;ADRM1;INO80;SMAD7;NFKBIA;ASXL1;CYLD;COPS5;PSMC3;APC;PSMC4;OTULIN;ASXL2
regulation of transcription from RNA polymerase II promoter in response to stress (GO:0043618)	28/93	9.78265e-07	5.62782e-05	0	0	3.36027	46.4976	PSMD12;PSMD11;PSMD14;LIMD1;HIF1A;PSMB7;PSMD6;PSMB4;PSMD7;PSMB5;PSMD4;PSMB2;PSMD2;PSMB1;PSMD1;HMOX1;PSMF1;CREBBP;EGLN2;PSMA5;PSMA3;PSMA4;PSMC3;PSMC4;PSME3;PSME4;ATF4;NFE2L2
regulation of cellular macromolecule biosynthetic process (GO:2000112)	127/631	1.07066e-10	3.91959e-08	0	0	2.00446	46.0175	ZMYND8;SMC3;ZNF81;SALL4;ZNF605;ZNF726;ZNF569;ZNF689;KAT7;ZNF324;ZNF561;ZNF283;RFX3;ESCO2;DMTF1;ZNF717;ZNF93;KAT6B;TFAM;UBE2V1;ATF5;AJUBA;TP53;ATF4;ZNF552;ZNF793;ANKRD17;ZNF154;ZNF274;CREM;SUPT4H1;NOLC1;BAZ2B;PHB;HIF1A;ZNF829;ABL1;ZNF789;ZNF668;ZNF426;ZNF304;ZNF544;PATZ1;ZNF268;PPARGC1B;ZNF300;ZNF420;BPTF;ZNF264;ZNF660;CREBBP;ZNF383;ZNF140;BCL11B;ZNF260;BCL11A;FZD7;PHF12;NONO;HMGA2;GON4L;ZNF813;HN…
gene silencing by miRNA (GO:0035195)	12/31	8.57342e-05	0.00280692	0	0	4.90486	45.9303	CNOT6;EIF6;AGO1;AGO2;ADAR;DICER1;LIMD1;AJUBA;SPOUT1;TARBP2;TNRC6A;RAN
regulation of mRNA 3'-end processing (GO:0031440)	5/10	0.00300475	0.0445895	0	0	7.74836	44.9991	NUDT21;LEO1;PAPOLA;PAF1;CDC73
stimulatory C-type lectin receptor signaling pathway (GO:0002223)	34/121	4.37496e-07	2.84161e-05	0	0	3.05281	44.6999	PSMD12;PSMD11;PSMD14;SRC;CUL1;MALT1;PSMB7;PSMD6;PSMB4;PSMD7;PSMB5;PSMD4;PSMB2;PSMD2;PSMB1;PSMD1;PSMF1;BTRC;PRKACB;PAK2;LYN;CREBBP;NFKBIA;PSMA5;PSMA3;PSMA4;PSMC3;PSMC4;PSME3;PSME4;UBE2N;TAB2;UBE2V1;RAF1
protein modification by small protein conjugation (GO:0032446)	87/398	1.64317e-09	3.15098e-07	0	0	2.20937	44.6881	ZNF451;KEAP1;KLHDC7A;UBE3A;UBE2Z;CDC73;HERC2;SUMO1;TRIM28;SUMO3;NFATC2IP;BTRC;RNF111;FBXO9;TRIM23;NUP214;NDC1;PIAS4;SHPRH;RNF44;USP7;UBE2E3;MUL1;NOSIP;RANGAP1;UCHL3;SENP2;TOPORS;SENP1;BIRC6;TOP1;HIST1H2BB;PDZRN3;NAIP;HIST1H2BC;KLHL18;POM121;RNF34;L3MBTL2;PCNA;HIST1H2BO;HIST1H2BJ;CUL3;HIST1H2BL;DCUN1D4;HIST1H2BK;CUL1;DCUN1D1;HIF1A;NUP160;DCAF15;ZNRF1;PDZD4;HECTD1;CAND1;POM121C;RNF139;NUP85;RNF138;…
production of miRNAs involved in gene silencing by miRNA (GO:0035196)	11/28	0.000144641	0.00422078	0	0	5.02344	44.4135	LIN28B;LIN28A;AGO1;SRRT;AGO2;DROSHA;DGCR8;ADAR;DICER1;SPOUT1;TARBP2
tRNA transport (GO:0051031)	13/35	7.23738e-05	0.00242875	0	0	4.59025	43.7619	RANBP2;NUP214;NDC1;POM121;SSB;NUP153;NUP160;NOL6;POM121C;XPOT;NUP85;NUP88;RAN
cholesterol biosynthetic process (GO:0006695)	13/35	7.23738e-05	0.00242875	0	0	4.59025	43.7619	FDPS;HMGCS1;CYP51A1;DHCR24;HMGCR;LSS;ACAT2;ACLY;SQLE;EBP;MVD;DHCR7;LBR
interleukin-1-mediated signaling pathway (GO:0070498)	28/95	1.5708e-06	8.54811e-05	0	0	3.25959	43.5609	PSMD12;PSMD11;PSMD14;CUL1;PSMB7;PSMD6;PSMB4;PSMD7;PSMB5;PSMD4;IRAK1;PSMB2;PSMD2;PSMB1;PSMD1;PSMF1;BTRC;PSMA5;NFKBIA;PSMA3;PSMA4;PSMC3;PSMC4;PSME3;PSME4;UBE2N;TAB2;UBE2V1
RNA secondary structure unwinding (GO:0010501)	16/46	2.82241e-05	0.00108246	0	0	4.14658	43.4369	DDX18;DDX27;DDX46;DDX24;DHX9;DDX47;DDX56;DDX20;DDX42;DDX31;DDX21;DDX54;DDX39A;DDX39B;AGO1;AGO2
antigen processing and presentation of exogenous peptide antigen via MHC class I (GO:0042590)	24/78	3.73898e-06	0.000185887	0	0	3.46298	43.2758	PDIA3;PSMD12;PSMD11;ITGB5;PSMD14;PSMA5;PSMB7;PSMD6;PSMA3;PSMB4;PSMD7;PSMA4;PSMB5;PSMD4;PSMB2;PSMC3;PSMC4;PSMD2;PSME3;PSME4;PSMB1;PSMD1;PSMF1;CALR
cellular response to DNA damage stimulus (GO:0006974)	74/329	7.51314e-09	1.04397e-06	0	0	2.28582	42.7599	SMARCAL1;FEN1;SMG1;MCM7;OGG1;MCM10;AATF;NIPBL;HERC2;TRIM28;CCND1;SUMO1;EXO1;TLK2;CASP2;TOPBP1;USP47;SHPRH;RFC3;LIG1;NCOA6;RFC2;DDX11;BAZ1B;MASTL;GNL1;TOPORS;DDX39A;MSH2;PSME4;TIMELESS;TP53;CACUL1;OTUB1;YAP1;BLM;USP16;STXBP4;USP10;BRAT1;PDS5B;PDS5A;CDKN2AIP;UNG;ZBTB40;BRIP1;POLD2;ABL1;E2F1;RBBP6;TP53BP1;CLSPN;ATRIP;MUTYH;LYN;SLF2;NEK4;INTS3;XRCC2;FANCA;APTX;SETX;CUL4A;RAD50;APC;RFWD3;APEX1;POLE2;T…
protein localization to nucleus (GO:0034504)	28/96	1.97749e-06	0.000102094	0	0	3.21147	42.1785	IPO13;IPO11;POM121;NXT1;CSE1L;TOR1AIP2;HIKESHI;RPF2;TBRG1;IPO9;POM121C;NUP85;NUP88;NUP214;PDIA3;RANBP2;TOR1A;RANBP3;NUP153;GPN2;GPN1;TOPORS;ARL2BP;PAF1;CALR;TAF3;KPNB1;RAN
purine-containing compound biosynthetic process (GO:0072522)	9/22	0.000409965	0.00959841	0	0	5.37123	41.8926	PRPS1;DGUOK;ADSL;PNP;MTHFD1L;MTHFD1;GMPS;AMPD2;PAICS
maturation of LSU-rRNA (GO:0000470)	9/22	0.000409965	0.00959841	0	0	5.37123	41.8926	EIF6;RPL7L1;PES1;MAK16;NOP2;RPF2;WDR12;RRP15;FTSJ3
ncRNA catabolic process (GO:0034661)	9/22	0.000409965	0.00959841	0	0	5.37123	41.8926	EXOSC6;EXOSC5;LIN28B;LIN28A;EXOSC10;DIS3L;EXOSC8;EXOSC3;EXOSC2
nucleosome organization (GO:0034728)	24/79	4.79221e-06	0.000232509	0	0	3.39982	41.6428	SMARCE1;SETD2;SUPT16H;SMARCC1;SMARCC2;SET;HIST1H2BO;HIST1H2BJ;HIST1H2BL;HIST1H2BK;SMARCA5;RSF1;CTCF;ARID1A;SMARCA4;CHAF1A;NASP;KAT6B;GRWD1;ANP32E;PAF1;HIST3H2BB;HIST1H2BB;HIST1H2BC
regulation of translation (GO:0006417)	52/213	7.98755e-08	6.70122e-06	0	0	2.53262	41.3901	ELAVL1;SYNCRIP;MTG1;NUP214;NDC1;EIF5B;DAPK1;NCL;ETF1;POM121;CDC123;DHX9;NOLC1;RBM4B;NUP160;LARP1;POM121C;TCOF1;RNF139;NUP85;POLR2B;ERBB2;IGF2BP1;POLR2F;NUP88;POLR2G;RANBP2;YTHDF3;KLHL25;PYM1;SAMD4B;CNOT10;NUP153;LARP4;MEX3C;DHFR;EIF5;LIN28A;EIF6;AGO1;CAPRIN1;AGO2;CNOT3;HNRNPD;CALR;VIM;EIF3C;CNOT9;RAN;TNRC6A;EIF4G1;EIF3B
innate immune response activating cell surface receptor signaling pathway (GO:0002220)	34/124	8.17266e-07	4.76976e-05	0	0	2.95055	41.3588	PSMD12;PSMD11;PSMD14;SRC;CUL1;MALT1;PSMB7;PSMD6;PSMB4;PSMD7;PSMB5;PSMD4;PSMB2;PSMD2;PSMB1;PSMD1;PSMF1;BTRC;PRKACB;PAK2;LYN;CREBBP;NFKBIA;PSMA5;PSMA3;PSMA4;PSMC3;PSMC4;PSME3;PSME4;UBE2N;TAB2;UBE2V1;RAF1
nucleosome disassembly (GO:0006337)	8/19	0.000686967	0.0142062	0	0	5.64067	41.0822	SMARCE1;SMARCC1;SUPT16H;SET;SMARCC2;GRWD1;ARID1A;SMARCA4
chromatin disassembly (GO:0031498)	8/19	0.000686967	0.0142062	0	0	5.64067	41.0822	SMARCE1;SMARCC1;SUPT16H;SET;SMARCC2;GRWD1;ARID1A;SMARCA4
histone methylation (GO:0016571)	8/19	0.000686967	0.0142062	0	0	5.64067	41.0822	PRMT5;PRMT7;PRMT1;SETD6;NSD1;PRMT3;EHMT1;EZH2
nuclear import (GO:0051170)	22/71	8.26525e-06	0.000382577	0	0	3.49622	40.9178	IPO13;NUP214;PDIA3;RANBP2;IPO11;POM121;NXT1;RANBP3;CSE1L;DDX20;HIKESHI;NUP153;IPO9;POM121C;SNRPD1;NUP85;SNRPE;NUP88;SNRPD3;SMN1;KPNB1;RAN
positive regulation of mRNA processing (GO:0050685)	7/16	0.00114337	0.021121	0	0	6.03042	40.8487	NUDT21;THRAP3;TRA2B;LEO1;PAF1;RBMX;CDC73
regulation of gene silencing by miRNA (GO:0060964)	21/67	1.0806e-05	0.000488941	0	0	3.55399	40.6413	NUP214;NDC1;RANBP2;POM121;DHX9;NUP153;LIMD1;ELAVL1;NUP160;POM121C;NUP85;POLR2B;AGO1;AGO2;POLR2F;NUP88;POLR2G;AJUBA;TNRC6A;RAN;EIF4G1
ribosomal large subunit biogenesis (GO:0042273)	20/63	1.40747e-05	0.000616075	0	0	3.61992	40.4386	NIP7;NOP2;MAK16;PPAN;WDR74;NOC2L;SDAD1;RPF2;WDR12;MRPL11;WDR55;MRPL20;EBNA1BP2;EIF6;PES1;SURF6;BRIX1;AAMP;RRP15;MDN1
regulation of RNA splicing (GO:0043484)	18/55	2.3532e-05	0.000947634	0	0	3.78419	40.3287	RBM38;SRRM4;TIA1;RRP1B;HNRNPLL;CLK4;PTBP2;SRPK1;RPS26;SETX;ESRP2;HNRNPH1;U2AF2;ESRP1;TRA2B;HNRNPF;SRSF3;RBM22
chromatin remodeling (GO:0006338)	32/116	1.4727e-06	8.12406e-05	0	0	2.97372	39.9324	ELOF1;CHD8;KMT2B;SUPT4H1;HMGB3;CHD4;RSF1;HMGB1;MYSM1;CECR2;CHRAC1;BAHD1;UBTF;SMARCAD1;MTA2;BPTF;SMARCE1;SMARCC1;SMARCC2;ACTL6A;SMARCA5;HMGA2;INO80;ARID1A;ARID1B;SMARCA4;MORF4L1;TAF6L;TADA2A;ANP32E;TFAM;TOP1
proteasome-mediated ubiquitin-dependent protein catabolic process (GO:0043161)	66/291	3.41783e-08	3.52913e-06	0	0	2.30618	39.647	GSK3A;UBXN2A;FAF2;UBE3A;CDC20;PSMD6;PSMD7;HERC2;PSMD4;PSMD2;PSMD1;BTRC;SKP2;RNF111;FBXO9;RNF44;ANAPC7;USP44;ARMC8;TOPORS;PSMA5;PSMA3;PSMA4;PSME3;PSME4;TRIM13;SPOPL;RBCK1;TP53;ANAPC1;AMER1;PSMD12;PSMD11;RNF34;PSMD14;CUL3;CUL1;UBE2J1;PSMB7;ZNRF1;PSMB4;PSMB5;RNF139;PSMB2;BTBD1;TMEM67;PSMB1;SPOP;PSMF1;HSPA5;SMURF1;SIAH1;FBXL18;WWP2;CUL4A;NPLOC4;PSMC3;APC;PSMC4;CDC16;DNAJC10;ERCC8;FBXL3;UBE2K;RNF187;N…
positive regulation of Wnt signaling pathway (GO:0030177)	37/140	7.36992e-07	4.4797e-05	0	0	2.8073	39.641	AMER1;MACF1;PSMD12;PSMD11;PSMD14;CCAR2;CDC73;PSMB7;PSMD6;PSMB4;PSMD7;PSMB5;PSMD4;PSMB2;PSMD2;PSMB1;PSMD1;PSMF1;DACT1;USP47;JUP;CSNK1D;SMARCA4;TMEM198;SULF2;PSMA5;SKI;DEPDC1B;PSMA3;SFRP2;PSMA4;PSMC3;PSMC4;PSME3;PSME4;NAIP;RNF220
sterol biosynthetic process (GO:0016126)	14/40	8.20084e-05	0.00270695	0	0	4.18372	39.3633	FDPS;HMGCS1;CYP51A1;DHCR24;HMGCR;LSS;ACAT2;ACLY;SQLE;EBP;ERG28;MVD;DHCR7;LBR
regulation of steroid biosynthetic process (GO:0050810)	15/44	6.52678e-05	0.00224644	0	0	4.01993	38.7401	FDPS;SREBF1;HMGCS1;NFYC;CYP51A1;ELOVL6;HMGCR;LSS;SQLE;SCD;FASN;MVD;DHCR7;KPNB1;RAN
positive regulation of viral process (GO:0048524)	15/44	6.52678e-05	0.00224644	0	0	4.01993	38.7401	CTDP1;STAU1;DHX9;VPS4B;VPS4A;SUPT4H1;RSF1;GTF2F1;SUPT5H;POLR2B;CFL1;POLR2F;POLR2G;ZNF502;NELFCD
regulation of nucleic acid-templated transcription (GO:1903506)	119/607	2.17981e-09	3.81657e-07	0	0	1.93442	38.5801	ZMYND8;ZNF81;SALL4;ZNF605;ZNF726;ZNF569;ZNF689;KAT7;ZNF324;ZNF561;ZNF283;RFX3;DMTF1;ZNF717;ZNF93;KAT6B;TFAM;UBE2V1;ATF5;AJUBA;TP53;ATF4;ZNF552;ZNF793;ZNF154;ZNF274;CREM;SUPT4H1;BAZ2B;PHB;HIF1A;ZNF829;ABL1;ZNF789;ZNF668;ZNF426;ZNF304;ZNF544;PATZ1;ZNF268;PPARGC1B;ZNF300;ZNF420;BPTF;ZNF264;ZNF660;CREBBP;ZNF383;ZNF140;BCL11B;ZNF260;BCL11A;FZD7;PHF12;NONO;HMGA2;GON4L;ZNF813;HNRNPD;ZNF416;CALR;EZH2;ZNF…
regulation of supramolecular fiber organization (GO:1902903)	10/26	0.000355674	0.00858887	0	0	4.85033	38.5189	CAMSAP3;HSPA8;GPX1;MAP1B;MAP1A;ABL1;CAMSAP1;ARHGAP35;CAMSAP2;SSH1
transcription from RNA polymerase II promoter (GO:0006366)	99/485	5.88118e-09	9.10905e-07	0	0	2.02793	38.4324	ICE1;MAML1;PHAX;CCNC;CASC3;ETS1;TRIM28;CCND1;CLP1;SALL4;PAPOLA;SNRPD3;PKNOX1;NFRKB;GTF2I;SUPT16H;SSU72;THOC3;GTF2F1;NRBP1;DDX39A;DDX39B;TBPL1;SRSF3;SNRPE;SRSF6;ATF4;NOTCH3;MAX;SUPT4H1;HIF1A;RPRD1B;CREBBP;CHTOP;XBP1;POU2F1;INTS3;ECD;NFATC3;SUPT5H;NR2F6;TADA2A;COPS5;TFCP2;CDK4;FUBP1;INTS5;NABP2;PAF1;INTS7;TCF4;INTS6;INTS9;NFE2L1;NFE2L2;SETD2;GMEB2;INTS14;YBX1;MED15;CDC73;MED17;ELOA;NELFCD;TEAD2;TEA…
ubiquitin-dependent protein catabolic process (GO:0006511)	74/341	3.68961e-08	3.71451e-06	0	0	2.18158	37.3382	GSK3A;UBXN2A;UBE3A;CDC20;PSMD6;PSMD7;HERC2;PSMD4;PSMD2;PSMD1;BTRC;RNF111;RNF44;ANAPC7;USP44;ARMC8;TOPORS;PSMA5;RNF144B;PSMA3;PSMA4;PSME3;PSME4;TRIM13;SPOPL;RBCK1;TP53;CACUL1;ANAPC1;AMER1;KLHL18;PSMD12;PSMD11;RNF34;PSMD14;CUL3;VPS4B;VPS4A;CUL1;UBR4;PSMB7;ZNRF1;PSMB4;PSMB5;RNF139;PSMB2;BTBD1;PSMB1;SPOP;RBBP6;PSMF1;RANBP2;RNF20;ATE1;XBP1;RANBP3;KLHL25;SMURF1;SIAH1;ADRM1;KLHL3;UBE2G1;WWP2;CUL4A;COPS3…
regulation of establishment of protein localization to mitochondrion (GO:1903747)	4/8	0.00819955	0.0875851	0	0	7.74541	37.2064	DNAJA1;SREBF1;HAX1;PARL
microvillus assembly (GO:0030033)	4/8	0.00819955	0.0875851	0	0	7.74541	37.2064	SLC9A3R1;RAP2A;TNIK;EZR
plasma membrane to endosome transport (GO:0048227)	4/8	0.00819955	0.0875851	0	0	7.74541	37.2064	USP6NL;RAB5C;SORT1;RAB35
response to hydroxyurea (GO:0072710)	4/8	0.00819955	0.0875851	0	0	7.74541	37.2064	BLM;DDX11;TIMELESS;KAT7
protein localization to microtubule cytoskeleton (GO:0072698)	4/8	0.00819955	0.0875851	0	0	7.74541	37.2064	DIAPH1;KIF20B;FAM83D;MID1
negative regulation of hippo signaling (GO:0035331)	4/8	0.00819955	0.0875851	0	0	7.74541	37.2064	WWC1;DLG5;LIMD1;AJUBA
positive regulation of mRNA 3'-end processing (GO:0031442)	4/8	0.00819955	0.0875851	0	0	7.74541	37.2064	NUDT21;LEO1;PAF1;CDC73
snoRNA 3'-end processing (GO:0031126)	4/8	0.00819955	0.0875851	0	0	7.74541	37.2064	EXOSC6;EXOSC5;EXOSC3;EXOSC2
establishment of integrated proviral latency (GO:0075713)	4/8	0.00819955	0.0875851	0	0	7.74541	37.2064	XRCC6;XRCC5;PSIP1;PPIA
microvillus organization (GO:0032528)	4/8	0.00819955	0.0875851	0	0	7.74541	37.2064	SLC9A3R1;RAP2A;TNIK;EZR
protein desumoylation (GO:0016926)	4/8	0.00819955	0.0875851	0	0	7.74541	37.2064	SENP6;USPL1;SENP2;SENP1
positive regulation of cell cycle G1/S phase transition (GO:1902808)	9/23	0.000605463	0.0128326	0	0	4.98729	36.9534	ANKRD17;RPTOR;CCND2;STXBP4;PAF1;GLI1;FAM83D;CDC73;EIF4G1
regulation of DNA replication (GO:0006275)	19/61	3.09648e-05	0.00116538	0	0	3.51945	36.5412	ANKRD17;CTC1;BLM;PCNA;DHX9;SHC1;GMNN;ESCO2;CDC6;GLI1;SMC3;TERF1;PDS5A;WAPL;GLI2;PPP2CA;RBBP6;DNA2;CALR
CENP-A containing nucleosome assembly (GO:0034080)	11/30	0.000296123	0.00749992	0	0	4.49415	36.5137	CENPT;CENPU;CENPX;NASP;MIS18BP1;CENPI;SMARCA5;RSF1;CENPN;CENPO;CENPP
CENP-A containing chromatin organization (GO:0061641)	11/30	0.000296123	0.00749992	0	0	4.49415	36.5137	CENPT;CENPU;CENPX;NASP;MIS18BP1;CENPI;SMARCA5;RSF1;CENPN;CENPO;CENPP
hippo signaling (GO:0035329)	11/30	0.000296123	0.00749992	0	0	4.49415	36.5137	YAP1;TEAD4;TJP1;YWHAB;WWC1;CASP3;AMOTL1;LIMD1;AJUBA;TEAD2;TJP2
telomere maintenance via telomerase (GO:0007004)	8/20	0.0010307	0.0194865	0	0	5.17032	35.559	HSP90AA1;RAD50;RFC1;GAR1;TNKS1BP1;TERF1;SMG5;WRAP53
protein polyubiquitination (GO:0000209)	63/283	1.4264e-07	1.09974e-05	0	0	2.24899	35.4507	UBE3A;NPEPPS;PSMD6;PSMD7;PSMD4;PSMD2;PSMD1;TRIM27;BTRC;SKP2;RNF111;FBXO9;SHPRH;ANAPC7;UBE2E3;RC3H2;TOPORS;RNF41;PSMA5;RNF144B;PSMA3;PSMA4;PSME3;PSME4;RBCK1;UBE2V1;ANAPC1;RNF31;PSMD12;PSMD11;RNF34;PSMD14;CUL3;CUL1;PSMB7;ZNRF1;PSMB4;PSMB5;HECTD1;RNF139;PSMB2;RNF138;PSMB1;RBBP6;PSMF1;RNF20;PPIL2;SMURF1;SIAH1;FBXL18;KLHL3;UBE2G1;WWP2;PSMC3;PSMC4;CDC16;UBE2N;UBE2O;TPP2;ERCC8;FBXL3;UBE2K;RNF187
positive regulation of transcription, DNA-templated (GO:0045893)	195/1120	7.74105e-10	1.6407e-07	0	0	1.689	35.4341	ATF1;MAML1;SERPINE1;CCNC;GABPB1;SPIB;TBK1;TRIM28;EPC1;KAT7;BTRC;ATXN7L3;RNF111;CDK5RAP2;SMARCC1;SMARCC2;ZNF281;RFX3;WDR75;SOX12;SFRP2;DDX39B;TBPL1;TFAM;ATF5;TP53;ATF4;CTBP2;DHX9;SUPT4H1;HIF1A;DHX33;NUP85;TP53BP1;ZNF268;PPARGC1B;CREBBP;XBP1;XRCC6;FZD2;JUP;BCL11B;FZD7;SS18L2;NFATC3;INO80;SMARCA4;SETX;HNRNPK;AGO1;AGO2;HNRNPD;PAF1;TCF20;RSF1;CTCF;AATF;GLI1;WDR43;MED17;GLI2;RPTOR;ING5;EDRF1;TEAD2;TEAD…
negative regulation of DNA binding (GO:0043392)	12/34	0.000239958	0.00627474	0	0	4.23529	35.3014	NFKBIA;PER2;KDM1A;SUMO1;SMO;SIN3A;SUMO3;E2F1;HMGA2;ID3;RSF1;ZNF675
DNA replication checkpoint (GO:0000076)	7/17	0.00175278	0.0292881	0	0	5.42707	34.4432	TIPIN;TIMELESS;CDC6;CLSPN;TOPBP1;NAE1;DNA2
peptidyl-lysine trimethylation (GO:0018023)	7/17	0.00175278	0.0292881	0	0	5.42707	34.4432	SETD4;SETD2;WDR82;TET3;BEND3;EEF2KMT;ZNF335
rRNA catabolic process (GO:0016075)	7/17	0.00175278	0.0292881	0	0	5.42707	34.4432	EXOSC6;EXOSC5;EXOSC10;DIS3L;EXOSC8;EXOSC3;EXOSC2
RNA modification (GO:0009451)	17/54	6.87719e-05	0.00234699	0	0	3.57238	34.2403	NSUN5P1;NOP58;SSB;NSUN5P2;METTL1;URM1;WDR4;NOP2;PARN;NAT10;ADAR;TRMT1;PUS7;TRIT1;FTSJ3;QTRT1;TRMT6
formation of extrachromosomal circular DNA (GO:0001325)	5/11	0.00499223	0.0632192	0	0	6.4566	34.2192	SMARCAL1;BLM;EXO1;DNA2;TERF1
positive regulation of cell cycle phase transition (GO:1901989)	5/11	0.00499223	0.0632192	0	0	6.4566	34.2192	STXBP4;PAF1;FAM83D;GLI1;CDC73
positive regulation of chromosome segregation (GO:0051984)	5/11	0.00499223	0.0632192	0	0	6.4566	34.2192	FEN1;RCC2;DDX11;CDC6;RAD18
negative regulation of histone acetylation (GO:0035067)	5/11	0.00499223	0.0632192	0	0	6.4566	34.2192	ZNF451;SET;SIN3A;TAF7;NOC2L
regulation of chromatin binding (GO:0035561)	5/11	0.00499223	0.0632192	0	0	6.4566	34.2192	MED25;DDX11;GMNN;ZNF304;WAPL
t-circle formation (GO:0090656)	5/11	0.00499223	0.0632192	0	0	6.4566	34.2192	SMARCAL1;BLM;EXO1;DNA2;TERF1
telomere maintenance via telomere trimming (GO:0090737)	5/11	0.00499223	0.0632192	0	0	6.4566	34.2192	SMARCAL1;BLM;EXO1;DNA2;TERF1
maturation of SSU-rRNA (GO:0030490)	15/46	0.000116346	0.00354944	0	0	3.76016	34.063	UTP6;UTP3;WDR3;HEATR1;NGDN;NAT10;EMG1;PDCD11;BMS1;RIOK2;UTP20;NOL10;NOL11;UTP14A;DCAF13
cellular macromolecule biosynthetic process (GO:0034645)	77/367	8.77753e-08	7.06942e-06	0	0	2.09006	33.9604	MRPS17;MRPS15;FEN1;MRPS16;MCM7;LDB1;MRPS12;MCM10;YARS2;EFTUD2;EEF1B2;ING5;EXO1;EPC1;KAT7;TOPBP1;LARGE1;POLE;TIPIN;RFC3;WARS;NCOA6;RFC2;REV1;BAZ1B;ILF2;TOPORS;CDC25A;MRPL52;GRWD1;TIMELESS;MCM3;MCM4;MCM5;DNA2;MCM6;TOP1;MCM2;GTF3C2;BLM;SET;GTF3C6;MRPL18;TARS;BAZ2B;MRPL13;MRPL11;ORC5;TBRG1;BRIP1;TAF1B;POLR2B;ORC2;POLD2;E2F1;POLR2F;POLR2G;CLSPN;ATRIP;BPTF;EEFSEC;MRPL27;CDC6;EXT1;RPS26;FAM111A;PPP5C;RA…
negative regulation of cellular macromolecule biosynthetic process (GO:2000113)	101/512	2.60382e-08	2.91266e-06	0	0	1.94202	33.9149	KDM1A;GMNN;EHMT1;UBP1;CCAR2;ARHGAP35;TRIM28;EPC1;BTRC;PIAS4;TLE1;SMARCC2;DAPK1;SFMBT1;ZNF281;RFX3;EID1;EID2;SFRP2;BRMS1;ZNF93;KAT6B;NCL;TIMELESS;TRIB3;ATF5;TP53;ZNF552;ZNF154;SET;CTBP2;SHC1;PHB;PDS5A;LARP1;DMAP1;ZNF423;PATZ1;HSPA8;XRCC6;POU2F1;MTERF3;XRCC5;PHF12;NONO;HMGA2;CNOT10;CDC6;PA2G4;MEX3C;WAPL;SMARCA4;DHFR;GCLC;LIN28A;ZNF814;CAPRIN1;CNOT3;ID3;CALR;CNOT9;EZH2;ZNF253;GSK3A;LDB1;ZC3H4;CHD8;R…
positive regulation of canonical Wnt signaling pathway (GO:0090263)	30/113	7.22281e-06	0.000346265	0	0	2.81912	33.3735	AMER1;PSMD12;PSMD11;PSMD14;CCAR2;PSMB7;PSMD6;PSMB4;PSMD7;PSMB5;PSMD4;PSMB2;PSMD2;PSMB1;PSMD1;PSMF1;USP47;JUP;CSNK1D;TMEM198;PSMA5;PSMA3;SFRP2;PSMA4;PSMC3;PSMC4;PSME3;PSME4;NAIP;RNF220
regulation of transcription from RNA polymerase II promoter (GO:0006357)	244/1478	9.74499e-10	1.96215e-07	0	0	1.59229	33.0385	ATF1;SMARCAL1;MAML1;SERPINE1;CCNC;NOC2L;GABPB1;SPIB;DCAF1;TBK1;EPC1;EPC2;KAT7;TRIM27;RNF111;SMARCC1;SMARCC2;ZNF281;RFX3;DICER1;RFX1;SOX12;EID1;SFRP2;RFX7;TBPL1;TFAM;TRIB3;ATF5;EZR;TP53;ATF4;CTBP2;SRCAP;DHX9;SUPT4H1;HIF1A;ZBTB2;BRIP1;TP53BP1;ZNF268;ZBED5;PPARGC1B;CREBBP;XBP1;XRCC6;JUP;ZNF140;BCL11B;BCL11A;SS18L2;SMARCA5;THAP12;NFATC3;INO80;GDF3;NR2F6;SMARCA4;THAP11;SETX;HNRNPK;TADA2A;AGO1;AGO2;PAF…
negative regulation of canonical Wnt signaling pathway (GO:0090090)	37/148	3.12292e-06	0.00015919	0	0	2.60379	33.0075	AMER1;DRAXIN;PSMD12;GSK3A;PSMD11;PSMD14;CUL3;CHD8;TMEM131L;LIMD1;GLI1;PSMB7;PSMD6;PSMB4;PSMD7;PSMB5;PSMD4;PSMB2;PSMD2;PSMB1;PSMD1;DVL3;PSMF1;DACT1;DAB2IP;MCC;PSMA5;CYLD;PSMA3;SFRP2;PSMA4;SDHAF2;APC;PSMC3;PSMC4;PSME3;PSME4
DNA geometric change (GO:0032392)	9/24	0.000871001	0.0170268	0	0	4.65454	32.7953	SUPV3L1;BLM;RAD50;DHX9;DDX11;HMGB3;HMGB1;DNA2;TP53
positive regulation of RNA metabolic process (GO:0051254)	12/35	0.000327393	0.00818889	0	0	4.05092	32.506	SUPV3L1;SETX;LIN28A;MYCN;U2AF2;DIMT1;HEATR1;WDR75;RIOK2;HNRNPLL;WDR43;RBM22
regulation of gene silencing by RNA (GO:0060966)	17/55	8.90109e-05	0.00282909	0	0	3.47818	32.4401	NUP214;NDC1;RANBP2;POM121;NUP153;NUP160;POM121C;NUP85;POLR2B;AGO1;AGO2;POLR2F;NUP88;POLR2G;TNRC6A;RAN;EIF4G1
regulation of posttranscriptional gene silencing (GO:0060147)	17/55	8.90109e-05	0.00282909	0	0	3.47818	32.4401	NUP214;NDC1;RANBP2;POM121;NUP153;NUP160;POM121C;NUP85;POLR2B;AGO1;AGO2;POLR2F;NUP88;POLR2G;TNRC6A;RAN;EIF4G1
transcription, DNA-templated (GO:0006351)	74/356	2.29233e-07	1.56461e-05	0	0	2.06377	31.5519	GMEB2;CRCP;LDB1;RSF1;YBX1;CDC73;SALL4;UBTF;EPC1;ELOA;NELFCD;PKNOX1;NFRKB;GTF2I;PRMT5;SUPT16H;NCOA6;BAZ1B;GTF2F1;ILF2;TOPORS;TAF6L;NCOR1;NFX1;TBPL1;TFAM;TP53;ATF4;GTF3C2;CTDP1;MAX;GTF3C6;SUPT4H1;DDX21;MLLT1;BAZ2B;HIF1A;TAF1B;TAF1C;POLR2B;LEO1;E2F1;POLR2F;POLR2G;SMN1;ZNF345;BPTF;XBP1;TAF15;MTERF3;TAF13;ECD;SMARCA5;NFATC3;GTF2H2;SUPT5H;USF1;SETX;PPP5C;TADA2A;COPS5;POLR3A;FUBP1;DRG1;PAF1;POLR3G;TAF7;…
protein export from nucleus (GO:0006611)	10/28	0.000708781	0.0144155	0	0	4.31092	31.2626	EIF5A;NUP214;XPO4;SMURF1;CSE1L;XPO6;CHORDC1;NUP88;CALR;RAN
negative regulation of transcription, DNA-templated (GO:0045892)	146/813	1.57719e-08	1.9848e-06	0	0	1.74	31.2591	KDM1A;WWC1;GMNN;ATN1;EHMT1;UBP1;NOC2L;CCAR2;ARHGAP35;DCAF1;TRIM28;CCND1;EPC1;TRIM27;BTRC;PIAS4;SMARCC2;TLE1;KDM2B;SFMBT1;ZNF281;RFX3;DICER1;EID1;EID2;SFRP2;BRMS1;ZNF93;KAT6B;TIMELESS;TRIB3;ATF5;EZR;ZNF675;TP53;ZNF431;ZNF552;ZNF154;SET;CTBP2;MAX;SHC1;CREM;SUPT4H1;PHB;ZBTB2;ORC2;SMYD2;DMAP1;ZNF423;PATZ1;ZNF268;SKIL;BPTF;HSPA8;CREBBP;XRCC6;POU2F1;MTERF3;ZNF140;XRCC5;BCL11A;PHF12;PTCH1;NONO;HMGA2;PA2…
gene expression (GO:0010467)	83/411	1.60159e-07	1.19437e-05	0	0	1.99297	31.1843	MRPS17;SMG1;MRPS15;NXT1;MRPS16;LDB1;CELF2;MRPS12;CASC3;YARS2;SMG5;SYNCRIP;CLP1;EPC1;RBM5;RBM6;NUP214;UPF2;NDC1;EIF5A;WARS;DDX54;THOC3;BAZ1B;ILF2;TOPORS;MRPL52;DDX39A;DDX39B;HNRNPH1;SRSF3;SRSF6;GTF3C2;POM121;NUFIP1;DHX8;GTF3C6;DHX9;MRPL18;YTHDC2;SRSF1;DDX20;TARS;BAZ2B;MRPL13;NUP160;MRPL11;DHX30;NXF1;POM121C;DHX33;PABPN1;TAF1B;NUP85;U2AF2;POLR2B;DHX34;E2F1;DHX37;POLR2F;DROSHA;NUP88;POLR2G;BPTF;RANB…
regulation of gene expression (GO:0010468)	179/1037	7.77725e-09	1.04397e-06	0	0	1.66544	31.0972	ZMYND8;ETS1;RIMS2;ZNF81;ZNF726;SALL4;ZNF605;ZNF569;ZNF689;KAT7;ZNF324;ZNF561;SRRM4;TLE1;ZNF283;ZNF281;RFX3;CNPY2;ANK2;ATP1B1;DDX39A;SFRP2;MYCN;DDX39B;DMTF1;SMO;ZNF717;ZNF93;KAT6B;TFAM;ALPK3;MATR3;UBE2V1;ATF5;EZR;AJUBA;TP53;ATF4;ZNF552;ZNF793;ZNF154;ZNF274;DHX9;CREM;SUPT4H1;ATXN7L3B;BAZ2B;PHB;HIF1A;PRDM10;ZNF829;PDCD10;ABL1;ZNF668;ZNF426;ZNF789;ZNF304;ZNF544;PATZ1;ZNF268;PPARGC1B;ZNF300;ZNF420;BPT…
protein-DNA complex disassembly (GO:0032986)	8/21	0.00149911	0.0263622	0	0	4.77233	31.0339	SMARCE1;SMARCC1;SUPT16H;SET;SMARCC2;GRWD1;ARID1A;SMARCA4
cellular protein complex localization (GO:0034629)	8/21	0.00149911	0.0263622	0	0	4.77233	31.0339	DLG1;RCC2;KLHL21;STXBP6;GPN2;EZR;GPN1;SMAD7
protein import (GO:0017038)	17/56	0.0001143	0.00351364	0	0	3.3888	30.7591	IPO13;NUP214;PDIA3;RANBP2;IPO11;POM121;NXT1;RANBP3;CSE1L;HIKESHI;NUP153;IPO9;POM121C;NUP85;NUP88;KPNB1;RAN
mismatch repair (GO:0006298)	11/32	0.000563159	0.0121927	0	0	4.06567	30.4191	SETD2;PCNA;LIG1;MSH2;EXO1;TDG;POLD2;ABL1;PMS2;MLH1;MUTYH
chromatin remodeling at centromere (GO:0031055)	11/32	0.000563159	0.0121927	0	0	4.06567	30.4191	CENPT;CENPU;CENPX;NASP;MIS18BP1;CENPI;SMARCA5;RSF1;CENPN;CENPO;CENPP
regulation of DNA binding (GO:0051101)	16/52	0.00015113	0.00437843	0	0	3.45431	30.3889	KDM1A;PLAUR;HMGA2;RSF1;EDF1;HMGB1;TXN;WAPL;NME1;SKI;NFKBIA;SUMO1;SMO;SUMO3;E2F1;ID3
chromatin assembly (GO:0031497)	19/65	8.19267e-05	0.00270695	0	0	3.21268	30.2303	HIST1H2BO;HIST1H2BJ;HIST1H2BL;HIST1H2BK;SMARCA5;HMGA2;RSF1;CTCF;NOC2L;CHAF1A;KAT6B;GRWD1;BAHD1;ANP32E;PAF1;HIST3H2BB;HIST1H2BB;TP53;HIST1H2BC
histone exchange (GO:0043486)	12/36	0.000440355	0.00988673	0	0	3.88191	29.9992	CENPT;CENPU;CENPX;NASP;MIS18BP1;CENPI;SMARCA5;ANP32E;RSF1;CENPN;CENPO;CENPP
centromere complex assembly (GO:0034508)	12/36	0.000440355	0.00988673	0	0	3.88191	29.9992	CENPT;CENPU;CENPX;NASP;MIS18BP1;CENPI;MIS12;SMARCA5;RSF1;CENPN;CENPO;CENPP
negative regulation of translation (GO:0017148)	24/88	3.57123e-05	0.00127269	0	0	2.92023	29.9032	YTHDF2;YTHDF3;DAPK1;SAMD4B;CNOT10;LIMD1;MEX3C;DHFR;SYNCRIP;CNOT6;LARP1;LIN28A;RNF139;EIF6;NCL;CAPRIN1;AGO2;CNOT3;EIF4EBP1;IGF2BP1;CALR;AJUBA;CNOT9;TNRC6A
tRNA aminoacylation (GO:0043039)	13/40	0.000340501	0.00831028	0	0	3.73915	29.8574	WARS;VARS;TARS;DARS2;QRSL1;YARS2;FARS2;WARS2;NARS;PPA1;MARS;FARSA;FARSB
posttranscriptional gene silencing by RNA (GO:0035194)	7/18	0.00258698	0.0396114	0	0	4.93342	29.3897	CNOT6;EIF6;AGO1;AGO2;LIMD1;AJUBA;TNRC6A
negative regulation of RNA splicing (GO:0033119)	7/18	0.00258698	0.0396114	0	0	4.93342	29.3897	RPS26;SFSWAP;U2AF2;C1QBP;SRSF6;RBMX;PTBP2
tRNA metabolic process (GO:0006399)	7/18	0.00258698	0.0396114	0	0	4.93342	29.3897	SSB;POP7;RPP30;ADAT1;DARS2;YARS2;FARS2
DNA methylation (GO:0006306)	7/18	0.00258698	0.0396114	0	0	4.93342	29.3897	DNMT3A;DNMT3B;BEND3;EHMT1;PICK1;DMAP1;GATAD2A
regulation of microtubule polymerization or depolymerization (GO:0031110)	7/18	0.00258698	0.0396114	0	0	4.93342	29.3897	CAMSAP3;MAP1B;MAP1A;ABL1;SKA3;CAMSAP1;CAMSAP2
RNA splicing, via transesterification reactions (GO:0000375)	9/25	0.00122383	0.0223002	0	0	4.36338	29.2598	SF3B4;SF3A3;PRPF6;KHSRP;TRA2B;PRPF3;TXNL4A;SMNDC1;BCAS2
L-amino acid transport (GO:0015807)	9/25	0.00122383	0.0223002	0	0	4.36338	29.2598	SLC36A1;SLC7A5;SLC6A9;SLC38A7;SLC1A3;CTNS;SLC3A2;SLC25A12;SLC25A13
regulation of protein import into nucleus (GO:0042306)	9/25	0.00122383	0.0223002	0	0	4.36338	29.2598	JUP;OGG1;FZD7;GNAQ;CHORDC1;TXN;IPO5;DACT1;RBM22
viral release from host cell (GO:0019076)	3/6	0.0229542	0.180188	0	0	7.74246	29.222	VPS4B;VPS4A;PPIA
regulation of nuclear cell cycle DNA replication (GO:0033262)	3/6	0.0229542	0.180188	0	0	7.74246	29.222	TIPIN;WIZ;INO80
mRNA 3'-splice site recognition (GO:0000389)	3/6	0.0229542	0.180188	0	0	7.74246	29.222	SF3A3;SF3A1;SF1
astral microtubule organization (GO:0030953)	3/6	0.0229542	0.180188	0	0	7.74246	29.222	DLG1;EZR;KPNB1
exit from host cell (GO:0035891)	3/6	0.0229542	0.180188	0	0	7.74246	29.222	VPS4B;VPS4A;PPIA
corticosteroid receptor signaling pathway (GO:0031958)	3/6	0.0229542	0.180188	0	0	7.74246	29.222	NCOA6;CALR;ARID1A
ribosomal small subunit export from nucleus (GO:0000056)	3/6	0.0229542	0.180188	0	0	7.74246	29.222	LTV1;NUP88;RAN
monoubiquitinated protein deubiquitination (GO:0035520)	3/6	0.0229542	0.180188	0	0	7.74246	29.222	USP47;USP7;USP1
mitochondrial RNA processing (GO:0000963)	3/6	0.0229542	0.180188	0	0	7.74246	29.222	TRMT10C;ELAC2;FASTKD5
tRNA catabolic process (GO:0016078)	3/6	0.0229542	0.180188	0	0	7.74246	29.222	EXOSC8;EXOSC3;EXOSC2
negative regulation of glial cell proliferation (GO:0060253)	3/6	0.0229542	0.180188	0	0	7.74246	29.222	SKI;RNF10;DICER1
glucocorticoid receptor signaling pathway (GO:0042921)	3/6	0.0229542	0.180188	0	0	7.74246	29.222	NCOA6;CALR;ARID1A
regulation of protein targeting (GO:1903533)	3/6	0.0229542	0.180188	0	0	7.74246	29.222	SREBF1;HAX1;PARL
DNA-templated transcription, initiation (GO:0006352)	43/186	4.72486e-06	0.000232037	0	0	2.35086	28.8278	YAP1;NOTCH3;CRCP;RRN3;MAML1;CCNC;RSF1;MED15;MED17;RXRA;CCND1;TRIM28;TAF1B;TAF1C;POLR2B;UBTF;E2F2;POLR2F;E2F3;POLR2G;TEAD2;GTF2I;TEAD4;CREBBP;TAF15;NCOA6;TAF13;SMARCA5;GTF2H2;GTF2F1;NRBP1;NR2F6;MED25;DMTF1;CDK4;THRAP3;POLR1A;POLR1B;TFAM;TAF7;TCF4;POLR3H;TAF3
DNA repair (GO:0006281)	61/288	1.33942e-06	7.49145e-05	0	0	2.10771	28.5031	FEN1;SMG1;SETD2;GTF2H2C;CETN2;OGG1;HMGB1;NIPBL;TRIM28;SUMO1;EXO1;TNKS1BP1;TOPBP1;POLE;FAAP100;USP47;RFC3;LIG1;NCOA6;RFC2;RAD23B;MSH2;PSME4;TIMELESS;DNA2;UBE2V1;TP53;BLM;PCNA;PDS5B;PDS5A;UNG;BRIP1;TDG;POLD2;USP1;ABL1;PMS2;ATRIP;MUTYH;CENPX;XRCC5;INTS3;XRCC2;FANCA;HMGA2;INO80;GTF2H2;MLH1;APTX;REC8;SETX;RAD50;TDP2;RFWD3;APEX1;POLE2;UBE2N;NABP2;ERCC8;RAD18
RNA export from nucleus (GO:0006405)	30/119	2.16897e-05	0.00089127	0	0	2.62817	28.2231	POM121;SMG1;NXT1;SRSF1;PHAX;CASC3;NUP160;SMG5;NOL6;NXF1;POM121C;NUP85;U2AF2;NUP88;NUP214;UPF2;EIF5A;NDC1;RANBP2;CHTOP;SSB;RANBP3;THOC3;NUP153;DDX39A;DDX39B;XPOT;SRSF3;SRSF6;RAN
apoptotic DNA fragmentation (GO:0006309)	6/15	0.00447589	0.0598959	0	0	5.16667	27.9468	DFFB;CECR2;CASP3;DICER1;HMGB1;KPNB1
negative regulation of DNA-dependent DNA replication (GO:2000104)	6/15	0.00447589	0.0598959	0	0	5.16667	27.9468	BLM;TIPIN;STAG2;GMNN;TIMELESS;SMC3
response to X-ray (GO:0010165)	6/15	0.00447589	0.0598959	0	0	5.16667	27.9468	BLM;XRCC6;NIPBL;MSH2;XRCC5;TP53
positive regulation of viral transcription (GO:0050434)	13/41	0.000446825	0.00994123	0	0	3.6054	27.8097	CTDP1;DHX9;SUPT4H1;RSF1;RRP1B;GTF2F1;SUPT5H;SMARCA4;POLR2B;ZNF639;POLR2F;POLR2G;NELFCD
negative regulation of G0 to G1 transition (GO:0070317)	12/37	0.000584458	0.0125192	0	0	3.72643	27.7426	L3MBTL2;RRM2;TFDP1;TFDP2;MAX;MGA;E2F1;DAB2IP;EHMT1;EPC1;RNF2;EZH2
regulation of transcription from RNA polymerase III promoter (GO:0006359)	8/22	0.00212149	0.0342144	0	0	4.4312	27.2769	RPTOR;ICE1;POLR3C;CHD8;ERBB2;ZNF76;POLR3G;ZNF345
alternative mRNA splicing, via spliceosome (GO:0000380)	5/12	0.00775839	0.0865458	0	0	5.53392	26.8892	HNRNPM;SFPQ;DHX9;SRSF1;SRSF6
spliceosomal tri-snRNP complex assembly (GO:0000244)	5/12	0.00775839	0.0865458	0	0	5.53392	26.8892	PRPF6;PRPF3;DDX20;CD2BP2;PRPF31
tRNA 5'-leader removal (GO:0001682)	5/12	0.00775839	0.0865458	0	0	5.53392	26.8892	POP5;SSB;POP7;RPP30;RPP40
PERK-mediated unfolded protein response (GO:0036499)	5/12	0.00775839	0.0865458	0	0	5.53392	26.8892	HSPA5;EIF2S1;HERPUD1;NFE2L2;ATF4
positive regulation of neuron migration (GO:2001224)	5/12	0.00775839	0.0865458	0	0	5.53392	26.8892	NIPBL;SEMA3A;DAB2IP;NSMF;KIF20B
protein localization to kinetochore (GO:0034501)	5/12	0.00775839	0.0865458	0	0	5.53392	26.8892	CENPT;ZW10;RCC2;MIS12;SPDL1
negative regulation of circadian rhythm (GO:0042754)	4/9	0.0134325	0.125505	0	0	6.19598	26.7051	PER2;SFPQ;SIN3A;CIPC
establishment of viral latency (GO:0019043)	4/9	0.0134325	0.125505	0	0	6.19598	26.7051	XRCC6;XRCC5;PSIP1;PPIA
protein polyglutamylation (GO:0018095)	4/9	0.0134325	0.125505	0	0	6.19598	26.7051	TTLL5;TTLL4;CEP41;CFAP20
peptidyl-arginine methylation (GO:0018216)	4/9	0.0134325	0.125505	0	0	6.19598	26.7051	PRMT5;PRMT7;PRMT1;PRMT3
mRNA methylation (GO:0080009)	4/9	0.0134325	0.125505	0	0	6.19598	26.7051	TRMT10C;WTAP;TRMT6;TRMT61B
nuclear RNA surveillance (GO:0071027)	4/9	0.0134325	0.125505	0	0	6.19598	26.7051	EXOSC6;EXOSC5;EXOSC10;EXOSC8
histone H3-K4 trimethylation (GO:0080182)	4/9	0.0134325	0.125505	0	0	6.19598	26.7051	WDR82;TET3;BEND3;ZNF335
DNA-templated transcription, termination (GO:0006353)	27/106	4.51031e-05	0.00159325	0	0	2.66274	26.6449	SRSF1;CASC3;TAF1B;PABPN1;CLP1;TAF1C;U2AF2;PAPOLA;UBTF;POLR2F;SNRPD3;SMN1;PRMT5;CHTOP;SSU72;THOC3;GTF2H2;SETX;NUDT21;DDX39A;DDX39B;DMTF1;POLR1A;POLR1B;SRSF3;SNRPE;SRSF6
negative regulation of Wnt signaling pathway (GO:0030178)	40/174	1.15105e-05	0.000515033	0	0	2.33181	26.5179	AMER1;DRAXIN;PSMD12;GSK3A;PSMD11;PSMD14;CUL3;CHD8;TMEM131L;LIMD1;GLI1;PSMB7;PSMD6;PSMB4;PSMD7;PSMB5;PSMD4;PSMB2;PSMD2;PSMB1;GRB10;PSMD1;DVL3;PSMF1;DACT1;TLE1;DAB2IP;MCC;PSMA5;CYLD;PSMA3;SFRP2;PSMA4;SDHAF2;APC;PSMC3;PSMC4;PSME3;PSME4;TAX1BP3
regulation of DNA metabolic process (GO:0051052)	14/46	0.000437207	0.00988673	0	0	3.39812	26.2848	ANKRD17;SMG1;XRCC5;ESCO2;SMC3;GRHL2;SMG5;PPP2CA;USP1;HNRNPD;UBE2N;SMARCAD1;RBBP6;UBE2V1
regulation of transcription involved in G1/S transition of mitotic cell cycle (GO:0000083)	9/26	0.00168344	0.0284841	0	0	4.10648	26.2277	DHFR;PCNA;RRM2;TFDP1;TFDP2;CCNE1;E2F1;CDC6;BRD4
RNA biosynthetic process (GO:0032774)	9/26	0.00168344	0.0284841	0	0	4.10648	26.2277	SETX;PRMT5;NCOA6;TAF13;SMARCA5;TAF7;RSF1;TCF4;SMN1
'de novo' posttranslational protein folding (GO:0051084)	10/30	0.00130964	0.0237502	0	0	3.87939	25.7514	CHCHD4;HSPA9;CCT2;HSPA8;HSPH1;HSPA5;DNAJC7;DNAJB12;HYOU1;UGGT1
negative regulation of gene expression (GO:0010629)	112/618	4.76871e-07	3.00056e-05	0	0	1.74839	25.4496	KDM1A;GMNN;EHMT1;UBP1;CCAR2;ARHGAP35;TRIM28;EPC1;TRIM27;BTRC;PIAS4;TLE1;SMARCC2;DAPK1;SFMBT1;ZNF281;RFX3;CNPY2;EID1;EID2;SFRP2;BRMS1;SHQ1;MYCN;SMO;ZNF93;KAT6B;NCL;TIMELESS;TRIB3;ATF5;TP53;ZNF552;ZNF154;SET;CTBP2;SHC1;PHB;HIF1A;ZFP36L2;LARP1;PDCD10;DMAP1;ZNF423;PATZ1;HSPA8;XRCC6;POU2F1;MTERF3;XRCC5;PHF12;NONO;HMGA2;CNOT10;PA2G4;MEX3C;SMARCA4;DHFR;RPS26;GCLC;LIN28A;ZNF814;CAPRIN1;FGF19;CNOT3;ID3;CA…
protein import into mitochondrial matrix (GO:0030150)	7/19	0.00369533	0.0522144	0	0	4.52205	25.3266	TOMM40;GRPEL1;GRPEL2;TIMM17A;TIMM44;TOMM22;TIMM50
intracellular estrogen receptor signaling pathway (GO:0030520)	7/19	0.00369533	0.0522144	0	0	4.52205	25.3266	EGLN2;SRC;NCOA6;DDX54;ARID1A;SAFB;PPARGC1B
histone deubiquitination (GO:0016578)	7/19	0.00369533	0.0522144	0	0	4.52205	25.3266	USP36;ENY2;USP7;USP16;USP49;USP22;ATXN7L3
DNA double-strand break processing (GO:0000729)	7/19	0.00369533	0.0522144	0	0	4.52205	25.3266	BLM;RAD50;RNF138;UBE2N;SETMAR;SMARCAD1;DNA2
production of small RNA involved in gene silencing by RNA (GO:0070918)	7/19	0.00369533	0.0522144	0	0	4.52205	25.3266	AGO1;AGO2;DROSHA;DICER1;TSN;TARBP2;SPOUT1
DNA-templated transcription, elongation (GO:0006354)	27/108	6.40392e-05	0.00224249	0	0	2.5967	25.0738	SETD2;ELOF1;CTDP1;SUPT4H1;MLLT1;CDC73;TAF1B;TAF1C;POLR2B;UBTF;LEO1;ELOA;POLR2F;POLR2G;NELFCD;SUPT16H;TAF15;TAF13;ADRM1;GTF2H2;GTF2F1;SUPT5H;POLR1A;POLR1B;PAF1;TAF7;TAF3
histone H4 acetylation (GO:0043967)	14/47	0.000557804	0.0121927	0	0	3.29496	24.6842	NAA40;MEAF6;MCRS1;ACTL6A;JADE3;JADE2;MORF4L1;KANSL1;KANSL2;KANSL3;BEND3;EPC1;KAT7;DMAP1
regulation of ATP metabolic process (GO:1903578)	13/43	0.000745165	0.0150793	0	0	3.36466	24.232	RANBP2;NUP214;NDC1;POM121;ECD;NUP153;NUP160;POM121C;EIF6;NUP85;BEND3;NUP88;SLC25A33
chromosome condensation (GO:0030261)	8/23	0.00293004	0.0438634	0	0	4.13555	24.1216	DFFB;NIPBL;AIFM1;PHF23;CHMP1A;ACIN1;NCAPH;SMC2
apoptotic nuclear changes (GO:0030262)	8/23	0.00293004	0.0438634	0	0	4.13555	24.1216	DFFB;CECR2;CASP3;ACIN1;DICER1;HMGB1;BLCAP;KPNB1
histone H3-K4 methylation (GO:0051568)	8/23	0.00293004	0.0438634	0	0	4.13555	24.1216	WDR82;SETD1B;KMT2B;TET3;CXXC1;BEND3;SETMAR;ZNF335
regulation of canonical Wnt signaling pathway (GO:0060828)	46/213	1.5159e-05	0.000656402	0	0	2.15339	23.896	AMER1;DRAXIN;PSMD12;GSK3A;PSMD11;PSMD14;CUL3;CHD8;TMEM131L;LIMD1;GLI1;CCAR2;PSMB7;PSMD6;PSMB4;PSMD7;PSMB5;PSMD4;PSMB2;PSMD2;PSMB1;PSMD1;DVL3;PSMF1;BTRC;DACT1;USP47;JUP;DAB2IP;CSNK1D;MCC;TMEM198;PSMA5;CYLD;PSMA3;SFRP2;PSMA4;SDHAF2;PSMC3;APC;PSMC4;PSME3;PSME4;CDK14;NAIP;RNF220
purine ribonucleoside monophosphate metabolic process (GO:0009167)	12/39	0.000992635	0.0188554	0	0	3.45	23.8573	HSPA8;ADSL;ATIC;FIGNL1;GMPS;CTNS;AK4;ATP1B1;PFAS;ADSS;PAICS;GART
regulation of G0 to G1 transition (GO:0070316)	12/39	0.000992635	0.0188554	0	0	3.45	23.8573	L3MBTL2;RRM2;TFDP1;TFDP2;MAX;MGA;E2F1;DAB2IP;EHMT1;EPC1;RNF2;EZH2
mRNA polyadenylation (GO:0006378)	9/27	0.00227151	0.035776	0	0	3.87812	23.6073	NUDT21;CLP1;LEO1;PAPOLA;SSU72;PAF1;MTPAP;GRSF1;CDC73
telomere maintenance via telomere lengthening (GO:0010833)	9/27	0.00227151	0.035776	0	0	3.87812	23.6073	CTC1;HSP90AA1;RAD50;RFC1;GAR1;TNKS1BP1;TERF1;SMG5;WRAP53
mRNA export from nucleus (GO:0006406)	26/105	0.000102955	0.00323907	0	0	2.56299	23.5314	POM121;ENY2;SMG1;NXT1;SRSF1;CASC3;NUP160;SMG5;NXF1;POM121C;PABPN1;NUP85;U2AF2;NUP88;NUP214;UPF2;EIF5A;NDC1;RANBP2;CHTOP;THOC3;NUP153;DDX39A;DDX39B;SRSF3;SRSF6
regulation of cell cycle process (GO:0010564)	23/90	0.000152286	0.00438039	0	0	2.67162	23.4828	PRMT5;AHCTF1;SETD2;TIPIN;YTHDF2;CETN2;KLHL21;CCP110;TXLNG;HMGA2;ZFYVE26;APC;KIF13A;CDC16;RCC1;BIRC6;RPRD1B;KIF20B;ATF5;CALM1;SLC25A33;GIT1;BCL2L1
DNA methylation or demethylation (GO:0044728)	6/16	0.00647541	0.0769217	0	0	4.64974	23.4335	DNMT3A;DNMT3B;BEND3;EHMT1;DMAP1;GATAD2A
peptidyl-lysine methylation (GO:0018022)	6/16	0.00647541	0.0769217	0	0	4.64974	23.4335	SETD4;SETD2;SETD6;SMYD2;EEF2KMT;EHMT1
neural tube development (GO:0021915)	6/16	0.00647541	0.0769217	0	0	4.64974	23.4335	ARL13B;PTCH1;ZNF358;PKD2;GRHL2;DACT1
DNA strand elongation involved in DNA replication (GO:0006271)	6/16	0.00647541	0.0769217	0	0	4.64974	23.4335	GINS2;RFC3;PCNA;LIG1;POLD2;POLE
DNA alkylation (GO:0006305)	6/16	0.00647541	0.0769217	0	0	4.64974	23.4335	DNMT3A;DNMT3B;BEND3;EHMT1;DMAP1;GATAD2A
histone H2A acetylation (GO:0043968)	6/16	0.00647541	0.0769217	0	0	4.64974	23.4335	MORF4L1;NAA40;MEAF6;ACTL6A;EPC1;DMAP1
histone acetylation (GO:0016573)	19/71	0.000293995	0.00749992	0	0	2.84102	23.103	CREBBP;NAA40;BRPF1;MEAF6;BRPF3;ACTL6A;JADE3;JADE2;ING5;MORF4L1;TAF6L;TADA2A;KAT6B;KANSL3;BEND3;EPC1;KAT7;DMAP1;KAT14
negative regulation of cell cycle process (GO:0010948)	21/81	0.000233758	0.00616413	0	0	2.72257	22.764	L3MBTL2;RRM2;MAX;MGA;VPS4A;DAB2IP;EHMT1;SETMAR;SMC3;RNF2;TFDP1;STAG2;CCND1;NME6;TFDP2;CDK4;E2F1;EPC1;CALR;ZNF268;EZH2
tRNA processing (GO:0008033)	17/62	0.00044192	0.00988673	0	0	2.93596	22.6785	POP5;POP7;SSB;TRMT10C;METTL1;RPP30;ELAC2;URM1;WDR4;RPP40;ADAT1;TRMT1;TRIT1;FARS2;QTRT1;CLP1;TRMT6
establishment of protein localization to organelle (GO:0072594)	17/62	0.00044192	0.00988673	0	0	2.93596	22.6785	IPO13;NUP214;PDIA3;RANBP2;IPO11;POM121;NXT1;RANBP3;CSE1L;HIKESHI;NUP153;IPO9;POM121C;NUP85;NUP88;KPNB1;RAN
positive regulation of gene silencing by miRNA (GO:2000637)	7/20	0.00513014	0.0643585	0	0	4.17396	22.0077	LIN28A;MYCN;DHX9;AGO2;LIMD1;AJUBA;EIF4G1
tRNA modification (GO:0006400)	16/58	0.000598939	0.0127615	0	0	2.95984	21.963	SSB;METTL1;PUS1;URM1;METTL2A;WDR4;NAT10;TRMT1;THADA;TRIT1;QTRT1;TRMT6;TRMT44;SEPHS1;SEPHS2;TRMT61B
mRNA metabolic process (GO:0016071)	24/97	0.000189433	0.00520766	0	0	2.5589	21.9335	SF3B4;SF3A3;SRRM4;SF3A1;SSB;NONO;SRSF1;SUPT4H1;HNRNPR;CNOT10;SUPT5H;ZFP36L2;LSM3;TBRG4;EFTUD2;NUDT21;SFPQ;CLP1;U2AF2;PRPF3;SNRPE;SNRPD3;TP53;HNRNPA0
negative regulation of viral release from host cell (GO:1902187)	5/13	0.0114333	0.112024	0	0	4.8419	21.6492	TRIM28;TRIM13;CHMP3;TRIM26;TRIM11
mRNA modification (GO:0016556)	5/13	0.0114333	0.112024	0	0	4.8419	21.6492	TRMT10C;WTAP;PUS1;TRMT6;TRMT61B
regulation of retinoic acid receptor signaling pathway (GO:0048385)	5/13	0.0114333	0.112024	0	0	4.8419	21.6492	ASXL1;CTBP2;CALR;DHRS3;EZH2
negative regulation of mRNA splicing, via spliceosome (GO:0048025)	5/13	0.0114333	0.112024	0	0	4.8419	21.6492	SFSWAP;U2AF2;C1QBP;SRSF6;RBMX
chromatin assembly or disassembly (GO:0006333)	5/13	0.0114333	0.112024	0	0	4.8419	21.6492	SUPT16H;CHAF1A;NOC2L;MTA2;TP53
nucleotide-excision repair (GO:0006289)	26/108	0.000168777	0.00472735	0	0	2.4688	21.4463	GTF2H2C;PCNA;CETN2;OGG1;SUMO1;POLR2B;SUMO3;POLD2;POLR2F;POLR2G;POLE;RNF111;USP7;RFC3;LIG1;RFC1;RFC2;GTF2H2;RAD23B;COPS4;CUL4A;COPS3;COPS5;UBE2N;ERCC8;TP53
positive regulation of DNA-templated transcription, elongation (GO:0032786)	8/24	0.00395956	0.0546067	0	0	3.87686	21.4453	SUPT16H;DDX39B;SUPT4H1;LEO1;PAF1;SUPT5H;CDC73;BRD4
DNA replication initiation (GO:0006270)	8/24	0.00395956	0.0546067	0	0	3.87686	21.4453	ORC5;PRIM2;POLE2;ORC2;MCM10;TOPBP1;POLE;MCM2
regulation of cell cycle G1/S phase transition (GO:1902806)	8/24	0.00395956	0.0546067	0	0	3.87686	21.4453	STXBP4;PSME3;E2F1;PAF1;INO80;GLI1;FAM83D;CDC73
histone monoubiquitination (GO:0010390)	8/24	0.00395956	0.0546067	0	0	3.87686	21.4453	RNF20;KDM2B;LEO1;PAF1;BCOR;ATXN7L3;RNF2;CDC73
regulation of mRNA processing (GO:0050684)	9/28	0.00301175	0.0445895	0	0	3.6738	21.3273	RBM27;TIA1;PABPN1;SLTM;DHX9;PAPOLA;SRSF3;SAFB;SRPK1
RNA polyadenylation (GO:0043631)	9/28	0.00301175	0.0445895	0	0	3.6738	21.3273	NUDT21;CLP1;LEO1;PAPOLA;SSU72;PAF1;MTPAP;GRSF1;CDC73
protein import into nucleus (GO:0006606)	25/103	0.000194651	0.00529636	0	0	2.49505	21.3184	IPO13;IPO11;POM121;NXT1;ZFYVE9;CSE1L;HIKESHI;IPO5;IPO9;POM121C;NUP85;KPNA4;NUP88;KPNA3;TNPO2;NUP214;PDIA3;RANBP2;RANBP3;NUP153;GPN2;GPN1;KPNB1;RAN;RBM22
regulation of cellular response to heat (GO:1900034)	20/78	0.000381675	0.0090947	0	0	2.68145	21.1056	NUP214;NDC1;RANBP2;HSPA8;HSP90AA1;POM121;CREBBP;HIKESHI;NUP153;CCAR2;NUP160;RPTOR;DNAJC2;HSPH1;DNAJC7;POM121C;NUP85;CHORDC1;MAPK1;NUP88
negative regulation of nucleic acid-templated transcription (GO:1903507)	82/444	7.73117e-06	0.000362016	0	0	1.77974	20.9479	ZNF253;KDM1A;LDB1;ZC3H4;CHD8;GMNN;EHMT1;UBP1;RSF1;CTCF;LIMD1;CCAR2;ARHGAP35;NIPBL;SUMO1;TRIM28;YWHAQ;SIN3A;CHMP1A;EPC1;BTRC;ZNF587B;PIAS4;USP47;TLE1;SMARCC2;SFMBT1;ZNF281;RFX3;EID1;EID2;SFPQ;SFRP2;BRMS1;TFDP2;ZNF93;KAT6B;ZNF639;LANCL2;TIMELESS;TRIB3;ATF5;TP53;ZNF552;ZNF154;SET;CTBP2;SHC1;CIPC;PHB;BAHD1;E2F1;DMAP1;ZNF423;PATZ1;ZNF586;RUNX1T1;SMARCE1;HSPA8;XRCC6;POU2F1;MTERF3;XRCC5;PHF12;NONO;DAB2I…
double-strand break repair (GO:0006302)	32/141	0.000107394	0.00332672	0	0	2.28843	20.9139	BLM;FEN1;PSMD14;ZFYVE26;BRIP1;NIPBL;HERC2;SUMO1;RNF138;SMARCAD1;TNKS1BP1;TP53BP1;PIAS4;XRCC6;KDM2A;XRCC5;XRCC2;SETMAR;INO80;APTX;REC8;SETX;MORF4L1;SFPQ;RAD50;MSH2;TDP2;RFWD3;UBE2N;NABP2;AUNIP;DNA2
regulation of cellular response to stress (GO:0080135)	25/104	0.000228785	0.00610143	0	0	2.46332	20.6494	POM121;SMG1;HIKESHI;CCAR2;NUP160;RPTOR;HSPH1;POM121C;NUP85;CHORDC1;ABL1;MAPK1;NUP88;NUP214;NDC1;RANBP2;HSPA8;CREBBP;HSP90AA1;NEK4;NUP153;DNAJC2;DNAJC7;AJUBA;EIF4G1
peptidyl-lysine modification (GO:0018205)	27/115	0.000199247	0.00538502	0	0	2.3892	20.3583	POP5;ZNF451;POM121;L3MBTL2;USPL1;PCNA;NUP160;SENP6;TRIM28;POM121C;SUMO1;NUP85;SUMO3;NFATC2IP;NUP88;TP53BP1;NUP214;PIAS4;NDC1;RANBP2;BCL11A;NUP153;SENP2;RANGAP1;TOPORS;SENP1;TOP1
regulation of gene expression, epigenetic (GO:0040029)	19/74	0.000519245	0.0114262	0	0	2.6856	20.3116	GPX1;PRMT7;DNMT3A;GLMN;SMARCA5;DDX21;CTCF;BAZ1B;TAF1B;POLR1A;TAF1C;POLR1B;TDG;DNMT3B;EPC1;POLR2F;TRIM27;ZNF335;EZH2
mRNA 3'-end processing (GO:0031124)	19/74	0.000519245	0.0114262	0	0	2.6856	20.3116	CHTOP;SRSF1;SSU72;THOC3;CASC3;CDC73;NUDT21;DDX39A;DDX39B;PABPN1;CLP1;U2AF2;PAPOLA;LEO1;SRSF3;PAF1;MTPAP;SRSF6;GRSF1
regulation of carbohydrate catabolic process (GO:0043470)	11/37	0.00217581	0.0347698	0	0	3.28288	20.1252	RANBP2;NUP214;NDC1;POM121;POM121C;EIF6;NUP85;ECD;NUP88;NUP153;NUP160
base-excision repair (GO:0006284)	11/37	0.00217581	0.0347698	0	0	3.28288	20.1252	USP47;LIG1;OGG1;TDG;APEX1;HMGA2;DNA2;POLE;TP53;UNG;MUTYH
base-excision repair, AP site formation (GO:0006285)	4/10	0.0203844	0.172817	0	0	5.16302	20.0996	OGG1;TDG;UNG;MUTYH
peptidyl-lysine dimethylation (GO:0018027)	4/10	0.0203844	0.172817	0	0	5.16302	20.0996	SETD2;SMYD2;EHMT1;SETMAR
regulation of establishment of protein localization to telomere (GO:0070203)	4/10	0.0203844	0.172817	0	0	5.16302	20.0996	CCT2;TERF1;CCT5;WRAP53
nuclear mRNA surveillance (GO:0071028)	4/10	0.0203844	0.172817	0	0	5.16302	20.0996	EXOSC6;EXOSC5;EXOSC10;EXOSC8
IRES-dependent viral translational initiation (GO:0075522)	4/10	0.0203844	0.172817	0	0	5.16302	20.0996	SSB;DENR;EIF3A;EIF3B
protein deneddylation (GO:0000338)	4/10	0.0203844	0.172817	0	0	5.16302	20.0996	COPS4;COPS3;COPS5;TOR1A
histone H2B ubiquitination (GO:0033523)	4/10	0.0203844	0.172817	0	0	5.16302	20.0996	RNF20;LEO1;PAF1;CDC73
positive regulation of transcription from RNA polymerase III promoter (GO:0045945)	4/10	0.0203844	0.172817	0	0	5.16302	20.0996	RPTOR;ICE1;CHD8;ERBB2
aspartate family amino acid metabolic process (GO:0009066)	4/10	0.0203844	0.172817	0	0	5.16302	20.0996	MTHFD1;ADI1;GOT2;SMS
cellular response to hypoxia (GO:0071456)	30/132	0.000169043	0.00472735	0	0	2.29151	19.9026	PSMD12;PSMD11;PSMD14;LIMD1;HIF1A;NPEPPS;PSMB7;PSMD6;PSMB4;PSMD7;PSMB5;PSMD4;PSMB2;PSMD2;PSMB1;PSMD1;HMOX1;PSMF1;CREBBP;EGLN2;HIPK2;PSMA5;PSMA3;PSMA4;PSMC3;PSMC4;PSME3;PSME4;HYOU1;TP53
cellular response to ionizing radiation (GO:0071479)	13/46	0.00149404	0.0263622	0	0	3.05826	19.8979	YAP1;BLM;XRCC6;KDM1A;XRCC5;INO80;NET1;NIPBL;FIGNL1;TLK2;TNKS1BP1;INTS7;TP53
protein methylation (GO:0006479)	13/46	0.00149404	0.0263622	0	0	3.05826	19.8979	HSPA8;PRMT5;PRMT7;PRMT1;PRMT3;EHMT1;NSD1;EEF2KMT;ETF1;SNRPD3;FAM98A;CALM1;EZH2
cellular response to gamma radiation (GO:0071480)	6/17	0.00905139	0.0945093	0	0	4.2268	19.8864	YAP1;XRCC6;KDM1A;XRCC5;TLK2;TP53
mRNA cis splicing, via spliceosome (GO:0045292)	6/17	0.00905139	0.0945093	0	0	4.2268	19.8864	SFSWAP;SRSF1;PSIP1;CWC15;SNRPC;RBM22
positive regulation of cellular protein catabolic process (GO:1903364)	6/17	0.00905139	0.0945093	0	0	4.2268	19.8864	AMER1;HSP90AA1;GBA;EZR;CTSC;DACT1
regulation of cellular protein catabolic process (GO:1903362)	6/17	0.00905139	0.0945093	0	0	4.2268	19.8864	AMER1;HSP90AA1;RIC1;DAB2IP;EZR;DACT1
mRNA-containing ribonucleoprotein complex export from nucleus (GO:0071427)	24/100	0.000310291	0.00780964	0	0	2.45747	19.8515	NUP214;UPF2;EIF5A;NDC1;RANBP2;POM121;CHTOP;SMG1;NXT1;SRSF1;THOC3;NUP153;CASC3;NUP160;SMG5;NXF1;DDX39A;DDX39B;POM121C;NUP85;U2AF2;SRSF3;NUP88;SRSF6
mRNA stabilization (GO:0048255)	10/33	0.0029285	0.0438634	0	0	3.37281	19.6745	SYNCRIP;LARP1;DHX9;THRAP3;ANGEL2;E2F1;IGF2BP1;YBX1;ELAVL1;HNRNPA0
snRNA transcription (GO:0009301)	18/70	0.000707048	0.0144155	0	0	2.69031	19.5166	INTS14;POU2F1;ICE1;TAF13;INTS3;SRRT;PHAX;RPRD2;GTF2F1;POLR2B;INTS5;NABP2;POLR2F;RPRD1B;POLR2G;INTS7;INTS6;INTS9
snRNA transcription from RNA polymerase II promoter (GO:0042795)	18/70	0.000707048	0.0144155	0	0	2.69031	19.5166	INTS14;POU2F1;ICE1;TAF13;INTS3;SRRT;PHAX;RPRD2;GTF2F1;POLR2B;INTS5;NABP2;POLR2F;RPRD1B;POLR2G;INTS7;INTS6;INTS9
positive regulation of histone modification (GO:0031058)	9/29	0.00392974	0.0546067	0	0	3.48992	19.3313	NIPBL;CHTOP;TADA2A;KDM1A;AKAP8;UBE2N;TET1;PAF1;TP53
nuclear-transcribed mRNA poly(A) tail shortening (GO:0000289)	9/29	0.00392974	0.0546067	0	0	3.48992	19.3313	CNOT6;PAN3;CNOT3;PARN;TNKS1BP1;SAMD4B;CNOT10;CNOT9;EIF4G1
amino acid transmembrane transport (GO:0003333)	9/29	0.00392974	0.0546067	0	0	3.48992	19.3313	SLC36A1;SLC7A5;SLC38A1;SLC7A6;SLC38A7;SLC38A10;SLC3A2;SLC38A9;SLC7A11
histone ubiquitination (GO:0016574)	7/21	0.00694566	0.0801437	0	0	3.8756	19.2603	RNF20;USP22;LEO1;UBE2N;PAF1;ATXN7L3;CDC73
regulation of telomerase activity (GO:0051972)	12/42	0.00202708	0.0337316	0	0	3.10448	19.2514	CCT2;HSP90AA1;SRC;NVL;XRCC5;PARN;MAPK1;TERF1;GRHL2;TP53;MAP3K4;WRAP53
modulation by symbiont of host cellular process (GO:0044068)	3/7	0.0367899	0.252177	0	0	5.80652	19.1762	KPNA4;KPNA3;KPNB1
replication fork protection (GO:0048478)	3/7	0.0367899	0.252177	0	0	5.80652	19.1762	BLM;TIPIN;TIMELESS
dolichyl diphosphate biosynthetic process (GO:0006489)	3/7	0.0367899	0.252177	0	0	5.80652	19.1762	NUS1;DOLK;MVD
AMP metabolic process (GO:0046033)	3/7	0.0367899	0.252177	0	0	5.80652	19.1762	ADSL;AK4;ADSS
tRNA 3'-end processing (GO:0042780)	3/7	0.0367899	0.252177	0	0	5.80652	19.1762	SSB;TRMT10C;ELAC2
cellular response to hydroxyurea (GO:0072711)	3/7	0.0367899	0.252177	0	0	5.80652	19.1762	BLM;DDX11;TIMELESS
negative regulation of epidermal cell differentiation (GO:0045605)	3/7	0.0367899	0.252177	0	0	5.80652	19.1762	GDF3;SRSF6;GRHL2
positive regulation of dendritic spine morphogenesis (GO:0061003)	3/7	0.0367899	0.252177	0	0	5.80652	19.1762	CUX2;CAPRIN1;LRP8
ribosomal protein import into nucleus (GO:0006610)	3/7	0.0367899	0.252177	0	0	5.80652	19.1762	TNPO2;KPNB1;IPO5
dolichyl diphosphate metabolic process (GO:0046465)	3/7	0.0367899	0.252177	0	0	5.80652	19.1762	NUS1;DOLK;MVD
nuclear body organization (GO:0030575)	3/7	0.0367899	0.252177	0	0	5.80652	19.1762	USPL1;ETS1;HIPK2
ncRNA 3'-end processing (GO:0043628)	8/25	0.00524696	0.0652146	0	0	3.64861	19.1556	TOE1;EXOSC6;EXOSC5;SSB;ERI1;ELAC2;INTS7;INTS6
protein depolymerization (GO:0051261)	8/25	0.00524696	0.0652146	0	0	3.64861	19.1556	VIL1;KIF18B;KIF2A;VPS4B;NCKAP5L;VPS4A;CFL1;STMN3
RNA 3'-end processing (GO:0031123)	16/61	0.00108983	0.0205082	0	0	2.76204	18.8419	CHTOP;SRSF1;THOC3;CASC3;SUPV3L1;NUDT21;LIN28B;DDX39A;LIN28A;DDX39B;PABPN1;CLP1;U2AF2;PAPOLA;SRSF3;SRSF6
mitotic sister chromatid segregation (GO:0000070)	20/82	0.000764338	0.0153775	0	0	2.50789	17.9979	PHF23;VPS4B;CUL3;VPS4A;MIS12;KIF23;PDS5B;INO80;PDS5A;NCAPH;WAPL;SMC2;NIPBL;PSRC1;KIF18B;ZW10;CHMP1A;SPDL1;KPNB1;RAN
histone H3 acetylation (GO:0043966)	12/43	0.0025233	0.0393851	0	0	3.00416	17.9715	ING5;TAF6L;BRPF1;TADA2A;MEAF6;LDB1;BRPF3;KAT6B;JADE3;KAT7;JADE2;KAT14
positive regulation of type I interferon production (GO:0032481)	16/62	0.0013152	0.0237502	0	0	2.70185	17.9234	SETD2;CREBBP;XRCC6;CRCP;DHX9;XRCC5;TBK1;POLR3A;DHX33;IRAK1;POLR3B;POLR3C;POLR3E;POLR2F;POLR3G;POLR3H
Fc-epsilon receptor signaling pathway (GO:0038095)	38/182	0.000168954	0.00472735	0	0	2.05838	17.8788	PSMD12;PSMD11;PSMD14;SHC1;CUL1;MALT1;PSMB7;PSMD6;PSMB4;PSMD7;PSMB5;PSMD4;PSMB2;PSMD2;PSMB1;PSMD1;MAPK1;PLCG1;PSMF1;BTRC;PAK2;LYN;MAP2K4;NFATC3;NFKBIA;PSMA5;FER;PSMA3;PSMA4;PSMC3;PSMC4;PSME3;PSME4;UBE2N;TAB2;UBE2V1;CALM1;SOS1
positive regulation of protein insertion into mitochondrial membrane involved in apoptotic signaling pathway (GO:1900740)	9/30	0.00505264	0.0635843	0	0	3.32354	17.5744	TFDP1;YWHAQ;TFDP2;YWHAB;E2F1;DYNLL1;DYNLL2;TP53;YWHAG
regulation of protein insertion into mitochondrial membrane involved in apoptotic signaling pathway (GO:1900739)	9/30	0.00505264	0.0635843	0	0	3.32354	17.5744	TFDP1;YWHAQ;TFDP2;YWHAB;E2F1;DYNLL1;DYNLL2;TP53;YWHAG
cytoplasmic microtubule organization (GO:0031122)	13/48	0.00227786	0.035776	0	0	2.88318	17.5428	VPS4B;VPS4A;STMN3;CAMSAP1;CAMSAP2;CAMSAP3;DLG1;SPAST;FIGNL1;CHORDC1;CCDC88C;EZR;KPNB1
Fc receptor signaling pathway (GO:0038093)	38/183	0.000190098	0.00520766	0	0	2.04407	17.5135	PSMD12;PSMD11;PSMD14;SHC1;CUL1;MALT1;PSMB7;PSMD6;PSMB4;PSMD7;PSMB5;PSMD4;PSMB2;PSMD2;PSMB1;PSMD1;MAPK1;PLCG1;PSMF1;BTRC;PAK2;LYN;MAP2K4;NFATC3;NFKBIA;PSMA5;FER;PSMA3;PSMA4;PSMC3;PSMC4;PSME3;PSME4;UBE2N;TAB2;UBE2V1;CALM1;SOS1
mRNA transport (GO:0051028)	24/104	0.00057404	0.0123618	0	0	2.33407	17.4187	NUP214;UPF2;EIF5A;NDC1;RANBP2;POM121;CHTOP;SMG1;NXT1;SRSF1;THOC3;NUP153;CASC3;NUP160;SMG5;NXF1;DDX39A;DDX39B;POM121C;NUP85;U2AF2;SRSF3;NUP88;SRSF6
positive regulation of protein ubiquitination (GO:0031398)	20/83	0.000900352	0.0173479	0	0	2.46794	17.307	AMER1;GSK3A;KDM1A;CENPX;SMURF1;PHF23;PDCD6;CUL3;DCUN1D4;DCUN1D1;UBE3A;SENP2;HSPBP1;TOPORS;INAVA;MALT1;SMAD7;RNF139;UBE2N;TRIB3
DNA replication-independent nucleosome assembly (GO:0006336)	11/39	0.00344058	0.0500188	0	0	3.04805	17.2889	CENPT;CENPU;CENPX;NASP;MIS18BP1;CENPI;SMARCA5;RSF1;CENPN;CENPO;CENPP
regulation of coenzyme metabolic process (GO:0051196)	11/39	0.00344058	0.0500188	0	0	3.04805	17.2889	RANBP2;NUP214;NDC1;POM121;POM121C;EIF6;NUP85;ECD;NUP88;NUP153;NUP160
regulation of microtubule-based process (GO:0032886)	8/26	0.00683076	0.0790878	0	0	3.44571	17.1814	CAMSAP3;MACF1;DIAPH1;CYLD;PHLDB1;APC;ERBB2;PHLDB2
snRNA 3'-end processing (GO:0034472)	8/26	0.00683076	0.0790878	0	0	3.44571	17.1814	TOE1;EXOSC6;EXOSC5;EXOSC8;INTS7;INTS6;EXOSC3;EXOSC2
cytoskeleton-dependent intracellular transport (GO:0030705)	8/26	0.00683076	0.0790878	0	0	3.44571	17.1814	TUBA1B;TUBA1A;KIF3B;TUBB;KIF13A;CCDC88C;DYNLL1;DYNLL2
negative regulation of transcription from RNA polymerase II promoter (GO:0000122)	97/565	2.75204e-05	0.00106562	0	0	1.62958	17.1115	ZNF451;KDM1A;ZMYND8;WWC1;ATN1;NOC2L;ARHGAP35;DCAF1;CCND1;EPC1;TRIM27;KDM2B;ZNF281;DICER1;EID1;BRMS1;TRIB3;EZR;ZNF675;TP53;ZNF431;MAX;CREM;SUPT4H1;PHB;ZBTB2;ORC2;SMYD2;DMAP1;ZNF268;SKIL;BPTF;CREBBP;ZNF140;BCL11A;PHF12;PTCH1;NFATC3;HMGA2;SUPT5H;NR2F6;THAP11;SMARCA4;SMAD7;DLG1;PAF1;CALR;RCOR2;CC2D1A;EZH2;CC2D1B;LDB1;TCF25;CHD8;CTCF;HMGB1;CDC73;GLI2;NIPBL;SUMO1;SIN3B;SIN3A;C1QBP;DNMT3B;HIST1H1B;DACT1…
nuclear-transcribed mRNA catabolic process, deadenylation-dependent decay (GO:0000288)	16/63	0.00157858	0.0275191	0	0	2.64421	17.0584	PARN;SAMD4B;CNOT10;LSM3;EXOSC6;EXOSC5;CNOT6;PAN3;PDE12;EXOSC8;CNOT3;TNKS1BP1;EXOSC3;EXOSC2;CNOT9;EIF4G1
DNA catabolic process, endonucleolytic (GO:0000737)	7/22	0.00919694	0.0945093	0	0	3.61702	16.9598	DFFB;CECR2;CASP3;SETMAR;DICER1;HMGB1;KPNB1
histone lysine methylation (GO:0034968)	7/22	0.00919694	0.0945093	0	0	3.61702	16.9598	WDR82;SETD6;SETD1B;KMT2B;CXXC1;SETMAR;EZH2
regulation of microtubule depolymerization (GO:0031114)	7/22	0.00919694	0.0945093	0	0	3.61702	16.9598	CAMSAP3;APC;MAP1B;MAP1A;CAMSAP1;HDGFL3;CAMSAP2
protein complex localization (GO:0031503)	7/22	0.00919694	0.0945093	0	0	3.61702	16.9598	ICK;DLG1;ALPK3;WDR34;IFT57;EZR;SMAD7
positive regulation of RNA splicing (GO:0033120)	7/22	0.00919694	0.0945093	0	0	3.61702	16.9598	SETX;U2AF2;THRAP3;TRA2B;HNRNPLL;RBMX;RBM22
cellular response to interleukin-1 (GO:0071347)	32/150	0.000356181	0.00858887	0	0	2.1128	16.7758	PSMD12;PSMD11;PSMD14;USP10;CUL1;HIF1A;PSMB7;PSMD6;PSMB4;PSMD7;PSMB5;PSMD4;IRAK1;PSMB2;PSMD2;PSMB1;PSMD1;PSMF1;BTRC;DAB2IP;NFKBIA;PSMA5;PSMA3;PSMA4;PSMC3;PSMC4;PSME3;PSME4;UBE2N;TAB2;UBE2V1;RBMX
maturation of SSU-rRNA from tricistronic rRNA transcript (SSU-rRNA, 5.8S rRNA, LSU-rRNA) (GO:0000462)	10/35	0.00469458	0.0610989	0	0	3.10263	16.6343	EMG1;UTP6;PDCD11;UTP3;BMS1;HEATR1;NGDN;UTP20;NOL10;DCAF13
positive regulation of telomerase activity (GO:0051973)	10/35	0.00469458	0.0610989	0	0	3.10263	16.6343	CCT2;HSP90AA1;NVL;XRCC5;PARN;HNRNPD;MAPK1;GRHL2;MAP3K4;WRAP53
DNA-dependent DNA replication maintenance of fidelity (GO:0045005)	10/35	0.00469458	0.0610989	0	0	3.10263	16.6343	SMARCAL1;BLM;TIPIN;PCNA;CENPX;DDX11;RFWD3;TIMELESS;SETMAR;POLE
RNA methylation (GO:0001510)	13/49	0.00278085	0.0422585	0	0	2.80293	16.4953	NSUN5P1;NSUN5P2;TRMT10C;WTAP;DIMT1;METTL1;METTL2A;NOP2;THADA;FTSJ3;TRMT6;TRMT44;TRMT61B
MAPK cascade (GO:0000165)	53/278	0.000128905	0.0038169	0	0	1.84117	16.4903	YWHAB;PEBP1;PSMD6;PSMD7;SYNGAP1;PSMD4;PSMD2;PSMD1;BTRC;DUSP5;KSR1;IL17RD;DUSP7;PSMA5;PSMA3;PSMA4;PSME3;GPRIN1;PSME4;TNIK;RAF1;SOS1;PSMD12;PSMD11;SHC3;PSMD14;SHC1;CUL3;CUL1;ZFP36L2;CAMKK2;PSMB7;PSMB4;PSMB5;PSMB2;PABPN1;ERBB3;PSMB1;ERBB2;MAPK1;PSMF1;MAP4K5;SPTBN2;MAP4K4;DAB2IP;SETX;PPP5C;PSMC3;PSMC4;FGF19;TAOK2;TEK;CALM1
transcription elongation from RNA polymerase II promoter (GO:0006368)	22/95	0.000908136	0.0174146	0	0	2.34359	16.4148	SETD2;SUPT16H;ELOF1;CTDP1;TAF15;TAF13;ADRM1;SUPT4H1;MLLT1;GTF2H2;GTF2F1;SUPT5H;CDC73;POLR2B;LEO1;ELOA;POLR2F;TAF7;PAF1;POLR2G;NELFCD;TAF3
RNA splicing (GO:0008380)	24/106	0.00076754	0.0153775	0	0	2.27688	16.3305	SF3B4;SF3A3;ZRSR2;DHX8;MTERF3;DDX47;NONO;PRPF4B;CCAR2;SRPK1;EFTUD2;PPP2CA;SYNCRIP;SFPQ;PRPF6;DDX39B;SNRPD1;KHSRP;PRPF3;TRA2B;SNRPD3;TXNL4A;SMNDC1;BCAS2
nucleobase-containing small molecule interconversion (GO:0015949)	9/31	0.00640896	0.0769217	0	0	3.17229	16.0203	RRM2;NME6;TXNRD1;CMPK1;CTPS2;AK4;CTPS1;TXN;NME1
protein destabilization (GO:0031648)	9/31	0.00640896	0.0769217	0	0	3.17229	16.0203	CREBBP;RNF139;CUL3;CCDC88C;MUL1;FBXL3;BTRC;SENP2;CDC73
positive regulation of transcription from RNA polymerase II promoter (GO:0045944)	136/848	2.60923e-05	0.00102013	0	0	1.50734	15.9083	ATF1;CRTC2;KDM1A;MAML1;FHOD1;WWC1;SERPINE1;CCNC;GABPB1;ETS1;SPIB;TBK1;EPC1;KAT7;RNF111;SUPT16H;RFX3;SOX12;SFRP2;MYCN;PRPF6;GPRIN1;TBPL1;TFAM;ATF5;TP53;ATF4;NOTCH3;AKNA;CTBP2;DHX9;SUPT4H1;HIF1A;SLC9A1;ZNF304;RPRD1B;TP53BP1;ZNF268;PPARGC1B;ZNF300;CREBBP;XBP1;XRCC6;POU2F1;JUP;AUTS2;BCL11B;ECD;SS18L2;NFATC3;HMGA2;INO80;SUPT5H;SMARCA4;SMAD7;SETX;NFKBIA;HNRNPK;COPS5;AGO1;AGO2;PAF1;TCF4;NFE2L1;NFE2L2;RN…
viral life cycle (GO:0019058)	24/107	0.000883932	0.0171961	0	0	2.24932	15.8153	USP6NL;NUP214;NDC1;RANBP2;POM121;CTBP2;VPS4B;VPS4A;UBP1;NUP153;WWP2;NUP160;POM121C;NPC1;NUP85;ZNF639;CHMP3;KPNA4;NUP88;KPNA3;PPIA;KPNB1;RAN;NECTIN1
positive regulation of gene expression (GO:0010628)	125/771	3.34328e-05	0.00124661	0	0	1.52511	15.7177	ETS1;RIMS2;TRIM28;EPC1;SMARCAD1;PIM2;BTRC;ATXN7L3;RNF111;CDK5RAP2;SMARCC1;SMARCC2;TLE1;DIMT1;ZNF281;RFX3;WDR75;ANK2;ILF2;MYCN;SMO;CCNE1;KAT6B;TFAM;UBE2V1;ATF5;EZR;TP53;ATF4;BLM;ENY2;SHC1;PHB;HNRNPLL;HIF1A;IRAK1;NUP85;PDCD10;DVL3;TP53BP1;ZNF423;BPTF;CREBBP;XRCC6;BRPF1;FZD2;NEK4;FZD7;SS18L2;SMARCA5;PYM1;HMGA2;LARP4;FOXN2;SMARCA4;SETX;LIN28A;EIF6;FUBP1;HNRNPD;TCF4;NFE2L1;NFE2L2;RNF187;RNF10;GSK3A;CH…
positive regulation by host of viral process (GO:0044794)	4/11	0.0291799	0.211077	0	0	4.4252	15.6399	YTHDC2;CFL1;ZNF502;SMC3
positive regulation of protein deacetylation (GO:0090312)	4/11	0.0291799	0.211077	0	0	4.4252	15.6399	NIPBL;BRMS1;AKAP8;TP53
rRNA base methylation (GO:0070475)	4/11	0.0291799	0.211077	0	0	4.4252	15.6399	EMG1;NSUN5P1;NSUN5P2;NOP2
regulation of RNA polymerase II transcriptional preinitiation complex assembly (GO:0045898)	4/11	0.0291799	0.211077	0	0	4.4252	15.6399	PSMC3;PSMC4;HMGB1;TP53
negative regulation of translation, ncRNA-mediated (GO:0040033)	4/11	0.0291799	0.211077	0	0	4.4252	15.6399	EIF6;AGO1;AGO2;TNRC6A
glutathione biosynthetic process (GO:0006750)	4/11	0.0291799	0.211077	0	0	4.4252	15.6399	GCLC;CHAC1;GCLM;CNDP2
miRNA mediated inhibition of translation (GO:0035278)	4/11	0.0291799	0.211077	0	0	4.4252	15.6399	EIF6;AGO1;AGO2;TNRC6A
regulation of mRNA polyadenylation (GO:1900363)	4/11	0.0291799	0.211077	0	0	4.4252	15.6399	RNF20;NUDT21;SUPT5H;ZC3H14
regulation of hippo signaling (GO:0035330)	4/11	0.0291799	0.211077	0	0	4.4252	15.6399	WWC1;DLG5;LIMD1;AJUBA
proteasome assembly (GO:0043248)	4/11	0.0291799	0.211077	0	0	4.4252	15.6399	PSMD11;PSMD4;ADRM1;PSMG1
somite development (GO:0061053)	4/11	0.0291799	0.211077	0	0	4.4252	15.6399	SFRP2;SMO;MTHFD1;PTCH1
protein localization to plasma membrane (GO:0072659)	28/130	0.000687909	0.0142062	0	0	2.13686	15.5603	MACF1;ZDHHC22;PIGW;SLC9A3R1;C16ORF70;EFR3A;ZFYVE27;KIF13A;TMED2;FLNA;RAB8A;NSF;PPIL2;JUP;SMURF1;PTCH1;ANK2;ATP1B1;TNFRSF1A;DLG1;RAP2A;TSPAN14;GOLPH3;RAB15;SLMAP;RAB13;TNIK;EZR
protein acylation (GO:0043543)	10/36	0.00584531	0.0715473	0	0	2.98313	15.3396	ING5;CREBBP;ABHD17B;ZDHHC9;ZDHHC20;ZDHHC5;ZDHHC6;ZDHHC21;ZDHHC22;ZDHHC3
regulation of nitric-oxide synthase activity (GO:0050999)	10/36	0.00584531	0.0715473	0	0	2.98313	15.3396	DHFR;NUS1;HSP90AA1;NOS1AP;NOSIP;ZDHHC21;WASL;CALM1;HIF1A;GLA
nucleotide-excision repair, DNA gap filling (GO:0006297)	7/23	0.0119387	0.116129	0	0	3.39077	15.0142	RFC3;PCNA;LIG1;RFC1;RFC2;POLD2;POLE
cellular response to ammonium ion (GO:0071242)	7/23	0.0119387	0.116129	0	0	3.39077	15.0142	DIAPH1;DHX8;CASP6;CASP3;ABL1;MAPK1;ATF4
regulation of cellular metabolic process (GO:0031323)	11/41	0.00523457	0.0652146	0	0	2.84452	14.9408	ACLY;PM20D2;RNF34;EIF6;FASN;GBA;CACYBP;PARL;TBC1D16;SSH1;RNF41
regulation of mRNA metabolic process (GO:1903311)	5/15	0.0219641	0.177609	0	0	3.87309	14.7888	RBM27;SLTM;DHX9;SAFB;SRPK1
mitotic sister chromatid cohesion (GO:0007064)	5/15	0.0219641	0.177609	0	0	3.87309	14.7888	NIPBL;MAU2;PDS5B;PDS5A;WAPL
L-alpha-amino acid transmembrane transport (GO:1902475)	5/15	0.0219641	0.177609	0	0	3.87309	14.7888	SLC7A5;SLC1A3;SLC3A2;SLC25A12;SLC25A13
positive regulation of transcription elongation from RNA polymerase II promoter (GO:0032968)	5/15	0.0219641	0.177609	0	0	3.87309	14.7888	SUPT16H;LEO1;PAF1;CDC73;BRD4
mitotic chromosome condensation (GO:0007076)	5/15	0.0219641	0.177609	0	0	3.87309	14.7888	NIPBL;PHF23;CHMP1A;NCAPH;SMC2
N-terminal protein amino acid acetylation (GO:0006474)	5/15	0.0219641	0.177609	0	0	3.87309	14.7888	CREBBP;NAA40;NAA20;NAA25;NAA35
positive regulation of viral release from host cell (GO:1902188)	5/15	0.0219641	0.177609	0	0	3.87309	14.7888	VPS4B;VPS4A;CHMP3;ZNF502;SMC3
negative regulation of mRNA processing (GO:0050686)	5/15	0.0219641	0.177609	0	0	3.87309	14.7888	SFSWAP;U2AF2;C1QBP;SRSF6;RBMX
regulation of RNA export from nucleus (GO:0046831)	5/15	0.0219641	0.177609	0	0	3.87309	14.7888	RBM27;SETD2;DHX9;NUP153;NUDT4
cytoplasmic sequestering of protein (GO:0051220)	5/15	0.0219641	0.177609	0	0	3.87309	14.7888	NFKBIA;YWHAB;KEAP1;FLNA;PKD2
transport along microtubule (GO:0010970)	5/15	0.0219641	0.177609	0	0	3.87309	14.7888	CAMSAP3;HSPA8;ARHGAP21;DYNLL1;DYNLL2
positive regulation of stress-activated protein kinase signaling cascade (GO:0070304)	5/15	0.0219641	0.177609	0	0	3.87309	14.7888	LYN;PDCD10;TAOK2;MID1;INAVA
response to UV (GO:0009411)	22/98	0.00140288	0.0251085	0	0	2.2507	14.7853	USP47;CREBBP;FEN1;GPX1;PCNA;KDM1A;REV1;INO80;GTF2H2;NOC2L;EIF2S1;CCAR2;CDC25A;USF1;CCND1;MSH2;USP1;ERCC8;TP53;MAP3K4;RAD18;ATF4
positive regulation of cell growth (GO:0030307)	22/98	0.00140288	0.0251085	0	0	2.2507	14.7853	MACF1;USP47;SYT3;UNC13A;SYT2;SMURF1;BRAT1;INO80;CDKN2AIP;RIMS2;RPTOR;SUPV3L1;MMP14;ZFYVE27;SFRP2;ZNF639;ERBB2;FGFR1OP;EXOSC2;SLC25A33;HIST1H1B;EIF4G1
extrinsic apoptotic signaling pathway in absence of ligand (GO:0097192)	6/19	0.0162474	0.145074	0	0	3.57611	14.733	GSK3A;ERBB3;CASP3;CASP2;BCL2L1;APPL1
regulation of neuron migration (GO:2001222)	6/19	0.0162474	0.145074	0	0	3.57611	14.733	NIPBL;SEMA3A;ULK4;DAB2IP;NSMF;KIF20B
protein heterotetramerization (GO:0051290)	6/19	0.0162474	0.145074	0	0	3.57611	14.733	NUDT21;XRCC6;GPRIN1;RCC1;FARSA;FARSB
negative regulation of double-strand break repair (GO:2000780)	6/19	0.0162474	0.145074	0	0	3.57611	14.733	PARPBP;OGG1;HMGA2;AUNIP;TP53BP1;OTUB1
regulation of generation of precursor metabolites and energy (GO:0043467)	12/46	0.00462968	0.0609272	0	0	2.73863	14.7208	RANBP2;NUP214;NDC1;POM121;POM121C;EIF6;NUP85;ECD;NUP88;NUP153;SLC25A33;NUP160
nucleocytoplasmic transport (GO:0006913)	12/46	0.00462968	0.0609272	0	0	2.73863	14.7208	EIF5A;LSG1;SET;NXT1;SNRPD1;DDX20;ANP32E;PHAX;SNRPE;SNRPD3;SMN1;MALT1
tRNA aminoacylation for protein translation (GO:0006418)	12/46	0.00462968	0.0609272	0	0	2.73863	14.7208	NARS;WARS;VARS;PPA1;MARS;TARS;DARS2;FARSA;YARS2;FARS2;WARS2;FARSB
regulation of signal transduction by p53 class mediator (GO:1901796)	29/138	0.00084704	0.0166392	0	0	2.07113	14.6507	BLM;RNF34;TP53RK;MEAF6;NOP2;EHMT1;CHD4;NOC2L;RPF2;ING5;BRIP1;EXO1;SMYD2;TOPBP1;MTA2;ATRIP;PRMT5;SUPT16H;RFC3;BRPF1;TAF15;RFC2;TAF13;HIPK2;RAD50;TAF7;DNA2;TP53;TAF3
negative regulation of BMP signaling pathway (GO:0030514)	9/32	0.00802824	0.0875851	0	0	3.0342	14.6394	SKI;SMURF1;RBPMS2;GDF3;LEMD3;SKIL;TRIM33;HIPK2;SMAD7
endodermal cell differentiation (GO:0035987)	9/32	0.00802824	0.0875851	0	0	3.0342	14.6394	SETD2;MMP14;ITGB5;COL11A1;COL12A1;LEO1;HMGA2;PAF1;CDC73
DNA-dependent DNA replication (GO:0006261)	14/56	0.00353555	0.0512146	0	0	2.58758	14.6066	PRIM2;GINS2;RFC3;RFC1;RFC2;MCM10;ORC5;POLE2;ORC2;POLD2;TOPBP1;DNA2;POLE;MCM2
positive regulation of mitochondrial outer membrane permeabilization involved in apoptotic signaling pathway (GO:1901030)	10/37	0.00720438	0.0826554	0	0	2.87248	14.1701	GSK3A;TFDP1;YWHAQ;TFDP2;YWHAB;E2F1;DYNLL1;DYNLL2;TP53;YWHAG
positive regulation of translation (GO:0045727)	18/78	0.00266297	0.0406203	0	0	2.33055	13.8162	EIF5A;CDC123;USP16;TRMT10C;YTHDF3;IMP3;DHX9;PYM1;LARP4;ELAVL1;LIN28A;EIF6;C1QBP;ERBB2;HNRNPD;POLR2G;VIM;EIF3C
positive regulation of gene expression, epigenetic (GO:0045815)	12/47	0.00558202	0.068792	0	0	2.66023	13.8018	ELOF1;TAF1B;TAF1C;POLR1A;POLR1B;KMT2B;SMARCA5;DDX21;POLR2F;ARID1A;BAZ1B;ARID1B
regulation of protein complex assembly (GO:0043254)	17/73	0.00311941	0.0460142	0	0	2.35779	13.6047	VPS18;HSPA8;HSP90AA1;WARS;SLF2;ICE1;FBLIM1;SRC;DAB2IP;SENP6;SUMO1;VPS41;CDC42EP2;ULK1;STXBP6;RAF1;AJUBA
endodermal cell fate commitment (GO:0001711)	3/8	0.0539441	0.311668	0	0	4.64495	13.5624	LEO1;PAF1;CDC73
protein localization to microtubule (GO:0035372)	3/8	0.0539441	0.311668	0	0	4.64495	13.5624	DIAPH1;KIF20B;MID1
regulation of cytoplasmic transport (GO:1903649)	3/8	0.0539441	0.311668	0	0	4.64495	13.5624	SRC;CHMP3;MAPK1
regulation of transcription from RNA polymerase II promoter in response to oxidative stress (GO:0043619)	3/8	0.0539441	0.311668	0	0	4.64495	13.5624	HMOX1;HIF1A;ATF4
negative regulation of establishment of protein localization (GO:1904950)	3/8	0.0539441	0.311668	0	0	4.64495	13.5624	DNAJA1;WWP2;TERF1
protein localization to endosome (GO:0036010)	3/8	0.0539441	0.311668	0	0	4.64495	13.5624	RAB35;MICALL1;PACSIN2
negative regulation of mRNA polyadenylation (GO:1900364)	3/8	0.0539441	0.311668	0	0	4.64495	13.5624	RNF20;SUPT5H;ZC3H14
regulation of nitrogen compound metabolic process (GO:0051171)	3/8	0.0539441	0.311668	0	0	4.64495	13.5624	NOS1AP;CACYBP;LDLR
regulation of cytoplasmic mRNA processing body assembly (GO:0010603)	3/8	0.0539441	0.311668	0	0	4.64495	13.5624	ATXN2L;CNOT6;PAN3
peptidyl-diphthamide metabolic process (GO:0017182)	3/8	0.0539441	0.311668	0	0	4.64495	13.5624	DPH2;DPH3;DPH7
negative regulation of cAMP-dependent protein kinase activity (GO:2000480)	3/8	0.0539441	0.311668	0	0	4.64495	13.5624	PRKAR1B;PRKAR2B;PKIA
positive regulation of chromatin silencing (GO:0031937)	3/8	0.0539441	0.311668	0	0	4.64495	13.5624	TRIM28;SIN3A;ZNF304
peptidyl-diphthamide biosynthetic process from peptidyl-histidine (GO:0017183)	3/8	0.0539441	0.311668	0	0	4.64495	13.5624	DPH2;DPH3;DPH7
depyrimidination (GO:0045008)	3/8	0.0539441	0.311668	0	0	4.64495	13.5624	OGG1;TDG;UNG
negative regulation of telomerase activity (GO:0051974)	3/8	0.0539441	0.311668	0	0	4.64495	13.5624	SRC;TERF1;TP53
tRNA aminoacylation for mitochondrial protein translation (GO:0070127)	3/8	0.0539441	0.311668	0	0	4.64495	13.5624	DARS2;YARS2;WARS2
peptidyl-arginine methylation, to asymmetrical-dimethyl arginine (GO:0019919)	3/8	0.0539441	0.311668	0	0	4.64495	13.5624	PRMT7;PRMT1;PRMT3
positive regulation of chromatin binding (GO:0035563)	3/8	0.0539441	0.311668	0	0	4.64495	13.5624	MED25;DDX11;GMNN
positive regulation of RNA polymerase II transcriptional preinitiation complex assembly (GO:0045899)	3/8	0.0539441	0.311668	0	0	4.64495	13.5624	PSMC3;PSMC4;TP53
negative regulation of execution phase of apoptosis (GO:1900118)	3/8	0.0539441	0.311668	0	0	4.64495	13.5624	RNF34;PAK2;BCL2L1
establishment of Golgi localization (GO:0051683)	3/8	0.0539441	0.311668	0	0	4.64495	13.5624	ARHGAP21;SLC9A3R1;PDCD10
termination of RNA polymerase II transcription (GO:0006369)	16/68	0.00364943	0.0522144	0	0	2.38928	13.4115	CHTOP;SRSF1;SSU72;THOC3;CASC3;NUDT21;DDX39A;DDX39B;PABPN1;CLP1;U2AF2;PAPOLA;SRSF3;SNRPE;SNRPD3;SRSF6
cholesterol metabolic process (GO:0008203)	16/68	0.00364943	0.0522144	0	0	2.38928	13.4115	ABCA1;FDPS;HMGCS1;CYP51A1;DHCR24;HMGCR;LSS;ACAT2;CLN6;ACLY;SQLE;EBP;RXRA;MVD;DHCR7;LBR
transcription initiation from RNA polymerase I promoter (GO:0006361)	9/33	0.00994065	0.10058	0	0	2.90761	13.4073	RRN3;TAF1B;DMTF1;TAF1C;POLR1A;POLR1B;UBTF;POLR2F;GTF2H2
transcription from RNA polymerase I promoter (GO:0006360)	9/33	0.00994065	0.10058	0	0	2.90761	13.4073	RRN3;TAF1B;DMTF1;TAF1C;POLR1A;POLR1B;UBTF;POLR2F;GTF2H2
regulation of chromosome organization (GO:0033044)	7/24	0.0152243	0.138087	0	0	3.19113	13.3545	SMG1;XRCC5;SETD1A;HNRNPD;SETMAR;WAPL;SMG5
chaperone mediated protein folding requiring cofactor (GO:0051085)	7/24	0.0152243	0.138087	0	0	3.19113	13.3545	HSPA9;HSPA8;HSPH1;HSPA5;DNAJC7;DNAJB12;HYOU1
regulation of cardiac muscle cell action potential (GO:0098901)	7/24	0.0152243	0.138087	0	0	3.19113	13.3545	DLG1;JUP;SLMAP;NOS1AP;ATP2A2;FLNA;ANK2
positive regulation of nucleic acid-templated transcription (GO:1903508)	84/502	0.00022301	0.00598707	0	0	1.57523	13.245	RNF10;CHD8;RSF1;CTCF;GLI1;ETS1;MED17;GLI2;ING5;EDRF1;TRIM28;SMARCAD1;EPC1;MYBL2;PIM2;BTRC;ATXN7L3;RNF111;TEAD2;CDK5RAP2;SS18;SMARCC1;SMARCC2;ATMIN;NCOA6;ZNF281;RFX3;EDF1;ARID1A;ILF2;DNAJC2;MYCN;CREB1;PSRC1;KAT6B;CCNE1;THRAP3;TFAM;UBE2V1;ATF5;TP53;ATF4;YAP1;BLM;ENY2;USP16;SHC1;CXXC1;PHB;HIF1A;CAMKK2;IRAK1;NUP85;NSD1;HAS3;E2F1;DVL3;PCBD2;TP53BP1;ZNF423;BPTF;RNF20;CREBBP;XRCC6;FZD2;BRPF1;TAF15;NEK4;…
protein transmembrane import into intracellular organelle (GO:0044743)	11/43	0.00769596	0.0865458	0	0	2.66644	12.9777	CHCHD4;HSP90AA1;TOMM40;GRPEL1;GRPEL2;TIMM17A;PEX10;TIMM44;PEX26;TOMM22;TIMM50
intracellular protein transport (GO:0006886)	61/347	0.000426124	0.00980573	0	0	1.66725	12.9392	USP6NL;IPO13;IPO11;NXT1;ZFYVE9;PDCD6;CSE1L;AP4E1;HIKESHI;RAB22A;IPO5;HERC2;IPO9;XPO4;XPO6;CHORDC1;KIF13A;TMED2;TLK1;VPS36;TNPO2;RAB8A;TBC1D10B;NUP214;PDIA3;NSF;EIF5A;CTTN;TBC1D4;CDC37;ADPRH;RAB35;PICK1;KPNB1;RBM22;POM121;RAB5C;POM121C;SNX27;NUP85;TBC1D13;NUP88;SNX9;AP4S1;TBC1D17;TBC1D16;CTSA;RANBP2;RANBP3;RIC1;SMURF1;RAB39A;NUP153;AP4B1;CAMSAP3;SEC23IP;IFT22;RAB15;RAB13;CALR;RAN
regulation of DNA-templated transcription, elongation (GO:0032784)	6/20	0.021012	0.175187	0	0	3.32049	12.8259	SUPT16H;LDB1;DDX39B;SUPT4H1;SUPT5H;CCAR2
purine nucleotide metabolic process (GO:0006163)	6/20	0.021012	0.175187	0	0	3.32049	12.8259	PRPS1;ADSL;GPX1;PNP;MTHFD1;ITPA
error-prone translesion synthesis (GO:0042276)	6/20	0.021012	0.175187	0	0	3.32049	12.8259	RFC3;PCNA;RFC1;RFC2;POLE2;REV1
protein alkylation (GO:0008213)	8/29	0.0137569	0.127942	0	0	2.95297	12.6571	HSPA8;PRMT1;PRMT3;EEF2KMT;ETF1;SNRPD3;FAM98A;CALM1
positive regulation of establishment of protein localization (GO:1904951)	4/12	0.0398907	0.26028	0	0	3.87183	12.4735	CCT2;CHORDC1;CCT5;WRAP53
vesicle budding from membrane (GO:0006900)	4/12	0.0398907	0.26028	0	0	3.87183	12.4735	GOLPH3;VPS4A;WASL;FNBP1L
nonribosomal peptide biosynthetic process (GO:0019184)	4/12	0.0398907	0.26028	0	0	3.87183	12.4735	GCLC;CHAC1;GCLM;CNDP2
positive regulation of pseudopodium assembly (GO:0031274)	4/12	0.0398907	0.26028	0	0	3.87183	12.4735	APC;CDC42EP3;CDC42EP2;CDC42EP1
cytoplasmic translational initiation (GO:0002183)	4/12	0.0398907	0.26028	0	0	3.87183	12.4735	EIF3M;DENR;EIF3A;EIF4G1
regulation of pseudopodium assembly (GO:0031272)	4/12	0.0398907	0.26028	0	0	3.87183	12.4735	APC;CDC42EP3;CDC42EP2;CDC42EP1
ribosomal subunit export from nucleus (GO:0000054)	4/12	0.0398907	0.26028	0	0	3.87183	12.4735	LTV1;EIF6;NUP88;RAN
pyrimidine deoxyribonucleotide catabolic process (GO:0009223)	4/12	0.0398907	0.26028	0	0	3.87183	12.4735	OGG1;TDG;DCTPP1;UNG
plasma membrane tubulation (GO:0097320)	4/12	0.0398907	0.26028	0	0	3.87183	12.4735	MICALL1;PACSIN2;SNX9;FNBP1L
regulation of sister chromatid cohesion (GO:0007063)	4/12	0.0398907	0.26028	0	0	3.87183	12.4735	FEN1;DDX11;CTCF;WAPL
regulation of viral life cycle (GO:1903900)	4/12	0.0398907	0.26028	0	0	3.87183	12.4735	VPS4B;VPS4A;HS3ST5;PPIA
histone arginine methylation (GO:0034969)	4/12	0.0398907	0.26028	0	0	3.87183	12.4735	PRMT5;PRMT7;PRMT1;PRMT3
protein transport along microtubule (GO:0098840)	5/16	0.0290044	0.211077	0	0	3.52079	12.4647	CAMSAP3;ICK;ALPK3;WDR34;IFT57
negative regulation of DNA replication (GO:0008156)	5/16	0.0290044	0.211077	0	0	3.52079	12.4647	GMNN;CDC6;TERF1;PDS5A;WAPL
rRNA transcription (GO:0009303)	5/16	0.0290044	0.211077	0	0	3.52079	12.4647	GTF3C2;NIFK;TAF1B;GTF3C6;MARS
positive regulation of G2/M transition of mitotic cell cycle (GO:0010971)	5/16	0.0290044	0.211077	0	0	3.52079	12.4647	CCND1;CDK4;VPS4B;RCC2;BRD4
positive regulation of G1/S transition of mitotic cell cycle (GO:1900087)	5/16	0.0290044	0.211077	0	0	3.52079	12.4647	ANKRD17;RPTOR;CCND2;CDC6;EIF4G1
positive regulation of DNA binding (GO:0043388)	9/34	0.0121767	0.117591	0	0	2.79114	12.304	SKI;NIPBL;MAU2;PLAUR;HMGA2;EDF1;TXN;HMGB1;NME1
ncRNA metabolic process (GO:0034660)	9/34	0.0121767	0.117591	0	0	2.79114	12.304	NIFK;KHSRP;AGO2;PARN;DROSHA;DGCR8;DICER1;TARBP2;RAN
T cell receptor signaling pathway (GO:0050852)	32/163	0.00157078	0.0275023	0	0	1.90173	12.2779	RNF31;PSMD12;PSMD11;PSMD14;CUL1;MALT1;PSMB7;PSMD6;PSMB4;PSMD7;PSMB5;PSMD4;PSMB2;PSMD2;PSMB1;PSMD1;PLCG1;PSMF1;BTRC;PAK2;NFKBIA;PSMA5;PSMA3;PSMA4;PSMC3;PSMC4;PSME3;PSME4;UBE2N;TAB2;RBCK1;UBE2V1
intracellular transport of virus (GO:0075733)	13/54	0.00682402	0.0790878	0	0	2.46042	12.2708	NUP214;NDC1;RANBP2;POM121;NUP153;NUP160;POM121C;NUP85;KPNA4;NUP88;KPNA3;KPNB1;RAN
transport of virus (GO:0046794)	13/54	0.00682402	0.0790878	0	0	2.46042	12.2708	NUP214;NDC1;RANBP2;POM121;NUP153;NUP160;POM121C;NUP85;KPNA4;NUP88;KPNA3;KPNB1;RAN
cell cycle G2/M phase transition (GO:0044839)	26/127	0.00225345	0.035776	0	0	2.00221	12.2041	CETN2;CUL1;AKAP8;CCP110;ARPP19;TUBA1A;PRKAR2B;BTRC;YWHAG;RAB8A;CDK5RAP2;CEP78;HSP90AA1;CEP135;TUBB;CSNK1D;MASTL;DYNLL1;TUBB4B;CDC25A;HAUS1;FGFR1OP;CEP41;AJUBA;CDK14;NES
protein catabolic process (GO:0030163)	18/81	0.00410421	0.0562165	0	0	2.21919	12.1961	ATE1;HSPA8;HSP90AA1;SIAH1;DAB2IP;UBE2G1;IDE;UCHL3;CLN6;RNF41;PSMA5;PSMB7;PSMA3;PSMB4;PSMA4;PSMB5;PSMB2;PSMB1
histone modification (GO:0016570)	21/98	0.00323989	0.047617	0	0	2.11944	12.1491	USP36;ENY2;CREBBP;PRMT7;USP16;PRMT1;USP22;EHMT1;PHB;BAZ1B;MORF4L1;BRMS1;SIN3B;KAT6B;SIN3A;NSD1;KANSL3;UBE2N;ATXN7L3;KAT14;EZH2
regulation of RNA metabolic process (GO:0051252)	10/39	0.0106416	0.106601	0	0	2.67408	12.1483	RBM38;USP36;SRRM4;HNRNPH1;ESRP2;TRA2B;ESRP1;HNRNPF;RRP1B;CLK4
mitotic DNA damage checkpoint (GO:0044773)	10/39	0.0106416	0.106601	0	0	2.67408	12.1483	BLM;TIPIN;CCND1;MSH2;RFWD3;TAOK2;HMGA2;CLSPN;TOPBP1;TP53
microtubule cytoskeleton organization involved in mitosis (GO:1902850)	11/44	0.00922328	0.0945093	0	0	2.58549	12.1157	SETD2;KIF3B;KIF2A;BCCIP;SBDS;RCC1;KIF11;MAP4;EML1;KPNB1;RAN
positive regulation of viral life cycle (GO:1903902)	11/44	0.00922328	0.0945093	0	0	2.58549	12.1157	LARP1;STAU1;PDE12;VPS4B;VPS4A;CHMP3;ADAR;PPIA;TARBP2;TRIM11;SRPK1
cellular response to epidermal growth factor stimulus (GO:0071364)	7/25	0.0191043	0.166162	0	0	3.01368	11.9276	VIL1;MARS;ERBB2;DAB2IP;PLCG1;PTPN12;ZFP36L2
regulation of viral release from host cell (GO:1902186)	7/25	0.0191043	0.166162	0	0	3.01368	11.9276	TRIM28;VPS4B;VPS4A;TRIM13;CHMP3;TRIM26;TRIM11
nucleic acid-templated transcription (GO:0097659)	17/76	0.00484515	0.0627377	0	0	2.23752	11.9255	GTF3C2;LDB1;GTF3C6;BAZ2B;BAZ1B;ILF2;TOPORS;PPP5C;POLR3A;TAF1B;POLR2B;E2F1;DRG1;EPC1;POLR2F;POLR2G;BPTF
regulation of mRNA splicing, via spliceosome (GO:0048024)	14/60	0.0068345	0.0790878	0	0	2.36204	11.7766	TIA1;SF3A1;WTAP;SFSWAP;SRPK1;RBM15B;THRAP3;U2AF2;C1QBP;TRA2B;SRSF3;SRSF6;RBMX;RBM5
nucleosome assembly (GO:0006334)	14/60	0.0068345	0.0790878	0	0	2.36204	11.7766	HIST1H2BO;HIST1H2BJ;HIST1H2BL;HIST1H2BK;SMARCA5;RSF1;CHAF1A;NASP;KAT6B;GRWD1;ANP32E;HIST3H2BB;HIST1H2BB;HIST1H2BC
negative regulation of cellular response to growth factor stimulus (GO:0090288)	13/55	0.0080208	0.0875851	0	0	2.4017	11.5899	SMURF1;PDCD6;SPRY4;DAB2IP;GDF3;LEMD3;HIPK2;SULF2;SMAD7;SKI;RBPMS2;SKIL;TRIM33
protein palmitoylation (GO:0018345)	8/30	0.016922	0.150431	0	0	2.81858	11.4974	ABHD17B;ZDHHC9;ZDHHC20;ZDHHC5;ZDHHC6;ZDHHC21;ZDHHC22;ZDHHC3
ribosomal large subunit assembly (GO:0000027)	8/30	0.016922	0.150431	0	0	2.81858	11.4974	DHX30;MRPL20;NOP2;PPAN;BRIX1;RPF2;MDN1;MRPL11
regulation of cytokinesis (GO:0032465)	17/77	0.00556949	0.068792	0	0	2.2001	11.4195	AHCTF1;SETD2;CETN2;CUL3;VPS4A;KLHL21;CCP110;KIF23;CDC6;ZFYVE26;SPAST;KIF13A;BIRC6;KIF20B;CALM1;GIT1;BCL2L1
transcription initiation from RNA polymerase II promoter (GO:0006367)	31/160	0.0022832	0.035776	0	0	1.87025	11.3752	YAP1;NOTCH3;MAML1;CCNC;MED15;MED17;RXRA;CCND1;TRIM28;POLR2B;E2F2;POLR2F;E2F3;POLR2G;TEAD2;GTF2I;TEAD4;CREBBP;TAF15;TAF13;GTF2H2;GTF2F1;NRBP1;NR2F6;TAF6L;MED25;CDK4;THRAP3;TAF7;TCF4;TAF3
anatomical structure homeostasis (GO:0060249)	9/35	0.0147666	0.135456	0	0	2.68364	11.3126	CTC1;XRCC6;RAD50;PCNA;XRCC5;APEX1;POLD2;DNA2;TERF1
positive regulation of ATPase activity (GO:0032781)	9/35	0.0147666	0.135456	0	0	2.68364	11.3126	CHTOP;DHX9;DNAJC10;DNAJB11;TOR1AIP2;SETMAR;DYNLL1;ATP1B1;DYNLL2
post-translational protein modification (GO:0043687)	61/357	0.000895849	0.0173442	0	0	1.61	11.2986	KEAP1;CHM;PSMD6;STS;PSMD7;PSMD4;PSMD2;PSMD1;BTRC;SKP2;RAB8A;FBXO9;WSB2;ANO8;ESCO2;UCHL3;PSMA5;DNAJC3;PTP4A2;PSMA3;VCAN;PSMA4;PSME3;PSME4;SCG3;PSMD12;PSMD11;PSMD14;CUL3;DCUN1D1;CUL1;HIF1A;PSMB7;SOCS3;PSMB4;PSMB5;CAND1;PSMB2;BTBD1;PSMB1;FEM1C;PSMF1;NAE1;ARSB;DCAF13;ICMT;KLHL25;FEM1A;KLHL21;FBXL18;KLHL3;KTN1;COPS4;CUL4A;COPS3;COPS5;PSMC3;PSMC4;RAB13;ERCC8;FBXL3
positive regulation of mitotic cell cycle phase transition (GO:1901992)	10/40	0.0127678	0.122419	0	0	2.5848	11.2719	ANKRD17;RPTOR;CCND2;CCND1;CDK4;VPS4B;CUL3;RCC2;BRD4;EIF4G1
regulation of protein dephosphorylation (GO:0035304)	10/40	0.0127678	0.122419	0	0	2.5848	11.2719	ANKLE2;PPP1R14B;YWHAB;PPP6R1;GBA;PPP1R8;PPP6R3;NSMF;CALM1;ARPP19
regulation of apoptotic process (GO:0042981)	125/815	0.00037247	0.0089282	0	0	1.42417	11.2443	MTCH2;ANKLE2;TRIO;UBE2Z;CCAR2;STK10;CCND2;CFL1;TNFRSF8;PIM2;SKP2;MAP3K4;EPHB4;MAP2K4;DAPK1;ACTN1;PRLR;ATAD3A;SFRP2;BRMS1;SHQ1;TYRO3;ROR1;NSMF;TNIK;ATF5;RAF1;TP53;NAIP;ATF4;BEX3;SHC1;PHB;IRAK1;PDCD10;FIGNL1;ABL1;NAE1;ZNF268;ZNF420;TXNDC5;HSPA9;CREBBP;XBP1;NEK4;HSPA5;API5;SIAH1;HMGA2;DHCR24;PA2G4;GDF3;INHBE;SETX;NET1;NFKBIA;GCLC;HNRNPK;COPS5;TP53I3;ANP32E;CALR;BCL2L1;AVEN;HIP1;DDX42;CHM;HMGB1;AATF;…
regulation of protein ubiquitination (GO:0031396)	21/101	0.00470342	0.0610989	0	0	2.03961	10.9312	AMER1;GSK3A;HSP90AA1;CENPX;FEM1A;CUL3;PHF23;PRMT3;UBE3A;SENP2;HSPBP1;INAVA;MALT1;SMAD7;PER2;DNAJA1;RNF139;U2AF2;CHORDC1;UBE2N;SPOPL
positive regulation of transferase activity (GO:0051347)	27/137	0.00330134	0.0483436	0	0	1.90897	10.9068	GSK3A;NVL;DCUN1D4;DCUN1D1;PARN;PABPN1;ERBB3;ERBB2;MAPK1;MAP3K4;EPHB4;CCT2;HSP90AA1;RFC3;XRCC5;RFC2;RYK;GRHL2;TOPORS;RAD50;TYRO3;UBE2N;ROR1;TRIB3;TEK;WRAP53;DDR2
regulation of phosphorylation (GO:0042325)	24/119	0.0039795	0.0546943	0	0	1.96386	10.8535	NUP214;LYN;NDC1;RANBP2;ANKLE2;POM121;MCM7;LDB1;FZD7;GLMN;ECD;NUP153;DYNLL1;NUP160;PPP2CA;FER;SOCS1;POM121C;EIF6;NUP85;CCDC88C;NUP88;ITGA6;SLC25A33
regulation of cell cycle G2/M phase transition (GO:1902749)	18/84	0.00613478	0.0746367	0	0	2.11796	10.7884	HSP90AA1;CEP135;CETN2;TUBB;CCP110;CSNK1D;DYNLL1;TUBB4B;HAUS1;TUBA1A;PRKAR2B;FGFR1OP;CEP41;ATF5;TP53;YWHAG;CDK5RAP2;CEP78
regulation of telomere maintenance via telomerase (GO:0032210)	12/51	0.0110367	0.110012	0	0	2.38684	10.7564	CTC1;CCT2;EXOSC10;SRC;XRCC5;PARN;NAT10;MAPK1;TERF1;SMG5;MAP3K4;CCT5
response to gamma radiation (GO:0010332)	7/26	0.0236262	0.184385	0	0	2.8549	10.6927	YAP1;XRCC6;KDM1A;XRCC5;TLK2;TRIM13;TP53
tRNA methylation (GO:0030488)	7/26	0.0236262	0.184385	0	0	2.8549	10.6927	TRMT10C;METTL1;METTL2A;TRMT1;THADA;TRMT44;TRMT61B
transcription-coupled nucleotide-excision repair (GO:0006283)	16/73	0.00756298	0.0860342	0	0	2.17908	10.6437	USP7;RFC3;PCNA;LIG1;RFC1;RFC2;GTF2H2;COPS4;CUL4A;COPS3;COPS5;POLR2B;POLD2;POLR2F;ERCC8;POLR2G
nucleic acid phosphodiester bond hydrolysis (GO:0090305)	16/73	0.00756298	0.0860342	0	0	2.17908	10.6437	FEN1;RFC3;PCNA;RFC1;RFC2;OGG1;SETMAR;DICER1;GTF2H2;CUL4A;RAD50;PDE12;ERI1;ERI2;POLD2;DNA2
RNA stabilization (GO:0043489)	5/17	0.0373181	0.252177	0	0	3.22721	10.6119	LARP1;THRAP3;PARN;E2F1;ELAVL1
DNA packaging (GO:0006323)	5/17	0.0373181	0.252177	0	0	3.22721	10.6119	NIPBL;CHAF1A;AIFM1;NOC2L;TP53
positive regulation of dendrite extension (GO:1903861)	5/17	0.0373181	0.252177	0	0	3.22721	10.6119	RIMS2;SYT3;UNC13A;SYT2;SMURF1
positive regulation of calcium ion transmembrane transporter activity (GO:1901021)	5/17	0.0373181	0.252177	0	0	3.22721	10.6119	ANK2;ATP1B1;PKD2;CALM1;SLC9A1
serine family amino acid metabolic process (GO:0009069)	5/17	0.0373181	0.252177	0	0	3.22721	10.6119	GCLC;MTHFD1;CBS;SEPHS2;PSPH
mitotic G2 DNA damage checkpoint (GO:0007095)	5/17	0.0373181	0.252177	0	0	3.22721	10.6119	BLM;TAOK2;HMGA2;CLSPN;TOPBP1
positive regulation of cell cycle G2/M phase transition (GO:1902751)	5/17	0.0373181	0.252177	0	0	3.22721	10.6119	CCND1;CDK4;VPS4B;RCC2;BRD4
DNA catabolic process (GO:0006308)	5/17	0.0373181	0.252177	0	0	3.22721	10.6119	DFFB;TATDN2;ERI1;ERI2;SETMAR
negative regulation of intrinsic apoptotic signaling pathway (GO:2001243)	14/62	0.00922139	0.0945093	0	0	2.26336	10.6066	XBP1;SRC;DDIAS;PLAUR;NOC2L;SOD2;CCAR2;HERPUD1;DNAJA1;SFRP2;NDUFS3;HYOU1;NFE2L2;BCL2L1
ciliary basal body-plasma membrane docking (GO:0097711)	20/96	0.00558604	0.068792	0	0	2.04428	10.6047	HSP90AA1;CEP135;C2CD3;CETN2;TUBB;CCP110;CSNK1D;DYNLL1;TUBB4B;HAUS1;TUBA1A;PRKAR2B;TMEM67;MKS1;FGFR1OP;CEP41;YWHAG;RAB8A;CDK5RAP2;CEP78
regulation of G1/S transition of mitotic cell cycle (GO:2000045)	11/46	0.0129681	0.12375	0	0	2.43747	10.5915	ANKRD17;RPTOR;CCND2;RBL1;PSME3;E2F1;INO80;PKD2;CDC73;DACT1;EIF4G1
G2/M transition of mitotic cell cycle (GO:0000086)	25/126	0.0041765	0.0570127	0	0	1.92435	10.5422	CETN2;CUL1;CCP110;ARPP19;TUBA1A;PRKAR2B;BTRC;YWHAG;RAB8A;CDK5RAP2;CEP78;HSP90AA1;CEP135;TUBB;CSNK1D;MASTL;DYNLL1;TUBB4B;CDC25A;HAUS1;FGFR1OP;CEP41;AJUBA;CDK14;NES
regulation of stress-activated MAPK cascade (GO:0032872)	10/41	0.0151979	0.138087	0	0	2.50127	10.4718	RAP2A;COPS5;PDCD10;ULK4;TAOK2;DAB2IP;MAPK1;MID1;INAVA;MAP4K4
regulation of ubiquitin-protein transferase activity (GO:0051438)	8/31	0.0205788	0.172872	0	0	2.69588	10.4694	FEM1A;DCUN1D4;DCUN1D1;ABL1;UBE2N;TRIB3;TOPORS;SMAD7
positive regulation of viral genome replication (GO:0045070)	8/31	0.0205788	0.172872	0	0	2.69588	10.4694	LARP1;STAU1;PDE12;YTHDC2;ADAR;PPIA;TARBP2;SRPK1
termination of RNA polymerase I transcription (GO:0006363)	8/31	0.0205788	0.172872	0	0	2.69588	10.4694	TAF1B;DMTF1;TAF1C;POLR1A;POLR1B;UBTF;POLR2F;GTF2H2
regulation of response to DNA damage stimulus (GO:2001020)	9/36	0.0177404	0.156535	0	0	2.5841	10.4189	SMG1;NEK4;RFWD3;SMYD2;USP1;ABL1;UBE2N;HMGA2;UBE2V1
histone deacetylation (GO:0016575)	9/36	0.0177404	0.156535	0	0	2.5841	10.4189	PER2;MORF4L1;SFPQ;REST;BRMS1;SIN3B;SIN3A;SMARCAD1;PHB
regulation of type I interferon production (GO:0032479)	18/85	0.00696989	0.0801936	0	0	2.08623	10.3605	CREBBP;XRCC6;CRCP;DHX9;XRCC5;DTX4;CYLD;TBK1;POLR3A;NPLOC4;DHX33;IRAK1;POLR3B;POLR3C;POLR3E;POLR2F;POLR3G;POLR3H
protein-DNA complex assembly (GO:0065004)	19/91	0.00663849	0.0783965	0	0	2.04953	10.2781	HIST1H2BO;HIST1H2BJ;CETN2;HIST1H2BL;XRCC2;HIST1H2BK;SMARCA5;RSF1;GTF2H2;RAD23B;CUL4A;CHAF1A;KAT6B;GRWD1;ANP32E;HIST3H2BB;TCF4;HIST1H2BB;HIST1H2BC
nucleotide metabolic process (GO:0009117)	4/13	0.0525384	0.311668	0	0	3.44143	10.1392	CTPS2;SMARCAD1;REXO2;NUDT4
positive regulation of smoothened signaling pathway (GO:0045880)	4/13	0.0525384	0.311668	0	0	3.44143	10.1392	STK36;DLG5;ULK3;GLI1
mitotic DNA integrity checkpoint (GO:0044774)	4/13	0.0525384	0.311668	0	0	3.44143	10.1392	SETMAR;CLSPN;TOPBP1;NAE1
DNA strand elongation (GO:0022616)	4/13	0.0525384	0.311668	0	0	3.44143	10.1392	GINS2;RFC3;RAD50;POLD2
viral translation (GO:0019081)	4/13	0.0525384	0.311668	0	0	3.44143	10.1392	SSB;DENR;EIF3A;EIF3B
inositol metabolic process (GO:0006020)	3/9	0.0741999	0.381126	0	0	3.87057	10.0673	IPPK;PPIP5K2;IMPA2
ATF6-mediated unfolded protein response (GO:0036500)	3/9	0.0741999	0.381126	0	0	3.87057	10.0673	XBP1;HSPA5;CALR
sarcoplasmic reticulum calcium ion transport (GO:0070296)	3/9	0.0741999	0.381126	0	0	3.87057	10.0673	RYR1;ATP2A2;ANK2
regulation of SNARE complex assembly (GO:0035542)	3/9	0.0741999	0.381126	0	0	3.87057	10.0673	VPS18;VPS41;STXBP6
negative regulation of tyrosine phosphorylation of STAT protein (GO:0042532)	3/9	0.0741999	0.381126	0	0	3.87057	10.0673	PPP2CA;SOCS3;SOCS1
somatic recombination of immunoglobulin genes involved in immune response (GO:0002204)	3/9	0.0741999	0.381126	0	0	3.87057	10.0673	EXOSC6;MSH2;EXOSC3
peptidyl-arginine omega-N-methylation (GO:0035247)	3/9	0.0741999	0.381126	0	0	3.87057	10.0673	PRMT7;PRMT1;PRMT3
regulation of integrin activation (GO:0033623)	3/9	0.0741999	0.381126	0	0	3.87057	10.0673	SRC;FBLIM1;PIEZO1
regulation of endoplasmic reticulum unfolded protein response (GO:1900101)	3/9	0.0741999	0.381126	0	0	3.87057	10.0673	XBP1;COPS5;HSPA5
response to dopamine (GO:1903350)	3/9	0.0741999	0.381126	0	0	3.87057	10.0673	ABL1;MAPK1;ATF4
negative regulation of phosphatidylinositol 3-kinase signaling (GO:0014067)	3/9	0.0741999	0.381126	0	0	3.87057	10.0673	SLC9A3R1;DAB2IP;STAMBP
cellular response to oxygen levels (GO:0071453)	3/9	0.0741999	0.381126	0	0	3.87057	10.0673	ATP6V1G1;ATP6AP1;PICK1
positive regulation of establishment of protein localization to telomere (GO:1904851)	3/9	0.0741999	0.381126	0	0	3.87057	10.0673	CCT2;CCT5;WRAP53
regulation of Rac protein signal transduction (GO:0035020)	3/9	0.0741999	0.381126	0	0	3.87057	10.0673	AUTS2;STMN3;ARHGAP17
mitotic DNA replication checkpoint (GO:0033314)	3/9	0.0741999	0.381126	0	0	3.87057	10.0673	CLSPN;TOPBP1;NAE1
regulation of methylation-dependent chromatin silencing (GO:0090308)	3/9	0.0741999	0.381126	0	0	3.87057	10.0673	TRIM28;TET1;ZNF304
regulation of leukocyte degranulation (GO:0043300)	3/9	0.0741999	0.381126	0	0	3.87057	10.0673	LYN;C12ORF4;FER
regulation of helicase activity (GO:0051095)	3/9	0.0741999	0.381126	0	0	3.87057	10.0673	CHTOP;MSH2;TP53
negative regulation of transcription by competitive promoter binding (GO:0010944)	3/9	0.0741999	0.381126	0	0	3.87057	10.0673	CREB1;PHB;SMAD7
DNA topological change (GO:0006265)	3/9	0.0741999	0.381126	0	0	3.87057	10.0673	TOP3B;HMGB1;TOP1
negative regulation of peptidyl-lysine acetylation (GO:2000757)	3/9	0.0741999	0.381126	0	0	3.87057	10.0673	SET;TAF7;NOC2L
acidic amino acid transport (GO:0015800)	3/9	0.0741999	0.381126	0	0	3.87057	10.0673	SLC1A3;SLC25A12;SLC25A13
regulation of mast cell activation involved in immune response (GO:0033006)	3/9	0.0741999	0.381126	0	0	3.87057	10.0673	LYN;C12ORF4;FER
cellular response to dopamine (GO:1903351)	3/9	0.0741999	0.381126	0	0	3.87057	10.0673	ABL1;MAPK1;ATF4
positive regulation of synapse maturation (GO:0090129)	3/9	0.0741999	0.381126	0	0	3.87057	10.0673	CDC20;DAB2IP;ADGRL1
neurotrophin TRK receptor signaling pathway (GO:0048011)	3/9	0.0741999	0.381126	0	0	3.87057	10.0673	ZFYVE27;SORT1;CASP3
negative regulation of mRNA 3'-end processing (GO:0031441)	3/9	0.0741999	0.381126	0	0	3.87057	10.0673	RNF20;SUPT5H;ZC3H14
RNA transport (GO:0050658)	17/80	0.00828518	0.0880328	0	0	2.09498	10.0418	NUP214;RANBP2;POM121;CHTOP;NXT1;RANBP3;SRSF1;THOC3;NUP153;CASC3;NXF1;DDX39A;DDX39B;POM121C;U2AF2;SRSF3;SRSF6
retrograde vesicle-mediated transport, Golgi to ER (GO:0006890)	17/80	0.00828518	0.0880328	0	0	2.09498	10.0418	ARF3;NSF;PITPNB;KIF23;KIF11;KLC1;KIF15;ARFGAP2;GOLPH3;KIF2A;KIF3B;TMEM115;KIF26A;ZW10;TMED2;PICK1;ATP9A
postreplication repair (GO:0006301)	11/47	0.0152249	0.138087	0	0	2.36963	9.91649	RFC3;PCNA;RFC1;MSH2;USP10;RFC2;POLD2;REV1;UBE2N;UBE2V1;RAD18
peptidyl-S-diacylglycerol-L-cysteine biosynthetic process from peptidyl-cysteine (GO:0018231)	6/22	0.0331791	0.235699	0	0	2.9051	9.89429	ZDHHC9;ZDHHC20;ZDHHC6;ZDHHC21;ZDHHC22;ZDHHC3
peptidyl-L-cysteine S-palmitoylation (GO:0018230)	6/22	0.0331791	0.235699	0	0	2.9051	9.89429	ZDHHC9;ZDHHC20;ZDHHC6;ZDHHC21;ZDHHC22;ZDHHC3
negative regulation of myeloid cell differentiation (GO:0045638)	6/22	0.0331791	0.235699	0	0	2.9051	9.89429	HSPA9;LDB1;PRMT1;LEO1;PAF1;CDC73
NLS-bearing protein import into nucleus (GO:0006607)	6/22	0.0331791	0.235699	0	0	2.9051	9.89429	RANBP2;KPNA4;TNPO2;KPNA3;KPNB1;IPO5
negative regulation of cellular amide metabolic process (GO:0034249)	16/75	0.00985549	0.100222	0	0	2.10497	9.72441	CTSA;DAPK1;SAMD4B;CNOT10;MEX3C;DHFR;SYNCRIP;LARP1;LIN28A;RNF139;NCL;CAPRIN1;CNOT3;IGF2BP1;CALR;CNOT9
positive regulation of binding (GO:0051099)	17/81	0.00939575	0.0957891	0	0	2.06213	9.62498	DHX9;AKTIP;DDX11;GMNN;PLAUR;EDF1;HMGB1;TXN;NME1;ADD2;HIPK2;SKI;MED25;DPH3;TRIB3;RAN;DACT1
phosphatidylinositol phosphorylation (GO:0046854)	7/27	0.0288327	0.211077	0	0	2.712	9.61742	SMG1;EFR3A;PI4KAP1;PI4KB;PIK3C2A;IP6K1;PIK3C2B
modulation by host of viral transcription (GO:0043921)	7/27	0.0288327	0.211077	0	0	2.712	9.61742	REST;CTDP1;PSMC3;ZNF639;HMGA2;RRP1B;SMARCA4
transcription from RNA polymerase III promoter (GO:0006383)	7/27	0.0288327	0.211077	0	0	2.712	9.61742	GTF3C2;CRCP;ICE1;GTF3C6;POLR3G;POLR3H;ZNF345
regulation of protein transport (GO:0051223)	7/27	0.0288327	0.211077	0	0	2.712	9.61742	DNAJA1;HSPA8;CHORDC1;WWP2;ATP13A2;LLGL1;DISP1
regulation of autophagy of mitochondrion (GO:1903146)	7/27	0.0288327	0.211077	0	0	2.712	9.61742	USP36;SREBF1;GSK3A;HAX1;WDR75;ATP13A2;CAMKK2
protein monoubiquitination (GO:0006513)	9/37	0.0211269	0.175419	0	0	2.49167	9.61089	RNF20;CUL3;LEO1;UBE2O;PAF1;ATXN7L3;CDC73;TOPORS;RAD18
tumor necrosis factor-mediated signaling pathway (GO:0033209)	24/123	0.00613106	0.0746367	0	0	1.88408	9.59825	PSMD12;PSMD11;PSMD14;TNFRSF1A;NFKBIA;PSMA5;PSMB7;PSMD6;PSMA3;PSMB4;PSMD7;PSMA4;PSMB5;PSMD4;PSMB2;PSMC3;PSMC4;PSMD2;PSME3;PSME4;PSMB1;PSMD1;TNFRSF8;PSMF1
mitochondrial translational elongation (GO:0070125)	18/87	0.00891584	0.0942365	0	0	2.02553	9.56034	MRPS17;GADD45GIP1;MRPS15;GFM1;MRPS26;MRPS16;MRPL18;MRPS12;MRPL38;MRPL27;MRPL15;ERAL1;MRPL13;MRPL21;MRPL11;MRPL52;MRPL20;MRPL50
protein localization to cell periphery (GO:1990778)	23/117	0.00655811	0.077675	0	0	1.90132	9.55805	PPIL2;JUP;SMURF1;PTCH1;ANK2;ZDHHC22;ATP1B1;PIGW;TNFRSF1A;SLC9A3R1;EFR3A;DLG1;RAP2A;TSPAN14;ZFYVE27;RAB15;SLMAP;RAB13;TMED2;FLNA;TNIK;EZR;RAB8A
global genome nucleotide-excision repair (GO:0070911)	8/32	0.0247623	0.191765	0	0	2.58341	9.55456	CUL4A;SUMO1;CETN2;SUMO3;UBE2N;GTF2H2;RAD23B;RNF111
translational elongation (GO:0006414)	21/105	0.00746699	0.0854249	0	0	1.94204	9.5107	EEFSEC;MRPS17;GADD45GIP1;MRPS15;GFM1;MRPS26;MRPS16;MRPL18;MRPS12;MRPL27;MRPL38;MRPL15;ERAL1;MRPL13;MRPL21;MRPL11;EFTUD2;EEF1B2;MRPL52;MRPL20;MRPL50
double-strand break repair via homologous recombination (GO:0000724)	16/76	0.0111916	0.11128	0	0	2.06977	9.29866	GINS2;FEN1;BLM;PSMD14;XRCC2;INO80;MORF4L1;ZFYVE26;NIPBL;SFPQ;RAD50;RNF138;RFWD3;UBE2N;NABP2;AUNIP
regulation of cell cycle arrest (GO:0071156)	11/48	0.0177643	0.156535	0	0	2.30546	9.2923	MED25;CCND1;CDK4;DAB2IP;HMGA2;SETMAR;CALR;PKD2;ZNF268;SLC25A33;TP53
positive regulation of protein complex assembly (GO:0031334)	18/88	0.0100402	0.101333	0	0	1.99648	9.18612	WARS;SLF2;ICE1;SRC;ASAP1;IDE;GTF2H2;CUL4A;SETX;MED25;SUMO1;DHX33;CDC42EP2;PIEZO1;SNX9;AJUBA;TP53;EIF4G1
regulation of telomerase RNA localization to Cajal body (GO:1904872)	5/18	0.0469468	0.290407	0	0	2.97879	9.11135	CCT2;EXOSC10;SHQ1;PARN;CCT5
nuclear envelope reassembly (GO:0031468)	5/18	0.0469468	0.290407	0	0	2.97879	9.11135	PPP2CA;ANKLE2;SPAST;UBXN2A;VPS4A
negative regulation of fibroblast proliferation (GO:0048147)	5/18	0.0469468	0.290407	0	0	2.97879	9.11135	SKI;MED25;DAB2IP;TP53;CDC73
modulation by virus of host morphology or physiology (GO:0019048)	5/18	0.0469468	0.290407	0	0	2.97879	9.11135	RXRA;KPNA4;KPNA3;KPNB1;HIPK2
negative regulation of microtubule depolymerization (GO:0007026)	5/18	0.0469468	0.290407	0	0	2.97879	9.11135	CAMSAP3;APC;CAMSAP1;HDGFL3;CAMSAP2
cell-substrate adherens junction assembly (GO:0007045)	5/18	0.0469468	0.290407	0	0	2.97879	9.11135	CTTN;ACTN1;RCC2;TRIP6;TAOK2
regulation of dendrite extension (GO:1903859)	5/18	0.0469468	0.290407	0	0	2.97879	9.11135	RIMS2;SYT3;UNC13A;SYT2;SMURF1
snRNA metabolic process (GO:0016073)	5/18	0.0469468	0.290407	0	0	2.97879	9.11135	INTS3;INTS5;INTS7;INTS6;INTS9
DNA ligation (GO:0006266)	5/18	0.0469468	0.290407	0	0	2.97879	9.11135	XRCC6;PCNA;LIG1;POLD2;HMGB1
focal adhesion assembly (GO:0048041)	5/18	0.0469468	0.290407	0	0	2.97879	9.11135	CTTN;ACTN1;RCC2;TRIP6;TAOK2
DNA synthesis involved in DNA repair (GO:0000731)	14/65	0.0139776	0.129397	0	0	2.12986	9.09515	RFC3;BLM;PCNA;RFC1;RFC2;USP10;XRCC2;REV1;BRIP1;RAD50;EXO1;POLD2;DNA2;POLE
regulation of cell division (GO:0051302)	14/65	0.0139776	0.129397	0	0	2.12986	9.09515	AHCTF1;SETD2;BLM;CETN2;KLHL21;CCP110;ZFYVE26;SFRP2;KIF18B;KIF13A;BIRC6;CALM1;GIT1;BCL2L1
protein targeting to mitochondrion (GO:0006626)	12/54	0.017303	0.153478	0	0	2.21598	8.98996	CHCHD4;TOMM70;HSP90AA1;TOMM40;GRPEL1;GRPEL2;TIMM17A;TOMM34;TIMM44;GDAP1;TOMM22;TIMM50
positive regulation of growth (GO:0045927)	15/71	0.013343	0.125505	0	0	2.07857	8.97271	USP47;BRAT1;INO80;CDKN2AIP;RPTOR;SUPV3L1;MMP14;SFRP2;ZNF639;ERBB2;FGFR1OP;EXOSC2;SLC25A33;HIST1H1B;EIF4G1
mitochondrial translation (GO:0032543)	21/107	0.00927824	0.0948311	0	0	1.89667	8.87655	MRPS17;GADD45GIP1;MRPS15;GFM1;MRPS26;MRPS16;MTERF3;MRPL18;MRPS12;MRPL27;MRPL38;MRPL15;ERAL1;QRSL1;MRPL13;MRPL21;MRPL11;MRPL52;MRPL20;MRPL50;MTRF1L
establishment of protein localization to membrane (GO:0090150)	17/83	0.0119712	0.116164	0	0	1.99941	8.84791	NSF;MACF1;ICMT;ZDHHC20;ARL6;CHM;ZDHHC6;ZDHHC21;ZDHHC22;ZDHHC3;C16ORF70;GOLPH3;NPC1;ZDHHC9;KIF13A;MICALL1;TAOK2
mitochondrial translational termination (GO:0070126)	18/89	0.0112747	0.111831	0	0	1.96825	8.82797	MRPS17;GADD45GIP1;MRPS15;MRPS26;MRPS16;MRPL18;MRPS12;MRPL38;MRPL27;MRPL15;ERAL1;MRPL13;MRPL21;MRPL11;MRPL52;MRPL20;MRPL50;MTRF1L
regulation of telomere capping (GO:1904353)	6/23	0.0406758	0.26028	0	0	2.73406	8.75479	USP7;RAD50;NABP2;HNRNPD;MAPK1;MAP3K4
regulation of proteolysis involved in cellular protein catabolic process (GO:1903050)	6/23	0.0406758	0.26028	0	0	2.73406	8.75479	GPX1;PSMD14;PSME3;GBA;UBE3A;CTSC
nucleotide-excision repair, DNA damage recognition (GO:0000715)	6/23	0.0406758	0.26028	0	0	2.73406	8.75479	COPS4;CUL4A;COPS3;COPS5;CETN2;RAD23B
rRNA methylation (GO:0031167)	6/23	0.0406758	0.26028	0	0	2.73406	8.75479	NSUN5P1;EMG1;NSUN5P2;DIMT1;NOP2;FTSJ3
regulation of monooxygenase activity (GO:0032768)	6/23	0.0406758	0.26028	0	0	2.73406	8.75479	HSP90AA1;NOS1AP;NOSIP;ZDHHC21;WASL;CALM1
regulation of microtubule cytoskeleton organization (GO:0070507)	6/23	0.0406758	0.26028	0	0	2.73406	8.75479	CAMSAP3;CYLD;PHLDB1;SKA3;ATF5;PHLDB2
mitotic G2/M transition checkpoint (GO:0044818)	6/23	0.0406758	0.26028	0	0	2.73406	8.75479	BLM;TAOK2;HMGA2;CLSPN;TOPBP1;NAE1
negative regulation of viral transcription (GO:0032897)	6/23	0.0406758	0.26028	0	0	2.73406	8.75479	REST;ZNF639;TRIM13;HMGA2;TRIM27;TRIM11
regulation of transcription elongation from RNA polymerase II promoter (GO:0034243)	6/23	0.0406758	0.26028	0	0	2.73406	8.75479	SUPT16H;SUPT4H1;LEO1;PAF1;CDC73;BRD4
establishment of protein localization to mitochondrion (GO:0072655)	11/49	0.0206055	0.172872	0	0	2.24466	8.71421	CHCHD4;TOMM70;TOMM40;GRPEL1;GRPEL2;TIMM17A;TOMM34;TIMM44;GDAP1;TOMM22;TIMM50
non-recombinational repair (GO:0000726)	11/49	0.0206055	0.172872	0	0	2.24466	8.71421	PIAS4;XRCC6;RAD50;HERC2;KDM2A;SUMO1;PSMD14;XRCC5;UBE2N;SETMAR;TP53BP1
nucleotide-binding oligomerization domain containing signaling pathway (GO:0070423)	7/28	0.0347616	0.244729	0	0	2.58271	8.67596	CYLD;IRAK1;OTULIN;UBE2N;TAB2;UBE2V1;INAVA
regulation of cell morphogenesis (GO:0022604)	7/28	0.0347616	0.244729	0	0	2.58271	8.67596	VIL1;STRIP1;ZMYM4;CFL1;QRICH1;LARP4;CAMSAP1
transcription elongation from RNA polymerase I promoter (GO:0006362)	7/28	0.0347616	0.244729	0	0	2.58271	8.67596	TAF1B;TAF1C;POLR1A;POLR1B;UBTF;POLR2F;GTF2H2
RNA phosphodiester bond hydrolysis (GO:0090501)	7/28	0.0347616	0.244729	0	0	2.58271	8.67596	TOE1;POP7;CLP1;PDE12;RPP30;PARN;DICER1
intracellular steroid hormone receptor signaling pathway (GO:0030518)	14/66	0.0159242	0.143612	0	0	2.08879	8.6474	YAP1;EGLN2;NCOA6;SRC;DDX54;UBE3A;PHB;SAFB;ARID1A;MED17;THRAP3;CCNE1;PPARGC1B;RAN
translational termination (GO:0006415)	19/96	0.0118231	0.115562	0	0	1.9159	8.50217	MRPS17;GADD45GIP1;MRPS15;MRPS26;MRPS16;MRPL18;MRPS12;MRPL38;MRPL27;MRPL15;ERAL1;MRPL13;MRPL21;MRPL11;MRPL52;MRPL20;MRPL50;ETF1;MTRF1L
positive regulation of DNA biosynthetic process (GO:2000573)	12/55	0.0198933	0.171911	0	0	2.16432	8.47845	CCT2;HSP90AA1;RFC3;NVL;RFC2;XRCC5;PARN;MAPK1;GRHL2;MAP3K4;CCT5;WRAP53
ribosomal small subunit biogenesis (GO:0042274)	10/44	0.0245475	0.190468	0	0	2.28019	8.45298	LTV1;NOM1;EMG1;UTP11;WDR3;SURF6;RIOK2;ERAL1;NOL11;UTP14A
regulation of Golgi organization (GO:1903358)	4/14	0.0670999	0.364658	0	0	3.09711	8.36708	USP6NL;CAMSAP3;MAPK1;CAMSAP2
cellular protein complex disassembly (GO:0043624)	4/14	0.0670999	0.364658	0	0	3.09711	8.36708	NSF;VPS4B;ETF1;MTRF1L
purine-containing compound salvage (GO:0043101)	4/14	0.0670999	0.364658	0	0	3.09711	8.36708	DGUOK;PNP;AMPD2;PRTFDC1
epiboly involved in wound healing (GO:0090505)	4/14	0.0670999	0.364658	0	0	3.09711	8.36708	TOR1A;PDCD10;FLNA;ARHGAP35
fatty acid transport (GO:0015908)	4/14	0.0670999	0.364658	0	0	3.09711	8.36708	SLC25A17;GOT2;SLC27A4;MFSD2A
cellular response to nitrogen compound (GO:1901699)	4/14	0.0670999	0.364658	0	0	3.09711	8.36708	BLM;PDE12;DDX11;TIMELESS
regulation of histone modification (GO:0031056)	4/14	0.0670999	0.364658	0	0	3.09711	8.36708	AKAP8;UBE2N;ZNF335;PRDM10
nucleoside triphosphate metabolic process (GO:0009141)	4/14	0.0670999	0.364658	0	0	3.09711	8.36708	CMPK1;AK4;DCTPP1;ITPA
histone H4-K16 acetylation (GO:0043984)	4/14	0.0670999	0.364658	0	0	3.09711	8.36708	KANSL1;KANSL2;MCRS1;KANSL3
regulation of response to interferon-gamma (GO:0060330)	4/14	0.0670999	0.364658	0	0	3.09711	8.36708	SOCS3;SOCS1;SUMO1;CDC37
establishment of protein localization to chromosome (GO:0070199)	4/14	0.0670999	0.364658	0	0	3.09711	8.36708	NIPBL;NABP2;HIST1H1B;WRAP53
cellular response to oxidative stress (GO:0034599)	22/115	0.010627	0.106601	0	0	1.83751	8.35028	VKORC1L1;GPX1;DAPK1;PYROXD1;TXNRD2;TXNRD1;PXN;VRK2;TXN;PKD2;SOD2;HIF1A;CAMKK2;SETX;FER;ABL1;HMOX1;CYCS;MAPK1;ATP13A2;TP53;NFE2L2
protein targeting to membrane (GO:0006612)	13/61	0.0190263	0.166162	0	0	2.10077	8.32312	SRP19;ICMT;ZDHHC20;ARL6;CHM;ZDHHC6;ZDHHC21;ZDHHC22;ZDHHC3;SEC61A1;ZDHHC9;MICALL1;TAOK2
purine ribonucleoside monophosphate biosynthetic process (GO:0009168)	9/39	0.0292478	0.211077	0	0	2.3253	8.21283	ADSL;ATIC;GMPS;AMPD2;PFAS;ADSS;PAICS;GART;SLC25A13
ERBB2 signaling pathway (GO:0038128)	9/39	0.0292478	0.211077	0	0	2.3253	8.21283	HSP90AA1;ERBB3;SRC;SHC1;CDC37;ERBB2;ERBIN;PTPN12;SOS1
DNA biosynthetic process (GO:0071897)	9/39	0.0292478	0.211077	0	0	2.3253	8.21283	BLM;BRIP1;RFC3;RAD50;EXO1;XRCC2;DNA2;POLE;PPIA
protein localization to organelle (GO:0033365)	19/97	0.0131691	0.125371	0	0	1.89123	8.18879	MTCH2;TIA1;TOR1A;SSB;ARL6;DHX9;GCC2;CSNK1D;ANK2;YBX1;TRAM2;TOPORS;DNAJA1;RAB35;MICALL1;PACSIN2;PAF1;CALR;CNTLN
negative regulation of protein ubiquitination (GO:0031397)	11/50	0.0237675	0.184771	0	0	2.18698	8.17808	PER2;DNAJA1;PDCL3;U2AF2;CHORDC1;PRMT3;ABL1;SPOPL;SENP2;HIPK2;SMAD7
double-strand break repair via nonhomologous end joining (GO:0006303)	11/50	0.0237675	0.184771	0	0	2.18698	8.17808	PIAS4;XRCC6;RAD50;HERC2;KDM2A;SUMO1;PSMD14;XRCC5;UBE2N;SETMAR;TP53BP1
positive regulation of cellular protein metabolic process (GO:0032270)	18/91	0.0141031	0.13026	0	0	1.91411	8.15669	AMER1;HSP90AA1;YTHDF3;PYM1;LARP4;ELAVL1;CLN6;NFKBIA;EIF6;PERP;ERBB2;HNRNPD;VIM;BTRC;EZR;EIF3C;DACT1;EIF4G1
cellular protein modification process (GO:0006464)	144/1001	0.00211121	0.0342144	0	0	1.31956	8.12914	GMFB;TP53RK;MAML1;KEAP1;STK10;PSMD6;PSMD7;PPP4R1;TBK1;STS;PSMD4;PSMD2;FNTB;PSMD1;PIM2;LARGE1;SEPHS1;BTRC;SKP2;PRKACB;FBXO9;WSB2;DAPK1;PRPF4B;CSNK1D;VRK2;NRBP1;PRKAR1B;CCNE1;PSME3;PSME4;ADPRH;SIK3;ULK1;ALPK3;SCG3;TNIK;RAF1;PSMD12;PSMD11;PSMD14;CUL3;CUL1;DCUN1D1;MTMR4;HIF1A;TIMM50;SOCS3;IRAK1;BTBD1;STK36;ABL1;STK38L;PSMF1;NAE1;ARSB;MARK2;B3GALNT2;LYN;B3GALNT1;ICMT;NEK4;KLHL25;KLHL21;DOLK;SSH1;SRPK1…
cellular response to insulin stimulus (GO:0032869)	21/110	0.0126438	0.12181	0	0	1.83242	8.00876	ATP6V1G1;XBP1;GSK3A;ATP6V0B;ATP6V0E1;ATP6AP1;SHC1;PDE3B;IDE;PIK3C2A;USF1;FER;TBC1D4;APC;MARS;RAB13;TRIB3;SOS1;SLC25A33;RAB8A;APPL1
ribosome assembly (GO:0042255)	12/56	0.0227615	0.180188	0	0	2.11501	8.00043	MRPL20;MTERF3;EIF6;C1QBP;NOP2;PPAN;SBDS;BRIX1;ERAL1;RPF2;MDN1;MRPL11
error-free translesion synthesis (GO:0070987)	5/19	0.0579108	0.328163	0	0	2.76586	7.87953	RFC3;PCNA;NPLOC4;RFC1;RFC2
folic acid metabolic process (GO:0046655)	5/19	0.0579108	0.328163	0	0	2.76586	7.87953	DHFR;PM20D2;MTHFD1L;MTHFD1;SLC19A1
regulation of catenin import into nucleus (GO:0035412)	5/19	0.0579108	0.328163	0	0	2.76586	7.87953	SLC9A3R1;FZD7;GNAQ;DAB2IP;DACT1
mitotic spindle organization (GO:0007052)	15/74	0.0192169	0.166423	0	0	1.97255	7.79543	BCCIP;KIF23;KIF11;EML1;SPAST;KIF2A;KIF3B;SBDS;RCC1;FLNA;MYBL2;MAP4;NAIP;KPNB1;RAN
mitotic nuclear division (GO:0140014)	15/74	0.0192169	0.166423	0	0	1.97255	7.79543	CTDP1;MIS12;BCCIP;KIF11;INO80;SPAST;KIF18B;KIF2A;KIF3B;ZW10;FLNA;MYBL2;NAIP;KPNB1;RAN
ERBB signaling pathway (GO:0038127)	16/80	0.0180137	0.158042	0	0	1.93997	7.79214	HSP90AA1;SHC3;SHC1;SRC;PXN;ERBIN;PTPN12;PIK3C2A;VIL1;ERBB3;CDC37;ERBB2;ABL1;MAPK1;PLCG1;SOS1
regulation of protein serine/threonine kinase activity (GO:0071900)	16/80	0.0180137	0.158042	0	0	1.93997	7.79214	BLM;SRC;BCCIP;DAB2IP;CDC6;CDC25A;RPTOR;PPP2CA;CCNE2;PDCD10;CDC37;ABL1;TRIB3;TRIB1;CALM1;EZH2
positive regulation of histone methylation (GO:0031062)	6/24	0.0491596	0.300403	0	0	2.58202	7.77881	CHTOP;AUTS2;DNMT3B;TET1;PAF1;HIST1H1B
intrinsic apoptotic signaling pathway in response to endoplasmic reticulum stress (GO:0070059)	6/24	0.0491596	0.300403	0	0	2.58202	7.77881	AIFM1;DNAJC10;DAB2IP;TRIB3;CHAC1;ATF4
Golgi to plasma membrane protein transport (GO:0043001)	6/24	0.0491596	0.300403	0	0	2.58202	7.77881	NSF;MACF1;C16ORF70;GOLPH3;KRT18;KIF13A
regulation of chromatin organization (GO:1902275)	3/10	0.0972637	0.457571	0	0	3.31745	7.73074	SETD1A;TLK2;TLK1
negative regulation of oxidative stress-induced neuron death (GO:1903204)	3/10	0.0972637	0.457571	0	0	3.31745	7.73074	NONO;HIF1A;ATF4
establishment of spindle localization (GO:0051293)	3/10	0.0972637	0.457571	0	0	3.31745	7.73074	MAP4;KPNB1;LLGL1
response to laminar fluid shear stress (GO:0034616)	3/10	0.0972637	0.457571	0	0	3.31745	7.73074	ABCA1;SMAD7;NFE2L2
RNA phosphodiester bond hydrolysis, endonucleolytic (GO:0090502)	3/10	0.0972637	0.457571	0	0	3.31745	7.73074	POP7;RPP30;DICER1
mitotic G1 DNA damage checkpoint (GO:0031571)	3/10	0.0972637	0.457571	0	0	3.31745	7.73074	CCND1;RFWD3;TP53
nuclear pore complex assembly (GO:0051292)	3/10	0.0972637	0.457571	0	0	3.31745	7.73074	NDC1;AHCTF1;NUP153
primary miRNA processing (GO:0031053)	3/10	0.0972637	0.457571	0	0	3.31745	7.73074	SRRT;DROSHA;DGCR8
G1 DNA damage checkpoint (GO:0044783)	3/10	0.0972637	0.457571	0	0	3.31745	7.73074	CCND1;RFWD3;TP53
endosomal vesicle fusion (GO:0034058)	3/10	0.0972637	0.457571	0	0	3.31745	7.73074	VPS4A;VPS41;ANKFY1
central nervous system projection neuron axonogenesis (GO:0021952)	3/10	0.0972637	0.457571	0	0	3.31745	7.73074	CHRNB2;NFIB;GLI2
positive regulation of reproductive process (GO:2000243)	3/10	0.0972637	0.457571	0	0	3.31745	7.73074	C1QBP;AGO2;LHFPL2
regulation of DNA damage checkpoint (GO:2000001)	3/10	0.0972637	0.457571	0	0	3.31745	7.73074	DDX39B;RFWD3;CCAR2
ESCRT complex disassembly (GO:1904896)	3/10	0.0972637	0.457571	0	0	3.31745	7.73074	VPS4B;VPS4A;CHMP1A
stress fiber assembly (GO:0043149)	3/10	0.0972637	0.457571	0	0	3.31745	7.73074	ITGB5;SRC;CUL3
mitotic G1/S transition checkpoint (GO:0044819)	3/10	0.0972637	0.457571	0	0	3.31745	7.73074	CCND1;RFWD3;TP53
positive regulation of mRNA splicing, via spliceosome (GO:0048026)	3/10	0.0972637	0.457571	0	0	3.31745	7.73074	THRAP3;TRA2B;RBMX
intracellular cholesterol transport (GO:0032367)	3/10	0.0972637	0.457571	0	0	3.31745	7.73074	ABCA1;VPS4A;LDLR
regulation of synapse maturation (GO:0090128)	3/10	0.0972637	0.457571	0	0	3.31745	7.73074	CDC20;DAB2IP;ADGRL1
peptidyl-serine dephosphorylation (GO:0070262)	3/10	0.0972637	0.457571	0	0	3.31745	7.73074	PPP2CA;PPP5C;PPP2R2B
regulation of cytoplasmic translational elongation (GO:1900247)	3/10	0.0972637	0.457571	0	0	3.31745	7.73074	DPH2;DPH3;DPH7
cellular biogenic amine metabolic process (GO:0006576)	3/10	0.0972637	0.457571	0	0	3.31745	7.73074	ODC1;AMD1;SMS
contractile actin filament bundle assembly (GO:0030038)	3/10	0.0972637	0.457571	0	0	3.31745	7.73074	ITGB5;SRC;CUL3
L-glutamate transport (GO:0015813)	3/10	0.0972637	0.457571	0	0	3.31745	7.73074	SLC1A3;SLC25A12;SLC25A13
ESCRT III complex disassembly (GO:1904903)	3/10	0.0972637	0.457571	0	0	3.31745	7.73074	VPS4B;VPS4A;CHMP1A
IRE1-mediated unfolded protein response (GO:0036498)	12/57	0.0259231	0.197339	0	0	2.0679	7.55324	DNAJC3;SEC61A1;GSK3A;XBP1;TATDN2;HSPA5;SHC1;DDX11;DNAJB11;CXXC1;HYOU1;HDGF
regulation of glycolytic process (GO:0006110)	12/57	0.0259231	0.197339	0	0	2.0679	7.55324	NUP214;NDC1;RANBP2;POM121;POM121C;EIF6;NUP85;ECD;NUP88;NUP153;HIF1A;NUP160
regulation of oxidative stress-induced neuron intrinsic apoptotic signaling pathway (GO:1903376)	2/6	0.143859	0.549641	0	0	3.86932	7.5023	NONO;HIF1A
embryonic camera-type eye development (GO:0031076)	2/6	0.143859	0.549641	0	0	3.86932	7.5023	KDM2B;NES
tRNA transcription from RNA polymerase III promoter (GO:0042797)	2/6	0.143859	0.549641	0	0	3.86932	7.5023	GTF3C2;GTF3C6
vitamin K metabolic process (GO:0042373)	2/6	0.143859	0.549641	0	0	3.86932	7.5023	VKORC1L1;UBIAD1
regulation of extent of cell growth (GO:0061387)	2/6	0.143859	0.549641	0	0	3.86932	7.5023	CTTN;ABL1
positive regulation of myelination (GO:0031643)	2/6	0.143859	0.549641	0	0	3.86932	7.5023	RNF10;DICER1
establishment of endothelial intestinal barrier (GO:0090557)	2/6	0.143859	0.549641	0	0	3.86932	7.5023	TJP1;TJP2
Golgi transport vesicle coating (GO:0048200)	2/6	0.143859	0.549641	0	0	3.86932	7.5023	TMED2;ARFGAP2
negative regulation of phospholipid metabolic process (GO:1903726)	2/6	0.143859	0.549641	0	0	3.86932	7.5023	APOC1;DAB2IP
oxygen homeostasis (GO:0032364)	2/6	0.143859	0.549641	0	0	3.86932	7.5023	SOD2;HIF1A
transcription initiation from RNA polymerase III promoter (GO:0006384)	2/6	0.143859	0.549641	0	0	3.86932	7.5023	CRCP;POLR3H
spermine metabolic process (GO:0008215)	2/6	0.143859	0.549641	0	0	3.86932	7.5023	AMD1;SMS
COPI-coated vesicle budding (GO:0035964)	2/6	0.143859	0.549641	0	0	3.86932	7.5023	TMED2;ARFGAP2
aromatic compound catabolic process (GO:0019439)	2/6	0.143859	0.549641	0	0	3.86932	7.5023	PON2;ACAA1
signal complex assembly (GO:0007172)	2/6	0.143859	0.549641	0	0	3.86932	7.5023	SRC;PXN
positive regulation of RNA export from nucleus (GO:0046833)	2/6	0.143859	0.549641	0	0	3.86932	7.5023	RBM27;DHX9
definitive hemopoiesis (GO:0060216)	2/6	0.143859	0.549641	0	0	3.86932	7.5023	TEK;ZFP36L2
response to lead ion (GO:0010288)	2/6	0.143859	0.549641	0	0	3.86932	7.5023	PPP2CA;PPP5C
positive regulation of microtubule motor activity (GO:2000576)	2/6	0.143859	0.549641	0	0	3.86932	7.5023	DYNLL1;DYNLL2
regulation of response to wounding (GO:1903034)	2/6	0.143859	0.549641	0	0	3.86932	7.5023	VIL1;SRSF6
purine ribonucleoside monophosphate catabolic process (GO:0009169)	2/6	0.143859	0.549641	0	0	3.86932	7.5023	NUDT3;NUDT4
white fat cell differentiation (GO:0050872)	2/6	0.143859	0.549641	0	0	3.86932	7.5023	PER2;CTBP2
positive regulation of helicase activity (GO:0051096)	2/6	0.143859	0.549641	0	0	3.86932	7.5023	CHTOP;MSH2
regulation of mitotic spindle checkpoint (GO:1903504)	2/6	0.143859	0.549641	0	0	3.86932	7.5023	USP44;CDK5RAP2
plus-end-directed organelle transport along microtubule (GO:0072386)	2/6	0.143859	0.549641	0	0	3.86932	7.5023	KIF3B;KIF13A
negative regulation of erythrocyte differentiation (GO:0045647)	2/6	0.143859	0.549641	0	0	3.86932	7.5023	HSPA9;LDB1
heparan sulfate proteoglycan biosynthetic process, enzymatic modification (GO:0015015)	2/6	0.143859	0.549641	0	0	3.86932	7.5023	HS3ST5;HS6ST1
GDP-mannose metabolic process (GO:0019673)	2/6	0.143859	0.549641	0	0	3.86932	7.5023	GMPPB;TSTA3
positive regulation of clathrin-dependent endocytosis (GO:2000370)	2/6	0.143859	0.549641	0	0	3.86932	7.5023	TOR1A;WASL
regulation of dendritic cell chemotaxis (GO:2000508)	2/6	0.143859	0.549641	0	0	3.86932	7.5023	C1QBP;CALR
enteric nervous system development (GO:0048484)	2/6	0.143859	0.549641	0	0	3.86932	7.5023	KIF26A;PHACTR4
positive regulation of centrosome cycle (GO:0046607)	2/6	0.143859	0.549641	0	0	3.86932	7.5023	RANBP2;RANBP3
endosome to lysosome transport via multivesicular body sorting pathway (GO:0032510)	2/6	0.143859	0.549641	0	0	3.86932	7.5023	VPS4B;CHMP3
positive regulation of trophoblast cell migration (GO:1901165)	2/6	0.143859	0.549641	0	0	3.86932	7.5023	C1QBP;AGO2
protein localization to nucleolus (GO:1902570)	2/6	0.143859	0.549641	0	0	3.86932	7.5023	RPF2;RAN
cellular response to cold (GO:0070417)	2/6	0.143859	0.549641	0	0	3.86932	7.5023	NFKBIA;DNAJC3
negative regulation of cell cycle phase transition (GO:1901988)	2/6	0.143859	0.549641	0	0	3.86932	7.5023	ATF5;ZFP36L2
nucleoside phosphate catabolic process (GO:1901292)	2/6	0.143859	0.549641	0	0	3.86932	7.5023	DCTPP1;ITPA
long term synaptic depression (GO:0060292)	2/6	0.143859	0.549641	0	0	3.86932	7.5023	PICK1;SHANK2
regulation of DNA-directed DNA polymerase activity (GO:1900262)	2/6	0.143859	0.549641	0	0	3.86932	7.5023	RFC3;RFC2
L-amino acid import (GO:0043092)	2/6	0.143859	0.549641	0	0	3.86932	7.5023	SLC1A3;SLC3A2
establishment of protein localization to telomere (GO:0070200)	2/6	0.143859	0.549641	0	0	3.86932	7.5023	NABP2;WRAP53
positive regulation of nucleobase-containing compound transport (GO:0032241)	2/6	0.143859	0.549641	0	0	3.86932	7.5023	RBM27;DHX9
positive regulation of DNA-directed DNA polymerase activity (GO:1900264)	2/6	0.143859	0.549641	0	0	3.86932	7.5023	RFC3;RFC2
pyrimidine-containing compound biosynthetic process (GO:0072528)	2/6	0.143859	0.549641	0	0	3.86932	7.5023	PRPS1;UMPS
polyamine biosynthetic process (GO:0006596)	2/6	0.143859	0.549641	0	0	3.86932	7.5023	AMD1;SMS
transmembrane receptor protein tyrosine phosphatase signaling pathway (GO:0007185)	2/6	0.143859	0.549641	0	0	3.86932	7.5023	PTPRD;TRIO
regulation of protein depolymerization (GO:1901879)	2/6	0.143859	0.549641	0	0	3.86932	7.5023	MAP1B;MAP1A
regulation of non-motile cilium assembly (GO:1902855)	2/6	0.143859	0.549641	0	0	3.86932	7.5023	CEP135;MAP4
negative regulation of keratinocyte differentiation (GO:0045617)	2/6	0.143859	0.549641	0	0	3.86932	7.5023	SRSF6;GRHL2
negative regulation of translation in response to stress (GO:0032055)	2/6	0.143859	0.549641	0	0	3.86932	7.5023	EIF2S1;ATF4
SCF complex assembly (GO:0010265)	2/6	0.143859	0.549641	0	0	3.86932	7.5023	CAND1;CUL1
COPI coating of Golgi vesicle (GO:0048205)	2/6	0.143859	0.549641	0	0	3.86932	7.5023	TMED2;ARFGAP2
regulation of translational initiation in response to stress (GO:0043558)	2/6	0.143859	0.549641	0	0	3.86932	7.5023	EIF2S1;ATF4
mitochondrial ribosome assembly (GO:0061668)	2/6	0.143859	0.549641	0	0	3.86932	7.5023	DHX30;MTERF3
N-terminal peptidyl-methionine acetylation (GO:0017196)	2/6	0.143859	0.549641	0	0	3.86932	7.5023	NAA20;NAA25
positive regulation of amyloid-beta clearance (GO:1900223)	2/6	0.143859	0.549641	0	0	3.86932	7.5023	LRPAP1;LDLR
heparan sulfate proteoglycan biosynthetic process, polysaccharide chain biosynthetic process (GO:0015014)	2/6	0.143859	0.549641	0	0	3.86932	7.5023	EXT1;NDST1
negative regulation of lymphocyte migration (GO:2000402)	2/6	0.143859	0.549641	0	0	3.86932	7.5023	RIPOR2;WASL
5S class rRNA transcription from RNA polymerase III type 1 promoter (GO:0042791)	2/6	0.143859	0.549641	0	0	3.86932	7.5023	GTF3C2;GTF3C6
nucleotide-binding oligomerization domain containing 2 signaling pathway (GO:0070431)	2/6	0.143859	0.549641	0	0	3.86932	7.5023	OTULIN;INAVA
nucleobase metabolic process (GO:0009112)	2/6	0.143859	0.549641	0	0	3.86932	7.5023	PRPS1;UCKL1
cilium assembly (GO:0060271)	47/288	0.00783836	0.0871964	0	0	1.51887	7.36457	UNC119B;C2CD3;ARL6;IFT172;CETN2;CCP110;PLA2G3;ASAP1;FNBP1L;ABLIM1;TUBA1A;KIF3B;ARL13B;PRKAR2B;STK36;TMEM67;FLNA;IFT57;CFAP20;RAB8A;YWHAG;CDK5RAP2;CEP78;DYNC2H1;ACTR3;ABCC4;HSP90AA1;CEP135;TUBB;RFX3;CSNK1D;PARVA;WDR34;DYNLL1;TUBB4B;DYNLL2;HAUS1;ICK;IFT22;FAM161A;TMEM237;MKS1;HYLS1;FGFR1OP;ALPK3;TRIM59;CEP41
intraciliary transport (GO:0042073)	10/46	0.0327195	0.23472	0	0	2.15327	7.3637	DYNC2H1;ICK;IFT22;KIF3B;IFT172;ALPK3;IFT57;DYNLL1;WDR34;DYNLL2
nuclear-transcribed mRNA catabolic process, exonucleolytic (GO:0000291)	8/35	0.0407839	0.26028	0	0	2.29597	7.34589	EXOSC6;EXOSC5;CNOT6;EXOSC8;POLR2G;EXOSC3;EXOSC2;LSM3
carboxylic acid transmembrane transport (GO:1905039)	8/35	0.0407839	0.26028	0	0	2.29597	7.34589	SLC36A1;SLC7A5;SLC38A1;SLC7A6;SLC38A7;SLC38A10;SLC38A9;SLC7A11
positive regulation of DNA replication (GO:0045740)	8/35	0.0407839	0.26028	0	0	2.29597	7.34589	CTC1;PCNA;DHX9;SHC1;DNA2;CALR;GLI1;GLI2
protein stabilization (GO:0050821)	27/152	0.0134999	0.125842	0	0	1.67846	7.22591	USP36;HIP1;STXBP4;WIZ;PHB;TBRG1;SUMO1;PDCD10;CHORDC1;DVL3;FLNA;PIM2;HIST1H1B;CCT5;CCT2;USP7;HSP90AA1;MUL1;ANK2;ATP1B1;SMAD7;CREB1;CDC37;GNAQ;AAK1;CALR;SUGT1
positive regulation of signal transduction (GO:0009967)	35/206	0.0109512	0.109431	0	0	1.59195	7.18656	MACF1;POGLUT1;CTBP2;MAML1;PHB;GLI1;HIF1A;CDKN2AIP;CDC73;RIMS2;CUX2;PDCD10;STK36;GRB10;FLNA;FGFBP3;DACT1;CREBBP;XBP1;HOMER1;DAB2IP;SMARCA4;SULF2;SKI;ASXL1;DEPDC1B;TSPAN14;GPRIN1;DLG5;ASXL2;ULK3;AAK1;LANCL2;TEK;SHANK2
positive regulation of cell cycle arrest (GO:0071158)	16/82	0.0224413	0.180188	0	0	1.88097	7.14178	PCNA;PRMT1;DAB2IP;HMGA2;CNOT10;PKD2;MED25;CNOT6;TFDP1;TFDP2;CNOT3;E2F1;CASP2;TNKS1BP1;TP53;CNOT9
replication fork processing (GO:0031297)	7/30	0.0489084	0.300403	0	0	2.35786	7.11557	SMARCAL1;BLM;PCNA;CENPX;DDX11;RFWD3;SETMAR
protein ubiquitination involved in ubiquitin-dependent protein catabolic process (GO:0042787)	14/70	0.025837	0.197339	0	0	1.93915	7.08942	KLHL18;KLHL25;SMURF1;CUL3;UBR4;CUL1;UBE3A;WWP2;CUL4A;RNF144B;BTBD1;SPOP;SPOPL;CACUL1
stress-activated protein kinase signaling cascade (GO:0031098)	14/70	0.025837	0.197339	0	0	1.93915	7.08942	MAP2K4;NEK4;CUL1;STK10;CCDC88C;TAOK2;MAPK1;KAT7;TNIK;BTRC;MAP4K5;PAK2;MAP3K4;MAP4K4
protein targeting (GO:0006605)	24/133	0.0158949	0.143612	0	0	1.71026	7.08348	TOMM70;ICMT;TOMM40;ARL6;ZDHHC20;TOMM34;AP4E1;ZDHHC6;CHM;TIMM44;ZDHHC21;ZDHHC22;AP4B1;GDAP1;ZDHHC3;TOMM22;SEC61A1;ZDHHC9;CDC37;MICALL1;VPS41;TAOK2;TIMM17A;AP4S1
DNA duplex unwinding (GO:0032508)	9/41	0.0393295	0.26028	0	0	2.17972	7.05309	SUPV3L1;CUL4A;BLM;RAD50;DHX9;CETN2;DDX11;GTF2H2;RAD23B
telomere organization (GO:0032200)	9/41	0.0393295	0.26028	0	0	2.17972	7.05309	CTC1;XRCC6;RAD50;PCNA;XRCC5;APEX1;POLD2;DNA2;TERF1
positive regulation of potassium ion transmembrane transport (GO:1901381)	4/15	0.083513	0.412174	0	0	2.8154	6.98994	NOS1AP;FLNA;ANK2;ATP1B1
mitochondrion localization (GO:0051646)	4/15	0.083513	0.412174	0	0	2.8154	6.98994	MSTO1;BRAT1;MUL1;MARK2
regulation of cell-substrate junction assembly (GO:0090109)	4/15	0.083513	0.412174	0	0	2.8154	6.98994	CAMSAP3;MACF1;LDB1;SLC9A1
pyrimidine-containing compound metabolic process (GO:0072527)	4/15	0.083513	0.412174	0	0	2.8154	6.98994	NT5C3A;CTPS2;ERH;UCKL1
microtubule depolymerization (GO:0007019)	4/15	0.083513	0.412174	0	0	2.8154	6.98994	KIF18B;KIF2A;NCKAP5L;STMN3
negative regulation of RNA metabolic process (GO:0051253)	4/15	0.083513	0.412174	0	0	2.8154	6.98994	RPS26;SHQ1;NCOR1;PTBP2
positive regulation of double-strand break repair (GO:2000781)	4/15	0.083513	0.412174	0	0	2.8154	6.98994	SLF2;DDX11;TIMELESS;SETMAR
positive regulation of potassium ion transport (GO:0043268)	4/15	0.083513	0.412174	0	0	2.8154	6.98994	DLG1;NOS1AP;FLNA;ANK2
negative regulation of anoikis (GO:2000811)	4/15	0.083513	0.412174	0	0	2.8154	6.98994	TLE1;SRC;PTRH2;ZNF304
heparan sulfate proteoglycan biosynthetic process (GO:0015012)	4/15	0.083513	0.412174	0	0	2.8154	6.98994	EXT1;NDST1;HS3ST5;HS6ST1
positive regulation of protein import (GO:1904591)	4/15	0.083513	0.412174	0	0	2.8154	6.98994	JUP;ARHGEF5;IPO5;RBM22
protein localization to chromosome, centromeric region (GO:0071459)	4/15	0.083513	0.412174	0	0	2.8154	6.98994	ZW10;MIS12;CTCF;SPDL1
negative regulation of sequence-specific DNA binding transcription factor activity (GO:0043433)	25/140	0.0159411	0.143612	0	0	1.68874	6.98946	KDM1A;SETD6;KEAP1;RNF2;IRAK1;SUMO1;CHORDC1;FLNA;BTRC;USP7;PTCH1;ERBIN;DAB2IP;WWP2;SMAD7;NFKBIA;CYLD;BRMS1;OTULIN;ID3;RBCK1;TRIB1;ZNF675;TAF3;ZNF431
negative regulation of cell proliferation (GO:0008285)	57/363	0.00834394	0.0884238	0	0	1.45182	6.94875	CTCF;PKD2;ETS1;CDC73;ING5;ADAMTS1;TNFRSF8;WDR6;PIM2;ADAMTS8;TNS2;HIST1H2AC;RBM5;HIST1H2AB;WARS;KDM2B;NME1;RNF41;MED25;SFRP2;TFDP1;STRAP;ATF5;TRIB1;RAF1;TP53;CTBP2;ZBTB49;CUL1;PHB;PDS5B;TBRG1;SLC9A3R1;RNF139;MARVELD3;SMYD2;E2F1;HMOX1;UTP20;E2F3;ZNF268;LYN;THAP12;DAB2IP;CDC6;MCC;SOD2;PTPN14;CHERP;PER2;SKI;CUL4A;REST;TMEM115;APC;DLG5;PLXNB1
regulation of telomere maintenance (GO:0032204)	6/25	0.0586508	0.328163	0	0	2.44599	6.93719	SMG1;USP7;RAD50;XRCC5;HNRNPD;SMG5
negative regulation of epithelial to mesenchymal transition (GO:0010719)	6/25	0.0586508	0.328163	0	0	2.44599	6.93719	PPP2CA;SFRP2;SDHAF2;DAB2IP;STRAP;SMAD7
nucleotide-binding domain, leucine rich repeat containing receptor signaling pathway (GO:0035872)	6/25	0.0586508	0.328163	0	0	2.44599	6.93719	CYLD;RNF34;IRAK1;UBE2N;TAB2;UBE2V1
neutral amino acid transport (GO:0015804)	6/25	0.0586508	0.328163	0	0	2.44599	6.93719	SLC36A1;SLC7A5;SLC38A1;SLC6A9;SLC38A7;SLC1A5
neuron projection development (GO:0031175)	29/167	0.0145238	0.133839	0	0	1.6332	6.91165	STMN3;HMGB1;WASL;CAMSAP1;CAMSAP2;ZFYVE27;MICALL1;MAP4;NCDN;MAP4K4;LYN;TOR1A;DBNL;PRMT1;RYK;DAB2IP;DICER1;MANF;CTTN;GPRIN1;RAB35;RAB13;ULK1;PLXNB1;TNIK;KIF20B;ZNF335;HDGFL3;SHANK2
negative regulation of cellular protein metabolic process (GO:0032269)	17/89	0.023117	0.181113	0	0	1.83217	6.90213	RIC1;DAPK1;DAB2IP;SAMD4B;CNOT10;MEX3C;DHFR;SYNCRIP;LARP1;LIN28A;RNF139;NCL;CAPRIN1;CNOT3;IGF2BP1;CALR;CNOT9
polyol metabolic process (GO:0019751)	10/47	0.0374477	0.252177	0	0	2.09495	6.88151	IPPK;PLCB3;PPIP5K2;IMPA2;PLCH1;PLCG1;IP6K1;CALM1;NUDT3;NUDT4
regulation of intrinsic apoptotic signaling pathway (GO:2001242)	10/47	0.0374477	0.252177	0	0	2.09495	6.88151	SLC9A3R1;CYLD;SRC;SIAH1;PLAUR;NDUFS3;NOC2L;TP53;HERPUD1;BCL2L1
inositol phosphate metabolic process (GO:0043647)	10/47	0.0374477	0.252177	0	0	2.09495	6.88151	IPPK;PLCB3;PPIP5K2;IMPA2;PLCH1;PLCG1;IP6K1;CALM1;NUDT3;NUDT4
regulation of intracellular signal transduction (GO:1902531)	65/422	0.00789032	0.0875326	0	0	1.42	6.87583	TRIO;FAM13B;TP53RK;WWC1;ULK4;ARHGAP1;EHMT1;ARHGAP39;CHD4;NOC2L;ARHGAP35;ING5;EXO1;PIP4K2B;TOPBP1;FBXO9;PRMT5;LEFTY1;SUPT16H;RFC3;PLEKHG2;RFC2;ARHGEF19;ARAP2;VRK2;RNF41;DEPDC1B;DNA2;SOS1;SOS2;TP53;ARHGEF5;BLM;MEAF6;NOP2;ARHGAP17;RPF2;ARHGAP22;FGD4;ARHGAP21;BRIP1;SMYD2;MAPK1;PIP5K1C;FAM83D;MTA2;ATRIP;PAK2;LYN;BRPF1;TAF15;TAF13;DAB2IP;GDF3;PTPN13;HIPK2;INHBE;ARHGAP23;NET1;CYLD;RAD50;ARHGAP31;TAF7;TE…
positive regulation of dendritic spine development (GO:0060999)	5/20	0.0702105	0.375981	0	0	2.58133	6.85667	CUX2;CAPRIN1;DLG5;LRP8;SHANK2
regulation of anoikis (GO:2000209)	5/20	0.0702105	0.375981	0	0	2.58133	6.85667	TLE1;BRMS1;SRC;PTRH2;ZNF304
negative regulation of protein depolymerization (GO:1901880)	5/20	0.0702105	0.375981	0	0	2.58133	6.85667	CAMSAP3;APC;CAMSAP1;HDGFL3;CAMSAP2
negative regulation of telomere maintenance via telomerase (GO:0032211)	5/20	0.0702105	0.375981	0	0	2.58133	6.85667	CTC1;EXOSC10;SRC;NAT10;TERF1
heparan sulfate proteoglycan metabolic process (GO:0030201)	5/20	0.0702105	0.375981	0	0	2.58133	6.85667	EXT1;NDST1;HS3ST5;HS6ST1;SULF2
response to ionizing radiation (GO:0010212)	15/77	0.026874	0.203807	0	0	1.87678	6.78756	BLM;BRAT1;INTS3;XRCC2;INO80;NET1;MSH2;FIGNL1;RFWD3;TRIM13;NABP2;TNKS1BP1;INTS7;TOPBP1;TP53
mRNA catabolic process (GO:0006402)	8/36	0.0473677	0.292113	0	0	2.21385	6.75182	SUPV3L1;EXOSC10;DHX34;THRAP3;PDE12;AGO1;CNOT10;ZFP36L2
recombinational repair (GO:0000725)	14/71	0.0289057	0.211077	0	0	1.90502	6.75085	FEN1;BLM;PSMD14;XRCC2;INO80;MORF4L1;ZFYVE26;SFPQ;RAD50;RNF138;RFWD3;UBE2N;NABP2;AUNIP
regulation of protein metabolic process (GO:0051246)	12/59	0.0331863	0.235699	0	0	1.97968	6.74202	PM20D2;BTBD1;ODC1;GBA;PLAUR;SPOP;IGF2BP1;SPOPL;FAM83D;LDLR;PARL;SSH1
positive regulation of protein modification by small protein conjugation or removal (GO:1903322)	13/65	0.0310197	0.223065	0	0	1.93874	6.73349	PIAS4;AMER1;GSK3A;CENPX;PHF23;CUL3;MUL1;UBE3A;SENP2;HSPBP1;INAVA;MALT1;SMAD7
regulation of myeloid cell differentiation (GO:0045637)	13/65	0.0310197	0.223065	0	0	1.93874	6.73349	LYN;HSPA9;CREBBP;PRMT1;KMT2B;SETD1A;CDC73;EIF6;SIN3A;AGO1;LEO1;PAF1;TNRC6A
protein tetramerization (GO:0051262)	17/90	0.02556	0.196736	0	0	1.80697	6.62567	RYR1;ADSL;XRCC6;USP16;UXS1;HM13;HMGCR;PKD2;MCOLN1;SOD2;NUDT21;RXRA;GPRIN1;RCC1;FARSA;TP53;FARSB
translesion synthesis (GO:0019985)	9/42	0.0451587	0.284147	0	0	2.11355	6.54686	RFC3;PCNA;NPLOC4;RFC1;USP10;RFC2;POLE2;POLD2;REV1
regulation of protein autophosphorylation (GO:0031952)	7/31	0.0571713	0.325642	0	0	2.25949	6.46599	ERRFI1;RAD50;RAP2A;CHORDC1;TAOK2;TNKS1BP1;CALM1
lysosome organization (GO:0007040)	7/31	0.0571713	0.325642	0	0	2.25949	6.46599	ABCA1;VPS18;AKTIP;VPS33A;CLN6;ARSB;TPCN2
regulation of mitochondrion organization (GO:0010821)	10/48	0.0426276	0.270333	0	0	2.0397	6.43579	USP36;SREBF1;GSK3A;GOLPH3;HAX1;WDR75;MUL1;ATP13A2;PARL;PPARGC1B
amino acid transport (GO:0006865)	10/48	0.0426276	0.270333	0	0	2.0397	6.43579	SLC36A1;SLC7A5;SLC38A1;SLC7A6;SLC38A7;SLC38A10;SLC3A2;SLC38A9;SLC1A5;SLC7A11
regulation of epithelial cell migration (GO:0010632)	10/48	0.0426276	0.270333	0	0	2.0397	6.43579	VIL1;MACF1;SRC;MARVELD3;DAB2IP;STRAP;PLCG1;MCC;HIF1A;ARSB
response to reactive oxygen species (GO:0000302)	12/60	0.037316	0.252177	0	0	1.93832	6.37385	FER;GPX1;PDCD10;TXNRD2;TXNRD1;PXN;HMOX1;MAPK1;PKD2;SOD2;APTX;CAMKK2
regulation of protein catabolic process (GO:0042176)	17/91	0.028192	0.211077	0	0	1.78245	6.36107	NSF;CTSA;GSK3A;EGLN2;SMURF1;ODC1;DAB2IP;WWP2;IDE;PHB;AZIN1;RNF41;APC;FLNA;ATP13A2;FAM83D;DACT1
regulation of dendrite development (GO:0050773)	8/37	0.0546066	0.313249	0	0	2.13739	6.21467	CHRNB2;RAP2A;DAB2IP;NSMF;TNIK;LRP8;DBN1;CAMSAP2
protein K63-linked ubiquitination (GO:0070534)	8/37	0.0546066	0.313249	0	0	2.13739	6.21467	HECTD1;UBE2E3;UBE2N;UBE2O;WWP2;UBE2G1;TRIM27;UBE2V1
positive regulation of interferon-beta production (GO:0032728)	6/26	0.0691581	0.373324	0	0	2.32356	6.20705	TBK1;POLR3A;POLR3B;DHX9;POLR3C;POLR3G
nucleotide biosynthetic process (GO:0009165)	6/26	0.0691581	0.373324	0	0	2.32356	6.20705	PRPS1;GUCY1A2;ADSL;RRM2;MTHFD1;ADCY3
regulation of p38MAPK cascade (GO:1900744)	6/26	0.0691581	0.373324	0	0	2.32356	6.20705	DLG1;PRMT1;ULK4;DAB2IP;EZR;MAP3K4
strand displacement (GO:0000732)	6/26	0.0691581	0.373324	0	0	2.32356	6.20705	BLM;BRIP1;RAD50;EXO1;XRCC2;DNA2
snRNA processing (GO:0016180)	6/26	0.0691581	0.373324	0	0	2.32356	6.20705	TOE1;INTS3;INTS5;INTS7;INTS6;INTS9
cilium organization (GO:0044782)	32/192	0.0187819	0.164424	0	0	1.55447	6.17881	UNC119B;ARL6;IFT172;CCP110;PLA2G3;ASAP1;FNBP1L;ABLIM1;ARL13B;STK36;TMEM67;FLNA;IFT57;CFAP20;RAB8A;CEP78;DYNC2H1;ACTR3;ABCC4;RFX3;PARVA;WDR34;DYNLL1;DYNLL2;ICK;FAM161A;TMEM237;MKS1;HYLS1;ALPK3;TRIM59;CEP41
plasma membrane bounded cell projection organization (GO:0120036)	21/118	0.0264535	0.200997	0	0	1.68053	6.1043	LYN;CARMIL1;TOR1A;PRMT1;RYK;STMN3;HMGB1;CAMSAP1;MANF;ZFYVE27;FAM161A;CTTN;GPRIN1;RAB35;MICALL1;RAB13;ULK1;MAP4;NCDN;HDGFL3;CEP78
positive regulation of posttranscriptional gene silencing (GO:0060148)	3/11	0.122795	0.517797	0	0	2.9026	6.08745	DHX9;LIMD1;AJUBA
regulation of histone H3-K9 methylation (GO:0051570)	3/11	0.122795	0.517797	0	0	2.9026	6.08745	ZNF274;DNMT3B;HIST1H1B
negative regulation of defense response to virus (GO:0050687)	3/11	0.122795	0.517797	0	0	2.9026	6.08745	C1QBP;MUL1;TARBP2
regulation of myeloid leukocyte mediated immunity (GO:0002886)	3/11	0.122795	0.517797	0	0	2.9026	6.08745	LYN;C12ORF4;FER
regulation of mitotic centrosome separation (GO:0046602)	3/11	0.122795	0.517797	0	0	2.9026	6.08745	RANBP2;RANBP3;KIF11
positive regulation of histone deacetylation (GO:0031065)	3/11	0.122795	0.517797	0	0	2.9026	6.08745	NIPBL;AKAP8;TP53
positive regulation of transcription from RNA polymerase II promoter in response to endoplasmic reticulum stress (GO:1990440)	3/11	0.122795	0.517797	0	0	2.9026	6.08745	HSPA5;TP53;ATF4
negative regulation of nucleocytoplasmic transport (GO:0046823)	3/11	0.122795	0.517797	0	0	2.9026	6.08745	CHORDC1;NUP153;RANGAP1
histone mRNA catabolic process (GO:0071044)	3/11	0.122795	0.517797	0	0	2.9026	6.08745	SSB;EXOSC10;MTPAP
methionine metabolic process (GO:0006555)	3/11	0.122795	0.517797	0	0	2.9026	6.08745	MTHFD1;ADI1;SMS
cell part morphogenesis (GO:0032990)	3/11	0.122795	0.517797	0	0	2.9026	6.08745	SUPV3L1;PACSIN2;MYH14
positive regulation of sodium ion transmembrane transporter activity (GO:2000651)	3/11	0.122795	0.517797	0	0	2.9026	6.08745	CHORDC1;ATP1B1;SLC9A1
epithelial cell-cell adhesion (GO:0090136)	3/11	0.122795	0.517797	0	0	2.9026	6.08745	CAMSAP3;JUP;ITGB5
L-serine metabolic process (GO:0006563)	3/11	0.122795	0.517797	0	0	2.9026	6.08745	CBS;PSAT1;PSPH
regulation of symbiosis, encompassing mutualism through parasitism (GO:0043903)	3/11	0.122795	0.517797	0	0	2.9026	6.08745	EXOC7;VPS4B;CHMP3
urate metabolic process (GO:0046415)	3/11	0.122795	0.517797	0	0	2.9026	6.08745	CARMIL1;PRPS1;PNP
spinal cord development (GO:0021510)	3/11	0.122795	0.517797	0	0	2.9026	6.08745	SOX12;PKD2;GLI2
isotype switching (GO:0045190)	3/11	0.122795	0.517797	0	0	2.9026	6.08745	EXOSC6;MSH2;EXOSC3
regulation of stem cell population maintenance (GO:2000036)	3/11	0.122795	0.517797	0	0	2.9026	6.08745	CNOT3;HMGA2;ELAVL1
regulation of histone deacetylation (GO:0031063)	3/11	0.122795	0.517797	0	0	2.9026	6.08745	NIPBL;AKAP8;TP53
positive regulation of protein localization to chromosome, telomeric region (GO:1904816)	3/11	0.122795	0.517797	0	0	2.9026	6.08745	CCT2;CCT5;WRAP53
regulation of trophoblast cell migration (GO:1901163)	3/11	0.122795	0.517797	0	0	2.9026	6.08745	C1QBP;AGO2;CALR
negative regulation of protein localization to nucleus (GO:1900181)	3/11	0.122795	0.517797	0	0	2.9026	6.08745	POLR1A;SIN3A;CHORDC1
Golgi ribbon formation (GO:0090161)	3/11	0.122795	0.517797	0	0	2.9026	6.08745	PRMT5;GOLPH3;GCC2
positive regulation of receptor biosynthetic process (GO:0010870)	3/11	0.122795	0.517797	0	0	2.9026	6.08745	HNRNPK;CNPY2;HIF1A
response to unfolded protein (GO:0006986)	9/43	0.0515365	0.311618	0	0	2.05127	6.08296	HSPA9;DNAJA1;HSPA8;HSP90AA1;HSPH1;HSPA5;SERPINH1;HYOU1;HERPUD1
negative regulation of DNA metabolic process (GO:0051053)	9/43	0.0515365	0.311618	0	0	2.05127	6.08296	BLM;MSH2;ZNF93;GMNN;TET1;CDC6;PDS5A;TERF1;WAPL
mitotic metaphase plate congression (GO:0007080)	9/43	0.0515365	0.311618	0	0	2.05127	6.08296	PSRC1;VPS4B;CUL3;ZW10;VPS4A;MIS12;CHMP1A;SPDL1;KPNB1
RNA catabolic process (GO:0006401)	9/43	0.0515365	0.311618	0	0	2.05127	6.08296	SUPV3L1;RNASEH2C;FEN1;DIS3L;PPP1R8;HNRNPD;CNOT10;DNA2;ZFP36L2
positive regulation of cellular amide metabolic process (GO:0034250)	12/61	0.0417951	0.266312	0	0	1.89866	6.02819	GSK3A;YTHDF3;EIF6;ERBB2;PYM1;HNRNPD;VIM;LARP4;EIF3C;ELAVL1;TNFRSF1A;NSMAF
regulation of cellular catabolic process (GO:0031329)	11/55	0.0449944	0.283556	0	0	1.93791	6.00989	RPTOR;DAPK1;USP10;ULK3;ABL1;CISD2;PIP4K2B;ULK1;HMGB1;RAB8A;TPCN2
DNA recombination (GO:0006310)	11/55	0.0449944	0.283556	0	0	1.93791	6.00989	SUPV3L1;BLM;BRIP1;RAD50;EXO1;NCOA6;XRCC2;HMGB3;HMGB1;DNA2;TSN
cortical actin cytoskeleton organization (GO:0030866)	5/21	0.0838267	0.412174	0	0	2.41986	5.99884	STRIP1;DLG1;RAB13;WASL;LLGL1
regulation of cardiac muscle contraction by calcium ion signaling (GO:0010882)	5/21	0.0838267	0.412174	0	0	2.41986	5.99884	ATP2A2;ANK2;ATP1B1;CALM1;SLC9A1
negative regulation of cell cycle arrest (GO:0071157)	5/21	0.0838267	0.412174	0	0	2.41986	5.99884	CCND1;CDK4;SETMAR;CALR;ZNF268
establishment of spindle orientation (GO:0051294)	5/21	0.0838267	0.412174	0	0	2.41986	5.99884	ZW10;MAP4;SPDL1;LLGL1;CDK5RAP2
protein phosphorylation (GO:0006468)	70/470	0.0128127	0.122557	0	0	1.36453	5.94568	SMG1;GSK3A;GMFB;TP53RK;MAML1;STK10;PPP4R1;TBK1;CAMKV;TLK2;TLK1;RIOK2;PIM2;PRKACB;EPHB4;KSR1;DAPK1;HUNK;PRPF4B;CSNK1D;VRK2;BAZ1B;MASTL;NRBP1;CREB1;PRKAR1B;CCNE1;TYRO3;ULK3;SIK3;PICK1;BIRC6;ULK1;ALPK3;TNIK;TOP1;RAF1;DDR2;PKDCC;SRC;CAMKK2;STK33;IRAK1;STK36;PHKG2;ERBB2;ABL1;STK38L;MAPK1;CLSPN;MAP4K5;MAPK6;PAK2;MARK2;MAP4K4;LYN;NEK4;DAB2IP;HIPK2;SRPK1;SMAD7;ICK;FER;SBK1;CDK4;TAOK2;AAK1;ATP13A2;TEK;CDK…
positive regulation of dendrite morphogenesis (GO:0050775)	4/16	0.101683	0.464292	0	0	2.58064	5.89908	PTPRD;CUX2;CAPRIN1;LRP8
negative regulation of translational initiation (GO:0045947)	4/16	0.101683	0.464292	0	0	2.58064	5.89908	AGO2;EIF4EBP1;EIF2S1;ATF4
neuron apoptotic process (GO:0051402)	4/16	0.101683	0.464292	0	0	2.58064	5.89908	ERBB3;SIAH1;ATN1;NAE1
negative regulation of DNA recombination (GO:0045910)	4/16	0.101683	0.464292	0	0	2.58064	5.89908	BLM;PARPBP;MSH2;TP53BP1
positive regulation of nitric-oxide synthase activity (GO:0051000)	4/16	0.101683	0.464292	0	0	2.58064	5.89908	DHFR;NUS1;NOS1AP;HIF1A
activation of protein kinase A activity (GO:0034199)	4/16	0.101683	0.464292	0	0	2.58064	5.89908	PRKAR1B;PRKAR2B;ADCY3;PRKACB
protein localization to chromatin (GO:0071168)	4/16	0.101683	0.464292	0	0	2.58064	5.89908	NIPBL;MAU2;WAPL;HIST1H1B
regulation of intrinsic apoptotic signaling pathway in response to DNA damage (GO:1902229)	4/16	0.101683	0.464292	0	0	2.58064	5.89908	SFRP2;DDIAS;CCAR2;BCL2L1
guanosine-containing compound metabolic process (GO:1901068)	4/16	0.101683	0.464292	0	0	2.58064	5.89908	DGUOK;GNAI3;AK4;RAN
microtubule bundle formation (GO:0001578)	7/32	0.0662458	0.364658	0	0	2.16899	5.88747	CLIP1;SPAST;PSRC1;NCKAP5L;CHORDC1;NAV1;CDK5RAP2
purine ribonucleoside triphosphate metabolic process (GO:0009205)	7/32	0.0662458	0.364658	0	0	2.16899	5.88747	HSPA8;FIGNL1;GNAI3;CTNS;AK4;ATP1B1;RAN
positive regulation of dendrite development (GO:1900006)	7/32	0.0662458	0.364658	0	0	2.16899	5.88747	PTPRD;CUX2;CAPRIN1;DLG5;DAB2IP;LRP8;SHANK2
axonogenesis (GO:0007409)	36/223	0.0211233	0.175419	0	0	1.49663	5.77308	DRAXIN;SHC3;SHC1;SRC;ATL1;SEMA3A;ARHGAP35;GLI2;TUBB3;GRB10;TNFRSF8;MAPK1;PLCG1;RAB8A;PDLIM7;SPTBN2;VASP;KIRREL1;AUTS2;LRRN2;RYK;SIAH1;ENAH;AFG3L2;LRFN4;CREB1;MAP1B;MAP1A;TAOK2;ANOS1;ULK1;LRRN1;PLXNB1;EZR;SOS1;LLGL1
positive regulation of cellular component biogenesis (GO:0044089)	16/87	0.0370608	0.252177	0	0	1.74801	5.76005	WARS;SLF2;ICE1;VPS4B;SYNPO2;VPS4A;TERF1;PTPRD;VIL1;CUX2;SUMO1;DLG5;CDC42EP2;HAS3;ATP13A2;AJUBA
regulation of cellular component organization (GO:0051128)	24/140	0.0281405	0.211077	0	0	1.60642	5.73578	ABCA1;HSPA8;HSP90AA1;RAB5C;HIP1;EGLN2;DAB2IP;TMEM97;LARP4;CAMSAP1;CAMSAP2;NET1;CAMSAP3;RPTOR;STRIP1;ZMYM4;CFL1;TAOK2;ABL1;PACSIN2;AAK1;RAPGEF1;STK38L;QRICH1
DNA damage checkpoint (GO:0000077)	8/38	0.0625139	0.347712	0	0	2.06602	5.72777	BRIP1;TAOK2;E2F1;CDC5L;INTS7;CLSPN;TP53BP1;ATRIP
positive regulation of DNA repair (GO:0045739)	8/38	0.0625139	0.347712	0	0	2.06602	5.72777	PCNA;SLF2;TRIM28;DHX9;DDX11;TIMELESS;UBE2N;HMGB1
DNA damage response, signal transduction by p53 class mediator resulting in cell cycle arrest (GO:0006977)	12/62	0.0466353	0.290407	0	0	1.86058	5.70341	CNOT6;TFDP1;PCNA;TFDP2;PRMT1;CNOT3;E2F1;CASP2;TNKS1BP1;CNOT10;TP53;CNOT9
regulation of BMP signaling pathway (GO:0030510)	11/56	0.0504291	0.307228	0	0	1.89474	5.65994	SKI;SMURF1;RBPMS2;UBE2O;GDF3;LEMD3;ZNF423;SKIL;TRIM33;HIPK2;SMAD7
positive regulation of protein transport (GO:0051222)	11/56	0.0504291	0.307228	0	0	1.89474	5.65994	GOLPH3;CNST;ICE1;PDCD10;CHORDC1;ATP13A2;KIF20B;EZR;PPIA;MYH10;ARHGEF5
mitotic nuclear envelope disassembly (GO:0007077)	9/44	0.0584766	0.328163	0	0	1.99255	5.6571	RANBP2;NUP214;NDC1;POM121;POM121C;NUP85;NUP88;NUP153;NUP160
metaphase plate congression (GO:0051310)	9/44	0.0584766	0.328163	0	0	1.99255	5.6571	PSRC1;VPS4B;CUL3;ZW10;VPS4A;CHMP1A;SPDL1;FAM83D;KPNB1
regulation of focal adhesion assembly (GO:0051893)	9/44	0.0584766	0.328163	0	0	1.99255	5.6571	CAMSAP3;MACF1;LDB1;SRC;RCC2;ABL1;TEK;PHLDB2;SLC9A1
neurogenesis (GO:0022008)	10/50	0.054401	0.313157	0	0	1.9375	5.64079	NOM1;TCF7L1;DAGLA;BTBD1;BCL11B;RYK;BCL11A;SALL4;CHAC1;CDK5RAP2
protein complex assembly (GO:0006461)	31/189	0.0251033	0.194033	0	0	1.52446	5.61725	AMER1;BLM;CDC123;NUFIP1;SAR1B;PDCD6;CUL3;CDC73;MALT1;SLC9A1;TRIM28;IRAK1;PPP6R1;TRA2B;PPP6R3;LEO1;TMED2;CTSC;NSF;CREBBP;TCF7L1;TLE1;DBNL;CSNK1D;SMARCA4;TNFRSF1A;AFG3L2;SEC23IP;APC;TEK;RBMX
cellular response to topologically incorrect protein (GO:0035967)	6/27	0.0806797	0.40663	0	0	2.21278	5.57017	HSPA9;HSPA8;HSPH1;HSPA5;DNAJB12;HYOU1
intrinsic apoptotic signaling pathway (GO:0097193)	18/101	0.0373475	0.252177	0	0	1.68254	5.53132	CUL3;CUL1;DAB2IP;TOPORS;HIPK2;CUL4A;AIFM1;DNAJC10;ABL1;E2F1;CYCS;CASP2;TRIB3;CHAC1;ZNF346;TP53;ATF4;BCL2L1
regulation of proteasomal ubiquitin-dependent protein catabolic process (GO:0032434)	16/88	0.0406621	0.26028	0	0	1.72364	5.51988	GSK3A;USP7;GLMN;KEAP1;CSNK1D;RAD23B;HSPBP1;CCAR2;SMAD7;RNF144B;SUMO1;RNF138;TLK2;TRIB3;TRIB1;UBQLN4
negative regulation of signal transduction (GO:0009968)	44/283	0.0217396	0.177609	0	0	1.43207	5.48284	LRPAP1;NOTCH3;GSK3A;YWHAB;PDCD6;CHD8;GBA;SOCS3;SLC9A3R1;SOCS1;ERBB3;ERBB2;GRB10;CHAC1;BTRC;EPHB4;PHACTR4;DACT1;LYN;YTHDF2;TLE1;NLGN4X;RYK;PTCH1;SPRY4;DAB2IP;WWP2;PTPN12;SULF2;ASXL1;MMP14;SFRP2;KIF26A;ULK3;TYRO3;TAX1BP3;ROR1;CALR;TEK;TRIB1;RAF1;SMPDL3B;EZH2;DDR2
negative regulation of binding (GO:0051100)	15/82	0.0443321	0.2807	0	0	1.73623	5.41018	LRPAP1;KDM1A;DDX11;HMGA2;RSF1;WAPL;NFKBIA;SUMO1;SMO;SUMO3;E2F1;ID3;ZNF304;NES;DACT1
signal transduction involved in mitotic G1 DNA damage checkpoint (GO:0072431)	12/63	0.0518472	0.311668	0	0	1.82399	5.39803	CNOT6;TFDP1;PCNA;TFDP2;PRMT1;CNOT3;E2F1;CASP2;TNKS1BP1;CNOT10;TP53;CNOT9
neural tube closure (GO:0001843)	7/33	0.0761375	0.387618	0	0	2.08545	5.37047	SKI;MTHFD1L;KDM2B;MTHFD1;DVL3;GRHL2;PHACTR4
exonucleolytic nuclear-transcribed mRNA catabolic process involved in deadenylation-dependent decay (GO:0043928)	7/33	0.0761375	0.387618	0	0	2.08545	5.37047	EXOSC6;EXOSC5;CNOT6;EXOSC8;EXOSC3;EXOSC2;LSM3
regulation of DNA recombination (GO:0000018)	7/33	0.0761375	0.387618	0	0	2.08545	5.37047	BLM;SETD2;RAD50;KDM1A;MSH2;FIGNL1;SMARCAD1
positive regulation of nucleocytoplasmic transport (GO:0046824)	7/33	0.0761375	0.387618	0	0	2.08545	5.37047	RBM27;XPO4;JUP;DHX9;TP53;IPO5;RBM22
plasma membrane bounded cell projection assembly (GO:0120031)	38/241	0.0255997	0.196736	0	0	1.45523	5.33366	UNC119B;ARL6;IFT172;PLA2G3;ASAP1;FNBP1L;FGD4;SLC9A3R1;ABLIM1;ARL13B;STK36;TMEM67;FLNA;IFT57;CFAP20;RAB8A;DYNC2H1;ACTR3;CARMIL1;ABCC4;RFX3;PARVA;WDR34;DYNLL1;DYNLL2;ICK;RAP2A;GOLPH3;FAM161A;TMEM237;SPATA13;MKS1;HYLS1;ALPK3;TRIM59;CEP41;TNIK;EZR
regulation of alternative mRNA splicing, via spliceosome (GO:0000381)	8/39	0.0710988	0.379728	0	0	1.99926	5.28543	RBM15B;SF3A1;WTAP;THRAP3;TRA2B;SRSF6;RBMX;RBM5
regulation of proteasomal protein catabolic process (GO:0061136)	8/39	0.0710988	0.379728	0	0	1.99926	5.28543	GPX1;PSMD14;PSME3;GLMN;DAB2IP;PSMF1;UBQLN4;RAD23B
positive regulation of protein autophosphorylation (GO:0031954)	5/22	0.0987231	0.458544	0	0	2.27738	5.27314	RAD50;RAP2A;TAOK2;TNKS1BP1;CALM1
nuclear transport (GO:0051169)	5/22	0.0987231	0.458544	0	0	2.27738	5.27314	EIF5A;SET;NXT1;ANP32E;PSIP1
sulfur amino acid metabolic process (GO:0000096)	5/22	0.0987231	0.458544	0	0	2.27738	5.27314	GCLC;MTHFD1;CBS;ADI1;SMS
rRNA modification (GO:0000154)	5/22	0.0987231	0.458544	0	0	2.27738	5.27314	NOP58;DIMT1;GAR1;NAT10;FTSJ3
cellular response to unfolded protein (GO:0034620)	5/22	0.0987231	0.458544	0	0	2.27738	5.27314	HSPA9;HSPA8;HSPH1;HSPA5;HYOU1
positive regulation of proteolysis involved in cellular protein catabolic process (GO:1903052)	5/22	0.0987231	0.458544	0	0	2.27738	5.27314	RNF139;SMURF1;GBA;DAB2IP;CTSC
mitochondrial gene expression (GO:0140053)	9/45	0.0659893	0.364658	0	0	1.93709	5.26552	MRPS17;MRPS15;MRPS16;MTERF3;MRPS12;FASTKD5;TFAM;QRSL1;SLC25A33
regulation of Wnt signaling pathway (GO:0030111)	19/109	0.0404393	0.26028	0	0	1.63795	5.25446	AMER1;MACF1;TCF7L1;TLE1;CHD8;SENP2;CDC73;SMARCA4;SULF2;PPP2CA;SKI;DEPDC1B;SFRP2;TMEM237;GRB10;TAX1BP3;BTRC;CDK14;DACT1
Golgi vesicle transport (GO:0048193)	42/271	0.0256671	0.196879	0	0	1.42621	5.22356	ARF3;SAR1B;PITPNB;PDCD6;CUL3;GCC2;TEX261;KIF11;KLC1;KIF15;SPAST;CUX2;KIF3B;TMED2;YKT6;CTSC;RAB8A;ATP9A;SPTBN2;NSF;COG1;ANK2;KIF23;DYNLL1;AP3B2;DYNLL2;NRBP1;ARFGAP2;DYNC1LI1;RABIF;SEC23IP;GOLPH3;MYO1B;KIF2A;TMEM115;KIF26A;ZW10;RAB35;RAB13;PICK1;HYOU1;SEC22C
positive regulation of protein metabolic process (GO:0051247)	17/96	0.0444549	0.281036	0	0	1.66917	5.19658	NSF;GSK3A;EGLN2;LDB1;PRMT1;SMURF1;GBA;DAB2IP;CNPY2;WWP2;IDE;RNF41;NFKBIA;HNRNPK;APC;DACT1;EIF4G1
adherens junction assembly (GO:0034333)	2/7	0.186687	0.618247	0	0	3.09528	5.19487	PIP5K1C;SMAD7
phosphate ion transmembrane transport (GO:0035435)	2/7	0.186687	0.618247	0	0	3.09528	5.19487	SLC20A2;SLC20A1
intracellular sterol transport (GO:0032366)	2/7	0.186687	0.618247	0	0	3.09528	5.19487	ABCA1;VPS4A
smooth muscle cell migration (GO:0014909)	2/7	0.186687	0.618247	0	0	3.09528	5.19487	PARVA;AAMP
positive regulation of lamellipodium morphogenesis (GO:2000394)	2/7	0.186687	0.618247	0	0	3.09528	5.19487	VIL1;SRC
positive regulation of dendritic cell chemotaxis (GO:2000510)	2/7	0.186687	0.618247	0	0	3.09528	5.19487	C1QBP;CALR
regulation of DNA endoreduplication (GO:0032875)	2/7	0.186687	0.618247	0	0	3.09528	5.19487	STAG2;SMC3
sulfur amino acid biosynthetic process (GO:0000097)	2/7	0.186687	0.618247	0	0	3.09528	5.19487	MTHFD1;CBS
negative regulation of cardiac muscle cell differentiation (GO:2000726)	2/7	0.186687	0.618247	0	0	3.09528	5.19487	GSK3A;FZD7
translational readthrough (GO:0006451)	2/7	0.186687	0.618247	0	0	3.09528	5.19487	EEFSEC;SELENOT
L-alanine transport (GO:0015808)	2/7	0.186687	0.618247	0	0	3.09528	5.19487	SLC36A1;SLC38A7
central nervous system neuron axonogenesis (GO:0021955)	2/7	0.186687	0.618247	0	0	3.09528	5.19487	CHRNB2;ARHGAP35
gas homeostasis (GO:0033483)	2/7	0.186687	0.618247	0	0	3.09528	5.19487	SOD2;HIF1A
regulation of isotype switching (GO:0045191)	2/7	0.186687	0.618247	0	0	3.09528	5.19487	TFRC;TP53BP1
negative regulation of calcium ion import (GO:0090281)	2/7	0.186687	0.618247	0	0	3.09528	5.19487	SLC30A1;TRIM27
positive regulation of B cell differentiation (GO:0045579)	2/7	0.186687	0.618247	0	0	3.09528	5.19487	MMP14;XBP1
negative regulation of cell adhesion mediated by integrin (GO:0033629)	2/7	0.186687	0.618247	0	0	3.09528	5.19487	SERPINE1;PDE3B
heme catabolic process (GO:0042167)	2/7	0.186687	0.618247	0	0	3.09528	5.19487	HMOX1;HMOX2
positive regulation of ER-associated ubiquitin-dependent protein catabolic process (GO:1903071)	2/7	0.186687	0.618247	0	0	3.09528	5.19487	NFE2L2;HERPUD1
negative regulation of nitrogen compound metabolic process (GO:0051172)	2/7	0.186687	0.618247	0	0	3.09528	5.19487	APOC1;LDLR
porphyrin-containing compound catabolic process (GO:0006787)	2/7	0.186687	0.618247	0	0	3.09528	5.19487	HMOX1;HMOX2
regulation of low-density lipoprotein particle receptor biosynthetic process (GO:0045714)	2/7	0.186687	0.618247	0	0	3.09528	5.19487	HNRNPK;CNPY2
modification by symbiont of host morphology or physiology (GO:0044003)	2/7	0.186687	0.618247	0	0	3.09528	5.19487	RXRA;HIPK2
peroxisome proliferator activated receptor signaling pathway (GO:0035357)	2/7	0.186687	0.618247	0	0	3.09528	5.19487	RXRA;FAM120B
negative regulation of nitric oxide metabolic process (GO:1904406)	2/7	0.186687	0.618247	0	0	3.09528	5.19487	KHSRP;GLA
tRNA transcription (GO:0009304)	2/7	0.186687	0.618247	0	0	3.09528	5.19487	GTF3C2;GTF3C6
positive regulation of mRNA binding (GO:1902416)	2/7	0.186687	0.618247	0	0	3.09528	5.19487	EIF3C;EIF4G1
V(D)J recombination (GO:0033151)	2/7	0.186687	0.618247	0	0	3.09528	5.19487	DCAF1;HMGB1
cellular response to histamine (GO:0071420)	2/7	0.186687	0.618247	0	0	3.09528	5.19487	DIAPH1;DHX8
positive regulation of ceramide biosynthetic process (GO:2000304)	2/7	0.186687	0.618247	0	0	3.09528	5.19487	TNFRSF1A;NSMAF
hyaluronan biosynthetic process (GO:0030213)	2/7	0.186687	0.618247	0	0	3.09528	5.19487	ABCC5;HAS3
activation of cysteine-type endopeptidase activity involved in apoptotic process by cytochrome c (GO:0008635)	2/7	0.186687	0.618247	0	0	3.09528	5.19487	CASP3;CYCS
negative regulation of nitric oxide biosynthetic process (GO:0045019)	2/7	0.186687	0.618247	0	0	3.09528	5.19487	KHSRP;GLA
positive regulation of isomerase activity (GO:0010912)	2/7	0.186687	0.618247	0	0	3.09528	5.19487	DHX9;SETMAR
regulation of microtubule binding (GO:1904526)	2/7	0.186687	0.618247	0	0	3.09528	5.19487	PPP2CA;ABL1
outer mitochondrial membrane organization (GO:0007008)	2/7	0.186687	0.618247	0	0	3.09528	5.19487	HSP90AA1;TOMM22
negative regulation of RIG-I signaling pathway (GO:0039536)	2/7	0.186687	0.618247	0	0	3.09528	5.19487	NPLOC4;C1QBP
response to increased oxygen levels (GO:0036296)	2/7	0.186687	0.618247	0	0	3.09528	5.19487	ATP6V1G1;ATP6AP1
sensory organ morphogenesis (GO:0090596)	2/7	0.186687	0.618247	0	0	3.09528	5.19487	SKI;NIPBL
negative regulation of retinoic acid receptor signaling pathway (GO:0048387)	2/7	0.186687	0.618247	0	0	3.09528	5.19487	CALR;EZH2
chylomicron remnant clearance (GO:0034382)	2/7	0.186687	0.618247	0	0	3.09528	5.19487	APOC1;LDLR
cellular response to cholesterol (GO:0071397)	2/7	0.186687	0.618247	0	0	3.09528	5.19487	SMO;PTCH1
L-methionine salvage (GO:0071267)	2/7	0.186687	0.618247	0	0	3.09528	5.19487	MTAP;ADI1
membrane invagination (GO:0010324)	2/7	0.186687	0.618247	0	0	3.09528	5.19487	SMURF1;FNBP1L
selenocysteine incorporation (GO:0001514)	2/7	0.186687	0.618247	0	0	3.09528	5.19487	EEFSEC;SELENOT
positive regulation of neurological system process (GO:0031646)	2/7	0.186687	0.618247	0	0	3.09528	5.19487	RNF10;DICER1
regulation of Cdc42 protein signal transduction (GO:0032489)	2/7	0.186687	0.618247	0	0	3.09528	5.19487	ABCA1;ABL1
leucine metabolic process (GO:0006551)	2/7	0.186687	0.618247	0	0	3.09528	5.19487	IVD;BCAT1
regulation of cyclic nucleotide metabolic process (GO:0030799)	2/7	0.186687	0.618247	0	0	3.09528	5.19487	PKD2;CALM1
negative regulation of leukocyte migration (GO:0002686)	2/7	0.186687	0.618247	0	0	3.09528	5.19487	HMOX1;WASL
regulation of chromatin assembly or disassembly (GO:0001672)	2/7	0.186687	0.618247	0	0	3.09528	5.19487	TLK2;TLK1
positive regulation of sphingolipid biosynthetic process (GO:0090154)	2/7	0.186687	0.618247	0	0	3.09528	5.19487	TNFRSF1A;NSMAF
rRNA-containing ribonucleoprotein complex export from nucleus (GO:0071428)	2/7	0.186687	0.618247	0	0	3.09528	5.19487	EIF6;RAN
regulation of MDA-5 signaling pathway (GO:0039533)	2/7	0.186687	0.618247	0	0	3.09528	5.19487	ANKRD17;C1QBP
regulation of cardiac muscle cell membrane potential (GO:0086036)	2/7	0.186687	0.618247	0	0	3.09528	5.19487	ATP2A2;SLC9A1
positive regulation of histone H3-K9 methylation (GO:0051574)	2/7	0.186687	0.618247	0	0	3.09528	5.19487	ZNF304;HIST1H1B
regulation of lymphocyte migration (GO:2000401)	2/7	0.186687	0.618247	0	0	3.09528	5.19487	STK10;WASL
vesicle transport along actin filament (GO:0030050)	2/7	0.186687	0.618247	0	0	3.09528	5.19487	WASL;FNBP1L
regulation of low-density lipoprotein particle clearance (GO:0010988)	2/7	0.186687	0.618247	0	0	3.09528	5.19487	HNRNPK;CNPY2
nucleoside diphosphate metabolic process (GO:0009132)	2/7	0.186687	0.618247	0	0	3.09528	5.19487	CMPK1;AK4
positive regulation of histone H4 acetylation (GO:0090240)	2/7	0.186687	0.618247	0	0	3.09528	5.19487	AUTS2;KAT7
posttranslational protein targeting to endoplasmic reticulum membrane (GO:0006620)	2/7	0.186687	0.618247	0	0	3.09528	5.19487	SEC61A1;HYOU1
cellular protein complex assembly (GO:0043623)	24/144	0.037804	0.254151	0	0	1.55252	5.08502	NDC1;CENPT;SRP19;CCT2;AHCTF1;HSP90AA1;PSMD11;HIP1;ZFYVE9;DNAAF2;ARL6;SRC;PXN;MIS12;ADRM1;CUL1;NUP153;PIK3C2A;PRLR;EID2;CAND1;PSMD4;CHMP3;PSMG1
regulation of JNK cascade (GO:0046328)	16/90	0.0486044	0.299281	0	0	1.67686	5.07091	SEMA3A;FZD7;ULK4;DAB2IP;HMGB1;HIPK2;RAP2A;NCOR1;COPS5;TRAF4;FGF19;MARVELD3;TAOK2;ZNF675;DACT1;MAP4K4
positive regulation of protein kinase activity (GO:0045860)	28/172	0.0348547	0.244956	0	0	1.51	5.0684	SRC;LRP8;CAMKK2;RPTOR;PPP2CA;STK10;ERBB3;PDCD10;SNX9;CLSPN;MAP4K5;PAK2;MAP3K4;MARK2;MAP4K4;MAP2K4;XRCC6;NEK4;XRCC5;DAB2IP;TRAF4;TAOK2;TAB2;TNIK;CALM1;CACUL1;EZH2;DDR2
ERAD pathway (GO:0036503)	14/77	0.0531042	0.311668	0	0	1.723	5.05787	TOR1A;HSPA5;FAF2;DNAJB12;HERPUD1;UBE2J1;NPLOC4;RNF139;PSMC3;PSMC4;TMEM67;DNAJC10;TRIM13;UGGT1
positive regulation of cholesterol transport (GO:0032376)	4/17	0.121487	0.517797	0	0	2.38199	5.02111	ABCA1;NFKBIA;PTCH1;LIPG
nucleotide catabolic process (GO:0009166)	4/17	0.121487	0.517797	0	0	2.38199	5.02111	GPX1;PNP;NUDT3;ITPA
neurotrophin signaling pathway (GO:0038179)	4/17	0.121487	0.517797	0	0	2.38199	5.02111	ZFYVE27;SORT1;CASP3;RAPGEF1
positive regulation by host of viral transcription (GO:0043923)	4/17	0.121487	0.517797	0	0	2.38199	5.02111	CTDP1;ZNF639;RRP1B;SMARCA4
regulation of lamellipodium organization (GO:1902743)	4/17	0.121487	0.517797	0	0	2.38199	5.02111	VIL1;CARMIL1;FER;SSH1
regulation of establishment or maintenance of cell polarity (GO:0032878)	4/17	0.121487	0.517797	0	0	2.38199	5.02111	RIPOR2;TEK;KIF20B;LLGL1
positive regulation of telomere capping (GO:1904355)	4/17	0.121487	0.517797	0	0	2.38199	5.02111	NABP2;HNRNPD;MAPK1;MAP3K4
regulation of early endosome to late endosome transport (GO:2000641)	4/17	0.121487	0.517797	0	0	2.38199	5.02111	SRC;CHMP3;MAPK1;EZR
platelet-derived growth factor receptor signaling pathway (GO:0048008)	4/17	0.121487	0.517797	0	0	2.38199	5.02111	FER;SRC;ABL1;PIK3C2A
positive regulation of transcription of Notch receptor target (GO:0007221)	4/17	0.121487	0.517797	0	0	2.38199	5.02111	NOTCH3;CREBBP;MAML1;WWC1
viral entry into host cell (GO:0046718)	4/17	0.121487	0.517797	0	0	2.38199	5.02111	NPC1;ZNF639;WWP2;NECTIN1
N-terminal protein amino acid modification (GO:0031365)	4/17	0.121487	0.517797	0	0	2.38199	5.02111	METAP1D;NAA40;NAA20;NAA35
cellular response to alcohol (GO:0097306)	6/28	0.0932028	0.451658	0	0	2.11208	5.01193	BLM;GNG2;LARP1;JUP;SMO;PTCH1
negative regulation of response to DNA damage stimulus (GO:2001021)	6/28	0.0932028	0.451658	0	0	2.11208	5.01193	SFRP2;KDM1A;DDX39B;DDIAS;CCAR2;BCL2L1
lytic vacuole organization (GO:0080171)	6/28	0.0932028	0.451658	0	0	2.11208	5.01193	ABCA1;VPS18;AKTIP;CLN6;ARSB;TPCN2
bicellular tight junction assembly (GO:0070830)	6/28	0.0932028	0.451658	0	0	2.11208	5.01193	OCLN;DLG1;APC;MARVELD3;RAB13;GRHL2
response to insulin (GO:0032868)	13/71	0.0580291	0.328163	0	0	1.73759	4.94658	GSK3A;XBP1;SORT1;PDE3B;USF1;FER;TBC1D4;EIF6;MARS;RAB13;TRIB3;SLC25A33;RAB8A
negative regulation of programmed cell death (GO:0043069)	60/408	0.0251947	0.194366	0	0	1.34235	4.94137	AVEN;ANKLE2;AATF;SH3RF1;CCND2;CASP3;CFL1;CASP2;PIM2;EPHB4;USP47;SPHK2;PLAUR;PRLR;ATAD3A;TOPORS;DNAJC3;SUPV3L1;RNF144B;HAX1;TYRO3;NAA35;ROR1;BIRC6;ATF5;RAF1;TP53;NAIP;DDR2;SHC1;SRC;MALT1;IRAK1;ERBB3;PDCD10;FIGNL1;ERBB2;FLNA;ZNF268;PAK2;TXNDC5;MAP4K4;HSPA9;XBP1;HSPA5;API5;RYK;HMGA2;DHCR24;PA2G4;SETX;DNAJA1;NFKBIA;GCLC;GOLPH3;HNRNPK;COPS5;KRT18;TEK;BCL2L1
positive regulation of cellular biosynthetic process (GO:0031328)	26/159	0.0389211	0.26028	0	0	1.51771	4.92683	PCNA;LDB1;DHX9;SHC1;PKD2;GLI1;ARPP19;HIF1A;ELAVL1;GLI2;ERBB2;LDLR;CTC1;SREBF1;HSP90AA1;YTHDF3;PRMT1;PYM1;LARP4;EIF6;NOS1AP;HNRNPD;DNA2;CALR;VIM;EIF3C
regulation of double-strand break repair (GO:2000779)	7/34	0.086845	0.426494	0	0	2.0081	4.90704	SETD2;SLF2;KDM1A;FIGNL1;DDX11;TIMELESS;OTUB1
regulation of fibroblast proliferation (GO:0048145)	9/46	0.0740819	0.381126	0	0	1.88463	4.9049	SKI;MED25;DHX9;CDK4;E2F1;DAB2IP;TP53;CDC73;DDR2
mitotic spindle assembly (GO:0090307)	9/46	0.0740819	0.381126	0	0	1.88463	4.9049	KIF3B;KIF2A;BCCIP;FLNA;MYBL2;KIF23;KIF11;KPNB1;NAIP
nuclear envelope disassembly (GO:0051081)	9/46	0.0740819	0.381126	0	0	1.88463	4.9049	RANBP2;NUP214;NDC1;POM121;POM121C;NUP85;NUP88;NUP153;NUP160
regulation of systemic arterial blood pressure (GO:0003073)	3/12	0.15043	0.554568	0	0	2.57994	4.88708	GSK3A;PLCB3;ADM
regulation of double-strand break repair via nonhomologous end joining (GO:2001032)	3/12	0.15043	0.554568	0	0	2.57994	4.88708	HMGA2;SETMAR;AUNIP
peptidyl-arginine modification (GO:0018195)	3/12	0.15043	0.554568	0	0	2.57994	4.88708	PRMT5;PRMT7;PRMT1
regulation of DNA-dependent DNA replication (GO:0090329)	3/12	0.15043	0.554568	0	0	2.57994	4.88708	BLM;TIPIN;GMNN
fatty acid elongation (GO:0030497)	3/12	0.15043	0.554568	0	0	2.57994	4.88708	HACD1;ELOVL6;HACD2
polyamine metabolic process (GO:0006595)	3/12	0.15043	0.554568	0	0	2.57994	4.88708	ODC1;AMD1;SMS
somatic hypermutation of immunoglobulin genes (GO:0016446)	3/12	0.15043	0.554568	0	0	2.57994	4.88708	MSH2;PMS2;MLH1
histone H3 deacetylation (GO:0070932)	3/12	0.15043	0.554568	0	0	2.57994	4.88708	PER2;SFPQ;SMARCAD1
negative regulation by host of viral transcription (GO:0043922)	3/12	0.15043	0.554568	0	0	2.57994	4.88708	REST;ZNF639;HMGA2
negative regulation of histone modification (GO:0031057)	3/12	0.15043	0.554568	0	0	2.57994	4.88708	SET;TAF7;NOC2L
peptidyl-methionine modification (GO:0018206)	3/12	0.15043	0.554568	0	0	2.57994	4.88708	METAP1D;NAA20;NAA25
transcription from mitochondrial promoter (GO:0006390)	3/12	0.15043	0.554568	0	0	2.57994	4.88708	MTERF3;TFAM;SLC25A33
endosome transport via multivesicular body sorting pathway (GO:0032509)	3/12	0.15043	0.554568	0	0	2.57994	4.88708	LAPTM4B;SORT1;VPS4B
positive regulation of mRNA metabolic process (GO:1903313)	3/12	0.15043	0.554568	0	0	2.57994	4.88708	NUDT21;KHSRP;ZC3HAV1
DNA deamination (GO:0045006)	3/12	0.15043	0.554568	0	0	2.57994	4.88708	EXOSC6;EXOSC5;EXOSC3
microtubule anchoring (GO:0034453)	3/12	0.15043	0.554568	0	0	2.57994	4.88708	CAMSAP3;BCCIP;GCC2
regulation of IRE1-mediated unfolded protein response (GO:1903894)	3/12	0.15043	0.554568	0	0	2.57994	4.88708	COPS5;HSPA5;DAB2IP
carbohydrate derivative transport (GO:1901264)	3/12	0.15043	0.554568	0	0	2.57994	4.88708	SLC29A1;SLC29A2;MFSD2A
Golgi localization (GO:0051645)	3/12	0.15043	0.554568	0	0	2.57994	4.88708	SLC9A3R1;ARHGAP21;PDCD10
nucleotide-excision repair, DNA incision (GO:0033683)	8/40	0.0803654	0.405553	0	0	1.93668	4.8827	CUL4A;RFC3;PCNA;RFC1;RFC2;OGG1;POLD2;GTF2H2
regulation of intracellular transport (GO:0032386)	8/40	0.0803654	0.405553	0	0	1.93668	4.8827	LYN;NUP214;C12ORF4;FER;RNF139;WWC1;MUL1;ATP13A2
intraciliary transport involved in cilium assembly (GO:0035735)	8/40	0.0803654	0.405553	0	0	1.93668	4.8827	DYNC2H1;IFT22;KIF3B;IFT172;IFT57;DYNLL1;WDR34;DYNLL2
fibroblast growth factor receptor signaling pathway (GO:0008543)	14/78	0.0581866	0.328163	0	0	1.69599	4.82355	TIA1;GTF2F1;SETX;HNRNPM;ESRP2;HNRNPH1;POLR2B;ESRP1;HNRNPF;FGF19;ANOS1;POLR2F;MAPK1;POLR2G
nuclear-transcribed mRNA catabolic process (GO:0000956)	28/174	0.0396691	0.26028	0	0	1.48914	4.80573	SMG1;MRPS12;PARN;CASC3;SMG5;PPP2CA;EXOSC6;EXOSC5;EXOSC10;DHX34;EXOSC8;TNKS1BP1;POLR2G;MTPAP;UPF2;PYM1;SAMD4B;CNOT10;RPS26;CNOT6;PAN3;PDE12;THRAP3;AGO1;CNOT3;ETF1;CNOT9;EIF4G1
regulation of programmed cell death (GO:0043067)	41/268	0.032757	0.23472	0	0	1.40406	4.79996	HIP1;DDX42;CHM;PHB;MALT1;STK10;CASP6;PERP;ABL1;TNFRSF8;CASP2;NAE1;SKP2;MAP4K5;IFT57;PAK2;MAP3K4;MAP4K4;ZNF420;MAP2K4;USP47;CREBBP;LEFTY1;NEK4;DAPK1;ACTN1;GDF3;NME1;INHBE;TNFRSF1A;BRMS1;TP53I3;HAX1;APEX1;TAOK2;NOS1AP;ANP32E;CALR;TNIK;RAF1;TP53
regulation of autophagy (GO:0010506)	32/203	0.0380197	0.255175	0	0	1.45357	4.75265	USP36;GSK3A;USP10;GBA;CISD2;HMGB1;RPTOR;CASP3;ABL1;TLK2;WDR6;PIP4K2B;SLC38A9;PIM2;TRIM65;SNX5;RAB8A;CTSA;SREBF1;ATP6V1G1;ATP6V0B;ATP6V0E1;DAPK1;EXOC7;WDR75;TPCN2;HAX1;ULK3;ULK1;TAB2;ATP13A2;EIF4G1
response to alkaloid (GO:0043279)	5/23	0.114847	0.513308	0	0	2.15074	4.65453	CHRNB2;RYR1;CHRNA5;HMOX1;MAPK1
cellular response to catecholamine stimulus (GO:0071870)	5/23	0.114847	0.513308	0	0	2.15074	4.65453	GNG2;ABL1;MAPK1;SLC9A1;ATF4
microtubule polymerization or depolymerization (GO:0031109)	5/23	0.114847	0.513308	0	0	2.15074	4.65453	KIF18B;KIF2A;NCKAP5L;STMN3;HDGFL3
JNK cascade (GO:0007254)	12/66	0.0697999	0.375981	0	0	1.72237	4.58516	MAP2K4;DBNL;IRAK1;SH2D3A;DAB2IP;UBE2N;MUL1;TAB2;TNIK;UBE2V1;TRIB1;MAP4K5
cellular response to heat (GO:0034605)	9/47	0.0827585	0.412174	0	0	1.83493	4.57233	HSPA9;HSPA8;HSPH1;SUMO1;HSPA5;PDCD6;HMOX1;HIKESHI;HYOU1
response to endoplasmic reticulum stress (GO:0034976)	18/106	0.0561561	0.320767	0	0	1.58649	4.56848	PDIA3;HSPA5;DNAJB12;DAB2IP;TXNDC11;ATP2A2;EIF2S1;HERPUD1;AIFM1;RNF139;TMX1;DNAJC10;TRIB3;HYOU1;CHAC1;TP53;ATF4;TXNDC5
positive regulation of cellular component organization (GO:0051130)	18/106	0.0561561	0.320767	0	0	1.58649	4.56848	GPX1;WARS;SLF2;ICE1;GBA;DAB2IP;ASAP1;CDC20;PTPRD;CUX2;SUMO1;DLG5;CDC42EP2;HAS3;PLEKHM2;ADGRL1;AJUBA;LDLR
regulation of organelle organization (GO:0033043)	19/113	0.0552489	0.316483	0	0	1.56789	4.54047	USP6NL;STMN3;MUL1;PARL;CAMSAP2;CAMSAP3;DIAPH1;GOLPH3;TBC1D4;TBC1D13;MAPK1;PLXNB1;ATP13A2;EZR;TBC1D17;MARK2;ARHGEF5;TBC1D10B;TBC1D16
macromolecular complex assembly (GO:0065003)	20/120	0.0542508	0.312991	0	0	1.55154	4.52141	YAP1;CREBBP;NIFK;DNAJB12;FANCA;WASL;ADD2;VIL1;AFG3L2;SLC9A3R1;OCLN;SLC7A6;APC;ZW10;KPNA3;TP53;LLGL1;MDN1;TEAD2;MPHOSPH6
cortical cytoskeleton organization (GO:0030865)	6/29	0.106705	0.485102	0	0	2.02014	4.52044	STRIP1;DLG1;RTKN2;RAB13;EZR;LLGL1
modification-dependent protein catabolic process (GO:0019941)	23/141	0.0509153	0.309722	0	0	1.51255	4.50376	RANBP2;RNF20;XBP1;PSMD11;RNF34;RANBP3;PSMD14;KLHL25;SMURF1;CUL3;SIAH1;ADRM1;UBR4;KLHL3;UBE2G1;TOPORS;COPS3;RNF144B;NPLOC4;RBBP6;PSMF1;BTRC;UBE2K
regulation of microtubule polymerization (GO:0031113)	7/35	0.0983603	0.458544	0	0	1.93627	4.49043	CAMSAP3;CLIP1;PSRC1;ABL1;CAMSAP1;CAMSAP2;CDK5RAP2
lipid phosphorylation (GO:0046834)	7/35	0.0983603	0.458544	0	0	1.93627	4.49043	SMG1;EFR3A;PI4KAP1;PI4KB;PIK3C2A;IP6K1;PIK3C2B
proteolysis involved in cellular protein catabolic process (GO:0051603)	16/93	0.0624656	0.347712	0	0	1.61126	4.46824	CTSA;ATE1;VPS4B;HM13;VPS4A;IDE;RNF41;PSMA5;PSMB7;PSMA3;PSMB4;PSMA4;PSMB5;PSMB2;PSMB1;CTSC
negative regulation of apoptotic process (GO:0043066)	69/485	0.0334266	0.236988	0	0	1.29152	4.38912	AVEN;ANKLE2;AATF;SH3RF1;CCND2;CASP3;CFL1;CASP2;PIM2;EPHB4;USP47;TLE1;GPX1;KDM2B;SPHK2;PLAUR;PRLR;ATAD3A;TOPORS;DNAJC3;SUPV3L1;RNF144B;HAX1;MSH2;PTRH2;TYRO3;NAA35;ROR1;BIRC6;ATF5;RAF1;TP53;NAIP;DDR2;BEX3;SET;SHC1;SRC;MALT1;IRAK1;ERBB3;PDCD10;FIGNL1;ERBB2;FLNA;ZNF304;ZNF268;PAK2;TXNDC5;MAP4K4;HSPA9;XBP1;HSPA5;API5;RYK;HMGA2;DHCR24;PA2G4;SOD2;SETX;DNAJA1;NFKBIA;GCLC;GOLPH3;HNRNPK;COPS5;KRT18;TEK;BCL…
positive regulation of macromolecule biosynthetic process (GO:0010557)	23/142	0.0544351	0.313157	0	0	1.49975	4.3654	CTC1;XBP1;PCNA;LDB1;YTHDF3;DHX9;SHC1;PRMT1;GBA;PYM1;LARP4;GLI1;HIF1A;ELAVL1;GLI2;HSPH1;EIF6;ERBB2;HNRNPD;DNA2;CALR;VIM;EIF3C
extrinsic apoptotic signaling pathway (GO:0097191)	12/67	0.0765786	0.387902	0	0	1.69096	4.34481	GSK3A;ERBB3;SIVA1;DDX47;SORT1;CASP3;DAB2IP;CASP2;APPL1;TNFRSF1A;RNF41;BCL2L1
regulation of cyclin-dependent protein serine/threonine kinase activity (GO:0000079)	12/67	0.0765786	0.387902	0	0	1.69096	4.34481	BLM;CCND2;PSRC1;CCND1;CCNE2;APC;CDC37;BCCIP;CCNC;CDC6;CDC25A;IPO5
insulin receptor signaling pathway (GO:0008286)	12/67	0.0765786	0.387902	0	0	1.69096	4.34481	GSK3A;ATP6V1G1;ATP6V0B;FER;ATP6V0E1;ATP6AP1;APC;SHC1;IDE;PIK3C2A;SOS1;APPL1
regulation of adherens junction organization (GO:1903391)	4/18	0.142784	0.549641	0	0	2.21172	4.30495	CAMSAP3;MACF1;LDB1;SLC9A1
anion transmembrane transport (GO:0098656)	4/18	0.142784	0.549641	0	0	2.21172	4.30495	SLC35B1;LRRC8D;LRRC8A;LRRC8B
establishment of mitotic spindle localization (GO:0040001)	4/18	0.142784	0.549641	0	0	2.21172	4.30495	ZW10;SPDL1;KPNB1;CDK5RAP2
positive regulation of metabolic process (GO:0009893)	4/18	0.142784	0.549641	0	0	2.21172	4.30495	ACLY;FASN;PIGA;ABL1
negative regulation of protein dephosphorylation (GO:0035308)	4/18	0.142784	0.549641	0	0	2.21172	4.30495	YWHAB;PPP1R8;MASTL;ARPP19
retrograde protein transport, ER to cytosol (GO:0030970)	4/18	0.142784	0.549641	0	0	2.21172	4.30495	NPLOC4;HM13;FAF2;HERPUD1
dolichol-linked oligosaccharide biosynthetic process (GO:0006488)	4/18	0.142784	0.549641	0	0	2.21172	4.30495	NUS1;DOLK;MVD;MPDU1
negative regulation of oxidative stress-induced intrinsic apoptotic signaling pathway (GO:1902176)	4/18	0.142784	0.549641	0	0	2.21172	4.30495	NONO;SOD2;HIF1A;NFE2L2
DNA conformation change (GO:0071103)	4/18	0.142784	0.549641	0	0	2.21172	4.30495	TOP3B;HMGB3;HMGB1;TOP1
establishment of epithelial cell polarity (GO:0090162)	4/18	0.142784	0.549641	0	0	2.21172	4.30495	CAMSAP3;SLC9A3R1;GOLPH3;SIPA1L3
mRNA destabilization (GO:0061157)	4/18	0.142784	0.549641	0	0	2.21172	4.30495	YTHDF2;YTHDF3;KHSRP;ZFP36L2
maintenance of protein localization in organelle (GO:0072595)	4/18	0.142784	0.549641	0	0	2.21172	4.30495	HSPA5;ARL2BP;TAF3;TOPORS
vesicle-mediated transport (GO:0016192)	59/410	0.0382037	0.255984	0	0	1.30789	4.27002	USP6NL;ZFYVE9;GCC2;WASL;FNBP1L;PIK3C2A;RAB22A;ZFYVE27;DPYSL2;KIF13A;CHMP1A;ANKFY1;TMED2;TRIM27;GIT1;APPL1;MFSD2A;TBC1D10B;NSF;VPS18;VPS33A;AKTIP;ARAP2;CSNK1D;VRK2;ARFGAP2;TBC1D4;RAB35;CHMP3;SEC22C;LRPAP1;RAB5C;VPS4A;ASAP1;LRP8;CECR2;CYTH2;CUX2;MICALL1;SNX9;TBC1D17;YKT6;LDLR;ATP9A;SNX5;SPTBN2;GIT2;HSPA8;SYT3;RIC1;SYT2;SORT1;CCZ1;SYT14;TVP23B;VPS41;RAB13;UBE2O;MON1A
cellular macromolecule catabolic process (GO:0044265)	9/48	0.0920195	0.449805	0	0	1.78778	4.2652	SUPV3L1;RNASEH2C;DFFB;TATDN2;DIS3L;PPP1R8;DAB2IP;HNRNPD;UBE2G1
protein K48-linked ubiquitination (GO:0070936)	9/48	0.0920195	0.449805	0	0	1.78778	4.2652	ZNRF1;RNF34;UBE2E3;UBE3A;KLHL3;UBE2G1;UBE2K;TOPORS;RNF187
regulation of cell cycle (GO:0051726)	33/215	0.0490417	0.300403	0	0	1.40813	4.24564	ANKRD17;SRC;GMNN;TXLNG;LIN9;STK10;CCND1;FIGNL1;PES1;CHMP1A;RPRD1B;MYBL2;PIM2;MAP4K5;ZNF268;PAK2;MAP3K4;MAP4K4;PHACTR4;MAP2K4;NEK4;HMGA2;MASTL;CDC25A;HIPK2;PER2;CYLD;RBL1;CDK4;TAOK2;ID3;CALR;TNIK
positive regulation of protein catabolic process (GO:0045732)	14/81	0.0753733	0.385678	0	0	1.61977	4.18759	NSF;AMER1;GSK3A;HSP90AA1;EGLN2;SMURF1;DAB2IP;WWP2;IDE;RNF41;APC;SNX9;EZR;DACT1
regulation of cell growth (GO:0001558)	31/201	0.0521375	0.311668	0	0	1.41588	4.18232	BRAT1;TMEM97;PHB;CCAR2;CDKN2AIP;RPTOR;PPP2CA;ERBB2;EXOSC2;HIST1H1B;USP47;EGLN2;MUL1;INO80;SMARCA4;DCBLD2;NET1;ST7L;SUPV3L1;MMP14;SFRP2;PSRC1;NME6;KIF26A;ZNF639;TAOK2;NDUFS3;FGFR1OP;TP53;SLC25A33;EIF4G1
cellular response to tumor necrosis factor (GO:0071356)	30/194	0.053746	0.311668	0	0	1.42019	4.15191	PSMD12;PSMD11;PSMD14;DHX9;GBA;ZFP36L2;PSMB7;PSMD6;PSMB4;PSMD7;PSMB5;PSMD4;PSMB2;PSMD2;PSMB1;PSMD1;TNFRSF8;PSMF1;ERBIN;DAB2IP;TNFRSF1A;PSMA5;NFKBIA;PSMA3;PSMA4;PSMC3;PSMC4;PSME3;PSME4;NFE2L2
axon guidance (GO:0007411)	25/158	0.0586733	0.328163	0	0	1.4587	4.13653	DRAXIN;SHC3;SHC1;SRC;SEMA3A;ARHGAP35;GLI2;TUBB3;GRB10;TNFRSF8;MAPK1;PLCG1;PDLIM7;SPTBN2;VASP;KIRREL1;RYK;SIAH1;ENAH;CREB1;NFIB;ANOS1;PLXNB1;EZR;SOS1
negative regulation of sequestering of calcium ion (GO:0051283)	5/24	0.132134	0.549641	0	0	2.03743	4.12364	RYR1;IBTK;ITPR2;PKD2;CHERP
negative regulation of intrinsic apoptotic signaling pathway in response to DNA damage (GO:1902230)	5/24	0.132134	0.549641	0	0	2.03743	4.12364	SFRP2;KDM1A;DDIAS;CCAR2;BCL2L1
cytoplasmic pattern recognition receptor signaling pathway (GO:0002753)	5/24	0.132134	0.549641	0	0	2.03743	4.12364	CYLD;IRAK1;UBE2N;TAB2;UBE2V1
histone mRNA metabolic process (GO:0008334)	5/24	0.132134	0.549641	0	0	2.03743	4.12364	SSB;EXOSC10;SNRPE;SNRPD3;MTPAP
negative regulation of cysteine-type endopeptidase activity involved in apoptotic process (GO:0043154)	12/68	0.0837619	0.412174	0	0	1.66067	4.11808	USP47;BEX3;GPX1;RNF34;SRC;PLAUR;BIRC6;DHCR24;RAF1;PAK2;SH3RF1;NAIP
regulation of smoothened signaling pathway (GO:0008589)	7/36	0.110669	0.499063	0	0	1.86939	4.11493	CREBBP;STK36;PTCH1;DLG5;ULK3;GLI1;BTRC
endoderm formation (GO:0001706)	7/36	0.110669	0.499063	0	0	1.86939	4.11493	DUSP5;SETD2;MMP14;ITGB5;COL11A1;COL12A1;HMGA2
plasma membrane organization (GO:0007009)	7/36	0.110669	0.499063	0	0	1.86939	4.11493	MICALL1;MYOF;PACSIN2;SNX9;ANK2;DMKN;FNBP1L
ferric iron transport (GO:0015682)	7/36	0.110669	0.499063	0	0	1.86939	4.11493	ATP6V1G1;ATP6V0B;ATP6V0E1;TFRC;ATP6AP1;ARHGAP1;MCOLN1
regulation of cell morphogenesis involved in differentiation (GO:0010769)	7/36	0.110669	0.499063	0	0	1.86939	4.11493	CHRNB2;RAP2A;NSMF;TNIK;ARHGAP35;MARK2;SSH1
Wnt signaling pathway, calcium modulating pathway (GO:0007223)	7/36	0.110669	0.499063	0	0	1.86939	4.11493	PLCB3;GNG2;FZD2;AGO1;AGO2;CALM1;TNRC6A
transferrin transport (GO:0033572)	7/36	0.110669	0.499063	0	0	1.86939	4.11493	ATP6V1G1;ATP6V0B;ATP6V0E1;TFRC;ATP6AP1;ARHGAP1;MCOLN1
neuron development (GO:0048666)	23/144	0.0619873	0.346217	0	0	1.4748	4.10115	LYN;XBP1;TOR1A;PRMT1;RYK;STMN3;HMGB1;HS6ST1;CAMSAP1;MANF;GLI2;SKI;ZFYVE27;TDP2;GPRIN1;RAB35;MICALL1;RAB13;ULK1;MAP4;NCDN;SKIL;HDGFL3
smoothened signaling pathway (GO:0007224)	6/30	0.121154	0.517797	0	0	1.93586	4.086	ARL13B;SMO;PTCH1;GLI1;GLI2;DISP1
beta-catenin-TCF complex assembly (GO:1904837)	6/30	0.121154	0.517797	0	0	1.93586	4.086	CREBBP;TCF7L1;TLE1;LEO1;CDC73;SMARCA4
negative regulation of DNA biosynthetic process (GO:2000279)	6/30	0.121154	0.517797	0	0	1.93586	4.086	CTC1;EXOSC10;SRC;NAT10;TERF1;TP53
fatty-acyl-CoA biosynthetic process (GO:0046949)	6/30	0.121154	0.517797	0	0	1.93586	4.086	ACLY;HACD1;SCD;FASN;ELOVL6;HACD2
regulation of ARF protein signal transduction (GO:0032012)	6/30	0.121154	0.517797	0	0	1.93586	4.086	GIT2;ARAP2;ASAP1;GIT1;APPL1;ARFGAP2
phosphatidylinositol 3-kinase signaling (GO:0014065)	6/30	0.121154	0.517797	0	0	1.93586	4.086	ERBB3;C1QBP;ERBB2;TYRO3;PIK3C2A;PIK3C2B
regulation of protein polymerization (GO:0032271)	6/30	0.121154	0.517797	0	0	1.93586	4.086	CAMSAP3;PLEKHG2;HAX1;ABL1;CAMSAP1;CAMSAP2
nuclear envelope organization (GO:0006998)	6/30	0.121154	0.517797	0	0	1.93586	4.086	SPAST;TOR1A;UBXN2A;VPS4A;TOR1AIP2;LEMD3
negative regulation of stress-activated MAPK cascade (GO:0032873)	6/30	0.121154	0.517797	0	0	1.93586	4.086	DLG1;NCOR1;MARVELD3;EZR;ZNF675;DACT1
negative regulation of transferase activity (GO:0051348)	6/30	0.121154	0.517797	0	0	1.93586	4.086	GSK3A;SRC;ABL1;TERF1;TP53;SMAD7
translation (GO:0006412)	35/232	0.0539321	0.311668	0	0	1.3798	4.02905	MRPS17;MRPS15;MRPS16;VARS;MRPL18;MRPS12;TARS;MRPL13;YARS2;MRPL11;FARS2;EFTUD2;EEF1B2;NARS;ZC3H15;EEFSEC;WARS;MTERF3;MRPL27;DARS2;QRSL1;WARS2;RPS26;MRPL52;COPS5;PPA1;MARS;RPL7L1;AGO2;RPL22L1;ETF1;FARSA;MTRF1L;FARSB;EIF4G1
DNA damage response, signal transduction by p53 class mediator (GO:0030330)	14/82	0.0817642	0.411067	0	0	1.59586	3.9959	PCNA;PRMT1;USP10;CNOT10;HIPK2;CNOT6;TFDP1;TFDP2;CNOT3;E2F1;CASP2;TNKS1BP1;TP53;CNOT9
positive regulation of DNA metabolic process (GO:0051054)	14/82	0.0817642	0.411067	0	0	1.59586	3.9959	CTC1;USP7;PCNA;DHX9;SHC1;HMGB1;GLI1;GLI2;RAD50;TRIM28;UBE2N;ZNF304;DNA2;CALR
organelle assembly (GO:0070925)	54/376	0.0470552	0.290631	0	0	1.30411	3.98594	UBXN2A;IFT172;FNBP1L;WDR45;LIMD1;CHMP1A;RCC1;IFT57;VPS36;RAB8A;DYNC2H1;ACTR3;ABCC4;DBNL;RFX3;CSNK1D;WDR34;DYNLL1;DYNLL2;HAUS1;ATXN2L;NCOR1;FAM161A;RAB35;ULK3;CHMP3;ULK1;ALPK3;TRIM59;UNC119B;ARL6;VPS4B;MIS12;VPS4A;PLA2G3;ASAP1;AMBRA1;ABLIM1;ARL13B;STK36;TMEM67;FLNA;CFAP20;CENPT;MTERF3;PARVA;INO80;LSM3;ICK;TMEM237;ATG2A;MKS1;HYLS1;CEP41
DNA-templated transcriptional preinitiation complex assembly (GO:0070897)	3/13	0.179797	0.618247	0	0	2.32182	3.98407	TAF6L;TAF1B;TAF7
very long-chain fatty acid biosynthetic process (GO:0042761)	3/13	0.179797	0.618247	0	0	2.32182	3.98407	HACD1;ELOVL6;HACD2
multivesicular body sorting pathway (GO:0071985)	3/13	0.179797	0.618247	0	0	2.32182	3.98407	LAPTM4B;SORT1;CHMP3
regulation of production of miRNAs involved in gene silencing by miRNA (GO:1903798)	3/13	0.179797	0.618247	0	0	2.32182	3.98407	LIN28A;MYCN;NCOR1
positive regulation of cholesterol efflux (GO:0010875)	3/13	0.179797	0.618247	0	0	2.32182	3.98407	ABCA1;NFKBIA;PTCH1
poly(A)+ mRNA export from nucleus (GO:0016973)	3/13	0.179797	0.618247	0	0	2.32182	3.98407	NXF1;ENY2;PABPN1
tetrahydrofolate metabolic process (GO:0046653)	3/13	0.179797	0.618247	0	0	2.32182	3.98407	DHFR;MTHFD1L;MTHFD1
B cell activation involved in immune response (GO:0002312)	3/13	0.179797	0.618247	0	0	2.32182	3.98407	EXOSC6;MSH2;EXOSC3
protein neddylation (GO:0045116)	3/13	0.179797	0.618247	0	0	2.32182	3.98407	DCUN1D4;DCUN1D1;NAE1
regulation of cAMP-dependent protein kinase activity (GO:2000479)	3/13	0.179797	0.618247	0	0	2.32182	3.98407	PRKAR1B;PRKAR2B;PKIA
chondroitin sulfate catabolic process (GO:0030207)	3/13	0.179797	0.618247	0	0	2.32182	3.98407	VCAN;CSPG5;ARSB
negative regulation of ubiquitin-protein transferase activity (GO:0051444)	3/13	0.179797	0.618247	0	0	2.32182	3.98407	USP44;ABL1;SMAD7
modulation by virus of host process (GO:0019054)	3/13	0.179797	0.618247	0	0	2.32182	3.98407	KPNA4;KPNA3;KPNB1
stress-activated MAPK cascade (GO:0051403)	11/62	0.092232	0.449805	0	0	1.67126	3.98336	MAP2K4;IRAK1;SH2D3A;TAOK2;CUL1;UBE2N;MAPK1;TAB2;UBE2V1;BTRC;TRIB1
regulation of translational initiation (GO:0006446)	11/62	0.092232	0.449805	0	0	1.67126	3.98336	DNAJC3;EIF5B;CDC123;EIF5;KLHL25;YTHDF3;AGO2;EIF4EBP1;POLR2G;EIF4G1;EIF3B
protein autoubiquitination (GO:0051865)	9/49	0.101862	0.464551	0	0	1.74299	3.98121	RNF10;TRIM13;ERCC8;UBE3A;WWP2;RAD18;RNF41;RNF220;RNF187
macroautophagy (GO:0016236)	18/110	0.0753241	0.385678	0	0	1.51717	3.92332	PLEKHF2;TOMM70;TOMM40;MTERF3;SRC;VPS33A;VPS4B;VPS4A;AMBRA1;DYNLL1;DYNLL2;TOMM22;CHMP3;ULK1;PGAM5;ATP13A2;VPS36;TOMM6
protein localization to membrane (GO:0072657)	25/160	0.0662033	0.364658	0	0	1.43692	3.90128	ZDHHC22;PIGW;SLC9A3R1;EFR3A;ZFYVE27;TMED2;FLNA;RAB8A;PPIL2;JUP;SMURF1;PTCH1;ANK2;ATP1B1;TNFRSF1A;DLG1;RAP2A;TSPAN14;NPC1;RAB15;SLMAP;RAB13;PICK1;TNIK;EZR
response to hydrogen peroxide (GO:0042542)	8/43	0.11223	0.503512	0	0	1.77038	3.87218	SETX;NET1;GPX1;PDCD10;ABL1;HMOX1;APTX;NFE2L2
digestive tract development (GO:0048565)	8/43	0.11223	0.503512	0	0	1.77038	3.87218	NIPBL;PKDCC;CLMP;SMO;CHD8;ITGA6;GLI1;GLI2
chromosome organization (GO:0051276)	10/56	0.10169	0.464292	0	0	1.68421	3.84981	CENPT;COPS4;CUL4A;COPS3;COPS5;LDB1;MSH2;CETN2;HMGA2;RAD23B
phosphatidylinositol-mediated signaling (GO:0048015)	10/56	0.10169	0.464292	0	0	1.68421	3.84981	ERBB3;PI4KAP1;C1QBP;ERBB2;TYRO3;PLCH1;PI4KB;PIK3C2A;EZR;PIK3C2B
protein autophosphorylation (GO:0046777)	27/175	0.0659816	0.364658	0	0	1.41577	3.84859	SMG1;SRC;CAMKK2;STK10;STK33;IRAK1;ERBB2;ABL1;RIOK2;PIM2;PAK2;EPHB4;MARK2;LYN;DAPK1;VRK2;FER;TAOK2;ULK3;TYRO3;AAK1;ULK1;ALPK3;ATP13A2;TNIK;TEK;DDR2
protein dephosphorylation (GO:0006470)	20/125	0.0765123	0.387902	0	0	1.47724	3.79695	DUSP5;CTDP1;SSU72;PTPN21;PTPN12;MTMR4;PTPN13;PTPN14;TIMM50;SSH1;DUSP7;PTPRD;PPP2CA;DUSP12;PPP5C;SDHAF2;PPP2R2B;PTPN9;RPRD1B;BTRC
Golgi to lysosome transport (GO:0090160)	2/8	0.230935	0.675853	0	0	2.57925	3.78021	AP1G1;ANKFY1
regulation of synaptic transmission, dopaminergic (GO:0032225)	2/8	0.230935	0.675853	0	0	2.57925	3.78021	CHRNB2;TOR1A
ribosomal large subunit export from nucleus (GO:0000055)	2/8	0.230935	0.675853	0	0	2.57925	3.78021	NUP88;RAN
positive regulation of isotype switching (GO:0045830)	2/8	0.230935	0.675853	0	0	2.57925	3.78021	TFRC;TP53BP1
negative regulation of protein homooligomerization (GO:0032463)	2/8	0.230935	0.675853	0	0	2.57925	3.78021	SRC;GBA
negative regulation of toll-like receptor 4 signaling pathway (GO:0034144)	2/8	0.230935	0.675853	0	0	2.57925	3.78021	LYN;DAB2IP
negative regulation of lipase activity (GO:0060192)	2/8	0.230935	0.675853	0	0	2.57925	3.78021	SORT1;APOC1
translocation of molecules into host (GO:0044417)	2/8	0.230935	0.675853	0	0	2.57925	3.78021	DDX39B;THOC3
lagging strand elongation (GO:0006273)	2/8	0.230935	0.675853	0	0	2.57925	3.78021	LIG1;DNA2
negative regulation of glucose import (GO:0046325)	2/8	0.230935	0.675853	0	0	2.57925	3.78021	GSK3A;GRB10
negative regulation of protein complex disassembly (GO:0043242)	2/8	0.230935	0.675853	0	0	2.57925	3.78021	PHF23;UBQLN4
isoprenoid metabolic process (GO:0006720)	2/8	0.230935	0.675853	0	0	2.57925	3.78021	MVD;HMGCR
desensitization of G-protein coupled receptor protein signaling pathway (GO:0002029)	2/8	0.230935	0.675853	0	0	2.57925	3.78021	ADM;GTF2H2
atrial cardiac muscle cell to AV node cell signaling (GO:0086026)	2/8	0.230935	0.675853	0	0	2.57925	3.78021	GJC1;ANK2
TORC1 signaling (GO:0038202)	2/8	0.230935	0.675853	0	0	2.57925	3.78021	RPTOR;LARP1
isoprenoid biosynthetic process (GO:0008299)	2/8	0.230935	0.675853	0	0	2.57925	3.78021	MVD;HMGCR
genetic imprinting (GO:0071514)	2/8	0.230935	0.675853	0	0	2.57925	3.78021	PRMT7;DNMT3A
regulation of metaphase/anaphase transition of cell cycle (GO:1902099)	2/8	0.230935	0.675853	0	0	2.57925	3.78021	RIOK2;CDC6
lung epithelium development (GO:0060428)	2/8	0.230935	0.675853	0	0	2.57925	3.78021	ERRFI1;GRHL2
kinetochore assembly (GO:0051382)	2/8	0.230935	0.675853	0	0	2.57925	3.78021	CENPT;MIS12
histone H4 deacetylation (GO:0070933)	2/8	0.230935	0.675853	0	0	2.57925	3.78021	REST;SMARCAD1
diol biosynthetic process (GO:0034312)	2/8	0.230935	0.675853	0	0	2.57925	3.78021	SPHK2;GBA
regulation of type B pancreatic cell development (GO:2000074)	2/8	0.230935	0.675853	0	0	2.57925	3.78021	GSK3A;RFX3
sphingosine biosynthetic process (GO:0046512)	2/8	0.230935	0.675853	0	0	2.57925	3.78021	SPHK2;GBA
heterochromatin assembly (GO:0031507)	2/8	0.230935	0.675853	0	0	2.57925	3.78021	BAHD1;HMGA2
positive regulation of immunoglobulin mediated immune response (GO:0002891)	2/8	0.230935	0.675853	0	0	2.57925	3.78021	TFRC;TP53BP1
inositol phosphate catabolic process (GO:0071545)	2/8	0.230935	0.675853	0	0	2.57925	3.78021	IMPA2;NUDT3
establishment of protein localization to chromatin (GO:0071169)	2/8	0.230935	0.675853	0	0	2.57925	3.78021	NIPBL;HIST1H1B
phospholipid homeostasis (GO:0055091)	2/8	0.230935	0.675853	0	0	2.57925	3.78021	ABCA1;LIPG
alpha-amino acid biosynthetic process (GO:1901607)	2/8	0.230935	0.675853	0	0	2.57925	3.78021	MTHFD1;BCAT1
negative regulation of exocytosis (GO:0045920)	2/8	0.230935	0.675853	0	0	2.57925	3.78021	VPS4B;STXBP6
membrane lipid catabolic process (GO:0046466)	2/8	0.230935	0.675853	0	0	2.57925	3.78021	SGPL1;SMPDL3B
rRNA pseudouridine synthesis (GO:0031118)	2/8	0.230935	0.675853	0	0	2.57925	3.78021	RPUSD2;GAR1
actin filament network formation (GO:0051639)	2/8	0.230935	0.675853	0	0	2.57925	3.78021	CARMIL1;ACTN1
negative regulation of cilium assembly (GO:1902018)	2/8	0.230935	0.675853	0	0	2.57925	3.78021	CCP110;MAP4
nucleotide phosphorylation (GO:0046939)	2/8	0.230935	0.675853	0	0	2.57925	3.78021	CMPK1;AK4
positive regulation of production of miRNAs involved in gene silencing by miRNA (GO:1903800)	2/8	0.230935	0.675853	0	0	2.57925	3.78021	LIN28A;MYCN
regulation of protein localization to Cajal body (GO:1904869)	2/8	0.230935	0.675853	0	0	2.57925	3.78021	CCT2;CCT5
bone resorption (GO:0045453)	2/8	0.230935	0.675853	0	0	2.57925	3.78021	SRC;ZNF675
osteoblast development (GO:0002076)	2/8	0.230935	0.675853	0	0	2.57925	3.78021	LIMD1;GLI2
phosphatidylinositol-3-phosphate biosynthetic process (GO:0036092)	2/8	0.230935	0.675853	0	0	2.57925	3.78021	PIK3C2A;PIK3C2B
viral mRNA export from host cell nucleus (GO:0046784)	2/8	0.230935	0.675853	0	0	2.57925	3.78021	DDX39B;THOC3
regulation of peroxisome proliferator activated receptor signaling pathway (GO:0035358)	2/8	0.230935	0.675853	0	0	2.57925	3.78021	ASXL1;ASXL2
telomeric D-loop disassembly (GO:0061820)	2/8	0.230935	0.675853	0	0	2.57925	3.78021	BLM;TERF1
polyol biosynthetic process (GO:0046173)	2/8	0.230935	0.675853	0	0	2.57925	3.78021	IPPK;PPIP5K2
negative regulation of double-strand break repair via homologous recombination (GO:2000042)	2/8	0.230935	0.675853	0	0	2.57925	3.78021	PARPBP;TP53BP1
regulation of stress-activated protein kinase signaling cascade (GO:0070302)	2/8	0.230935	0.675853	0	0	2.57925	3.78021	LYN;MAPK1
positive regulation of extracellular matrix assembly (GO:1901203)	2/8	0.230935	0.675853	0	0	2.57925	3.78021	PHLDB1;PHLDB2
barbed-end actin filament capping (GO:0051016)	2/8	0.230935	0.675853	0	0	2.57925	3.78021	VIL1;ADD2
regulation of calcium ion transmembrane transport via high voltage-gated calcium channel (GO:1902514)	2/8	0.230935	0.675853	0	0	2.57925	3.78021	CACNB1;NOS1AP
4-hydroxyproline metabolic process (GO:0019471)	2/8	0.230935	0.675853	0	0	2.57925	3.78021	EGLN2;GOT2
regulation of chaperone-mediated autophagy (GO:1904714)	2/8	0.230935	0.675853	0	0	2.57925	3.78021	CTSA;ATP13A2
nucleoside diphosphate phosphorylation (GO:0006165)	2/8	0.230935	0.675853	0	0	2.57925	3.78021	CMPK1;AK4
positive regulation of protein localization to Cajal body (GO:1904871)	2/8	0.230935	0.675853	0	0	2.57925	3.78021	CCT2;CCT5
development of primary female sexual characteristics (GO:0046545)	2/8	0.230935	0.675853	0	0	2.57925	3.78021	ZFP42;LHFPL2
SMAD protein complex assembly (GO:0007183)	2/8	0.230935	0.675853	0	0	2.57925	3.78021	EID2;ZFYVE9
positive regulation of DNA recombination (GO:0045911)	2/8	0.230935	0.675853	0	0	2.57925	3.78021	TFRC;TP53BP1
negative regulation of monooxygenase activity (GO:0032769)	2/8	0.230935	0.675853	0	0	2.57925	3.78021	NOSIP;GLA
regulation of protein deacetylation (GO:0090311)	2/8	0.230935	0.675853	0	0	2.57925	3.78021	BRMS1;CCAR2
desmosome organization (GO:0002934)	2/8	0.230935	0.675853	0	0	2.57925	3.78021	JUP;PERP
regulation of endodeoxyribonuclease activity (GO:0032071)	2/8	0.230935	0.675853	0	0	2.57925	3.78021	DDX11;HMGB1
phospholipid biosynthetic process (GO:0008654)	7/37	0.12375	0.518566	0	0	1.80698	3.77567	AGPAT5;FDPS;NUS1;SPHK2;LPCAT1;DOLK;MVD
regulation of peptidyl-threonine phosphorylation (GO:0010799)	7/37	0.12375	0.518566	0	0	1.80698	3.77567	RPTOR;MAPK1;TNKS1BP1;CALM1;UBE2K;SMAD7;EIF4G1
negative regulation of Ras protein signal transduction (GO:0046580)	7/37	0.12375	0.518566	0	0	1.80698	3.77567	RIPOR2;SYNGAP1;CUL3;SPRY4;DAB2IP;STMN3;STAMBP
nucleotide-excision repair, DNA incision, 5'-to lesion (GO:0006296)	7/37	0.12375	0.518566	0	0	1.80698	3.77567	CUL4A;RFC3;PCNA;RFC1;RFC2;POLD2;GTF2H2
negative regulation of dephosphorylation (GO:0035305)	11/63	0.100775	0.464292	0	0	1.63903	3.76135	PLEKHF2;CAMSAP3;CNST;SH2D4A;YWHAB;CHORDC1;PPP1R8;CD2BP2;RRP1B;PPP1R12C;ARPP19
regulation of cellular protein metabolic process (GO:0032268)	9/50	0.11228	0.503512	0	0	1.70038	3.71831	NFKBIA;PM20D2;CDC123;TCOF1;GBA;RBM4B;NOLC1;SSH1;EIF4G1
positive regulation of JUN kinase activity (GO:0043507)	9/50	0.11228	0.503512	0	0	1.70038	3.71831	MAP2K4;DBNL;DAB2IP;MUL1;DVL3;TNIK;MAP4K5;MAP3K4;ARHGEF5
regulation of mitotic spindle assembly (GO:1901673)	4/19	0.165417	0.599042	0	0	2.06416	3.71401	STAG2;VPS4B;CHMP1A;SMC3
positive regulation of chromosome organization (GO:2001252)	4/19	0.165417	0.599042	0	0	2.06416	3.71401	FEN1;RAD50;DDX11;TERF1
regulation of transcription factor import into nucleus (GO:0042990)	4/19	0.165417	0.599042	0	0	2.06416	3.71401	NFKBIA;TRIM28;FLNA;DMAP1
positive regulation of excitatory postsynaptic potential (GO:2000463)	4/19	0.165417	0.599042	0	0	2.06416	3.71401	RIMS2;CUX2;GPRIN1;SHANK2
regulation of Notch signaling pathway (GO:0008593)	12/70	0.0993499	0.460393	0	0	1.60322	3.70201	NOTCH3;MMP14;CREBBP;TSPAN14;POGLUT1;YTHDF2;MAML1;PDCD10;AAK1;WWP2;CHAC1;LLGL1
positive regulation of proteasomal ubiquitin-dependent protein catabolic process (GO:0032436)	12/70	0.0993499	0.460393	0	0	1.60322	3.70201	RNF144B;GSK3A;SUMO1;RNF138;KEAP1;CSNK1D;TRIB3;TRIB1;HSPBP1;HERPUD1;SMAD7;NFE2L2
positive regulation of ubiquitin-protein transferase activity (GO:0051443)	6/31	0.13651	0.549641	0	0	1.85832	3.70058	CDC20;DCUN1D4;DCUN1D1;UBE2N;TRIB3;TOPORS
regulation of protein export from nucleus (GO:0046825)	6/31	0.13651	0.549641	0	0	1.85832	3.70058	SETD2;XPO4;RANGAP1;PTPN14;TP53;RBM22
regulation of spindle assembly (GO:0090169)	5/25	0.150504	0.554568	0	0	1.93545	3.66528	SENP6;STAG2;VPS4B;CHMP1A;SMC3
protein import into nucleus, translocation (GO:0000060)	5/25	0.150504	0.554568	0	0	1.93545	3.66528	TNPO2;KPNB1;RAN;IPO5;RBM22
lamellipodium organization (GO:0097581)	5/25	0.150504	0.554568	0	0	1.93545	3.66528	CARMIL1;ABLIM1;GOLPH3;CTTN;SPATA13
negative regulation of gene expression, epigenetic (GO:0045814)	5/25	0.150504	0.554568	0	0	1.93545	3.66528	DNMT3A;DNMT3B;EPC1;TRIM27;EZH2
regulation of protein ubiquitination involved in ubiquitin-dependent protein catabolic process (GO:2000058)	5/25	0.150504	0.554568	0	0	1.93545	3.66528	PDCL3;RNF139;SMURF1;UBE3A;HIPK2
modulation of excitatory postsynaptic potential (GO:0098815)	5/25	0.150504	0.554568	0	0	1.93545	3.66528	RIMS2;CUX2;NLGN4X;GPRIN1;SHANK2
negative regulation of locomotion (GO:0040013)	5/25	0.150504	0.554568	0	0	1.93545	3.66528	TRIM28;TRIM13;CHMP3;TRIM26;TRIM11
peptidyl-tyrosine dephosphorylation (GO:0035335)	5/25	0.150504	0.554568	0	0	1.93545	3.66528	DUSP5;PTPN9;PTPN12;PTPN13;DUSP7
regulation of cellular protein localization (GO:1903827)	5/25	0.150504	0.554568	0	0	1.93545	3.66528	SETD2;TOR1A;KDM1A;DVL3;ATP13A2
positive regulation of peptidyl-threonine phosphorylation (GO:0010800)	5/25	0.150504	0.554568	0	0	1.93545	3.66528	RPTOR;MAPK1;TNKS1BP1;CALM1;UBE2K
positive regulation of cytoskeleton organization (GO:0051495)	13/77	0.0975734	0.457958	0	0	1.57415	3.66329	VASP;CARMIL1;SYNPO2;VIL1;FER;HAX1;CTTN;CDC42EP3;CDC42EP2;ABL1;CDC42EP1;TEK;NES
negative regulation of transmembrane receptor protein serine/threonine kinase signaling pathway (GO:0090101)	13/77	0.0975734	0.457958	0	0	1.57415	3.66329	ZNF451;SMURF1;GDF3;LEMD3;MTMR4;HIPK2;SMAD7;SKI;EID2;RBPMS2;STRAP;SKIL;TRIM33
epidermal growth factor receptor signaling pathway (GO:0007173)	10/57	0.11135	0.501572	0	0	1.64828	3.61811	VIL1;SHC3;SHC1;SRC;PXN;ABL1;ERBIN;PLCG1;PIK3C2A;SOS1
regulation of dendrite morphogenesis (GO:0048814)	8/44	0.124175	0.519806	0	0	1.7211	3.59033	CHRNB2;PTPRD;RAP2A;CUX2;CAPRIN1;CFL1;NSMF;TNIK
telomere maintenance (GO:0000723)	9/51	0.123265	0.518566	0	0	1.6598	3.47465	CTC1;XRCC6;RAD50;PCNA;XRCC5;APEX1;POLD2;DNA2;TERF1
mitochondrial transport (GO:0006839)	21/135	0.0895611	0.439297	0	0	1.42854	3.44684	TOMM70;HSP90AA1;TOMM40;TOMM34;TIMM44;GDAP1;TOMM22;TIMM50;CHCHD4;SLC25A17;ABCB10;GRPEL1;GRPEL2;KIF1BP;TIMM17A;SLC25A12;SLC25A44;TP53;SLC25A33;BCL2L1;SLC25A13
7-methylguanosine RNA capping (GO:0009452)	6/32	0.152725	0.55962	0	0	1.78674	3.3575	POLR2B;POLR2F;POLR2G;GTF2H2;GTF2F1;SUPT5H
negative regulation of fat cell differentiation (GO:0045599)	6/32	0.152725	0.55962	0	0	1.78674	3.3575	ASXL1;TRIO;E2F1;TRIB3;ZFP36L2;RUNX1T1
positive regulation of telomere maintenance via telomerase (GO:0032212)	6/32	0.152725	0.55962	0	0	1.78674	3.3575	CCT2;XRCC5;PARN;MAPK1;MAP3K4;CCT5
regulation of erythrocyte differentiation (GO:0045646)	6/32	0.152725	0.55962	0	0	1.78674	3.3575	LYN;HSPA9;LDB1;PRMT1;ETS1;HIF1A
7-methylguanosine mRNA capping (GO:0006370)	6/32	0.152725	0.55962	0	0	1.78674	3.3575	POLR2B;POLR2F;POLR2G;GTF2H2;GTF2F1;SUPT5H
negative regulation of apoptotic signaling pathway (GO:2001234)	11/65	0.11921	0.517797	0	0	1.57815	3.35651	GPX1;SRC;PSME3;PLAUR;NDUFS3;ITGA6;BIRC6;NOC2L;SH3RF1;HERPUD1;BCL2L1
positive regulation of blood vessel endothelial cell migration (GO:0043536)	8/45	0.136756	0.549641	0	0	1.67449	3.3315	NUS1;HMOX1;HMGB1;PLCG1;PIK3C2A;ETS1;HIF1A;HDAC7
nucleus organization (GO:0006997)	8/45	0.136756	0.549641	0	0	1.67449	3.3315	NDC1;USP36;TOR1A;VPS4B;PITPNB;VPS4A;CHMP1A;LEMD3
lysosomal transport (GO:0007041)	12/72	0.116562	0.517797	0	0	1.5496	3.33061	VPS18;NPC1;AP1G1;SORT1;AKTIP;VPS33A;KIF13A;VPS4A;VPS41;ANKFY1;GCC2;ARSB
negative regulation of hemopoiesis (GO:1903707)	3/14	0.210533	0.662875	0	0	2.11063	3.28859	LEO1;PAF1;CDC73
modified amino acid transport (GO:0072337)	3/14	0.210533	0.662875	0	0	2.11063	3.28859	SLC9A3R1;CTNS;SLC19A1
negative regulation of focal adhesion assembly (GO:0051895)	3/14	0.210533	0.662875	0	0	2.11063	3.28859	SRC;RCC2;PHLDB2
pyrimidine-containing compound catabolic process (GO:0072529)	3/14	0.210533	0.662875	0	0	2.11063	3.28859	NT5C3A;TET3;TET1
smooth muscle contraction (GO:0006939)	3/14	0.210533	0.662875	0	0	2.11063	3.28859	CHRNB2;PIK3C2A;TPCN2
response to ethanol (GO:0045471)	3/14	0.210533	0.662875	0	0	2.11063	3.28859	CHRNB2;GPRIN1;GOT2
necroptotic process (GO:0070266)	3/14	0.210533	0.662875	0	0	2.11063	3.28859	CYLD;MLKL;PGAM5
regulation of gastrulation (GO:0010470)	3/14	0.210533	0.662875	0	0	2.11063	3.28859	PHLDB1;POGLUT1;PHLDB2
purine nucleotide catabolic process (GO:0006195)	3/14	0.210533	0.662875	0	0	2.11063	3.28859	GPX1;PNP;ITPA
positive regulation of purine nucleotide metabolic process (GO:1900544)	3/14	0.210533	0.662875	0	0	2.11063	3.28859	FZD2;BEND3;ADM
regulation of mitotic cell cycle spindle assembly checkpoint (GO:0090266)	3/14	0.210533	0.662875	0	0	2.11063	3.28859	DYNC1LI1;USP44;CDK5RAP2
purine-containing compound catabolic process (GO:0072523)	3/14	0.210533	0.662875	0	0	2.11063	3.28859	GPX1;PNP;ITPA
acetyl-CoA metabolic process (GO:0006084)	3/14	0.210533	0.662875	0	0	2.11063	3.28859	ACLY;HMGCS1;MVD
lipid particle organization (GO:0034389)	3/14	0.210533	0.662875	0	0	2.11063	3.28859	FAF2;PNPLA3;PPIA
establishment of mitotic spindle orientation (GO:0000132)	3/14	0.210533	0.662875	0	0	2.11063	3.28859	ZW10;SPDL1;CDK5RAP2
stem cell development (GO:0048864)	3/14	0.210533	0.662875	0	0	2.11063	3.28859	TCOF1;PDCD6;NOLC1
regulation of activin receptor signaling pathway (GO:0032925)	3/14	0.210533	0.662875	0	0	2.11063	3.28859	SKI;LEMD3;SMAD7
regulation of nucleocytoplasmic transport (GO:0046822)	3/14	0.210533	0.662875	0	0	2.11063	3.28859	NUP214;PTPN14;NUDT4
pore complex assembly (GO:0046931)	3/14	0.210533	0.662875	0	0	2.11063	3.28859	NDC1;AHCTF1;NUP153
acyl-CoA biosynthetic process (GO:0071616)	3/14	0.210533	0.662875	0	0	2.11063	3.28859	ACLY;SCD;FASN
regulation of transcription regulatory region DNA binding (GO:2000677)	5/26	0.169872	0.606989	0	0	1.84318	3.26742	PER2;SIN3A;NSD1;HMGA2;ZNF675
regulation of pri-miRNA transcription from RNA polymerase II promoter (GO:1902893)	5/26	0.169872	0.606989	0	0	1.84318	3.26742	NFIB;NFATC3;HIF1A;TP53;SMARCA4
internal peptidyl-lysine acetylation (GO:0018393)	5/26	0.169872	0.606989	0	0	1.84318	3.26742	MORF4L1;CREBBP;KAT6B;KANSL3;KAT14
negative regulation of telomere maintenance via telomere lengthening (GO:1904357)	5/26	0.169872	0.606989	0	0	1.84318	3.26742	CTC1;EXOSC10;SRC;NAT10;TERF1
regulation of centrosome cycle (GO:0046605)	5/26	0.169872	0.606989	0	0	1.84318	3.26742	VPS4B;CHMP1A;CHMP3;KIF11;ATF5
plasma membrane bounded cell projection morphogenesis (GO:0120039)	9/52	0.134804	0.549641	0	0	1.62111	3.24859	DBNL;CTTN;DAB2IP;PLXNB1;DICER1;TNIK;KIF20B;ZNF335;MAP4K4
positive regulation of nervous system development (GO:0051962)	9/52	0.134804	0.549641	0	0	1.62111	3.24859	CDC20;PTPRD;RNF10;CUX2;DLG5;DAB2IP;ADGRL1;DICER1;ZNF335
positive regulation of protein phosphorylation (GO:0001934)	57/412	0.0751019	0.385268	0	0	1.24791	3.23072	WWC1;CCNC;HMGB1;RPTOR;TBK1;CCND2;CCND1;TNKS1BP1;EPHB4;LEFTY1;KSR1;AKTIP;PLAUR;CSNK1D;TNFRSF1A;RAP2A;HAX1;SFRP2;TRAF4;TYRO3;ROR1;TNIK;RAF1;CACUL1;TP53;DDR2;SHC1;SRC;BRAT1;TXN;LRP8;CAMKK2;DHX33;ERBB3;PDCD10;ERBB2;ABL1;DVL3;MAPK1;SNX9;PAK2;LYN;XRCC6;XRCC5;RYK;DAB2IP;GDF3;INHBE;RAD50;FGF19;TAOK2;TAB2;TEK;CALM1;CNOT9;UBE2K;EIF4G1
viral budding via host ESCRT complex (GO:0039702)	4/20	0.189219	0.618493	0	0	1.93504	3.22155	VPS4B;VPS4A;CHMP1A;CHMP3
growth hormone receptor signaling pathway (GO:0060396)	4/20	0.189219	0.618493	0	0	1.93504	3.22155	LYN;PXN;MAPK1;PRLR
entrainment of circadian clock by photoperiod (GO:0043153)	4/20	0.189219	0.618493	0	0	1.93504	3.22155	PER2;RBM4B;FBXL3;TP53
wound healing, spreading of cells (GO:0044319)	4/20	0.189219	0.618493	0	0	1.93504	3.22155	TOR1A;PDCD10;FLNA;ARHGAP35
embryonic digestive tract development (GO:0048566)	4/20	0.189219	0.618493	0	0	1.93504	3.22155	NIPBL;PKDCC;RBPMS2;GLI2
neuromuscular junction development (GO:0007528)	4/20	0.189219	0.618493	0	0	1.93504	3.22155	CACNB1;UNC13A;PDZRN3;GPHN
regulation of calcium ion transmembrane transport (GO:1903169)	4/20	0.189219	0.618493	0	0	1.93504	3.22155	CACNB1;DIAPH1;NOS1AP;ANK2
axon extension (GO:0048675)	4/20	0.189219	0.618493	0	0	1.93504	3.22155	AUTS2;SEMA3A;ULK1;PLXNB1
cell junction assembly (GO:0034329)	10/59	0.13216	0.549641	0	0	1.58083	3.19919	GJC1;VASP;TJP1;FBLIM1;FLNA;ITGA6;FLNC;PIP5K1C;GRHL2;SMAD7
Golgi to plasma membrane transport (GO:0006893)	7/39	0.15212	0.55962	0	0	1.69385	3.18967	NSF;MACF1;C16ORF70;GOLPH3;KIF13A;STXBP6;LLGL1
cellular response to fibroblast growth factor stimulus (GO:0044344)	15/94	0.115233	0.514462	0	0	1.4715	3.17961	TIA1;GTF2F1;ZFP36L2;SETX;HNRNPM;ESRP2;HNRNPH1;POLR2B;ESRP1;HNRNPF;FGF19;ANOS1;POLR2F;MAPK1;POLR2G
mitochondrion organization (GO:0007005)	25/167	0.0977653	0.458325	0	0	1.36554	3.17514	TOMM40;PHB;TMEM70;TOMM22;TIMM50;MSTO1;TIMM17A;MYH14;TOMM70;MIGA2;TOMM34;MUL1;TIMM44;PPRC1;SOD2;ATAD3A;GDAP1;SUPV3L1;AFG3L2;TFAM;CYCS;SLC25A33;NFE2L1;BCL2L1;EIF4G1
positive regulation of stress-activated MAPK cascade (GO:0032874)	13/80	0.122307	0.517797	0	0	1.50341	3.159	PRMT1;SEMA3A;FZD7;DAB2IP;HMGB1;MID1;INAVA;HIPK2;TRAF4;PDCD10;FGF19;TAOK2;MAP3K4
spindle assembly (GO:0051225)	13/80	0.122307	0.517797	0	0	1.50341	3.159	BCCIP;CSNK1D;KIF11;INO80;HAUS1;NCOR1;KIF2A;KIF3B;RCC1;FLNA;MYBL2;NAIP;KPNB1
regulation of vesicle-mediated transport (GO:0060627)	21/138	0.106601	0.485102	0	0	1.39168	3.1155	USP6NL;NSF;RAB5C;HIP1;SRC;RIMS2;TBC1D4;RNF139;RAB15;RAB13;TBC1D13;ABL1;PACSIN2;AAK1;CHMP3;MAPK1;TBC1D17;LLGL1;RAB8A;TBC1D10B;TBC1D16
protein complex disassembly (GO:0043241)	8/46	0.14995	0.554568	0	0	1.63033	3.09348	AMER1;FZD2;APC;VPS33A;VPS4A;PYM1;DVL3;CHMP3
cellular response to interleukin-12 (GO:0071349)	8/46	0.14995	0.554568	0	0	1.63033	3.09348	HSPA9;MTAP;HNRNPF;CFL1;SOD2;PAK2;PPIA;LMNB1
regulation of cellular component movement (GO:0051270)	8/46	0.14995	0.554568	0	0	1.63033	3.09348	LYN;DIAPH1;ERBB3;ACTN1;ERBB2;ABL1;RAF1;ETS1
interleukin-12-mediated signaling pathway (GO:0035722)	8/46	0.14995	0.554568	0	0	1.63033	3.09348	HSPA9;MTAP;HNRNPF;CFL1;SOD2;PAK2;PPIA;LMNB1
negative regulation of protein modification by small protein conjugation or removal (GO:1903321)	8/46	0.14995	0.554568	0	0	1.63033	3.09348	PER2;DNAJA1;U2AF2;CHORDC1;PRMT3;SPOPL;SENP2;SMAD7
protein acetylation (GO:0006473)	6/33	0.169744	0.606989	0	0	1.72047	3.05119	ING5;CREBBP;NAA40;NAA20;NAA35;ESCO2
entry into host cell (GO:0030260)	6/33	0.169744	0.606989	0	0	1.72047	3.05119	NPC1;SRC;ZNF639;WWP2;PPIA;NECTIN1
positive regulation of Notch signaling pathway (GO:0045747)	6/33	0.169744	0.606989	0	0	1.72047	3.05119	CREBBP;TSPAN14;POGLUT1;MAML1;PDCD10;AAK1
regulation of intracellular protein transport (GO:0033157)	6/33	0.169744	0.606989	0	0	1.72047	3.05119	ICE1;PDCD10;GCC2;ATP13A2;KIF20B;PTPN14
activation of MAPKK activity (GO:0000186)	6/33	0.169744	0.606989	0	0	1.72047	3.05119	TAOK2;RAPGEF1;PLCG1;TNIK;RAF1;MAP3K4
stem cell differentiation (GO:0048863)	6/33	0.169744	0.606989	0	0	1.72047	3.05119	SETD2;PSMD11;EPCAM;SETD6;ZNF281;HMGA2
regulation of cytoskeleton organization (GO:0051493)	15/95	0.123139	0.518566	0	0	1.45302	3.04327	PHLDB1;ARHGEF19;STMN3;ARHGAP17;ARHGAP35;CAMSAP3;CYLD;DIAPH1;TAOK2;ABL1;MAPK1;PLXNB1;PHLDB2;ARHGEF5;MARK2
negative regulation of intracellular signal transduction (GO:1902532)	24/161	0.10673	0.485102	0	0	1.35855	3.0397	LYN;GSK3A;TLE1;RNF34;SRC;USP10;PDCD6;WWC1;PDE3B;PLAUR;DAB2IP;MUL1;NOC2L;LIMD1;HERPUD1;HDAC7;SLC9A3R1;DLG5;NDUFS3;TRIB3;TRIM59;STAMBP;AJUBA;BCL2L1
negative regulation of cellular response to transforming growth factor beta stimulus (GO:1903845)	9/53	0.146881	0.554568	0	0	1.58417	3.03865	SKI;ZNF451;EID2;SMURF1;STRAP;LEMD3;MTMR4;SKIL;SMAD7
negative regulation of protein serine/threonine kinase activity (GO:0071901)	11/67	0.139407	0.549641	0	0	1.52161	2.99812	LYN;PRKAR1B;APC;PRKAR2B;PKIA;GBA;SPRY4;ABL1;DAB2IP;IPO5;DUSP7
cellular response to peptide hormone stimulus (GO:0071375)	17/110	0.122563	0.517797	0	0	1.41677	2.97398	XBP1;GSK3A;SRC;PDE3B;ADCY3;USF1;FER;GNG2;PRKAR1B;TBC1D4;PRKAR2B;MARS;RAB13;TRIB3;PRKACB;SLC25A33;RAB8A
transmembrane transport (GO:0055085)	52/378	0.0923736	0.449805	0	0	1.23901	2.95122	RYR1;ABCD4;ATP2A2;MAGT1;ABCC10;PSMD6;PSMD7;PSMD4;PSMD2;PSMD1;CHRNB2;ABCC4;ATP6V1G1;ATP6V0B;ATP6V0E1;ATP6AP1;ABCC5;ANO8;ATP1B1;PSMA5;SLC22A23;PSMA3;PSMA4;PSME3;PSME4;SCNN1A;RAF1;PSMD12;PSMD11;CHRNA5;PSMD14;ADD2;PSMB7;PSMB4;PSMB5;PSMB2;PSMB1;LRRC8D;LRRC8A;PSMF1;LRRC8B;ASIC2;SLC19A1;ATP8B2;ATP13A1;CTNS;EIF2S1;TPCN2;MFSD14B;PSMC3;PSMC4;ATP13A2
phosphorylation (GO:0016310)	53/386	0.092372	0.449805	0	0	1.23635	2.94489	GSK3A;GMFB;TP53RK;MAML1;LIMD1;STK10;PPP4R1;TBK1;TLK2;TLK1;PIM2;PRKACB;KSR1;DAPK1;HUNK;PRPF4B;CSNK1D;VRK2;NRBP1;CREB1;PRKAR1B;CCNE1;SIK3;PICK1;BIRC6;ULK1;ALPK3;TNIK;TOP1;RAF1;CAMKK2;IRAK1;STK36;PHKG2;ERBB2;ABL1;STK38L;MAPK1;MAP4K5;MAPK6;PAK2;MARK2;MAP4K4;LYN;NEK4;LIMK2;HIPK2;SRPK1;ICK;FER;CDK4;AAK1;CDK14
cognition (GO:0050890)	7/40	0.167341	0.604377	0	0	1.64243	2.93621	CHRNB2;NIPBL;CUX2;CTNS;MAGT1;SHROOM4;DGCR2
peptidyl-glutamic acid modification (GO:0018200)	5/27	0.190143	0.619004	0	0	1.7593	2.9204	VKORC1L1;TTLL5;TTLL4;CEP41;CFAP20
regulation of double-strand break repair via homologous recombination (GO:0010569)	5/27	0.190143	0.619004	0	0	1.7593	2.9204	SETD2;PARPBP;KDM1A;FIGNL1;TP53BP1
release of sequestered calcium ion into cytosol (GO:0051209)	5/27	0.190143	0.619004	0	0	1.7593	2.9204	RYR1;IBTK;ITPR2;PKD2;CHERP
positive regulation of substrate adhesion-dependent cell spreading (GO:1900026)	5/27	0.190143	0.619004	0	0	1.7593	2.9204	CARMIL1;C1QBP;ABL1;FLNA;CALR
negative regulation of microtubule polymerization or depolymerization (GO:0031111)	5/27	0.190143	0.619004	0	0	1.7593	2.9204	CAMSAP3;APC;CAMSAP1;HDGFL3;CAMSAP2
regulation of anatomical structure morphogenesis (GO:0022603)	13/82	0.140609	0.549641	0	0	1.45967	2.86354	PHLDB1;POGLUT1;WARS;LARP4;ETS1;CAMSAP1;STRIP1;ZMYM4;CFL1;ERBB2;HMOX1;QRICH1;PHLDB2
positive regulation of protein modification process (GO:0031401)	24/163	0.118163	0.517797	0	0	1.33885	2.85938	LYN;ANKLE2;AKTIP;BRAT1;GBA;PLAUR;CSNK1D;CAMKK2;RAP2A;CCND2;BRMS1;CCND1;FAM161A;FGF19;CHORDC1;NOS1AP;ERBB2;ABL1;UBE2N;DVL3;NSMF;TNIK;TEK;CALM1
alanine transport (GO:0032328)	2/9	0.275716	0.729027	0	0	2.21066	2.84818	SLC36A1;SLC38A7
negative regulation of pri-miRNA transcription from RNA polymerase II promoter (GO:1902894)	2/9	0.275716	0.729027	0	0	2.21066	2.84818	NFIB;NFATC3
negative regulation of catenin import into nucleus (GO:0035414)	2/9	0.275716	0.729027	0	0	2.21066	2.84818	SLC9A3R1;DAB2IP
embryonic digestive tract morphogenesis (GO:0048557)	2/9	0.275716	0.729027	0	0	2.21066	2.84818	NIPBL;RBPMS2
embryonic forelimb morphogenesis (GO:0035115)	2/9	0.275716	0.729027	0	0	2.21066	2.84818	NIPBL;ZNF358
nuclear migration (GO:0007097)	2/9	0.275716	0.729027	0	0	2.21066	2.84818	SLC9A3R1;TMEM201
regulation of platelet-derived growth factor receptor-beta signaling pathway (GO:2000586)	2/9	0.275716	0.729027	0	0	2.21066	2.84818	HIP1;PTPN12
small nucleolar ribonucleoprotein complex assembly (GO:0000491)	2/9	0.275716	0.729027	0	0	2.21066	2.84818	SHQ1;NUFIP1
maintenance of protein localization in endoplasmic reticulum (GO:0035437)	2/9	0.275716	0.729027	0	0	2.21066	2.84818	PDIA3;HSPA5
sphingoid biosynthetic process (GO:0046520)	2/9	0.275716	0.729027	0	0	2.21066	2.84818	SPHK2;GBA
heterochromatin organization (GO:0070828)	2/9	0.275716	0.729027	0	0	2.21066	2.84818	BAHD1;HMGA2
nucleoside phosphate biosynthetic process (GO:1901293)	2/9	0.275716	0.729027	0	0	2.21066	2.84818	CMPK1;AK4
negative regulation of fibrinolysis (GO:0051918)	2/9	0.275716	0.729027	0	0	2.21066	2.84818	SERPINE1;USF1
mitochondrial calcium uptake (GO:0036444)	2/9	0.275716	0.729027	0	0	2.21066	2.84818	AFG3L2;MCUR1
response to muramyl dipeptide (GO:0032495)	2/9	0.275716	0.729027	0	0	2.21066	2.84818	ERBIN;INAVA
peptidyl-amino acid modification (GO:0018193)	2/9	0.275716	0.729027	0	0	2.21066	2.84818	METAP1D;TTLL4
negative regulation of histone methylation (GO:0031061)	2/9	0.275716	0.729027	0	0	2.21066	2.84818	DNMT3B;BCOR
nucleoside triphosphate biosynthetic process (GO:0009142)	2/9	0.275716	0.729027	0	0	2.21066	2.84818	CMPK1;AK4
glycine transport (GO:0015816)	2/9	0.275716	0.729027	0	0	2.21066	2.84818	SLC36A1;SLC6A9
negative regulation of activin receptor signaling pathway (GO:0032926)	2/9	0.275716	0.729027	0	0	2.21066	2.84818	SKI;LEMD3
pinocytosis (GO:0006907)	2/9	0.275716	0.729027	0	0	2.21066	2.84818	CARMIL1;SNX5
regulation of sequestering of calcium ion (GO:0051282)	2/9	0.275716	0.729027	0	0	2.21066	2.84818	DIAPH1;ANK2
negative regulation of vascular endothelial growth factor receptor signaling pathway (GO:0030948)	2/9	0.275716	0.729027	0	0	2.21066	2.84818	PDCD6;DAB2IP
glucose import (GO:0046323)	2/9	0.275716	0.729027	0	0	2.21066	2.84818	SORT1;SLC2A6
protein hexamerization (GO:0034214)	2/9	0.275716	0.729027	0	0	2.21066	2.84818	PANX1;SPAST
regulation of oxidative phosphorylation (GO:0002082)	2/9	0.275716	0.729027	0	0	2.21066	2.84818	PDE12;SLC25A33
axonal transport of mitochondrion (GO:0019896)	2/9	0.275716	0.729027	0	0	2.21066	2.84818	SPAST;HIF1A
cellular response to acidic pH (GO:0071468)	2/9	0.275716	0.729027	0	0	2.21066	2.84818	CHORDC1;SLC9A1
tRNA wobble uridine modification (GO:0002098)	2/9	0.275716	0.729027	0	0	2.21066	2.84818	TRMU;URM1
cytoskeletal anchoring at plasma membrane (GO:0007016)	2/9	0.275716	0.729027	0	0	2.21066	2.84818	JUP;EZR
sphingosine metabolic process (GO:0006670)	2/9	0.275716	0.729027	0	0	2.21066	2.84818	SPHK2;GBA
establishment of epithelial cell apical/basal polarity (GO:0045198)	2/9	0.275716	0.729027	0	0	2.21066	2.84818	CAMSAP3;SLC9A3R1
negative regulation of DNA-templated transcription, elongation (GO:0032785)	2/9	0.275716	0.729027	0	0	2.21066	2.84818	SUPT4H1;SUPT5H
RNA destabilization (GO:0050779)	2/9	0.275716	0.729027	0	0	2.21066	2.84818	YTHDF2;YTHDF3
ornithine metabolic process (GO:0006591)	2/9	0.275716	0.729027	0	0	2.21066	2.84818	ODC1;AZIN1
positive regulation of protein sumoylation (GO:0033235)	2/9	0.275716	0.729027	0	0	2.21066	2.84818	PIAS4;MUL1
negative regulation of response to reactive oxygen species (GO:1901032)	2/9	0.275716	0.729027	0	0	2.21066	2.84818	TXN;NFE2L2
positive regulation of triglyceride biosynthetic process (GO:0010867)	2/9	0.275716	0.729027	0	0	2.21066	2.84818	SREBF1;LDLR
regulation of ER-associated ubiquitin-dependent protein catabolic process (GO:1903069)	2/9	0.275716	0.729027	0	0	2.21066	2.84818	NFE2L2;HERPUD1
positive regulation of mitochondrial translation (GO:0070131)	2/9	0.275716	0.729027	0	0	2.21066	2.84818	TRMT10C;C1QBP
mitochondrion morphogenesis (GO:0070584)	2/9	0.275716	0.729027	0	0	2.21066	2.84818	SUPV3L1;MYH14
cell morphogenesis involved in differentiation (GO:0000904)	9/54	0.159479	0.581722	0	0	1.54888	2.84351	FER;YTHDF2;ARL13B;ACTN1;TYRO3;PARVA;TEK;SIPA1L3;GRHL2
glycosphingolipid metabolic process (GO:0006687)	9/54	0.159479	0.581722	0	0	1.54888	2.84351	GLTP;CTSA;B3GALNT1;STS;GBA;LARGE1;GLA;CLN6;ARSB
peptidyl-threonine phosphorylation (GO:0018107)	11/68	0.150146	0.554568	0	0	1.49483	2.83442	GSK3A;STK33;TBK1;SBK1;CAMKV;PHKG2;MAPK1;ULK1;MARK2;CAMKK2;HIPK2
cytoskeleton organization (GO:0007010)	19/126	0.128095	0.535656	0	0	1.37638	2.82845	JUP;RTKN2;LARP4;LIMD1;SIPA1L3;CAMSAP1;FMNL3;DIAPH1;FGD4;CECR2;PCLO;ZMYM4;DPYSL2;CFL1;PACSIN2;QRICH1;TNIK;EZR;AJUBA
hyaluronan metabolic process (GO:0030212)	4/21	0.214017	0.66398	0	0	1.82111	2.80761	ABCC5;CHORDC1;HAS3;SLC9A1
mRNA transcription (GO:0009299)	4/21	0.214017	0.66398	0	0	1.82111	2.80761	TFCP2;HIF1A;TP53;ATF4
GTP metabolic process (GO:0046039)	4/21	0.214017	0.66398	0	0	1.82111	2.80761	GNAI3;AK4;GPHN;RAN
zinc II ion transport (GO:0006829)	4/21	0.214017	0.66398	0	0	1.82111	2.80761	SLC30A7;SLC30A1;SLC39A14;SLC39A1
positive regulation of lamellipodium organization (GO:1902745)	4/21	0.214017	0.66398	0	0	1.82111	2.80761	VIL1;CARMIL1;AUTS2;SRC
establishment of endothelial barrier (GO:0061028)	4/21	0.214017	0.66398	0	0	1.82111	2.80761	TJP1;RAPGEF1;EZR;TJP2
regulation of nuclear division (GO:0051783)	4/21	0.214017	0.66398	0	0	1.82111	2.80761	PRMT5;CDC16;RCC1;KIF20B
response to nicotine (GO:0035094)	4/21	0.214017	0.66398	0	0	1.82111	2.80761	CHRNB2;CHRNA5;HMOX1;MAPK1
cellular response to misfolded protein (GO:0071218)	4/21	0.214017	0.66398	0	0	1.82111	2.80761	TOR1A;CUL3;DNAJB12;UGGT1
cellular response to alkaloid (GO:0071312)	4/21	0.214017	0.66398	0	0	1.82111	2.80761	RYR1;BLM;CASP6;CASP3
mitochondrial calcium ion transmembrane transport (GO:0006851)	4/21	0.214017	0.66398	0	0	1.82111	2.80761	AFG3L2;MCUR1;PHB;PARL
photoperiodism (GO:0009648)	4/21	0.214017	0.66398	0	0	1.82111	2.80761	PER2;RBM4B;FBXL3;TP53
hepaticobiliary system development (GO:0061008)	4/21	0.214017	0.66398	0	0	1.82111	2.80761	XBP1;NIPBL;LSR;PKD2
positive regulation of transcription from RNA polymerase II promoter involved in cellular response to chemical stimulus (GO:1901522)	4/21	0.214017	0.66398	0	0	1.82111	2.80761	XBP1;HIF1A;NFE2L2;ATF4
antigen processing and presentation of exogenous peptide antigen (GO:0002478)	15/97	0.139868	0.549641	0	0	1.41742	2.78815	SAR1B;KIF23;KIF11;KLC1;DYNLL1;DYNLL2;KIF15;DYNC1LI1;KIF3B;KIF2A;AP1G1;KIF26A;CANX;AP2M1;SPTBN2
antigen processing and presentation of exogenous peptide antigen via MHC class II (GO:0019886)	15/97	0.139868	0.549641	0	0	1.41742	2.78815	SAR1B;KIF23;KIF11;KLC1;DYNLL1;DYNLL2;KIF15;DYNC1LI1;KIF3B;KIF2A;AP1G1;KIF26A;CANX;AP2M1;SPTBN2
regulation of JUN kinase activity (GO:0043506)	6/34	0.187508	0.618424	0	0	1.65893	2.77694	DNAJA1;DAB2IP;DVL3;ZNF675;MAP3K4;ARHGEF5
positive regulation of telomere maintenance via telomere lengthening (GO:1904358)	6/34	0.187508	0.618424	0	0	1.65893	2.77694	CCT2;XRCC5;PARN;MAPK1;MAP3K4;CCT5
response to glucagon (GO:0033762)	6/34	0.187508	0.618424	0	0	1.65893	2.77694	GNG2;CREB1;PRKAR1B;PRKAR2B;ADCY3;PRKACB
cellular macromolecular complex assembly (GO:0034622)	6/34	0.187508	0.618424	0	0	1.65893	2.77694	SHQ1;KIF13A;DNAJB12;TMED2;SNX9;TCF4
response to amino acid (GO:0043200)	6/34	0.187508	0.618424	0	0	1.65893	2.77694	RPTOR;XBP1;GPRIN1;SLC38A9;NSMF;IPO5
pseudouridine synthesis (GO:0001522)	3/15	0.242288	0.685179	0	0	1.93463	2.74259	PUS1;GAR1;PUS7
nuclear pore organization (GO:0006999)	3/15	0.242288	0.685179	0	0	1.93463	2.74259	NDC1;AHCTF1;NUP153
maintenance of protein location in nucleus (GO:0051457)	3/15	0.242288	0.685179	0	0	1.93463	2.74259	ARL2BP;TAF3;TOPORS
autonomic nervous system development (GO:0048483)	3/15	0.242288	0.685179	0	0	1.93463	2.74259	KIF26A;SEMA3A;PHACTR4
regulation of mitotic metaphase/anaphase transition (GO:0030071)	3/15	0.242288	0.685179	0	0	1.93463	2.74259	CUL3;RIOK2;CDC6
positive regulation of telomerase RNA localization to Cajal body (GO:1904874)	3/15	0.242288	0.685179	0	0	1.93463	2.74259	CCT2;SHQ1;CCT5
negative regulation of interleukin-2 production (GO:0032703)	3/15	0.242288	0.685179	0	0	1.93463	2.74259	TRIM27;EZR;HDAC7
pyrimidine nucleoside metabolic process (GO:0006213)	3/15	0.242288	0.685179	0	0	1.93463	2.74259	NT5C3A;ERH;UMPS
neural crest cell differentiation (GO:0014033)	3/15	0.242288	0.685179	0	0	1.93463	2.74259	TCOF1;PDCD6;NOLC1
regulation of mitotic sister chromatid separation (GO:0010965)	3/15	0.242288	0.685179	0	0	1.93463	2.74259	RIOK2;CDC6;ANAPC1
mesenchymal cell development (GO:0014031)	3/15	0.242288	0.685179	0	0	1.93463	2.74259	TCOF1;PDCD6;NOLC1
regulation of mitochondrial translation (GO:0070129)	3/15	0.242288	0.685179	0	0	1.93463	2.74259	TRMT10C;MTG1;C1QBP
amide transport (GO:0042886)	3/15	0.242288	0.685179	0	0	1.93463	2.74259	SLC38A7;SLC19A1;DISP1
filopodium assembly (GO:0046847)	3/15	0.242288	0.685179	0	0	1.93463	2.74259	FGD4;SPATA13;EZR
positive regulation of exosomal secretion (GO:1903543)	3/15	0.242288	0.685179	0	0	1.93463	2.74259	VPS4B;VPS4A;ATP13A2
JAK-STAT cascade involved in growth hormone signaling pathway (GO:0060397)	3/15	0.242288	0.685179	0	0	1.93463	2.74259	LYN;MAPK1;PRLR
embryonic cranial skeleton morphogenesis (GO:0048701)	3/15	0.242288	0.685179	0	0	1.93463	2.74259	NIPBL;MTHFD1L;MTHFD1
positive regulation of protein export from nucleus (GO:0046827)	3/15	0.242288	0.685179	0	0	1.93463	2.74259	XPO4;TP53;RBM22
regulation of cell junction assembly (GO:1901888)	3/15	0.242288	0.685179	0	0	1.93463	2.74259	TJP1;OCLN;RAPGEF1
regulation of mast cell degranulation (GO:0043304)	3/15	0.242288	0.685179	0	0	1.93463	2.74259	LYN;C12ORF4;FER
negative regulation of peptidyl-threonine phosphorylation (GO:0010801)	3/15	0.242288	0.685179	0	0	1.93463	2.74259	CALM1;SMAD7;EIF4G1
digestive tract morphogenesis (GO:0048546)	3/15	0.242288	0.685179	0	0	1.93463	2.74259	NIPBL;RBPMS2;GLI1
negative regulation of adherens junction organization (GO:1903392)	3/15	0.242288	0.685179	0	0	1.93463	2.74259	SRC;RCC2;PHLDB2
regulation of B cell differentiation (GO:0045577)	3/15	0.242288	0.685179	0	0	1.93463	2.74259	XBP1;MMP14;ZFP36L2
protein localization to chromosome, telomeric region (GO:0070198)	3/15	0.242288	0.685179	0	0	1.93463	2.74259	XRCC5;NABP2;WRAP53
negative regulation of cellular process (GO:0048523)	71/534	0.10043	0.464292	0	0	1.19188	2.7393	RIPOR2;GMNN;PDE3B;ARHGAP1;CTCF;PKD2;ETS1;CDC73;CCAR2;ING5;ADAMTS1;CHMP1A;TNFRSF8;WDR6;PIM2;ADAMTS8;TNS2;HIST1H2AC;RBM5;HIST1H2AB;WARS;ACTN1;MUL1;RNF41;NME1;ST7L;SFRP2;PSRC1;NME6;PDE12;NDUFS3;ATF5;SRSF6;RAF1;TP53;LRPAP1;BLM;PKDCC;CTBP2;VPS4B;ZBTB49;CUL1;PHB;PDS5B;CDKN2AIP;PPP2CA;TBRG1;SLC9A3R1;RNF139;ERBB3;SMYD2;UTP20;ZNF268;SKIL;LYN;THAP12;DAB2IP;CDC6;SOD2;PTPN14;DCBLD2;CHERP;SMARCA4;SKI;CUL4A;RE…
regulation of substrate adhesion-dependent cell spreading (GO:1900024)	7/41	0.183199	0.618247	0	0	1.59403	2.70536	CARMIL1;C1QBP;RCC2;ABL1;FLNA;AP1AR;CALR
positive regulation of plasma membrane bounded cell projection assembly (GO:0120034)	11/69	0.161296	0.586383	0	0	1.46897	2.68016	RIPOR2;AUTS2;APC;CDC42EP3;CDC42EP2;CCP110;CDC42EP1;WASL;FAM98A;FNBP1L;ARHGAP35
negative regulation of cell differentiation (GO:0045596)	22/150	0.13396	0.549641	0	0	1.33241	2.67843	ABCA1;TRIO;PTCH1;DAB2IP;LIMD1;ZFP36L2;CDC73;SMAD7;HDAC7;NFKBIA;PPP2CA;SKI;ASXL1;SFRP2;SDHAF2;E2F1;LEO1;PAF1;STRAP;TRIB3;SKIL;RUNX1T1
intrinsic apoptotic signaling pathway in response to DNA damage (GO:0008630)	8/48	0.178076	0.618247	0	0	1.54864	2.67225	MSH2;E2F1;ABL1;CASP2;TP53;TOPORS;HIPK2;BCL2L1
antigen processing and presentation of peptide antigen via MHC class II (GO:0002495)	15/98	0.148682	0.554568	0	0	1.40026	2.66883	SAR1B;KIF23;KIF11;KLC1;DYNLL1;DYNLL2;KIF15;DYNC1LI1;KIF3B;KIF2A;AP1G1;KIF26A;CANX;AP2M1;SPTBN2
positive regulation of catabolic process (GO:0009896)	10/62	0.166938	0.604006	0	0	1.48937	2.66618	NSF;GSK3A;EGLN2;APC;SMURF1;DAB2IP;WWP2;IDE;DACT1;RNF41
negative regulation of transforming growth factor beta receptor signaling pathway (GO:0030512)	9/55	0.172576	0.615558	0	0	1.51512	2.66195	SKI;ZNF451;EID2;SMURF1;STRAP;LEMD3;MTMR4;SKIL;SMAD7
negative regulation of JNK cascade (GO:0046329)	5/28	0.211218	0.663473	0	0	1.68271	2.6164	DNAJA1;NCOR1;MARVELD3;ZNF675;DACT1
dopamine receptor signaling pathway (GO:0007212)	5/28	0.211218	0.663473	0	0	1.68271	2.6164	GSK3A;GNG2;GNAQ;GNAI3;FLNA
primary neural tube formation (GO:0014020)	5/28	0.211218	0.663473	0	0	1.68271	2.6164	SKI;MTHFD1L;MTHFD1;GRHL2;PHACTR4
positive regulation of supramolecular fiber organization (GO:1902905)	13/84	0.16031	0.584223	0	0	1.41839	2.59658	VASP;CARMIL1;GPX1;SYNPO2;VIL1;CLIP1;FER;PSRC1;CTTN;CDC42EP3;CDC42EP2;CDC42EP1;CDK5RAP2
regulation of macromolecule metabolic process (GO:0060255)	19/129	0.15052	0.554568	0	0	1.33862	2.53489	DDX46;SORT1;ATXN7L3B;ATP1B1;MTMR4;TOB2;HIF1A;PRDM10;SRPK1;ICK;DDX39A;DDX39B;CDK4;MAPK1;ALPK3;MAPK6;ZNF335;LDLR;TBC1D16
regulation of cyclin-dependent protein kinase activity (GO:1904029)	6/35	0.205953	0.660853	0	0	1.60164	2.53076	BLM;CCNE2;CDC37;BCCIP;CDC6;CDC25A
regulation of cardiac muscle contraction (GO:0055117)	6/35	0.205953	0.660853	0	0	1.60164	2.53076	ATP2A2;ANK2;ATP1B1;CALM1;SLC9A1;SMAD7
apical junction assembly (GO:0043297)	6/35	0.205953	0.660853	0	0	1.60164	2.53076	OCLN;DLG1;APC;MARVELD3;RAB13;GRHL2
COPII vesicle coating (GO:0048208)	10/63	0.179421	0.618247	0	0	1.46119	2.51035	NSF;SEC23IP;PPP6R1;SAR1B;PDCD6;CUL3;PPP6R3;TMED2;CSNK1D;CTSC
vesicle targeting, rough ER to cis-Golgi (GO:0048207)	10/63	0.179421	0.618247	0	0	1.46119	2.51035	NSF;SEC23IP;PPP6R1;SAR1B;PDCD6;CUL3;PPP6R3;TMED2;CSNK1D;CTSC
vesicle coating (GO:0006901)	10/63	0.179421	0.618247	0	0	1.46119	2.51035	NSF;SEC23IP;PPP6R1;SAR1B;PDCD6;CUL3;PPP6R3;TMED2;CSNK1D;CTSC
cellular response to radiation (GO:0071478)	7/42	0.199651	0.643196	0	0	1.5484	2.49476	NET1;BLM;FIGNL1;TNKS1BP1;INTS7;INO80;TP53
positive regulation of protein localization to nucleus (GO:1900182)	7/42	0.199651	0.643196	0	0	1.5484	2.49476	CCT2;JUP;MCRS1;KAT7;CCT5;IPO5;RBM22
ceramide metabolic process (GO:0006672)	7/42	0.199651	0.643196	0	0	1.5484	2.49476	PPP2CA;SGPL1;CERS5;CERS6;GBA;CLN6;NSMAF
regulation of protein modification process (GO:0031399)	7/42	0.199651	0.643196	0	0	1.5484	2.49476	PPP2CA;LYN;PPP1R14B;FER;SOCS1;CCDC88C;CCAR2
cellular iron ion homeostasis (GO:0006879)	9/56	0.18615	0.618247	0	0	1.4828	2.49289	ATP6V1G1;CAND1;TFRC;ATP6AP1;IREB2;CUL1;HMOX1;ATP13A2;HMOX2
positive regulation of cell cycle process (GO:0090068)	16/107	0.160634	0.584878	0	0	1.36229	2.49112	FEN1;DDX11;CUL3;RCC2;DAB2IP;HMGA2;WIZ;KIF23;INO80;CDC6;PKD2;DYNC1LI1;MED25;SPAST;KIF20B;TP53
lipid homeostasis (GO:0055088)	8/49	0.192947	0.626611	0	0	1.51078	2.48575	ABCA1;XBP1;ABHD4;LIPG;PNPLA3;ABHD5;THADA;USF1
protein heterooligomerization (GO:0051291)	8/49	0.192947	0.626611	0	0	1.51078	2.48575	NUDT21;XRCC6;GPRIN1;RCC1;CHMP3;WIZ;FARSA;FARSB
regulation of protein phosphorylation (GO:0001932)	36/261	0.136742	0.549641	0	0	1.24117	2.46951	BRAT1;ULK4;AKAP8;CAMKK2;PPP2CA;SLC9A3R1;CCND2;SOCS1;CCND1;NSD1;CHORDC1;ERBB2;ABL1;DVL3;PAK2;BRD4;LYN;LEFTY1;WARS;AKTIP;DAB2IP;PLAUR;CSNK1D;GDF3;VRK2;RNF41;INHBE;PDCL3;RAP2A;IBTK;FER;FGF19;CCDC88C;DNAJC10;TNIK;TEK
regulation of vascular endothelial growth factor receptor signaling pathway (GO:0030947)	4/22	0.239638	0.685179	0	0	1.71984	2.45701	PDCD6;DAB2IP;GRB10;HIF1A
negative regulation of cell cycle G1/S phase transition (GO:1902807)	4/22	0.239638	0.685179	0	0	1.71984	2.45701	RBL1;PKD2;CDC73;DACT1
protein localization to cell surface (GO:0034394)	4/22	0.239638	0.685179	0	0	1.71984	2.45701	SMURF1;FLNA;ANK2;MESD
nucleotide-excision repair, DNA duplex unwinding (GO:0000717)	4/22	0.239638	0.685179	0	0	1.71984	2.45701	CUL4A;CETN2;GTF2H2;RAD23B
beta-catenin destruction complex disassembly (GO:1904886)	4/22	0.239638	0.685179	0	0	1.71984	2.45701	AMER1;FZD2;APC;DVL3
regulation of ERBB signaling pathway (GO:1901184)	4/22	0.239638	0.685179	0	0	1.71984	2.45701	FER;ERBB3;ERBB2;PTPN12
negative regulation of GTPase activity (GO:0034260)	4/22	0.239638	0.685179	0	0	1.71984	2.45701	RCC2;DAB2IP;TMED2;RRP1B
digestive system development (GO:0055123)	4/22	0.239638	0.685179	0	0	1.71984	2.45701	NIPBL;CLMP;CHD8;ITGA6
regulation of interferon-gamma-mediated signaling pathway (GO:0060334)	4/22	0.239638	0.685179	0	0	1.71984	2.45701	SOCS3;SOCS1;SUMO1;CDC37
regulation of lipid metabolic process (GO:0019216)	15/100	0.167186	0.604362	0	0	1.36716	2.44537	ABCA1;NCOA2;CREBBP;HMGCS1;NCOA6;TXNRD1;EDF1;HMGCR;RBL1;NCOR1;RXRA;SIN3B;SIN3A;APOC1;TRIB3
positive regulation of sequence-specific DNA binding transcription factor activity (GO:0051091)	30/215	0.146879	0.554568	0	0	1.25747	2.41202	RNF31;CRTC2;KDM1A;DHX9;LRP8;MALT1;DHX33;IRAK1;STK36;TRIM26;TRIM27;TP53BP1;PPARGC1B;FZD2;JUP;PPRC1;SMARCA4;HIPK2;NFKBIA;FER;COPS5;SMO;TRIM13;UBE2N;ROR1;TAB2;RBCK1;UBE2V1;ARHGEF5;DDR2
positive regulation of protein polymerization (GO:0032273)	10/64	0.19232	0.625583	0	0	1.43405	2.36416	VASP;CARMIL1;CLIP1;FER;PSRC1;CTTN;CDC42EP3;CDC42EP2;CDC42EP1;CDK5RAP2
negative regulation of Notch signaling pathway (GO:0045746)	5/29	0.232991	0.678798	0	0	1.61251	2.34903	NOTCH3;MMP14;YTHDF2;WWP2;CHAC1
regulation of embryonic development (GO:0045995)	5/29	0.232991	0.678798	0	0	1.61251	2.34903	PHLDB1;NIPBL;POGLUT1;RBM19;PHLDB2
positive regulation of transcription from RNA polymerase II promoter in response to stress (GO:0036003)	5/29	0.232991	0.678798	0	0	1.61251	2.34903	HSPA5;HIF1A;TP53;NFE2L2;ATF4
very long-chain fatty acid metabolic process (GO:0000038)	5/29	0.232991	0.678798	0	0	1.61251	2.34903	HACD1;ACAD9;ELOVL6;ACAA1;HACD2
tube closure (GO:0060606)	5/29	0.232991	0.678798	0	0	1.61251	2.34903	SKI;MTHFD1L;MTHFD1;GRHL2;PHACTR4
regulation of macroautophagy (GO:0016241)	17/116	0.171855	0.613528	0	0	1.33045	2.34306	ATP6V1G1;ATP6V0B;ATP6V0E1;EXOC7;GBA;GNAI3;SUPT5H;RPTOR;TBK1;LARP1;CASP3;TRIM13;ULK1;SLC38A9;ATP13A2;SNX5;PAFAH1B2
I-kappaB kinase/NF-kappaB signaling (GO:0007249)	9/57	0.200175	0.643855	0	0	1.45183	2.33536	RNF31;NFKBIA;IRAK1BP1;TBK1;DAB2IP;TAB2;RBCK1;ZNF675;TNFRSF1A
wound healing (GO:0042060)	8/50	0.208312	0.662875	0	0	1.47473	2.31343	MACF1;ERBB3;FZD7;MYOF;ERBB2;HMOX1;RAF1;DCBLD2
cation transport (GO:0006812)	12/79	0.189	0.618493	0	0	1.38716	2.31101	PANX1;SLC36A1;SLC6A9;GPRIN1;SLC38A7;PIEZO1;SLC3A2;SLC1A5;ASIC2;MCOLN1;SLC39A1;TRPM3
regulation of transforming growth factor beta receptor signaling pathway (GO:0017015)	12/79	0.189	0.618493	0	0	1.38716	2.31101	SKI;ZNF451;EID2;SMURF1;STRAP;LEMD3;MTMR4;SKIL;RNF111;TRIM33;HIPK2;SMAD7
regulation of receptor-mediated endocytosis (GO:0048259)	6/36	0.225009	0.675853	0	0	1.54816	2.30926	LRPAP1;HIP1;HNRNPK;SERPINE1;APOC1;AAK1
organophosphate biosynthetic process (GO:0090407)	6/36	0.225009	0.675853	0	0	1.54816	2.30926	IPPK;AGPAT5;PPIP5K2;LPCAT1;GPHN;DDR2
calcium ion transmembrane import into cytosol (GO:0097553)	6/36	0.225009	0.675853	0	0	1.54816	2.30926	RYR1;IBTK;GPRIN1;ITPR2;PKD2;CHERP
vesicle-mediated transport in synapse (GO:0099003)	6/36	0.225009	0.675853	0	0	1.54816	2.30926	TOR1A;UNC13A;NLGN4X;SYT2;CANX;PIP5K1C
peptidyl-threonine dephosphorylation (GO:0035970)	3/16	0.274736	0.729027	0	0	1.78571	2.30704	PPP2CA;DUSP5;PPP5C
positive regulation of nuclear-transcribed mRNA catabolic process, deadenylation-dependent decay (GO:1900153)	3/16	0.274736	0.729027	0	0	1.78571	2.30704	AGO2;POLR2G;ZFP36L2
cellular response to dsRNA (GO:0071359)	3/16	0.274736	0.729027	0	0	1.78571	2.30704	DHX9;PDE12;MUL1
regulation of RIG-I signaling pathway (GO:0039535)	3/16	0.274736	0.729027	0	0	1.78571	2.30704	ANKRD17;NPLOC4;C1QBP
cytoplasmic sequestering of transcription factor (GO:0042994)	3/16	0.274736	0.729027	0	0	1.78571	2.30704	NFKBIA;KEAP1;PKD2
regulation of exosomal secretion (GO:1903541)	3/16	0.274736	0.729027	0	0	1.78571	2.30704	VPS4B;VPS4A;ATP13A2
negative regulation of transcription regulatory region DNA binding (GO:2000678)	3/16	0.274736	0.729027	0	0	1.78571	2.30704	PER2;SIN3A;ZNF675
cellular response to pH (GO:0071467)	3/16	0.274736	0.729027	0	0	1.78571	2.30704	CHORDC1;MCOLN1;SLC9A1
positive regulation of myotube differentiation (GO:0010831)	3/16	0.274736	0.729027	0	0	1.78571	2.30704	RIPOR2;MMP14;MAML1
positive regulation of cilium assembly (GO:0045724)	3/16	0.274736	0.729027	0	0	1.78571	2.30704	CEP135;CCP110;ARHGAP35
positive regulation of triglyceride metabolic process (GO:0090208)	3/16	0.274736	0.729027	0	0	1.78571	2.30704	SREBF1;ABHD5;LDLR
positive regulation of cyclic nucleotide metabolic process (GO:0030801)	3/16	0.274736	0.729027	0	0	1.78571	2.30704	FZD2;ADM;CALM1
mRNA transcription from RNA polymerase II promoter (GO:0042789)	3/16	0.274736	0.729027	0	0	1.78571	2.30704	TFCP2;HIF1A;ATF4
positive regulation of cell migration involved in sprouting angiogenesis (GO:0090050)	3/16	0.274736	0.729027	0	0	1.78571	2.30704	HMOX1;PIK3C2A;HDAC7
regulation of stem cell proliferation (GO:0072091)	3/16	0.274736	0.729027	0	0	1.78571	2.30704	YAP1;EPCAM;HMGA2
mitochondrial fusion (GO:0008053)	3/16	0.274736	0.729027	0	0	1.78571	2.30704	AFG3L2;MIGA2;GDAP1
endoplasmic reticulum to cytosol transport (GO:1903513)	3/16	0.274736	0.729027	0	0	1.78571	2.30704	NPLOC4;FAF2;HERPUD1
mesenchyme development (GO:0060485)	3/16	0.274736	0.729027	0	0	1.78571	2.30704	SFRP2;HMGA2;PKD2
negative regulation of lipid storage (GO:0010888)	3/16	0.274736	0.729027	0	0	1.78571	2.30704	ABCA1;NFKBIA;ABHD5
programmed necrotic cell death (GO:0097300)	3/16	0.274736	0.729027	0	0	1.78571	2.30704	CYLD;MLKL;PGAM5
regulation of actin nucleation (GO:0051125)	3/16	0.274736	0.729027	0	0	1.78571	2.30704	VIL1;PICK1;WASL
regulation of reactive oxygen species biosynthetic process (GO:1903426)	3/16	0.274736	0.729027	0	0	1.78571	2.30704	GPRIN1;NOS1AP;SLC25A33
regulation of histone H3-K4 methylation (GO:0051569)	3/16	0.274736	0.729027	0	0	1.78571	2.30704	AUTS2;DNMT3B;BCOR
nucleobase-containing compound catabolic process (GO:0034655)	7/43	0.21665	0.669569	0	0	1.5053	2.30232	SUPV3L1;RNASEH2C;DFFB;TATDN2;DIS3L;PPP1R8;HNRNPD
regulation of protein kinase activity (GO:0045859)	21/147	0.169028	0.606989	0	0	1.29161	2.29609	XRCC6;WARS;XRCC5;LRRC4;TARBP2;CAMKK2;SLC9A3R1;TRAF4;GNAQ;CHORDC1;FGFR1OP;TAF7;TRIB3;SNX9;TAB2;TRIM27;TRIB1;CACUL1;PAK2;YWHAG;DDR2
axon development (GO:0061564)	14/94	0.184379	0.618247	0	0	1.35556	2.29193	RYK;LRRN2;ATL1;ARHGAP35;CAMSAP2;DHFR;AFG3L2;LRFN4;MAP1B;MAP1A;TAOK2;LRRN1;RAB8A;LLGL1
regulation of signal transduction (GO:0009966)	32/233	0.158915	0.580718	0	0	1.2345	2.27072	SRC;RGS16;PXN;GLI1;CDKN2AIP;PPP2CA;RGS5;IRAK1;ERBB3;ERBB2;EPHB4;GIT1;YWHAG;DACT1;GIT2;CREBBP;TCF7L1;HOMER1;RYK;PTCH1;SENP2;DHRS3;KIF26A;TMEM237;TYRO3;ROR1;BIRC6;TEK;RAF1;NAIP;LLGL1;DDR2
activation of protein kinase activity (GO:0032147)	32/233	0.158915	0.580718	0	0	1.2345	2.27072	SHC1;ADCY3;TXN;INAVA;MALT1;STK10;IRAK1;PRKAR2B;ABL1;MAPK1;PLCG1;CLSPN;MAP4K5;PRKACB;PAK2;MAP3K4;MARK2;MAP4K4;DUSP5;MAP2K4;NEK4;DAB2IP;PRLR;DUSP7;PRKAR1B;TAOK2;RAPGEF1;UBE2N;TAB2;UBE2V1;TNIK;RAF1
lipid biosynthetic process (GO:0008610)	11/72	0.19708	0.636952	0	0	1.39649	2.26811	AGPAT5;SREBF1;ACLY;XBP1;CYP51A1;LPCAT1;MVD;HMGCR;PRLR;LSS;MCAT
regulation of neuron death (GO:1901214)	11/72	0.19708	0.636952	0	0	1.39649	2.26811	TBK1;EGLN2;TRIM2;CHORDC1;GBA;NSMF;DHCR24;ATP13A2;NAE1;EIF2S1;EIF4G1
response to metal ion (GO:0010038)	11/72	0.19708	0.636952	0	0	1.39649	2.26811	SLC30A7;PPP2CA;PPP5C;HOMER1;PDCD6;SLC30A1;SLC25A12;CALM1;HIF1A;GPHN;SLC25A13
regulation of fat cell differentiation (GO:0045598)	11/72	0.19708	0.636952	0	0	1.39649	2.26811	ASXL1;XBP1;TRIO;SFRP2;CREB1;ASXL2;E2F1;TRIB3;GDF3;ZFP36L2;RUNX1T1
regulation of epithelial cell proliferation (GO:0050678)	11/72	0.19708	0.636952	0	0	1.39649	2.26811	GPX1;SFRP2;MARVELD3;ERBB2;DAB2IP;STRAP;ZNF304;SRSF6;MCC;CDC73;NME1
positive regulation of programmed cell death (GO:0043068)	35/257	0.158354	0.579721	0	0	1.22267	2.25328	MTCH2;TRIO;DDX20;HMGB1;UBE2Z;CCAR2;ING5;FGD4;AIFM1;C1QBP;ABL1;E2F1;TNFRSF8;CASP2;ZNF268;RBM5;PLEKHG2;UTP11;SIAH1;DAB2IP;ARHGEF19;HMGA2;RRP1B;NET1;DNAJA1;REST;SFRP2;SHQ1;APC;ITGA6;SOS1;TP53;SOS2;ARHGEF5;ATF4
regulation of small GTPase mediated signal transduction (GO:0051056)	20/140	0.176096	0.618247	0	0	1.29148	2.24295	TRIO;PLEKHG2;FAM13B;SRC;ARHGAP1;ARHGEF19;ARAP2;ARHGAP39;ARHGAP17;ARHGAP35;ARHGAP23;ARHGAP22;NET1;ARHGAP21;FGD4;DEPDC1B;ARHGAP31;SOS1;SOS2;ARHGEF5
negative regulation of multicellular organismal process (GO:0051241)	18/125	0.182409	0.618247	0	0	1.30337	2.21769	LRPAP1;GSK3A;SFMBT1;WWC1;PTCH1;DAB2IP;HS3ST5;MCC;GRHL2;SMAD7;PPP2CA;SFRP2;SDHAF2;NFIB;MARVELD3;STRAP;CALR;SRSF6
negative regulation of viral-induced cytoplasmic pattern recognition receptor signaling pathway (GO:0039532)	2/10	0.320329	0.782271	0	0	1.93422	2.20193	NPLOC4;C1QBP
negative regulation of cellular protein catabolic process (GO:1903363)	2/10	0.320329	0.782271	0	0	1.93422	2.20193	RIC1;DAB2IP
3'-UTR-mediated mRNA destabilization (GO:0061158)	2/10	0.320329	0.782271	0	0	1.93422	2.20193	KHSRP;ZFP36L2
regulation of sequestering of zinc ion (GO:0061088)	2/10	0.320329	0.782271	0	0	1.93422	2.20193	SLC30A7;SLC30A1
chloride ion homeostasis (GO:0055064)	2/10	0.320329	0.782271	0	0	1.93422	2.20193	SLC12A8;SLC12A9
mitotic nuclear envelope reassembly (GO:0007084)	2/10	0.320329	0.782271	0	0	1.93422	2.20193	PPP2CA;ANKLE2
regulation of amyloid-beta clearance (GO:1900221)	2/10	0.320329	0.782271	0	0	1.93422	2.20193	LRPAP1;LDLR
[truncated: 2,565 more rows]

## Sheet: Enrichr_downregulated
Enrichr results for ADNP target genes downregulated in ADNP Y719* hiPSCs, GO Biological Process 2018
[truncated: 4,365 more rows]
